# Supplementary material for: MicroRNA Expression Profile in Peripheral Blood Lymphocytes of Sheep Vaccinated with Nigeria 75/1 Peste Des Petits Ruminants Virus
Source: Viruses. 2019 Nov 5;11(11):1025. doi: 10.3390/v11111025 (PMC6893480; doi:10.3390/v11111025)
Supplement: Supplementary file 1 [file viruses-11-01025-s001.zip]

Archive with 9 entries (9 files):
- File S1.xls
- File S2.xls
- File S3.xlsx
- File S4.xlsx
- File S5.xlsx
- File S6.xlsx
- File S7.xlsx
- File S8.xlsx
- Table S1.docx
