# Supplementary material for: MicroRNA Expression Profile in Peripheral Blood Lymphocytes of Sheep Vaccinated with Nigeria 75/1 Peste Des Petits Ruminants Virus
Source: Viruses. 2019 Nov 5;11(11):1025. doi: 10.3390/v11111025 (PMC6893480; doi:10.3390/v11111025)
Supplement: Supplementary file 1 [file viruses-11-01025-s001.zip › File S1.xls]

## Sheet:  Known miRNA
File S1. Differentially expressed known and novel miRNAs at mock and two different time points of PPR vaccine virus inoculated PBMC cell samples
P5_VS_N0	--	--	--	--	--	--	--	--	--	--	--	--	--	--	--	--	P3_VS_N0	--	--	--	--	--	--	--	--	--	--	--	--	--	--	--	--	P5_VS_P3	--	--	--	--	--	--	--	--	--	--	--	--	--	--	--
#miRNA_ID	P5C1_read_count	P5C2_read_count	P5C4_read_count	N0C3_read_count	N0C4_read_count	N0C5_read_count	P5C1_norm_read_count	P5C2_norm_read_count	P5C4_norm_read_count	N0C3_norm_read_count	N0C4_norm_read_count	N0C5_norm_read_count	PValue	FC	log2(FC)	UpDown	#miRNA_ID	P3C2_read_count	P3C3_read_count	P3C4_read_count	N0C3_read_count	N0C4_read_count	N0C5_read_count	P3C2_norm_read_count	P3C3_norm_read_count	P3C4_norm_read_count	N0C3_norm_read_count	N0C4_norm_read_count	N0C5_norm_read_count	PValue	FC	log2(FC)	UpDown	#miRNA_ID	P5C1_read_count	P5C2_read_count	P5C4_read_count	P3C2_read_count	P3C3_read_count	P3C4_read_count	P5C1_norm_read_count	P5C2_norm_read_count	P5C4_norm_read_count	P3C2_norm_read_count	P3C3_norm_read_count	P3C4_norm_read_count	PValue	FC	log2(FC)
oar-let-7a	71192	118702	210662	119516	123512	49277	15034.8	26522.8	24939.3	19536	22903.7	6446.21	0.728	0.837	-0.256	No_change	oar-let-7a	21534	64759	74368	119516	123512	49277	6819.12	13539.4	13882.2	19536	22903.7	6446.21	0.623	0.776	-0.366	No_change	oar-let-7a	71192	118702	210662	21534	64759	74368	15034.8	26522.8	24939.3	6819.12	13539.4	13882.2	0.413	1.313	0.393
oar-let-7b	11377	17599	30205	24393	49310	6709	2402.67	3932.33	3575.83	3987.27	9143.9	877.64	0.135	0.437	-1.193	No_change	oar-let-7b	8395	21881	26488	24393	49310	6709	2658.42	4574.76	4944.49	3987.27	9143.9	877.64	0.948	1.037	0.053	No_change	oar-let-7b	11377	17599	30205	8395	21881	26488	2402.67	3932.33	3575.83	2658.42	4574.76	4944.49	0.067	0.557	-0.845
oar-let-7c	4336	6143	13541	4997	6466	4495	915.7	1372.59	1603.06	816.81	1199.04	588.02	0.653	0.79	-0.34	No_change	oar-let-7c	1183	2104	3969	4997	6466	4495	374.62	439.89	740.89	816.81	1199.04	588.02	0.263	0.538	-0.894	No_change	oar-let-7c	4336	6143	13541	1183	2104	3969	915.7	1372.59	1603.06	374.62	439.89	740.89	0.077	1.832	0.874
oar-let-7d	6852	8674	15916	9151	9366	2962	1447.05	1938.12	1884.22	1495.82	1736.8	387.48	0.888	0.932	-0.102	No_change	oar-let-7d	2488	6892	7064	9151	9366	2962	787.87	1440.94	1318.63	1495.82	1736.8	387.48	0.769	1.154	0.207	No_change	oar-let-7d	6852	8674	15916	2488	6892	7064	1447.05	1938.12	1884.22	787.87	1440.94	1318.63	0.994	0.997	-0.004
oar-let-7f	383678	543563	895137	591544	234838	473508	81027.6	121454	105971	96693.6	43547.7	61942.4	0.692	0.814	-0.297	No_change	oar-let-7f	39580	111654	142178	591544	234838	473508	12533.7	23344	26540.2	96693.6	43547.7	61942.4	0.025	0.264	-1.923	Down_regulate	oar-let-7f	383678	543563	895137	39580	111654	142178	81027.6	121454	105971	12533.7	23344	26540.2	0	3.387	1.76
oar-let-7g	359130	507930	827671	531017	219493	183821	75843.4	113492	97984.1	86799.9	40702.1	24046.7	0.616	1.273	0.348	No_change	oar-let-7g	43733	119662	143239	531017	219493	183821	13848.8	25018.2	26738.3	86799.9	40702.1	24046.7	0.189	0.504	-0.99	No_change	oar-let-7g	359130	507930	827671	43733	119662	143239	75843.4	113492	97984.1	13848.8	25018.2	26738.3	0.001	2.984	1.577
oar-let-7i	196138	189848	377245	234153	86318	435413	41421.7	42419.7	44660.3	38274.6	16006.5	56958.9	0.219	0.479	-1.06	No_change	oar-let-7i	20318	36224	51357	234153	86318	435413	6434.05	7573.51	9586.77	38274.6	16006.5	56958.9	0.004	0.133	-2.908	Down_regulate	oar-let-7i	196138	189848	377245	20318	36224	51357	41421.7	42419.7	44660.3	6434.05	7573.51	9586.77	0	3.868	1.952
oar-miR-103	39883	37728	56657	39451	38726	5899	8422.75	8429.96	6707.36	6448.65	7181.23	771.68	0.794	1.146	0.197	No_change	oar-miR-103	10914	27145	22760	39451	38726	5899	3456.11	5675.32	4248.59	6448.65	7181.23	771.68	0.652	1.267	0.342	No_change	oar-miR-103	39883	37728	56657	10914	27145	22760	8422.75	8429.96	6707.36	3456.11	5675.32	4248.59	0.639	1.162	0.217
oar-miR-106a	1649	2333	2870	2076	550	79	348.25	521.29	339.77	339.34	101.99	10.33	0.187	2.573	1.363	No_change	oar-miR-106a	212	317	518	2076	550	79	67.13	66.28	96.69	339.34	101.99	10.33	0.968	0.972	-0.041	No_change	oar-miR-106a	1649	2333	2870	212	317	518	348.25	521.29	339.77	67.13	66.28	96.69	0	3.77	1.915
oar-miR-107	2765	2174	3567	2287	1875	319	583.93	485.76	422.28	373.83	347.69	41.73	0.603	1.414	0.499	No_change	oar-miR-107	624	1712	1454	2287	1875	319	197.6	357.94	271.42	373.83	347.69	41.73	0.5	1.515	0.599	No_change	oar-miR-107	2765	2174	3567	624	1712	1454	583.93	485.76	422.28	197.6	357.94	271.42	0.654	1.19	0.251
oar-miR-10a	4244	2714	2338	7452	189	3610	896.27	606.42	276.79	1218.1	35.05	472.25	0.545	0.655	-0.611	No_change	oar-miR-10a	979	1632	1785	7452	189	3610	310.02	341.21	333.2	1218.1	35.05	472.25	0.462	0.581	-0.783	No_change	oar-miR-10a	4244	2714	2338	979	1632	1785	896.27	606.42	276.79	310.02	341.21	333.2	0.575	1.246	0.317
oar-miR-10b	202	384	222	1417	35	2582	42.66	85.8	26.28	231.62	6.49	337.77	0.022	0.107	-3.227	Down_regulate	oar-miR-10b	152	154	220	1417	35	2582	48.13	32.2	41.07	231.62	6.49	337.77	0.028	0.126	-2.984	Down_regulate	oar-miR-10b	202	384	222	152	154	220	42.66	85.8	26.28	48.13	32.2	41.07	0.8	0.906	-0.142
oar-miR-1185-3p	0	0	0	2	0	0	0	0	0	0.33	0	0	1	0.161	-2.638	No_change	oar-miR-1185-3p	0	0	0	2	0	0	0	0	0	0.33	0	0	1	0.2	-2.323	No_change	oar-miR-1185-3p	0	0	0	0	0	0	0	0	0	0	0	0	1	1	0
oar-miR-1185-5p	0	0	0	2	1	0	0	0	0	0.33	0.19	0	0.347	0.103	-3.285	No_change	oar-miR-1185-5p	0	0	0	2	1	0	0	0	0	0.33	0.19	0	0.578	0.149	-2.742	No_change	oar-miR-1185-5p	0	0	0	0	0	0	0	0	0	0	0	0	1	1	0
oar-miR-1197-3p	0	1	0	1	0	0	0	0.22	0	0.16	0	0	1	0.98	-0.029	No_change	oar-miR-1197-3p	0	0	0	1	0	0	0	0	0	0.16	0	0	1	0.333	-1.588	No_change	oar-miR-1197-3p	0	1	0	0	0	0	0	0.22	0	0	0	0	1	3.137	1.649
oar-miR-125b	745	860	2626	863	3524	109	157.33	192.16	310.88	141.07	653.48	14.26	0.394	0.498	-1.007	No_change	oar-miR-125b	5048	2376	9489	863	3524	109	1598.54	496.76	1771.3	141.07	653.48	14.26	0.012	5.967	2.577	Up_regulate	oar-miR-125b	745	860	2626	5048	2376	9489	157.33	192.16	310.88	1598.54	496.76	1771.3	0	0.139	-2.844
oar-miR-127	69	25	55	1945	31	235	14.57	5.59	6.51	317.93	5.75	30.74	0.004	0.075	-3.732	Down_regulate	oar-miR-127	29	36	57	1945	31	235	9.18	7.53	10.64	317.93	5.75	30.74	0.02	0.138	-2.852	Down_regulate	oar-miR-127	69	25	55	29	36	57	14.57	5.59	6.51	9.18	7.53	10.64	0.426	0.716	-0.482
oar-miR-133	2	5	4	17	10	4	0.42	1.12	0.47	2.78	1.85	0.52	0.206	0.278	-1.846	No_change	oar-miR-133	7	4	95	17	10	4	2.22	0.84	17.73	2.78	1.85	0.52	0.101	5.079	2.344	No_change	oar-miR-133	2	5	4	7	4	95	0.42	1.12	0.47	2.22	0.84	17.73	0.001	0.085	-3.552
oar-miR-134-5p	0	0	1	4	0	0	0	0	0.12	0.65	0	0	1	0.314	-1.673	No_change	oar-miR-134-5p	1	0	0	4	0	0	0.32	0	0	0.65	0	0	1	0.99	-0.014	No_change	oar-miR-134-5p	0	0	1	1	0	0	0	0	0.12	0.32	0	0	1	0.627	-0.674
oar-miR-143	51	21	43	96	92	200	10.77	4.69	5.09	15.69	17.06	26.16	0.023	0.148	-2.757	Down_regulate	oar-miR-143	62	28	542	96	92	200	19.63	5.85	101.17	15.69	17.06	26.16	0.71	1.395	0.48	No_change	oar-miR-143	51	21	43	62	28	542	10.77	4.69	5.09	19.63	5.85	101.17	0.001	0.145	-2.79
oar-miR-148a	543803	400468	670336	432351	208910	4300426	114844	89480.7	79358	70672	38739.6	562564	0.012	0.128	-2.965	Down_regulate	oar-miR-148a	92580	147854	147830	432351	208910	4300426	29317.1	30912.5	27595.3	70672	38739.6	562564	0.002	0.058	-4.115	Down_regulate	oar-miR-148a	543803	400468	670336	92580	147854	147830	114844	89480.7	79358	29317.1	30912.5	27595.3	0.007	2.23	1.157
oar-miR-150	133649	151951	252604	374859	1013821	67987	28224.8	33952	29904.6	61274.3	188000	8893.78	0.018	0.221	-2.181	Down_regulate	oar-miR-150	613029	1013478	1113217	374859	1013821	67987	194126	211892	207803	61274.3	188000	8893.78	0.078	2.96	1.566	No_change	oar-miR-150	133649	151951	252604	613029	1013478	1113217	28224.8	33952	29904.6	194126	211892	207803	0	0.104	-3.266
oar-miR-152	3423	4056	8686	2157	1013	1083	722.89	906.27	1028.3	352.58	187.85	141.67	0.142	2.377	1.249	No_change	oar-miR-152	830	2400	1865	2157	1013	1083	262.83	501.78	348.14	352.58	187.85	141.67	0.4	1.683	0.751	No_change	oar-miR-152	3423	4056	8686	830	2400	1865	722.89	906.27	1028.3	262.83	501.78	348.14	0.241	1.562	0.643
oar-miR-154a-3p	0	1	0	12	0	0	0	0.22	0	1.96	0	0	0.35	0.158	-2.666	No_change	oar-miR-154a-3p	0	1	0	12	0	0	0	0.21	0	1.96	0	0	0.663	0.324	-1.628	No_change	oar-miR-154a-3p	0	1	0	0	1	0	0	0.22	0	0	0.21	0	1	0.651	-0.62
oar-miR-154b-5p	1	0	3	18	1	0	0.21	0	0.36	2.94	0.19	0	0.355	0.246	-2.024	No_change	oar-miR-154b-5p	0	0	0	18	1	0	0	0	0	2.94	0.19	0	0.206	0.041	-4.601	No_change	oar-miR-154b-5p	1	0	3	0	0	0	0.21	0	0.36	0	0	0	0.291	8.979	3.167
oar-miR-16b	112484	132815	162977	143242	45665	9493	23755.1	29676.2	19294.1	23414.3	8467.98	1241.84	0.193	1.966	0.976	No_change	oar-miR-16b	23836	63195	60377	143242	45665	9493	7548.09	13212.5	11270.5	23414.3	8467.98	1241.84	0.3	1.684	0.752	No_change	oar-miR-16b	112484	132815	162977	23836	63195	60377	23755.1	29676.2	19294.1	7548.09	13212.5	11270.5	0.202	1.505	0.59
oar-miR-17-5p	19828	22998	35510	23173	8369	1524	4187.4	5138.68	4203.86	3787.85	1551.92	199.36	0.129	2.15	1.104	No_change	oar-miR-17-5p	2589	5218	5743	23173	8369	1524	819.85	1090.95	1072.04	3787.85	1551.92	199.36	0.874	0.927	-0.11	No_change	oar-miR-17-5p	19828	22998	35510	2589	5218	5743	4187.4	5138.68	4203.86	819.85	1090.95	1072.04	0	3.106	1.635
oar-miR-181a	12929	13522	18104	48678	89672	6178	2730.43	3021.36	2143.25	7956.89	16628.5	808.18	0.009	0.203	-2.302	Down_regulate	oar-miR-181a	13779	26158	20518	48678	89672	6178	4363.36	5468.97	3830.08	7956.89	16628.5	808.18	0.557	0.709	-0.496	No_change	oar-miR-181a	12929	13522	18104	13779	26158	20518	2730.43	3021.36	2143.25	4363.36	5468.97	3830.08	0.003	0.384	-1.379
oar-miR-191	149113	140528	335709	209614	445970	22657	31490.6	31399.6	39743	34263.4	82699.3	2963.9	0.344	0.556	-0.848	No_change	oar-miR-191	324322	545721	545280	209614	445970	22657	102702	114096	101787	34263.4	82699.3	2963.9	0.046	3.492	1.804	Up_regulate	oar-miR-191	149113	140528	335709	324322	545721	545280	31490.6	31399.6	39743	102702	114096	101787	0	0.223	-2.166
oar-miR-194	3280	3133	6505	4507	2877	900	692.69	700.04	770.1	736.71	533.5	117.73	0.846	1.12	0.163	No_change	oar-miR-194	958	2150	2377	4507	2877	900	303.37	449.51	443.71	736.71	533.5	117.73	0.81	1.154	0.207	No_change	oar-miR-194	3280	3133	6505	958	2150	2377	692.69	700.04	770.1	303.37	449.51	443.71	0.538	1.24	0.311
oar-miR-199a-3p	17	12	36	34	17	5	3.59	2.68	4.26	5.56	3.15	0.65	0.896	0.87	-0.201	No_change	oar-miR-199a-3p	10	9	78	34	17	5	3.17	1.88	14.56	5.56	3.15	0.65	0.222	2.969	1.57	No_change	oar-miR-199a-3p	17	12	36	10	9	78	3.59	2.68	4.26	3.17	1.88	14.56	0.128	0.455	-1.135
oar-miR-19b	6723	8244	11210	15561	1586	418	1419.81	1842.04	1327.1	2543.6	294.1	54.68	0.334	1.778	0.83	No_change	oar-miR-19b	443	896	1094	15561	1586	418	140.28	187.33	204.22	2543.6	294.1	54.68	0.176	0.407	-1.297	No_change	oar-miR-19b	6723	8244	11210	443	896	1094	1419.81	1842.04	1327.1	140.28	187.33	204.22	0	5.953	2.574
oar-miR-200a	77	71	164	115	4	21	16.26	15.86	19.42	18.8	0.74	2.75	0.386	2.044	1.032	No_change	oar-miR-200a	5	13	14	115	4	21	1.58	2.72	2.61	18.8	0.74	2.75	0.422	0.479	-1.062	No_change	oar-miR-200a	77	71	164	5	13	14	16.26	15.86	19.42	1.58	2.72	2.61	0	5.154	2.366
oar-miR-200b	23	43	126	46	72	7	4.86	9.61	14.92	7.52	13.35	0.92	0.908	0.9	-0.152	No_change	oar-miR-200b	77	122	196	46	72	7	24.38	25.51	36.59	7.52	13.35	0.92	0.033	5.152	2.365	Up_regulate	oar-miR-200b	23	43	126	77	122	196	4.86	9.61	14.92	24.38	25.51	36.59	0.001	0.25	-2.002
oar-miR-200c	1446	1846	4500	1975	3352	382	305.38	412.47	532.73	322.83	621.58	49.97	0.751	0.814	-0.297	No_change	oar-miR-200c	2220	3989	6592	1975	3352	382	703	834	1230.52	322.83	621.58	49.97	0.031	3.507	1.81	Up_regulate	oar-miR-200c	1446	1846	4500	2220	3989	6592	305.38	412.47	532.73	703	834	1230.52	0.001	0.327	-1.612
oar-miR-21	1225019	847983	1736112	1214596	356533	733723	258707	189474	205530	198538	66114.4	95982.6	0.916	1.055	0.078	No_change	oar-miR-21	115284	299750	324673	1214596	356533	733723	36506.7	62670	60606.4	198538	66114.4	95982.6	0.113	0.419	-1.256	No_change	oar-miR-21	1225019	847983	1736112	115284	299750	324673	258707	189474	205530	36506.7	62670	60606.4	0.001	2.785	1.478
oar-miR-218a	551	125	67	127	20	41	116.36	27.93	7.93	20.76	3.71	5.36	0.124	3.623	1.857	No_change	oar-miR-218a	7	31	9	127	20	41	2.22	6.48	1.68	20.76	3.71	5.36	0.298	0.426	-1.233	No_change	oar-miR-218a	551	125	67	7	31	9	116.36	27.93	7.93	2.22	6.48	1.68	0.001	8.758	3.131
oar-miR-22-3p	4084	3176	7650	5854	4316	1495	862.49	709.65	905.65	956.89	800.35	195.57	0.781	0.867	-0.206	No_change	oar-miR-22-3p	1306	3333	3137	5854	4316	1495	413.57	696.84	585.58	956.89	800.35	195.57	0.863	1.093	0.128	No_change	oar-miR-22-3p	4084	3176	7650	1306	3333	3137	862.49	709.65	905.65	413.57	696.84	585.58	0.963	0.984	-0.024
oar-miR-221	16450	10535	16014	18665	12351	1442	3474.02	2353.94	1895.82	3050.98	2290.33	188.64	0.863	1.093	0.129	No_change	oar-miR-221	5341	9808	8981	18665	12351	1442	1691.32	2050.6	1676.48	3050.98	2290.33	188.64	0.384	1.526	0.609	No_change	oar-miR-221	16450	10535	16014	5341	9808	8981	3474.02	2353.94	1895.82	1691.32	2050.6	1676.48	0.92	0.968	-0.047
oar-miR-23a	19803	12012	18674	16586	16700	1894	4182.12	2683.97	2210.73	2711.14	3096.8	247.77	0.901	1.068	0.095	No_change	oar-miR-23a	9476	20318	17112	16586	16700	1894	3000.74	4247.97	3194.28	2711.14	3096.8	247.77	0.077	2.433	1.283	No_change	oar-miR-23a	19803	12012	18674	9476	20318	17112	4182.12	2683.97	2210.73	3000.74	4247.97	3194.28	0.099	0.581	-0.783
oar-miR-23b	1990	1465	2811	2453	3417	535	420.26	327.34	332.78	400.97	633.64	69.99	0.486	0.637	-0.65	No_change	oar-miR-23b	1719	3186	3573	2453	3417	535	544.35	666.11	666.97	400.97	633.64	69.99	0.213	2.146	1.101	No_change	oar-miR-23b	1990	1465	2811	1719	3186	3573	420.26	327.34	332.78	544.35	666.11	666.97	0.011	0.399	-1.325
oar-miR-25	101242	77352	186373	102506	162635	134194	21380.9	17283.6	22063.8	16755.6	30158.5	17554.7	0.158	0.462	-1.115	No_change	oar-miR-25	102482	148136	165089	102506	162635	134194	32452.7	30971.4	30817	16755.6	30158.5	17554.7	0.73	1.215	0.281	No_change	oar-miR-25	101242	77352	186373	102482	148136	165089	21380.9	17283.6	22063.8	32452.7	30971.4	30817	0.006	0.454	-1.138
oar-miR-26a	397629	369700	881954	772855	700242	113417	83973.8	82605.9	104410	126331	129851	14836.7	0.528	0.713	-0.488	No_change	oar-miR-26a	217466	411055	461619	772855	700242	113417	68864.4	85941.1	86170	126331	129851	14836.7	0.685	1.227	0.295	No_change	oar-miR-26a	397629	369700	881954	217466	411055	461619	83973.8	82605.9	104410	68864.4	85941.1	86170	0.404	0.781	-0.356
oar-miR-26b	88169	81219	137359	135267	53828	19715	18620.1	18147.6	16261.3	22110.7	9981.7	2579.04	0.683	1.215	0.281	No_change	oar-miR-26b	11107	28799	35270	135267	53828	19715	3517.23	6021.13	6583.82	22110.7	9981.7	2579.04	0.45	0.687	-0.541	No_change	oar-miR-26b	88169	81219	137359	11107	28799	35270	18620.1	18147.6	16261.3	3517.23	6021.13	6583.82	0.01	2.258	1.175
oar-miR-27a	32084	25509	47968	49550	25500	15955	6775.7	5699.74	5678.71	8099.43	4728.64	2087.17	0.668	0.819	-0.288	No_change	oar-miR-27a	6820	14828	16236	49550	25500	15955	2159.67	3100.15	3030.76	8099.43	4728.64	2087.17	0.373	0.664	-0.59	No_change	oar-miR-27a	32084	25509	47968	6820	14828	16236	6775.7	5699.74	5678.71	2159.67	3100.15	3030.76	0.183	1.502	0.586
oar-miR-299-3p	2	2	2	7	0	1	0.42	0.45	0.24	1.14	0	0.13	1	0.767	-0.383	No_change	oar-miR-299-3p	0	0	0	7	0	1	0	0	0	1.14	0	0.13	0.344	0.07	-3.844	No_change	oar-miR-299-3p	2	2	2	0	0	0	0.42	0.45	0.24	0	0	0	0.097	13.953	3.803
oar-miR-299-5p	3	1	0	17	1	0	0.63	0.22	0	2.78	0.19	0	0.499	0.332	-1.592	No_change	oar-miR-299-5p	0	0	0	17	1	0	0	0	0	2.78	0.19	0	0.2	0.043	-4.539	No_change	oar-miR-299-5p	3	1	0	0	0	0	0.63	0.22	0	0	0	0	0.197	10.458	3.386
oar-miR-29a	27839	35619	38186	70807	1354	5334	5879.22	7958.72	4520.66	11574.1	251.08	697.77	0.433	1.601	0.679	No_change	oar-miR-29a	5086	5782	6500	70807	1354	5334	1610.57	1208.87	1213.35	11574.1	251.08	697.77	0.49	0.663	-0.593	No_change	oar-miR-29a	27839	35619	38186	5086	5782	6500	5879.22	7958.72	4520.66	1610.57	1208.87	1213.35	0	3.201	1.679
oar-miR-29b	1468	2052	2714	3962	1107	1725	310.02	458.5	321.3	647.63	205.28	225.66	0.48	0.648	-0.626	No_change	oar-miR-29b	210	609	545	3962	1107	1725	66.5	127.33	101.73	647.63	205.28	225.66	0.057	0.294	-1.764	No_change	oar-miR-29b	1468	2052	2714	210	609	545	310.02	458.5	321.3	66.5	127.33	101.73	0.026	2.42	1.275
oar-miR-30a-3p	6406	7014	16418	8324	9708	21244	1352.86	1567.21	1943.65	1360.64	1800.22	2779.05	0.055	0.335	-1.578	No_change	oar-miR-30a-3p	3276	7109	7720	8324	9708	21244	1037.4	1486.31	1441.09	1360.64	1800.22	2779.05	0.156	0.424	-1.237	No_change	oar-miR-30a-3p	6406	7014	16418	3276	7109	7720	1352.86	1567.21	1943.65	1037.4	1486.31	1441.09	0.589	0.843	-0.246
oar-miR-30a-5p	25964	21744	39074	39566	6319	4206	5483.24	4858.49	4625.79	6467.45	1171.78	550.21	0.261	1.693	0.759	No_change	oar-miR-30a-5p	2199	4550	4739	39566	6319	4206	696.35	951.29	884.62	6467.45	1171.78	550.21	0.16	0.532	-0.911	No_change	oar-miR-30a-5p	25964	21744	39074	2199	4550	4739	5483.24	4858.49	4625.79	696.35	951.29	884.62	0	4.039	2.014
oar-miR-30b	14188	16718	28721	26516	17883	1235	2996.31	3735.48	3400.15	4334.3	3316.17	161.56	0.941	1.041	0.058	No_change	oar-miR-30b	3574	7999	9397	26516	17883	1235	1131.77	1672.39	1754.13	4334.3	3316.17	161.56	0.901	0.937	-0.093	No_change	oar-miR-30b	14188	16718	28721	3574	7999	9397	2996.31	3735.48	3400.15	1131.77	1672.39	1754.13	0.17	1.527	0.611
oar-miR-30c	63913	65493	184485	88153	160852	9763	13497.5	14633.8	21840.3	14409.5	29827.9	1277.16	0.601	0.727	-0.46	No_change	oar-miR-30c	131468	254835	229914	88153	160852	9763	41631.6	53279.5	42917.8	14409.5	29827.9	1277.16	0.023	4.026	2.009	Up_regulate	oar-miR-30c	63913	65493	184485	131468	254835	229914	13497.5	14633.8	21840.3	41631.6	53279.5	42917.8	0	0.247	-2.015
oar-miR-30d	100069	86447	281589	153878	351409	100370	21133.2	19315.8	33336	25152.9	65164.2	13130	0.108	0.402	-1.315	No_change	oar-miR-30d	174832	259925	255740	153878	351409	100370	55363.6	54343.6	47738.8	25152.9	65164.2	13130	0.417	1.59	0.669	No_change	oar-miR-30d	100069	86447	281589	174832	259925	255740	21133.2	19315.8	33336	55363.6	54343.6	47738.8	0	0.328	-1.607
oar-miR-323a-3p	1	2	1	6	5	1	0.21	0.45	0.12	0.98	0.93	0.13	0.224	0.275	-1.863	No_change	oar-miR-323a-3p	7	0	7	6	5	1	2.22	0	1.31	0.98	0.93	0.13	0.504	2.324	1.217	No_change	oar-miR-323a-3p	1	2	1	7	0	7	0.21	0.45	0.12	2.22	0	1.31	0.063	0.192	-2.384
oar-miR-323c	1	0	0	12	3	3	0.21	0	0	1.96	0.56	0.39	0.039	0.065	-3.938	Down_regulate	oar-miR-323c	10	4	1	12	3	3	3.17	0.84	0.19	1.96	0.56	0.39	0.584	1.956	0.968	No_change	oar-miR-323c	1	0	0	10	4	1	0.21	0	0	3.17	0.84	0.19	0.005	0.048	-4.388
oar-miR-329b-3p	0	3	1	15	1	0	0	0.67	0.12	2.45	0.19	0	0.448	0.344	-1.54	No_change	oar-miR-329b-3p	4	2	4	15	1	0	1.27	0.42	0.75	2.45	0.19	0	0.592	2.032	1.023	No_change	oar-miR-329b-3p	0	3	1	4	2	4	0	0.67	0.12	1.27	0.42	0.75	0.09	0.25	-2
oar-miR-362	478	459	832	867	506	45	100.95	102.56	98.5	141.72	93.83	5.89	0.971	1.027	0.038	No_change	oar-miR-362	88	298	283	867	506	45	27.87	62.3	52.83	141.72	93.83	5.89	0.958	0.962	-0.056	No_change	oar-miR-362	478	459	832	88	298	283	100.95	102.56	98.5	27.87	62.3	52.83	0.408	1.398	0.483
oar-miR-369-3p	9	6	4	80	0	0	1.9	1.34	0.47	13.08	0	0	0.46	0.38	-1.398	No_change	oar-miR-369-3p	0	0	0	80	0	0	0	0	0	13.08	0	0	0.062	0.012	-6.418	No_change	oar-miR-369-3p	9	6	4	0	0	0	1.9	1.34	0.47	0	0	0	0.002	44.655	5.481
oar-miR-369-5p	1	0	0	4	0	0	0.21	0	0	0.65	0	0	1	0.369	-1.438	No_change	oar-miR-369-5p	0	0	0	4	0	0	0	0	0	0.65	0	0	0.614	0.153	-2.711	No_change	oar-miR-369-5p	1	0	0	0	0	0	0.21	0	0	0	0	0	1	3.123	1.643
oar-miR-370-3p	1	0	1	43	0	6	0.21	0	0.12	7.03	0	0.78	0.027	0.05	-4.321	Down_regulate	oar-miR-370-3p	0	0	1	43	0	6	0	0	0.19	7.03	0	0.78	0.078	0.057	-4.144	No_change	oar-miR-370-3p	1	0	1	0	0	1	0.21	0	0.12	0	0	0.19	1	1.122	0.167
oar-miR-370-5p	0	0	0	2	0	0	0	0	0	0.33	0	0	1	0.166	-2.593	No_change	oar-miR-370-5p	0	0	0	2	0	0	0	0	0	0.33	0	0	1	0.2	-2.323	No_change	oar-miR-370-5p	0	0	0	0	0	0	0	0	0	0	0	0	1	1	0
oar-miR-374a	6893	8430	13947	15084	3731	913	1455.71	1883.6	1651.12	2465.63	691.87	119.43	0.494	1.434	0.521	No_change	oar-miR-374a	803	2689	3121	15084	3731	913	254.28	562.2	582.59	2465.63	691.87	119.43	0.651	0.772	-0.373	No_change	oar-miR-374a	6893	8430	13947	803	2689	3121	1455.71	1883.6	1651.12	254.28	562.2	582.59	0.016	2.406	1.267
oar-miR-374b	9089	13251	22028	17853	10352	804	1919.47	2960.81	2607.79	2918.25	1919.64	105.18	0.686	1.254	0.327	No_change	oar-miR-374b	2068	8462	9384	17853	10352	804	654.87	1769.19	1751.7	2918.25	1919.64	105.18	0.554	1.382	0.466	No_change	oar-miR-374b	9089	13251	22028	2068	8462	9384	1919.47	2960.81	2607.79	654.87	1769.19	1751.7	0.617	1.194	0.256
oar-miR-376a-3p	0	0	0	2	0	0	0	0	0	0.33	0	0	1	0.164	-2.607	No_change	oar-miR-376a-3p	0	0	0	2	0	0	0	0	0	0.33	0	0	1	0.2	-2.323	No_change	oar-miR-376a-3p	0	0	0	0	0	0	0	0	0	0	0	0	1	1	0
oar-miR-376b-5p	0	0	0	2	0	0	0	0	0	0.33	0	0	1	0.169	-2.569	No_change	oar-miR-376b-5p	0	0	0	2	0	0	0	0	0	0.33	0	0	1	0.2	-2.323	No_change	oar-miR-376b-5p	0	0	0	0	0	0	0	0	0	0	0	0	1	1	0
oar-miR-376c-3p	3	2	2	17	0	0	0.63	0.45	0.24	2.78	0	0	0.754	0.579	-0.789	No_change	oar-miR-376c-3p	0	0	0	17	0	0	0	0	0	2.78	0	0	0.308	0.05	-4.325	No_change	oar-miR-376c-3p	3	2	2	0	0	0	0.63	0.45	0.24	0	0	0	0.059	16.333	4.03
oar-miR-376c-5p	2	0	0	6	0	0	0.42	0	0	0.98	0	0	0.818	0.484	-1.047	No_change	oar-miR-376c-5p	0	0	0	6	0	0	0	0	0	0.98	0	0	0.654	0.117	-3.091	No_change	oar-miR-376c-5p	2	0	0	0	0	0	0.42	0	0	0	0	0	0.563	5.679	2.506
oar-miR-376d	0	1	0	11	0	0	0	0.22	0	1.8	0	0	0.402	0.169	-2.568	No_change	oar-miR-376d	0	0	0	11	0	0	0	0	0	1.8	0	0	0.405	0.072	-3.788	No_change	oar-miR-376d	0	1	0	0	0	0	0	0.22	0	0	0	0	1	3.11	1.637
oar-miR-376e-3p	0	2	2	35	0	0	0	0.45	0.24	5.72	0	0	0.223	0.169	-2.569	No_change	oar-miR-376e-3p	0	0	0	35	0	0	0	0	0	5.72	0	0	0.174	0.026	-5.28	No_change	oar-miR-376e-3p	0	2	2	0	0	0	0	0.45	0.24	0	0	0	0.286	9.325	3.221
oar-miR-376e-5p	0	0	0	2	0	0	0	0	0	0.33	0	0	1	0.171	-2.544	No_change	oar-miR-376e-5p	0	0	0	2	0	0	0	0	0	0.33	0	0	1	0.2	-2.323	No_change	oar-miR-376e-5p	0	0	0	0	0	0	0	0	0	0	0	0	1	1	0
oar-miR-377-5p	0	0	0	4	0	0	0	0	0	0.65	0	0	0.396	0.103	-3.285	No_change	oar-miR-377-5p	0	0	0	4	0	0	0	0	0	0.65	0	0	0.614	0.153	-2.709	No_change	oar-miR-377-5p	0	0	0	0	0	0	0	0	0	0	0	0	1	1	0
oar-miR-379-3p	3	2	0	43	1	0	0.63	0.45	0	7.03	0.19	0	0.228	0.19	-2.396	No_change	oar-miR-379-3p	1	1	1	43	1	0	0.32	0.21	0.19	7.03	0.19	0	0.388	0.264	-1.92	No_change	oar-miR-379-3p	3	2	0	1	1	1	0.63	0.45	0	0.32	0.21	0.19	1	1.012	0.017
oar-miR-379-5p	66	56	48	820	17	58	13.94	12.51	5.68	134.04	3.15	7.59	0.096	0.243	-2.038	No_change	oar-miR-379-5p	11	6	17	820	17	58	3.48	1.25	3.17	134.04	3.15	7.59	0.015	0.114	-3.134	Down_regulate	oar-miR-379-5p	66	56	48	11	6	17	13.94	12.51	5.68	3.48	1.25	3.17	0.012	3.116	1.64
oar-miR-380-3p	7	7	4	48	8	0	1.48	1.56	0.47	7.85	1.48	0	0.428	0.406	-1.301	No_change	oar-miR-380-3p	4	2	8	48	8	0	1.27	0.42	1.49	7.85	1.48	0	0.849	0.753	-0.41	No_change	oar-miR-380-3p	7	7	4	4	2	8	1.48	1.56	0.47	1.27	0.42	1.49	0.821	0.829	-0.271
oar-miR-381-3p	10	3	2	139	1	20	2.11	0.67	0.24	22.72	0.19	2.62	0.056	0.113	-3.14	No_change	oar-miR-381-3p	1	0	4	139	1	20	0.32	0	0.75	22.72	0.19	2.62	0.036	0.074	-3.749	Down_regulate	oar-miR-381-3p	10	3	2	1	0	4	2.11	0.67	0.24	0.32	0	0.75	0.281	2.085	1.06
oar-miR-382-3p	0	1	1	21	0	5	0	0.22	0.12	3.43	0	0.65	0.05	0.082	-3.602	Down_regulate	oar-miR-382-3p	0	0	0	21	0	5	0	0	0	3.43	0	0.65	0.077	0.019	-5.703	No_change	oar-miR-382-3p	0	1	1	0	0	0	0	0.22	0.12	0	0	0	1	5.201	2.379
oar-miR-382-5p	3	1	0	20	4	4	0.63	0.22	0	3.27	0.74	0.52	0.116	0.151	-2.726	No_change	oar-miR-382-5p	0	0	1	20	4	4	0	0	0.19	3.27	0.74	0.52	0.084	0.082	-3.603	No_change	oar-miR-382-5p	3	1	0	0	0	1	0.63	0.22	0	0	0	0.19	0.475	2.38	1.251
oar-miR-3955-5p	3	1	2	2	1	1	0.63	0.22	0.24	0.33	0.19	0.13	1	1.089	0.123	No_change	oar-miR-3955-5p	2	13	10	2	1	1	0.63	2.72	1.87	0.33	0.19	0.13	0.073	8.67	3.116	No_change	oar-miR-3955-5p	3	1	2	2	13	10	0.63	0.22	0.24	0.63	2.72	1.87	0.005	0.14	-2.832
oar-miR-3958-3p	15	23	12	336	10	0	3.17	5.14	1.42	54.92	1.85	0	0.177	0.222	-2.17	No_change	oar-miR-3958-3p	11	6	10	336	10	0	3.48	1.25	1.87	54.92	1.85	0	0.298	0.316	-1.663	No_change	oar-miR-3958-3p	15	23	12	11	6	10	3.17	5.14	1.42	3.48	1.25	1.87	0.874	1.095	0.132
oar-miR-3958-5p	0	0	0	2	0	0	0	0	0	0.33	0	0	1	0.171	-2.545	No_change	oar-miR-3958-5p	0	0	0	2	0	0	0	0	0	0.33	0	0	1	0.209	-2.261	No_change	oar-miR-3958-5p	0	0	0	0	0	0	0	0	0	0	0	0	1	1	0
oar-miR-3959-3p	2	1	1	22	0	0	0.42	0.22	0.12	3.6	0	0	0.339	0.277	-1.851	No_change	oar-miR-3959-3p	0	0	1	22	0	0	0	0	0.19	3.6	0	0	0.451	0.179	-2.485	No_change	oar-miR-3959-3p	2	1	1	0	0	1	0.42	0.22	0.12	0	0	0.19	0.66	2.164	1.114
oar-miR-3959-5p	13	9	7	235	0	0	2.75	2.01	0.83	38.41	0	0	0.208	0.199	-2.331	No_change	oar-miR-3959-5p	0	1	1	235	0	0	0	0.21	0.19	38.41	0	0	0.042	0.034	-4.889	Down_regulate	oar-miR-3959-5p	13	9	7	0	1	1	2.75	2.01	0.83	0	0.21	0.19	0.01	8.073	3.013
oar-miR-409-3p	8	3	5	239	4	10	1.69	0.67	0.59	39.07	0.74	1.31	0.017	0.086	-3.542	Down_regulate	oar-miR-409-3p	17	6	10	239	4	10	5.38	1.25	1.87	39.07	0.74	1.31	0.453	0.482	-1.054	No_change	oar-miR-409-3p	8	3	5	17	6	10	1.69	0.67	0.59	5.38	1.25	1.87	0.027	0.274	-1.866
oar-miR-409-5p	3	1	0	27	0	0	0.63	0.22	0	4.41	0	0	0.392	0.252	-1.989	No_change	oar-miR-409-5p	4	0	0	27	0	0	1.27	0	0	4.41	0	0	0.948	0.79	-0.34	No_change	oar-miR-409-5p	3	1	0	4	0	0	0.63	0.22	0	1.27	0	0	0.67	0.587	-0.769
oar-miR-410-3p	0	0	1	6	1	0	0	0	0.12	0.98	0.19	0	0.176	0.175	-2.512	No_change	oar-miR-410-3p	0	0	0	6	1	0	0	0	0	0.98	0.19	0	0.418	0.087	-3.526	No_change	oar-miR-410-3p	0	0	1	0	0	0	0	0	0.12	0	0	0	1	3.1	1.632
oar-miR-411a-3p	1	0	1	58	1	0	0.21	0	0.12	9.48	0.19	0	0.037	0.054	-4.206	Down_regulate	oar-miR-411a-3p	2	0	4	58	1	0	0.63	0	0.75	9.48	0.19	0	0.55	0.384	-1.382	No_change	oar-miR-411a-3p	1	0	1	2	0	4	0.21	0	0.12	0.63	0	0.75	0.198	0.24	-2.061
oar-miR-411a-5p	46	54	28	870	0	3	9.71	12.07	3.31	142.21	0	0.39	0.221	0.238	-2.073	No_change	oar-miR-411a-5p	5	0	3	870	0	3	1.58	0	0.56	142.21	0	0.39	0.028	0.043	-4.545	Down_regulate	oar-miR-411a-5p	46	54	28	5	0	3	9.71	12.07	3.31	1.58	0	0.56	0	9.683	3.275
oar-miR-411b-3p	1	0	0	3	0	0	0.21	0	0	0.49	0	0	1	0.457	-1.13	No_change	oar-miR-411b-3p	0	0	0	3	0	0	0	0	0	0.49	0	0	1	0.175	-2.514	No_change	oar-miR-411b-3p	1	0	0	0	0	0	0.21	0	0	0	0	0	1	3.102	1.633
oar-miR-411b-5p	2	1	1	19	0	0	0.42	0.22	0.12	3.11	0	0	0.416	0.317	-1.658	No_change	oar-miR-411b-5p	1	0	0	19	0	0	0.32	0	0	3.11	0	0	0.695	0.281	-1.831	No_change	oar-miR-411b-5p	2	1	1	1	0	0	0.42	0.22	0.12	0.32	0	0	1	2.021	1.015
oar-miR-432	1	0	0	15	0	0	0.21	0	0	2.45	0	0	0.273	0.129	-2.959	No_change	oar-miR-432	0	0	2	15	0	0	0	0	0.37	2.45	0	0	0.756	0.435	-1.2	No_change	oar-miR-432	1	0	0	0	0	2	0.21	0	0	0	0	0.37	1	0.425	-1.235
oar-miR-433-3p	0	0	0	1	0	0	0	0	0	0.16	0	0	1	0.253	-1.985	No_change	oar-miR-433-3p	0	1	1	1	0	0	0	0.21	0.19	0.16	0	0	0.588	3.161	1.66	No_change	oar-miR-433-3p	0	0	0	0	1	1	0	0	0	0	0.21	0.19	0.508	0.12	-3.055
oar-miR-485-3p	0	0	0	1	0	0	0	0	0	0.16	0	0	1	0.256	-1.968	No_change	oar-miR-485-3p	0	0	1	1	0	0	0	0	0.19	0.16	0	0	1	1.743	0.801	No_change	oar-miR-485-3p	0	0	0	0	0	1	0	0	0	0	0	0.19	1	0.215	-2.216
oar-miR-485-5p	1	0	0	10	0	1	0.21	0	0	1.63	0	0.13	0.257	0.14	-2.836	No_change	oar-miR-485-5p	2	0	3	10	0	1	0.63	0	0.56	1.63	0	0.13	0.902	1.225	0.293	No_change	oar-miR-485-5p	1	0	0	2	0	3	0.21	0	0	0.63	0	0.56	0.22	0.174	-2.526
oar-miR-487b-3p	4	2	1	55	0	1	0.84	0.45	0.12	8.99	0	0.13	0.201	0.196	-2.35	No_change	oar-miR-487b-3p	1	0	0	55	0	1	0.32	0	0	8.99	0	0.13	0.202	0.091	-3.462	No_change	oar-miR-487b-3p	4	2	1	1	0	0	0.84	0.45	0.12	0.32	0	0	0.406	3.524	1.817
oar-miR-493-3p	14	2	4	124	0	12	2.96	0.45	0.47	20.27	0	1.57	0.167	0.188	-2.408	No_change	oar-miR-493-3p	0	0	0	124	0	12	0	0	0	20.27	0	1.57	0.008	0.005	-7.656	Down_regulate	oar-miR-493-3p	14	2	4	0	0	0	2.96	0.45	0.47	0	0	0	0.003	47.877	5.581
oar-miR-493-5p	6	3	11	149	1	5	1.27	0.67	1.3	24.36	0.19	0.65	0.102	0.161	-2.633	No_change	oar-miR-493-5p	0	2	3	149	1	5	0	0.42	0.56	24.36	0.19	0.65	0.055	0.099	-3.34	No_change	oar-miR-493-5p	6	3	11	0	2	3	1.27	0.67	1.3	0	0.42	0.56	0.284	2.202	1.139
oar-miR-494-3p	36	27	24	571	10	0	7.6	6.03	2.84	93.34	1.85	0	0.182	0.23	-2.118	No_change	oar-miR-494-3p	9	3	12	571	10	0	2.85	0.63	2.24	93.34	1.85	0	0.119	0.166	-2.587	No_change	oar-miR-494-3p	36	27	24	9	3	12	7.6	6.03	2.84	2.85	0.63	2.24	0.093	2.268	1.181
oar-miR-494-5p	0	0	0	1	0	0	0	0	0	0.16	0	0	1	0.259	-1.949	No_change	oar-miR-494-5p	2	1	0	1	0	0	0.63	0.21	0	0.16	0	0	0.333	6.03	2.592	No_change	oar-miR-494-5p	0	0	0	2	1	0	0	0	0	0.63	0.21	0	0.182	0.075	-3.74
oar-miR-495-3p	2	4	2	53	2	1	0.42	0.89	0.24	8.66	0.37	0.13	0.168	0.202	-2.305	No_change	oar-miR-495-3p	0	0	0	53	2	1	0	0	0	8.66	0.37	0.13	0.032	0.014	-6.123	Down_regulate	oar-miR-495-3p	2	4	2	0	0	0	0.42	0.89	0.24	0	0	0	0.06	18.699	4.225
oar-miR-495-5p	0	0	0	2	0	0	0	0	0	0.33	0	0	1	0.167	-2.58	No_change	oar-miR-495-5p	0	0	0	2	0	0	0	0	0	0.33	0	0	1	0.221	-2.175	No_change	oar-miR-495-5p	0	0	0	0	0	0	0	0	0	0	0	0	1	1	0
oar-miR-539-3p	0	1	0	5	0	0	0	0.22	0	0.82	0	0	0.74	0.313	-1.675	No_change	oar-miR-539-3p	0	0	0	5	0	0	0	0	0	0.82	0	0	0.641	0.133	-2.907	No_change	oar-miR-539-3p	0	1	0	0	0	0	0	0.22	0	0	0	0	1	3.13	1.646
oar-miR-543-3p	1	4	2	35	3	0	0.21	0.89	0.24	5.72	0.56	0	0.266	0.25	-1.999	No_change	oar-miR-543-3p	6	1	6	35	3	0	1.9	0.21	1.12	5.72	0.56	0	0.871	1.21	0.275	No_change	oar-miR-543-3p	1	4	2	6	1	6	0.21	0.89	0.24	1.9	0.21	1.12	0.144	0.336	-1.575
oar-miR-544-5p	0	0	0	3	0	0	0	0	0	0.49	0	0	0.586	0.126	-2.988	No_change	oar-miR-544-5p	0	0	0	3	0	0	0	0	0	0.49	0	0	1	0.181	-2.465	No_change	oar-miR-544-5p	0	0	0	0	0	0	0	0	0	0	0	0	1	1	0
oar-miR-655-3p	0	3	0	37	0	0	0	0.67	0	6.05	0	0	0.242	0.148	-2.755	No_change	oar-miR-655-3p	3	0	0	37	0	0	0.95	0	0	6.05	0	0	0.766	0.442	-1.177	No_change	oar-miR-655-3p	0	3	0	3	0	0	0	0.67	0	0.95	0	0	1	0.587	-0.77
oar-miR-665-3p	0	0	0	5	0	0	0	0	0	0.82	0	0	0.396	0.086	-3.542	No_change	oar-miR-665-3p	0	0	0	5	0	0	0	0	0	0.82	0	0	0.641	0.133	-2.906	No_change	oar-miR-665-3p	0	0	0	0	0	0	0	0	0	0	0	0	1	1	0
oar-miR-668-3p	0	0	0	2	0	0	0	0	0	0.33	0	0	1	0.17	-2.555	No_change	oar-miR-668-3p	1	0	0	2	0	0	0.32	0	0	0.33	0	0	1	1.503	0.588	No_change	oar-miR-668-3p	0	0	0	1	0	0	0	0	0	0.32	0	0	1	0.211	-2.248
oar-miR-758-3p	2	4	1	14	3	0	0.42	0.89	0.12	2.29	0.56	0	0.548	0.492	-1.025	No_change	oar-miR-758-3p	2	0	0	14	3	0	0.63	0	0	2.29	0.56	0	0.812	0.456	-1.133	No_change	oar-miR-758-3p	2	4	1	2	0	0	0.42	0.89	0.12	0.63	0	0	0.626	1.9	0.926
oar-miR-99a	18026	16437	34659	12408	877	9949	3806.85	3672.69	4103.12	2028.21	162.63	1301.49	0.332	1.759	0.815	No_change	oar-miR-99a	13736	4258	19492	12408	877	9949	4349.74	890.24	3638.55	2028.21	162.63	1301.49	0.266	2.119	1.084	No_change	oar-miR-99a	18026	16437	34659	13736	4258	19492	3806.85	3672.69	4103.12	4349.74	890.24	3638.55	0.825	1.071	0.099
[truncated: 1 more columns]

## Sheet: Novel miRNA
File S1. Differentially expressed known and novel miRNAs at mock and two different time points of PPR vaccine virus inoculated PBMC cell samples
P5_VS_N0	--	--	--	--	--	--	--	--	--	--	--	--	--	--	--	--	P3_VS_N0	--	--	--	--	--	--	--	--	--	--	--	--	--	--	--	--	P5_VS_P3	--	--	--	--	--	--	--	--	--	--	--	--	--	--	--
#miRNA_ID	P5C1_read_count	P5C2_read_count	P5C4_read_count	N0C3_read_count	N0C4_read_count	N0C5_read_count	P5C1_norm_read_count	P5C2_norm_read_count	P5C4_norm_read_count	N0C3_norm_read_count	N0C4_norm_read_count	N0C5_norm_read_count	PValue	FC	log2(FC)	UpDown	#miRNA_ID	P3C2_read_count	P3C3_read_count	P3C4_read_count	N0C3_read_count	N0C4_read_count	N0C5_read_count	P3C2_norm_read_count	P3C3_norm_read_count	P3C4_norm_read_count	N0C3_norm_read_count	N0C4_norm_read_count	N0C5_norm_read_count	PValue	FC	log2(FC)	UpDown	#miRNA_ID	P5C1_read_count	P5C2_read_count	P5C4_read_count	P3C2_read_count	P3C3_read_count	P3C4_read_count	P5C1_norm_read_count	P5C2_norm_read_count	P5C4_norm_read_count	P3C2_norm_read_count	P3C3_norm_read_count	P3C4_norm_read_count	PValue	FC	log2(FC)
10_2657-3p(oan-miR-7409-3p)	1	0	1	1	1	4	0.21	0	0.12	0.16	0.19	0.52	0.343	0.299	-1.742	No_change	10_2657-3p(oan-miR-7409-3p)	1	10	5	1	1	4	0.32	2.09	0.93	0.16	0.19	0.52	0.304	2.513	1.329	No_change	10_2657-3p(oan-miR-7409-3p)	1	0	1	1	10	5	0.21	0	0.12	0.32	2.09	0.93	0.017	0.144	-2.8
10_2659-3p(mmu-miR-191-5p)	1	4	7	6	1	7	0.21	0.89	0.83	0.98	0.19	0.92	0.681	0.689	-0.537	No_change	10_2659-3p(mmu-miR-191-5p)	4	4	4	6	1	7	1.27	0.84	0.75	0.98	0.19	0.92	1	0.965	-0.051	No_change	10_2659-3p(mmu-miR-191-5p)	1	4	7	4	4	4	0.21	0.89	0.83	1.27	0.84	0.75	1	0.92	-0.121
10_2667-3p	8	20	35	43	73	35	1.69	4.47	4.14	7.03	13.54	4.58	0.083	0.361	-1.471	No_change	10_2667-3p	14	9	40	43	73	35	4.43	1.88	7.47	7.03	13.54	4.58	0.181	0.449	-1.155	No_change	10_2667-3p	8	20	35	14	9	40	1.69	4.47	4.14	4.43	1.88	7.47	0.876	0.927	-0.109
10_2667-5p	0	0	1	0	1	1	0	0	0.12	0	0.19	0.13	1	0.491	-1.026	No_change	10_2667-5p	0	0	3	0	1	1	0	0	0.56	0	0.19	0.13	1	1.374	0.459	No_change	10_2667-5p	0	0	1	0	0	3	0	0	0.12	0	0	0.56	0.718	0.389	-1.364
10_2689-3p	2	1	3	4	3	33	0.42	0.22	0.36	0.65	0.56	4.32	0.012	0.113	-3.151	Down_regulate	10_2689-3p	2	4	7	4	3	33	0.63	0.84	1.31	0.65	0.56	4.32	0.141	0.31	-1.691	No_change	10_2689-3p	2	1	3	2	4	7	0.42	0.22	0.36	0.63	0.84	1.31	0.242	0.456	-1.133
10_2689-5p	2	1	3	1	4	1	0.42	0.22	0.36	0.16	0.74	0.13	1	0.883	-0.179	No_change	10_2689-5p	0	1	3	1	4	1	0	0.21	0.56	0.16	0.74	0.13	0.83	0.699	-0.516	No_change	10_2689-5p	2	1	3	0	1	3	0.42	0.22	0.36	0	0.21	0.56	0.782	1.4	0.485
10_2699-3p	201	203	239	176	107	62	42.45	45.36	28.29	28.77	19.84	8.11	0.297	1.774	0.827	No_change	10_2699-3p	83	229	109	176	107	62	26.28	47.88	20.35	28.77	19.84	8.11	0.554	1.386	0.47	No_change	10_2699-3p	201	203	239	83	229	109	42.45	45.36	28.29	26.28	47.88	20.35	0.164	1.519	0.603
10_2699-5p	12	14	23	11	0	2	2.53	3.13	2.72	1.8	0	0.26	0.089	3.352	1.745	No_change	10_2699-5p	2	1	6	11	0	2	0.63	0.21	1.12	1.8	0	0.26	0.907	0.847	-0.24	No_change	10_2699-5p	12	14	23	2	1	6	2.53	3.13	2.72	0.63	0.21	1.12	0	4.978	2.316
10_2730-5p(hsa-miR-3662)	17	20	34	29	11	4	3.59	4.47	4.03	4.74	2.04	0.52	0.503	1.496	0.581	No_change	10_2730-5p(hsa-miR-3662)	0	4	7	29	11	4	0	0.84	1.31	4.74	2.04	0.52	0.08	0.284	-1.817	No_change	10_2730-5p(hsa-miR-3662)	17	20	34	0	4	7	3.59	4.47	4.03	0	0.84	1.31	0	6.079	2.604
10_2744-5p	0	0	2	1	3	1	0	0	0.24	0.16	0.56	0.13	0.318	0.369	-1.44	No_change	10_2744-5p	1	7	1	1	3	1	0.32	1.46	0.19	0.16	0.56	0.13	0.611	1.824	0.867	No_change	10_2744-5p	0	0	2	1	7	1	0	0	0.24	0.32	1.46	0.19	0.076	0.236	-2.08
10_2760-5p	2	3	2	4	1	0	0.42	0.67	0.24	0.65	0.19	0	0.851	1.356	0.439	No_change	10_2760-5p	1	2	0	4	1	0	0.32	0.42	0	0.65	0.19	0	1	0.762	-0.392	No_change	10_2760-5p	2	3	2	1	2	0	0.42	0.67	0.24	0.32	0.42	0	0.397	2.11	1.077
10_2794-5p(hsa-miR-889-3p)	0	0	1	2	0	6	0	0	0.12	0.33	0	0.78	0.133	0.119	-3.065	No_change	10_2794-5p(hsa-miR-889-3p)	0	0	0	2	0	6	0	0	0	0.33	0	0.78	0.082	0.043	-4.525	No_change	10_2794-5p(hsa-miR-889-3p)	0	0	1	0	0	0	0	0	0.12	0	0	0	1	3.48	1.799
10_2805-3p(bmo-miR-2775a)	2	0	2	0	1	2	0.42	0	0.24	0	0.19	0.26	1	1.055	0.077	No_change	10_2805-3p(bmo-miR-2775a)	0	0	4	0	1	2	0	0	0.75	0	0.19	0.26	1	1.208	0.272	No_change	10_2805-3p(bmo-miR-2775a)	2	0	2	0	0	4	0.42	0	0.24	0	0	0.75	1	0.979	-0.031
10_2805-5p	0	0	3	1	1	1	0	0	0.36	0.16	0.19	0.13	1	0.794	-0.333	No_change	10_2805-5p	0	0	0	1	1	1	0	0	0	0.16	0.19	0.13	0.295	0.115	-3.116	No_change	10_2805-5p	0	0	3	0	0	0	0	0	0.36	0	0	0	0.588	7.731	2.951
10_2813-3p	2	2	1	14	15	16	0.42	0.45	0.12	2.29	2.78	2.09	0.001	0.107	-3.227	Down_regulate	10_2813-3p	1	1	2	14	15	16	0.32	0.21	0.37	2.29	2.78	2.09	0.001	0.103	-3.273	Down_regulate	10_2813-3p	2	2	1	1	1	2	0.42	0.45	0.12	0.32	0.21	0.37	1	1.188	0.249
10_2817-3p(aca-miR-5435b-3p)	1	0	3	1	6	11	0.21	0	0.36	0.16	1.11	1.44	0.051	0.173	-2.528	No_change	10_2817-3p(aca-miR-5435b-3p)	0	2	1	1	6	11	0	0.42	0.19	0.16	1.11	1.44	0.064	0.175	-2.516	No_change	10_2817-3p(aca-miR-5435b-3p)	1	0	3	0	2	1	0.21	0	0.36	0	0.42	0.19	1	1.212	0.278
10_2876-3p(hsa-miR-18a-3p)	177	148	245	143	420	45	37.38	33.07	29	23.37	77.88	5.89	0.865	0.901	-0.151	No_change	10_2876-3p(hsa-miR-18a-3p)	555	962	834	143	420	45	175.75	201.13	155.68	23.37	77.88	5.89	0.024	4.254	2.089	Up_regulate	10_2876-3p(hsa-miR-18a-3p)	177	148	245	555	962	834	37.38	33.07	29	175.75	201.13	155.68	0	0.231	-2.115
10_2876-5p	445	415	622	553	79	35	93.98	92.73	73.64	90.39	14.65	4.58	0.241	2.181	1.125	No_change	10_2876-5p	21	41	59	553	79	35	6.65	8.57	11.01	90.39	14.65	4.58	0.028	0.226	-2.148	Down_regulate	10_2876-5p	445	415	622	21	41	59	93.98	92.73	73.64	6.65	8.57	11.01	0	11.984	3.583
10_2877-3p(hsa-miR-19a-3p)	3819	3082	4947	6221	513	226	806.52	688.64	585.65	1016.88	95.13	29.56	0.469	1.684	0.752	No_change	10_2877-3p(hsa-miR-19a-3p)	173	344	467	6221	513	226	54.78	71.92	87.17	1016.88	95.13	29.56	0.019	0.18	-2.477	Down_regulate	10_2877-3p(hsa-miR-19a-3p)	3819	3082	4947	173	344	467	806.52	688.64	585.65	54.78	71.92	87.17	0	11.854	3.567
10_2880-3p	53	63	100	91	11	2	11.19	14.08	11.84	14.87	2.04	0.26	0.335	2.023	1.017	No_change	10_2880-3p	1	10	8	91	11	2	0.32	2.09	1.49	14.87	2.04	0.26	0.065	0.223	-2.167	No_change	10_2880-3p	53	63	100	1	10	8	11.19	14.08	11.84	0.32	2.09	1.49	0	10.956	3.454
10_2880-5p(hsa-miR-17-5p)	33053	42171	57053	47306	6296	1545	6980.34	9422.71	6754.24	7732.63	1167.51	202.11	0.218	2.389	1.257	No_change	10_2880-5p(hsa-miR-17-5p)	2239	4781	5964	47306	6296	1545	709.02	999.58	1113.29	7732.63	1167.51	202.11	0.08	0.296	-1.757	No_change	10_2880-5p(hsa-miR-17-5p)	33053	42171	57053	2239	4781	5964	6980.34	9422.71	6754.24	709.02	999.58	1113.29	0	10.084	3.334
10_2883-3p(hsa-miR-25-3p)	78736	76732	156021	106806	275479	93666	16628	17145	18470.6	17458.5	51084	12253	0.317	0.577	-0.793	No_change	10_2883-3p(hsa-miR-25-3p)	376143	493191	610003	106806	275479	93666	119112	103114	113869	17458.5	51084	12253	0.03	3.376	1.755	Up_regulate	10_2883-3p(hsa-miR-25-3p)	78736	76732	156021	376143	493191	610003	16628	17145	18470.6	119112	103114	113869	0	0.193	-2.371
10_2883-5p	108	166	317	209	260	65	22.81	37.09	37.53	34.16	48.21	8.5	1	0.999	-0.002	No_change	10_2883-5p	168	252	362	209	260	65	53.2	52.69	67.57	34.16	48.21	8.5	0.381	1.637	0.711	No_change	10_2883-5p	108	166	317	168	252	362	22.81	37.09	37.53	53.2	52.69	67.57	0.235	0.702	-0.51
10_2915-3p(hsa-miR-3190-3p)	0	0	4	1	0	0	0	0	0.47	0.16	0	0	0.743	2.43	1.281	No_change	10_2915-3p(hsa-miR-3190-3p)	2	1	2	1	0	0	0.63	0.21	0.37	0.16	0	0	0.307	4.505	2.172	No_change	10_2915-3p(hsa-miR-3190-3p)	0	0	4	2	1	2	0	0	0.47	0.63	0.21	0.37	0.777	0.698	-0.518
10_2917-3p	0	0	0	2	2	0	0	0	0	0.33	0.37	0	0.196	0.084	-3.576	No_change	10_2917-3p	3	1	5	2	2	0	0.95	0.21	0.93	0.33	0.37	0	0.254	2.487	1.314	No_change	10_2917-3p	0	0	0	3	1	5	0	0	0	0.95	0.21	0.93	0.012	0.038	-4.705
10_2969-3p	1	1	0	0	0	0	0.21	0.22	0	0	0	0	0.534	6.365	2.67	No_change	10_2969-3p	0	0	0	0	0	0	0	0	0	0	0	0	1	1	0	No_change	10_2969-3p	1	1	0	0	0	0	0.21	0.22	0	0	0	0	0.517	6.346	2.666
10_2969-5p(hsa-miR-1246)	41	33	31	30	10	24	8.66	7.37	3.67	4.9	1.85	3.14	0.509	1.489	0.574	No_change	10_2969-5p(hsa-miR-1246)	1	8	5	30	10	24	0.32	1.67	0.93	4.9	1.85	3.14	0.021	0.234	-2.093	Down_regulate	10_2969-5p(hsa-miR-1246)	41	33	31	1	8	5	8.66	7.37	3.67	0.32	1.67	0.93	0	7.505	2.908
10_2996-3p	32	43	31	19	3	14	6.76	9.61	3.67	3.11	0.56	1.83	0.125	2.701	1.433	No_change	10_2996-3p	20	21	18	19	3	14	6.33	4.39	3.36	3.11	0.56	1.83	0.291	1.923	0.943	No_change	10_2996-3p	32	43	31	20	21	18	6.76	9.61	3.67	6.33	4.39	3.36	0.14	1.738	0.797
10_3001-5p(oan-miR-1421a-3p)	436	302	391	309	410	527	92.08	67.48	46.29	50.51	76.03	68.94	0.661	0.784	-0.352	No_change	10_3001-5p(oan-miR-1421a-3p)	181	249	200	309	410	527	57.32	52.06	37.33	50.51	76.03	68.94	0.271	0.544	-0.877	No_change	10_3001-5p(oan-miR-1421a-3p)	436	302	391	181	249	200	92.08	67.48	46.29	57.32	52.06	37.33	0.059	1.715	0.778
10_3089-5p(rno-miR-185-3p)	0	0	0	0	3	1	0	0	0	0	0.56	0.13	0.218	0.08	-3.636	No_change	10_3089-5p(rno-miR-185-3p)	1	0	2	0	3	1	0.32	0	0.37	0	0.56	0.13	1	0.82	-0.286	No_change	10_3089-5p(rno-miR-185-3p)	0	0	0	1	0	2	0	0	0	0.32	0	0.37	0.286	0.108	-3.217
10_3167-5p(chi-miR-329a-5p)	0	1	2	1	2	0	0	0.22	0.24	0.16	0.37	0	1	0.89	-0.168	No_change	10_3167-5p(chi-miR-329a-5p)	0	0	0	1	2	0	0	0	0	0.16	0.37	0	0.356	0.117	-3.092	No_change	10_3167-5p(chi-miR-329a-5p)	0	1	2	0	0	0	0	0.22	0.24	0	0	0	0.28	8.646	3.112
10_3171-3p	11	2	7	18	12	2	2.32	0.45	0.83	2.94	2.23	0.26	0.5	0.602	-0.732	No_change	10_3171-3p	1	6	5	18	12	2	0.32	1.25	0.93	2.94	2.23	0.26	0.243	0.428	-1.225	No_change	10_3171-3p	11	2	7	1	6	5	2.32	0.45	0.83	0.32	1.25	0.93	0.361	1.623	0.699
10_3171-5p	1	0	2	9	16	5	0.21	0	0.24	1.47	2.97	0.65	0.002	0.097	-3.365	Down_regulate	10_3171-5p	5	11	5	9	16	5	1.58	2.3	0.93	1.47	2.97	0.65	0.735	0.777	-0.365	No_change	10_3171-5p	1	0	2	5	11	5	0.21	0	0.24	1.58	2.3	0.93	0.001	0.148	-2.755
11_3330-5p(cel-miR-4931)	2	1	2	2	2	0	0.42	0.22	0.24	0.33	0.37	0	1	1.133	0.181	No_change	11_3330-5p(cel-miR-4931)	0	2	0	2	2	0	0	0.42	0	0.33	0.37	0	0.78	0.594	-0.752	No_change	11_3330-5p(cel-miR-4931)	2	1	2	0	2	0	0.42	0.22	0.24	0	0.42	0	0.499	2.186	1.128
11_3400-3p(bta-miR-2331-3p)	85	69	153	89	143	8	17.95	15.42	18.11	14.55	26.52	1.05	0.768	1.205	0.269	No_change	11_3400-3p(bta-miR-2331-3p)	43	62	32	89	143	8	13.62	12.96	5.97	14.55	26.52	1.05	0.567	0.682	-0.552	No_change	11_3400-3p(bta-miR-2331-3p)	85	69	153	43	62	32	17.95	15.42	18.11	13.62	12.96	5.97	0.027	2.008	1.006
11_3400-5p	34	21	62	24	50	9	7.18	4.69	7.34	3.92	9.27	1.18	0.705	1.252	0.324	No_change	11_3400-5p	57	128	99	24	50	9	18.05	26.76	18.48	3.92	9.27	1.18	0.03	3.71	1.891	Up_regulate	11_3400-5p	34	21	62	57	128	99	7.18	4.69	7.34	18.05	26.76	18.48	0.002	0.384	-1.38
11_3412-5p(tgu-miR-2980)	11	16	18	18	18	5	2.32	3.58	2.13	2.94	3.34	0.65	0.966	1.048	0.067	No_change	11_3412-5p(tgu-miR-2980)	9	10	15	18	18	5	2.85	2.09	2.8	2.94	3.34	0.65	1	0.956	-0.065	No_change	11_3412-5p(tgu-miR-2980)	11	16	18	9	10	15	2.32	3.58	2.13	2.85	2.09	2.8	0.488	1.262	0.336
11_3428-5p(gga-miR-1737)	128	107	168	109	275	21	27.03	23.91	19.89	17.82	51	2.75	0.966	0.971	-0.042	No_change	11_3428-5p(gga-miR-1737)	134	185	158	109	275	21	42.43	38.68	29.49	17.82	51	2.75	0.641	1.343	0.425	No_change	11_3428-5p(gga-miR-1737)	128	107	168	134	185	158	27.03	23.91	19.89	42.43	38.68	29.49	0.387	0.792	-0.337
11_3441-3p(asu-miR-133-5p)	0	0	0	0	2	1	0	0	0	0	0.37	0.13	0.325	0.103	-3.276	No_change	11_3441-3p(asu-miR-133-5p)	0	0	0	0	2	1	0	0	0	0	0.37	0.13	0.347	0.11	-3.178	No_change	11_3441-3p(asu-miR-133-5p)	0	0	0	0	0	0	0	0	0	0	0	0	1	1	0
11_3496-3p	32576	30009	42684	29939	3466	18474	6879.61	6705.22	5053.16	4893.82	642.72	2416.69	0.357	1.765	0.82	No_change	11_3496-3p	49352	44535	52252	29939	3466	18474	15628.2	9311.13	9753.83	4893.82	642.72	2416.69	0.042	3.398	1.765	Up_regulate	11_3496-3p	32576	30009	42684	49352	44535	52252	6879.61	6705.22	5053.16	15628.2	9311.13	9753.83	0.135	0.661	-0.598
11_3496-5p(hsa-miR-423-5p)	25339	26902	49910	34508	92498	35290	5351.25	6010.99	5908.61	5640.67	17152.5	4616.49	0.288	0.555	-0.849	No_change	11_3496-5p(hsa-miR-423-5p)	83665	108674	121907	34508	92498	35290	26494	22720.9	22756.3	5640.67	17152.5	4616.49	0.176	2.105	1.074	No_change	11_3496-5p(hsa-miR-423-5p)	25339	26902	49910	83665	108674	121907	5351.25	6010.99	5908.61	26494	22720.9	22756.3	0	0.299	-1.743
11_3570-5p(mmu-miR-6937-3p)	16	24	45	26	11	13	3.38	5.36	5.33	4.25	2.04	1.7	0.513	1.453	0.539	No_change	11_3570-5p(mmu-miR-6937-3p)	3	14	6	26	11	13	0.95	2.93	1.12	4.25	2.04	1.7	0.276	0.509	-0.975	No_change	11_3570-5p(mmu-miR-6937-3p)	16	24	45	3	14	6	3.38	5.36	5.33	0.95	2.93	1.12	0.001	3.461	1.791
11_3597-3p(hsa-miR-6782-3p)	120	166	632	202	223	9	25.34	37.09	74.82	33.02	41.35	1.18	0.384	1.819	0.863	No_change	11_3597-3p(hsa-miR-6782-3p)	2419	4191	5309	202	223	9	766.02	876.23	991.03	33.02	41.35	1.18	0	31.57	4.98	Up_regulate	11_3597-3p(hsa-miR-6782-3p)	120	166	632	2419	4191	5309	25.34	37.09	74.82	766.02	876.23	991.03	0	0.067	-3.896
11_3597-5p	0	0	0	0	1	0	0	0	0	0	0.19	0	1	0.264	-1.921	No_change	11_3597-5p	2	8	0	0	1	0	0.63	1.67	0	0	0.19	0	0.124	8.069	3.012	No_change	11_3597-5p	0	0	0	2	8	0	0	0	0	0.63	1.67	0	0.022	0.036	-4.811
11_3612-3p	10	8	9	9	15	1	2.11	1.79	1.07	1.47	2.78	0.13	0.95	1.069	0.097	No_change	11_3612-3p	23	23	35	9	15	1	7.28	4.81	6.53	1.47	2.78	0.13	0.045	3.707	1.89	Up_regulate	11_3612-3p	10	8	9	23	23	35	2.11	1.79	1.07	7.28	4.81	6.53	0.001	0.321	-1.639
11_3612-5p	4	1	5	3	3	0	0.84	0.22	0.59	0.49	0.56	0	0.739	1.467	0.552	No_change	11_3612-5p	2	2	1	3	3	0	0.63	0.42	0.19	0.49	0.56	0	1	0.994	-0.009	No_change	11_3612-5p	4	1	5	2	2	1	0.84	0.22	0.59	0.63	0.42	0.19	0.49	1.788	0.839
11_3675-3p(bta-miR-2285l)	136	59	157	105	93	55	28.72	13.18	18.59	17.16	17.25	7.19	0.703	1.228	0.296	No_change	11_3675-3p(bta-miR-2285l)	80	449	165	105	93	55	25.33	93.87	30.8	17.16	17.25	7.19	0.069	2.89	1.531	No_change	11_3675-3p(bta-miR-2285l)	136	59	157	80	449	165	28.72	13.18	18.59	25.33	93.87	30.8	0.065	0.504	-0.988
11_3684-3p	15	15	13	10	14	2	3.17	3.35	1.54	1.63	2.6	0.26	0.387	1.644	0.717	No_change	11_3684-3p	9	29	28	10	14	2	2.85	6.06	5.23	1.63	2.6	0.26	0.117	2.709	1.438	No_change	11_3684-3p	15	15	13	9	29	28	3.17	3.35	1.54	2.85	6.06	5.23	0.289	0.666	-0.586
11_3684-5p(mmu-miR-744-5p)	921	665	1299	740	1841	352	194.5	148.59	153.78	120.96	341.39	46.05	0.873	0.914	-0.13	No_change	11_3684-5p(mmu-miR-744-5p)	1094	1370	1398	740	1841	352	346.43	286.43	260.96	120.96	341.39	46.05	0.495	1.481	0.567	No_change	11_3684-5p(mmu-miR-744-5p)	921	665	1299	1094	1370	1398	194.5	148.59	153.78	346.43	286.43	260.96	0.162	0.688	-0.54
11_3703-3p(tca-miR-3830-3p)	5	5	14	8	13	1	1.06	1.12	1.66	1.31	2.41	0.13	1	0.97	-0.044	No_change	11_3703-3p(tca-miR-3830-3p)	28	34	38	8	13	1	8.87	7.11	7.09	1.31	2.41	0.13	0.011	5.18	2.373	Up_regulate	11_3703-3p(tca-miR-3830-3p)	5	5	14	28	34	38	1.06	1.12	1.66	8.87	7.11	7.09	0	0.221	-2.181
11_3733-3p(hsa-miR-4775)	188	170	337	399	65	30	39.7	37.98	39.9	65.22	12.05	3.92	0.663	1.328	0.409	No_change	11_3733-3p(hsa-miR-4775)	16	50	46	399	65	30	5.07	10.45	8.59	65.22	12.05	3.92	0.052	0.276	-1.858	No_change	11_3733-3p(hsa-miR-4775)	188	170	337	16	50	46	39.7	37.98	39.9	5.07	10.45	8.59	0	5.978	2.58
11_3733-5p	1	7	3	5	1	0	0.21	1.56	0.36	0.82	0.19	0	0.595	1.86	0.896	No_change	11_3733-5p	1	4	7	5	1	0	0.32	0.84	1.31	0.82	0.19	0	0.375	2.192	1.132	No_change	11_3733-5p	1	7	3	1	4	7	0.21	1.56	0.36	0.32	0.84	1.31	1	0.952	-0.071
11_3786-3p	1	0	0	1	0	0	0.21	0	0	0.16	0	0	1	0.962	-0.057	No_change	11_3786-3p	2	1	0	1	0	0	0.63	0.21	0	0.16	0	0	0.522	3.094	1.629	No_change	11_3786-3p	1	0	0	2	1	0	0.21	0	0	0.63	0.21	0	0.678	0.375	-1.416
11_3786-5p(hsa-miR-3170)	0	1	2	2	3	0	0	0.22	0.24	0.33	0.56	0	0.799	0.565	-0.824	No_change	11_3786-5p(hsa-miR-3170)	9	6	7	2	3	0	2.85	1.25	1.31	0.33	0.56	0	0.028	4.997	2.321	Up_regulate	11_3786-5p(hsa-miR-3170)	0	1	2	9	6	7	0	0.22	0.24	2.85	1.25	1.31	0.002	0.136	-2.875
11_3794-5p(hsa-miR-668-3p)	1	0	2	2	3	12	0.21	0	0.24	0.33	0.56	1.57	0.031	0.142	-2.815	Down_regulate	11_3794-5p(hsa-miR-668-3p)	0	3	6	2	3	12	0	0.63	1.12	0.33	0.56	1.57	0.389	0.494	-1.018	No_change	11_3794-5p(hsa-miR-668-3p)	1	0	2	0	3	6	0.21	0	0.24	0	0.63	1.12	0.348	0.352	-1.508
11_3816-5p(cfa-miR-8874)	1	2	2	1	2	15	0.21	0.45	0.24	0.16	0.37	1.96	0.127	0.222	-2.169	No_change	11_3816-5p(cfa-miR-8874)	1	2	3	1	2	15	0.32	0.42	0.56	0.16	0.37	1.96	0.231	0.329	-1.605	No_change	11_3816-5p(cfa-miR-8874)	1	2	2	1	2	3	0.21	0.45	0.24	0.32	0.42	0.56	1	0.809	-0.306
11_3819-3p	0	0	1	1	0	18	0	0	0.12	0.16	0	2.35	0.031	0.047	-4.422	Down_regulate	11_3819-3p	0	2	0	1	0	18	0	0.42	0	0.16	0	2.35	0.093	0.11	-3.184	No_change	11_3819-3p	0	0	1	0	2	0	0	0	0.12	0	0.42	0	1	0.547	-0.87
11_3851-3p(bta-miR-2417)	0	1	0	2	4	7	0	0.22	0	0.33	0.74	0.92	0.023	0.09	-3.481	Down_regulate	11_3851-3p(bta-miR-2417)	0	2	2	2	4	7	0	0.42	0.37	0.33	0.74	0.92	0.214	0.322	-1.636	No_change	11_3851-3p(bta-miR-2417)	0	1	0	0	2	2	0	0.22	0	0	0.42	0.37	0.433	0.317	-1.657
11_3894-3p	1	1	0	0	0	0	0.21	0.22	0	0	0	0	0.534	6.367	2.671	No_change	11_3894-3p	2	0	1	0	0	0	0.63	0	0.19	0	0	0	0.244	10.455	3.386	No_change	11_3894-3p	1	1	0	2	0	1	0.21	0.22	0	0.63	0	0.19	1	0.665	-0.588
11_3894-5p(hsa-miR-1237-3p)	4	1	1	0	0	1	0.84	0.22	0.12	0	0	0.13	0.26	4.244	2.085	No_change	11_3894-5p(hsa-miR-1237-3p)	18	0	9	0	0	1	5.7	0	1.68	0	0	0.13	0.007	25.095	4.649	Up_regulate	11_3894-5p(hsa-miR-1237-3p)	4	1	1	18	0	9	0.84	0.22	0.12	5.7	0	1.68	0.041	0.198	-2.338
11_3898-5p(mmu-miR-674-3p)	2	2	4	0	3	11	0.42	0.45	0.47	0	0.56	1.44	0.364	0.434	-1.204	No_change	11_3898-5p(mmu-miR-674-3p)	2	3	0	0	3	11	0.63	0.63	0	0	0.56	1.44	0.404	0.38	-1.394	No_change	11_3898-5p(mmu-miR-674-3p)	2	2	4	2	3	0	0.42	0.45	0.47	0.63	0.63	0	0.633	1.451	0.537
11_3905-3p	0	0	0	0	3	0	0	0	0	0	0.56	0	0.441	0.111	-3.171	No_change	11_3905-3p	3	1	2	0	3	0	0.95	0.21	0.37	0	0.56	0	0.543	2.183	1.126	No_change	11_3905-3p	0	0	0	3	1	2	0	0	0	0.95	0.21	0.37	0.055	0.055	-4.181
11_3905-5p(hsa-miR-92a-2-5p)	0	0	0	0	2	1	0	0	0	0	0.37	0.13	0.326	0.103	-3.276	No_change	11_3905-5p(hsa-miR-92a-2-5p)	1	1	2	0	2	1	0.32	0.21	0.37	0	0.37	0.13	1	1.38	0.465	No_change	11_3905-5p(hsa-miR-92a-2-5p)	0	0	0	1	1	2	0	0	0	0.32	0.21	0.37	0.132	0.084	-3.58
11_3969-3p	1	0	0	2	1	0	0.21	0	0	0.33	0.19	0	0.687	0.392	-1.353	No_change	11_3969-3p	2	3	3	2	1	0	0.63	0.63	0.56	0.33	0.19	0	0.2	2.813	1.492	No_change	11_3969-3p	1	0	0	2	3	3	0.21	0	0	0.63	0.63	0.56	0.051	0.158	-2.666
11_3969-5p(ppy-miR-1909)	3	3	1	1	0	0	0.63	0.67	0.12	0.16	0	0	0.171	5.38	2.428	No_change	11_3969-5p(ppy-miR-1909)	0	1	0	1	0	0	0	0.21	0	0.16	0	0	1	1.107	0.147	No_change	11_3969-5p(ppy-miR-1909)	3	3	1	0	1	0	0.63	0.67	0.12	0	0.21	0	0.116	5.416	2.437
11_4019-3p(dre-miR-301b-5p)	3	1	5	5	2	8	0.63	0.22	0.59	0.82	0.37	1.05	0.355	0.479	-1.061	No_change	11_4019-3p(dre-miR-301b-5p)	2	4	6	5	2	8	0.63	0.84	1.12	0.82	0.37	1.05	0.823	0.839	-0.253	No_change	11_4019-3p(dre-miR-301b-5p)	3	1	5	2	4	6	0.63	0.22	0.59	0.63	0.84	1.12	0.571	0.716	-0.483
11_4025-3p(mmu-miR-873a-5p)	0	0	0	1	3	3	0	0	0	0.16	0.56	0.39	0.035	0.046	-4.444	Down_regulate	11_4025-3p(mmu-miR-873a-5p)	0	1	2	1	3	3	0	0.21	0.37	0.16	0.56	0.39	0.485	0.464	-1.108	No_change	11_4025-3p(mmu-miR-873a-5p)	0	0	0	0	1	2	0	0	0	0	0.21	0.37	0.283	0.111	-3.173
11_4033-3p	3	2	6	1	0	0	0.63	0.45	0.71	0.16	0	0	0.056	7.26	2.86	No_change	11_4033-3p	0	7	4	1	0	0	0	1.46	0.75	0.16	0	0	0.107	8.6	3.104	No_change	11_4033-3p	3	2	6	0	7	4	0.63	0.45	0.71	0	1.46	0.75	1	0.973	-0.04
11_4039-3p(hsa-miR-6516-3p)	23	31	39	54	11	5	4.86	6.93	4.62	8.83	2.04	0.65	0.681	1.293	0.371	No_change	11_4039-3p(hsa-miR-6516-3p)	1	3	15	54	11	5	0.32	0.63	2.8	8.83	2.04	0.65	0.126	0.316	-1.664	No_change	11_4039-3p(hsa-miR-6516-3p)	23	31	39	1	3	15	4.86	6.93	4.62	0.32	0.63	2.8	0	4.839	2.275
11_4039-5p	10	20	42	41	4	2	2.11	4.47	4.97	6.7	0.74	0.26	0.654	1.39	0.475	No_change	11_4039-5p	4	11	8	41	4	2	1.27	2.3	1.49	6.7	0.74	0.26	0.516	0.615	-0.7	No_change	11_4039-5p	10	20	42	4	11	8	2.11	4.47	4.97	1.27	2.3	1.49	0.008	2.863	1.517
11_4042-5p(bta-miR-3432a)	8	5	17	1	8	8	1.69	1.12	2.01	0.16	1.48	1.05	0.678	1.372	0.457	No_change	11_4042-5p(bta-miR-3432a)	15	33	40	1	8	8	4.75	6.9	7.47	0.16	1.48	1.05	0.016	5.021	2.328	Up_regulate	11_4042-5p(bta-miR-3432a)	8	5	17	15	33	40	1.69	1.12	2.01	4.75	6.9	7.47	0.001	0.324	-1.624
11_4063-3p(ipu-miR-7565)	0	0	0	1	1	1	0	0	0	0.16	0.19	0.13	0.276	0.104	-3.266	No_change	11_4063-3p(ipu-miR-7565)	5	1	3	1	1	1	1.58	0.21	0.56	0.16	0.19	0.13	0.255	3.335	1.738	No_change	11_4063-3p(ipu-miR-7565)	0	0	0	5	1	3	0	0	0	1.58	0.21	0.56	0.012	0.036	-4.785
11_4065-3p	32	22	74	25	95	12	6.76	4.92	8.76	4.09	17.62	1.57	0.794	0.85	-0.234	No_change	11_4065-3p	270	320	320	25	95	12	85.5	66.9	59.73	4.09	17.62	1.57	0.002	7.712	2.947	Up_regulate	11_4065-3p	32	22	74	270	320	320	6.76	4.92	8.76	85.5	66.9	59.73	0	0.123	-3.017
11_4065-5p	3	3	3	0	2	14	0.63	0.67	0.36	0	0.37	1.83	0.416	0.439	-1.187	No_change	11_4065-5p	12	8	7	0	2	14	3.8	1.67	1.31	0	0.37	1.83	0.529	1.762	0.817	No_change	11_4065-5p	3	3	3	12	8	7	0.63	0.67	0.36	3.8	1.67	1.31	0.02	0.314	-1.673
11_4092-3p	1	1	0	0	0	0	0.21	0.22	0	0	0	0	0.534	6.369	2.671	No_change	11_4092-3p	0	0	0	0	0	0	0	0	0	0	0	0	1	1	0	No_change	11_4092-3p	1	1	0	0	0	0	0.21	0.22	0	0	0	0	0.516	6.341	2.665
11_4092-5p	0	0	0	0	4	0	0	0	0	0	0.74	0	0.327	0.086	-3.538	No_change	11_4092-5p	1	1	1	0	4	0	0.32	0.21	0.19	0	0.74	0	1	0.837	-0.256	No_change	11_4092-5p	0	0	0	1	1	1	0	0	0	0.32	0.21	0.19	0.252	0.108	-3.205
11_4098-5p(cin-miR-4075-5p)	0	2	1	0	0	0	0	0.45	0.12	0	0	0	0.354	9.027	3.174	No_change	11_4098-5p(cin-miR-4075-5p)	2	8	8	0	0	0	0.63	1.67	1.49	0	0	0	0.001	49.315	5.624	Up_regulate	11_4098-5p(cin-miR-4075-5p)	0	2	1	2	8	8	0	0.45	0.12	0.63	1.67	1.49	0.014	0.182	-2.46
11_4141-3p(cel-miR-78)	127	185	283	388	368	103	26.82	41.34	33.5	63.42	68.24	13.47	0.437	0.647	-0.629	No_change	11_4141-3p(cel-miR-78)	203	397	297	388	368	103	64.28	83	55.44	63.42	68.24	13.47	0.749	1.197	0.259	No_change	11_4141-3p(cel-miR-78)	127	185	283	203	397	297	26.82	41.34	33.5	64.28	83	55.44	0.102	0.628	-0.67
11_4141-5p	1	1	0	1	0	0	0.21	0.22	0	0.16	0	0	1	1.687	0.754	No_change	11_4141-5p	2	3	3	1	0	0	0.63	0.63	0.56	0.16	0	0	0.089	6.8	2.766	No_change	11_4141-5p	1	1	0	2	3	3	0.21	0.22	0	0.63	0.63	0.56	0.133	0.273	-1.873
11_4165-3p	0	0	0	0	0	0	0	0	0	0	0	0	1	1	0	No_change	11_4165-3p	0	1	1	0	0	0	0	0.21	0.19	0	0	0	0.554	6.402	2.679	No_change	11_4165-3p	0	0	0	0	1	1	0	0	0	0	0.21	0.19	0.511	0.156	-2.684
11_4165-5p(gga-miR-6681-5p)	44	14	43	36	8	108	9.29	3.13	5.09	5.88	1.48	14.13	0.323	0.492	-1.025	No_change	11_4165-5p(gga-miR-6681-5p)	3	10	10	36	8	108	0.95	2.09	1.87	5.88	1.48	14.13	0.011	0.147	-2.768	Down_regulate	11_4165-5p(gga-miR-6681-5p)	44	14	43	3	10	10	9.29	3.13	5.09	0.95	2.09	1.87	0	4.187	2.066
11_4230-3p	220	299	486	297	208	23	46.46	66.81	57.54	48.55	38.57	3.01	0.333	1.826	0.869	No_change	11_4230-3p	112	231	322	297	208	23	35.47	48.3	60.11	48.55	38.57	3.01	0.548	1.451	0.537	No_change	11_4230-3p	220	299	486	112	231	322	46.46	66.81	57.54	35.47	48.3	60.11	0.193	1.465	0.551
11_4230-5p	3	1	0	0	0	0	0.63	0.22	0	0	0	0	0.227	12.325	3.624	No_change	11_4230-5p	0	0	0	0	0	0	0	0	0	0	0	0	1	1	0	No_change	11_4230-5p	3	1	0	0	0	0	0.63	0.22	0	0	0	0	0.197	12.228	3.612
11_4252-3p(mmu-miR-130a-3p)	955	645	533	1035	268	35	201.68	144.12	63.1	169.18	49.7	4.58	0.438	1.706	0.771	No_change	11_4252-3p(mmu-miR-130a-3p)	35	146	95	1035	268	35	11.08	30.52	17.73	169.18	49.7	4.58	0.048	0.248	-2.012	Down_regulate	11_4252-3p(mmu-miR-130a-3p)	955	645	533	35	146	95	201.68	144.12	63.1	11.08	30.52	17.73	0	8.263	3.047
11_4252-5p	46	23	30	25	34	9	9.71	5.14	3.55	4.09	6.3	1.18	0.542	1.419	0.505	No_change	11_4252-5p	19	51	35	25	34	9	6.02	10.66	6.53	4.09	6.3	1.18	0.366	1.685	0.753	No_change	11_4252-5p	46	23	30	19	51	35	9.71	5.14	3.55	6.02	10.66	6.53	0.909	0.95	-0.074
11_4253-3p	49	36	41	36	4	7	10.35	8.04	4.85	5.88	0.74	0.92	0.141	2.596	1.376	No_change	11_4253-3p	2	6	3	36	4	7	0.63	1.25	0.56	5.88	0.74	0.92	0.075	0.289	-1.79	No_change	11_4253-3p	49	36	41	2	6	3	10.35	8.04	4.85	0.63	1.25	0.56	0	11.008	3.461
11_4253-5p(mmu-miR-301a-5p)	97	75	122	81	23	18	20.49	16.76	14.44	13.24	4.27	2.35	0.161	2.252	1.171	No_change	11_4253-5p(mmu-miR-301a-5p)	10	53	32	81	23	18	3.17	11.08	5.97	13.24	4.27	2.35	0.838	0.879	-0.186	No_change	11_4253-5p(mmu-miR-301a-5p)	97	75	122	10	53	32	20.49	16.76	14.44	3.17	11.08	5.97	0.001	3.106	1.635
11_4275-5p	0	0	0	0	0	0	0	0	0	0	0	0	1	1	0	No_change	11_4275-5p	4	1	3	0	0	0	1.27	0.21	0.56	0	0	0	0.029	25.408	4.667	Up_regulate	11_4275-5p	0	0	0	4	1	3	0	0	0	1.27	0.21	0.56	0.014	0.041	-4.591
11_4306-3p(hsa-miR-365a-3p)	101	193	372	164	353	27	21.33	43.12	44.04	26.81	65.46	3.53	0.847	1.13	0.176	No_change	11_4306-3p(hsa-miR-365a-3p)	343	446	781	164	353	27	108.62	93.25	145.79	26.81	65.46	3.53	0.073	3.195	1.676	No_change	11_4306-3p(hsa-miR-365a-3p)	101	193	372	343	446	781	21.33	43.12	44.04	108.62	93.25	145.79	0.004	0.391	-1.355
11_4306-5p	0	4	4	4	14	12	0	0.89	0.47	0.65	2.6	1.57	0.046	0.234	-2.096	Down_regulate	11_4306-5p	17	21	9	4	14	12	5.38	4.39	1.68	0.65	2.6	1.57	0.4	1.715	0.779	No_change	11_4306-5p	0	4	4	17	21	9	0	0.89	0.47	5.38	4.39	1.68	0	0.161	-2.634
11_4307-3p	0	0	0	0	0	0	0	0	0	0	0	0	1	1	0	No_change	11_4307-3p	0	1	1	0	0	0	0	0.21	0.19	0	0	0	0.554	6.403	2.679	No_change	11_4307-3p	0	0	0	0	1	1	0	0	0	0	0.21	0.19	0.511	0.156	-2.684
11_4307-5p	55	67	42	57	11	5	11.62	14.97	4.97	9.32	2.04	0.65	0.194	2.368	1.244	No_change	11_4307-5p	6	9	13	57	11	5	1.9	1.88	2.43	9.32	2.04	0.65	0.28	0.478	-1.064	No_change	11_4307-5p	55	67	42	6	9	13	11.62	14.97	4.97	1.9	1.88	2.43	0	5.945	2.572
11_4341-5p(hsa-miR-6515-5p)	6	1	5	9	3	5	1.27	0.22	0.59	1.47	0.56	0.65	0.528	0.618	-0.695	No_change	11_4341-5p(hsa-miR-6515-5p)	2	0	1	9	3	5	0.63	0	0.19	1.47	0.56	0.65	0.106	0.232	-2.108	No_change	11_4341-5p(hsa-miR-6515-5p)	6	1	5	2	0	1	1.27	0.22	0.59	0.63	0	0.19	0.221	3.348	1.743
11_4407-3p	2	0	4	3	3	0	0.42	0	0.47	0.49	0.56	0	1	0.863	-0.212	No_change	11_4407-3p	0	0	1	3	3	0	0	0	0.19	0.49	0.56	0	0.367	0.238	-2.069	No_change	11_4407-3p	2	0	4	0	0	1	0.42	0	0.47	0	0	0.19	0.303	4.264	2.092
11_4407-5p(hsa-miR-212-5p)	4	2	9	5	8	4	0.84	0.45	1.07	0.82	1.48	0.52	0.67	0.741	-0.432	No_change	11_4407-5p(hsa-miR-212-5p)	3	10	3	5	8	4	0.95	2.09	0.56	0.82	1.48	0.52	1	1.015	0.022	No_change	11_4407-5p(hsa-miR-212-5p)	4	2	9	3	10	3	0.84	0.45	1.07	0.95	2.09	0.56	0.779	0.871	-0.199
11_4443-5p(hsa-miR-6749-3p)	2	6	5	4	4	0	0.42	1.34	0.59	0.65	0.74	0	0.614	1.563	0.645	No_change	11_4443-5p(hsa-miR-6749-3p)	34	42	39	4	4	0	10.77	8.78	7.28	0.65	0.74	0	0	16.281	4.025	Up_regulate	11_4443-5p(hsa-miR-6749-3p)	2	6	5	34	42	39	0.42	1.34	0.59	10.77	8.78	7.28	0	0.109	-3.195
11_4444-3p(hsa-miR-6749-3p)	2	6	5	4	4	0	0.42	1.34	0.59	0.65	0.74	0	0.614	1.564	0.645	No_change	11_4444-3p(hsa-miR-6749-3p)	34	42	39	4	4	0	10.77	8.78	7.28	0.65	0.74	0	0	16.282	4.025	Up_regulate	11_4444-3p(hsa-miR-6749-3p)	2	6	5	34	42	39	0.42	1.34	0.59	10.77	8.78	7.28	0	0.109	-3.195
11_4444-5p	0	0	0	1	0	0	0	0	0	0.16	0	0	1	0.265	-1.918	No_change	11_4444-5p	0	0	1	1	0	0	0	0	0.19	0.16	0	0	1	1.098	0.134	No_change	11_4444-5p	0	0	0	0	0	1	0	0	0	0	0	0.19	1	0.271	-1.883
11_4447-3p	0	0	3	0	0	0	0	0	0.36	0	0	0	0.613	7.119	2.832	No_change	11_4447-3p	0	0	0	0	0	0	0	0	0	0	0	0	1	1	0	No_change	11_4447-3p	0	0	3	0	0	0	0	0	0.36	0	0	0	0.588	7.732	2.951
11_4447-5p(efu-miR-9259)	5	2	10	15	30	7	1.06	0.45	1.18	2.45	5.56	0.92	0.039	0.287	-1.8	Down_regulate	11_4447-5p(efu-miR-9259)	31	59	36	15	30	7	9.82	12.34	6.72	2.45	5.56	0.92	0.105	2.68	1.422	No_change	11_4447-5p(efu-miR-9259)	5	2	10	31	59	36	1.06	0.45	1.18	9.82	12.34	6.72	0	0.126	-2.986
11_4472-3p(hsa-miR-16-2-3p)	5	5	13	15	38	107	1.06	1.12	1.54	2.45	7.05	14	0.002	0.105	-3.25	Down_regulate	11_4472-3p(hsa-miR-16-2-3p)	21	15	10	15	38	107	6.65	3.14	1.87	2.45	7.05	14	0.095	0.314	-1.671	No_change	11_4472-3p(hsa-miR-16-2-3p)	5	5	13	21	15	10	1.06	1.12	1.54	6.65	3.14	1.87	0.043	0.433	-1.206
11_4473-5p(hsa-miR-15a-5p)	4	4	4	13	6	1	0.84	0.89	0.47	2.12	1.11	0.13	0.565	0.596	-0.747	No_change	11_4473-5p(hsa-miR-15a-5p)	0	5	2	13	6	1	0	1.05	0.37	2.12	1.11	0.13	0.26	0.405	-1.305	No_change	11_4473-5p(hsa-miR-15a-5p)	4	4	4	0	5	2	0.84	0.89	0.47	0	1.05	0.37	0.345	1.676	0.745
11_4608-3p(hsa-miR-4775)	188	170	337	399	65	30	39.7	37.98	39.9	65.22	12.05	3.92	0.663	1.328	0.409	No_change	11_4608-3p(hsa-miR-4775)	16	50	46	399	65	30	5.07	10.45	8.59	65.22	12.05	3.92	0.052	0.276	-1.858	No_change	11_4608-3p(hsa-miR-4775)	188	170	337	16	50	46	39.7	37.98	39.9	5.07	10.45	8.59	0	5.978	2.58
11_4608-5p	1	7	3	5	1	0	0.21	1.56	0.36	0.82	0.19	0	0.595	1.861	0.896	No_change	11_4608-5p	1	4	7	5	1	0	0.32	0.84	1.31	0.82	0.19	0	0.374	2.191	1.132	No_change	11_4608-5p	1	7	3	1	4	7	0.21	1.56	0.36	0.32	0.84	1.31	1	0.952	-0.071
11_4662-3p	5	7	5	5	5	0	1.06	1.56	0.59	0.82	0.93	0	0.443	1.688	0.755	No_change	11_4662-3p	3	0	8	5	5	0	0.95	0	1.49	0.82	0.93	0	0.83	1.279	0.355	No_change	11_4662-3p	5	7	5	3	0	8	1.06	1.56	0.59	0.95	0	1.49	0.522	1.5	0.585
11_4722-3p(bta-miR-2917)	35	27	36	24	14	179	7.39	6.03	4.26	3.92	2.6	23.42	0.143	0.337	-1.568	No_change	11_4722-3p(bta-miR-2917)	15	13	28	24	14	179	4.75	2.72	5.23	3.92	2.6	23.42	0.064	0.252	-1.987	No_change	11_4722-3p(bta-miR-2917)	35	27	36	15	13	28	7.39	6.03	4.26	4.75	2.72	5.23	0.153	1.676	0.745
11_4774-3p(hsa-miR-670-5p)	2	1	7	1	5	0	0.42	0.22	0.83	0.16	0.93	0	0.871	1.379	0.463	No_change	11_4774-3p(hsa-miR-670-5p)	4	10	8	1	5	0	1.27	2.09	1.49	0.16	0.93	0	0.109	3.757	1.91	No_change	11_4774-3p(hsa-miR-670-5p)	2	1	7	4	10	8	0.42	0.22	0.83	1.27	2.09	1.49	0.08	0.432	-1.212
11_4804-3p(tca-miR-3822-3p)	3	2	4	3	1	1	0.63	0.45	0.47	0.49	0.19	0.13	0.684	1.555	0.637	No_change	11_4804-3p(tca-miR-3822-3p)	1	1	0	3	1	1	0.32	0.21	0	0.49	0.19	0.13	0.736	0.509	-0.973	No_change	11_4804-3p(tca-miR-3822-3p)	3	2	4	1	1	0	0.63	0.45	0.47	0.32	0.21	0	0.087	3.734	1.901
11_4812-3p(mml-miR-3200-5p)	356	234	118	321	20	266	75.18	52.29	13.97	52.47	3.71	34.8	0.904	1.091	0.126	No_change	11_4812-3p(mml-miR-3200-5p)	9	16	14	321	20	266	2.85	3.35	2.61	52.47	3.71	34.8	0	0.072	-3.794	Down_regulate	11_4812-3p(mml-miR-3200-5p)	356	234	118	9	16	14	75.18	52.29	13.97	2.85	3.35	2.61	0	18.86	4.237
11_4818-3p	34	41	88	50	150	58	7.18	9.16	10.42	8.17	27.82	7.59	0.277	0.542	-0.883	No_change	11_4818-3p	341	415	406	50	150	58	107.98	86.77	75.79	8.17	27.82	7.59	0.008	4.942	2.305	Up_regulate	11_4818-3p	34	41	88	341	415	406	7.18	9.16	10.42	107.98	86.77	75.79	0	0.126	-2.993
11_4818-5p	0	0	1	1	0	0	0	0	0.12	0.16	0	0	1	0.877	-0.189	No_change	11_4818-5p	2	6	6	1	0	0	0.63	1.25	1.12	0.16	0	0	0.017	11.343	3.504	Up_regulate	11_4818-5p	0	0	1	2	6	6	0	0	0.12	0.63	1.25	1.12	0.003	0.092	-3.443
11_4845-3p	1	0	5	0	3	0	0.21	0	0.59	0	0.56	0	1	1.515	0.599	No_change	11_4845-3p	3	3	4	0	3	0	0.95	0.63	0.75	0	0.56	0	0.212	3.373	1.754	No_change	11_4845-3p	1	0	5	3	3	4	0.21	0	0.59	0.95	0.63	0.75	0.395	0.551	-0.859
11_4845-5p(hsa-miR-4687-3p)	10	5	14	5	5	6	2.11	1.12	1.66	0.82	0.93	0.78	0.512	1.504	0.589	No_change	11_4845-5p(hsa-miR-4687-3p)	3	10	5	5	5	6	0.95	2.09	0.93	0.82	0.93	0.78	0.842	1.187	0.248	No_change	11_4845-5p(hsa-miR-4687-3p)	10	5	14	3	10	5	2.11	1.12	1.66	0.95	2.09	0.93	0.358	1.514	0.599
11_4886-3p(chi-miR-1291)	0	0	0	0	0	0	0	0	0	0	0	0	1	1	0	No_change	11_4886-3p(chi-miR-1291)	1	3	0	0	0	0	0.32	0.63	0	0	0	0	0.234	12.38	3.63	No_change	11_4886-3p(chi-miR-1291)	0	0	0	1	3	0	0	0	0	0.32	0.63	0	0.186	0.083	-3.583
11_4896-3p(mmu-miR-5125)	3	1	7	12	4	6	0.63	0.22	0.83	1.96	0.74	0.78	0.188	0.417	-1.26	No_change	11_4896-3p(mmu-miR-5125)	6	4	12	12	4	6	1.9	0.84	2.24	1.96	0.74	0.78	0.876	1.149	0.2	No_change	11_4896-3p(mmu-miR-5125)	3	1	7	6	4	12	0.63	0.22	0.83	1.9	0.84	2.24	0.144	0.464	-1.109
11_4896-5p	0	0	1	0	0	0	0	0	0.12	0	0	0	1	3.313	1.728	No_change	11_4896-5p	0	1	0	0	0	0	0	0.21	0	0	0	0	1	3.714	1.893	No_change	11_4896-5p	0	0	1	0	1	0	0	0	0.12	0	0.21	0	1	0.944	-0.083
11_4898-3p	139	131	159	129	6	13	29.35	29.27	18.82	21.09	1.11	1.7	0.137	2.863	1.518	No_change	11_4898-3p	9	25	30	129	6	13	2.85	5.23	5.6	21.09	1.11	1.7	0.38	0.531	-0.914	No_change	11_4898-3p	139	131	159	9	25	30	29.35	29.27	18.82	2.85	5.23	5.6	0	6.717	2.748
11_4898-5p	0	0	1	0	0	1	0	0	0.12	0	0	0.13	1	0.804	-0.315	No_change	11_4898-5p	0	0	0	0	0	1	0	0	0	0	0	0.13	1	0.265	-1.916	No_change	11_4898-5p	0	0	1	0	0	0	0	0	0.12	0	0	0	1	3.479	1.799
11_4904-3p(gga-miR-1567)	0	0	2	0	0	5	0	0	0.24	0	0	0.65	0.349	0.276	-1.859	No_change	11_4904-3p(gga-miR-1567)	2	3	1	0	0	5	0.63	0.63	0.19	0	0	0.65	1	1.199	0.262	No_change	11_4904-3p(gga-miR-1567)	0	0	2	2	3	1	0	0	0.24	0.63	0.63	0.19	0.354	0.34	-1.556
11_4915-5p(dme-miR-6-2-5p)	0	1	1	2	0	3	0	0.22	0.12	0.33	0	0.39	0.463	0.368	-1.441	No_change	11_4915-5p(dme-miR-6-2-5p)	0	0	0	2	0	3	0	0	0	0.33	0	0.39	0.17	0.071	-3.816	No_change	11_4915-5p(dme-miR-6-2-5p)	0	1	1	0	0	0	0	0.22	0.12	0	0	0	0.517	6.192	2.63
11_4964-3p(dps-miR-986-3p)	0	0	0	0	2	0	0	0	0	0	0.37	0	0.604	0.156	-2.683	No_change	11_4964-3p(dps-miR-986-3p)	5	4	0	0	2	0	1.58	0.84	0	0	0.37	0	0.205	4.785	2.258	No_change	11_4964-3p(dps-miR-986-3p)	0	0	0	5	4	0	0	0	0	1.58	0.84	0	0.02	0.036	-4.809
11_4964-5p	0	0	0	1	0	4	0	0	0	0.16	0	0.52	0.143	0.057	-4.127	No_change	11_4964-5p	0	0	0	1	0	4	0	0	0	0.16	0	0.52	0.202	0.067	-3.895	No_change	11_4964-5p	0	0	0	0	0	0	0	0	0	0	0	0	1	1	0
11_4971-5p	2	1	3	1	1	7	0.42	0.22	0.36	0.16	0.19	0.92	0.457	0.518	-0.95	No_change	11_4971-5p	3	4	5	1	1	7	0.95	0.84	0.93	0.16	0.19	0.92	0.802	1.342	0.425	No_change	11_4971-5p	2	1	3	3	4	5	0.42	0.22	0.36	0.95	0.84	0.93	0.293	0.487	-1.039
11_4972-3p	2	1	3	1	1	7	0.42	0.22	0.36	0.16	0.19	0.92	0.457	0.518	-0.949	No_change	11_4972-3p	3	4	5	1	1	7	0.95	0.84	0.93	0.16	0.19	0.92	0.802	1.342	0.425	No_change	11_4972-3p	2	1	3	3	4	5	0.42	0.22	0.36	0.95	0.84	0.93	0.293	0.487	-1.039
11_5000-3p(dps-miR-2555-5p)	12821	13318	20247	12061	961	80193	2707.62	2975.78	2396.95	1971.49	178.2	10490.5	0.204	0.356	-1.491	No_change	11_5000-3p(dps-miR-2555-5p)	2205	2622	4634	12061	961	80193	698.25	548.19	865.02	1971.49	178.2	10490.5	0.006	0.097	-3.369	Down_regulate	11_5000-3p(dps-miR-2555-5p)	12821	13318	20247	2205	2622	4634	2707.62	2975.78	2396.95	698.25	548.19	865.02	0	4.681	2.227
11_5000-5p	28	23	59	40	62	4	5.91	5.14	6.98	6.54	11.5	0.52	0.949	0.955	-0.067	No_change	11_5000-5p	17	8	40	40	62	4	5.38	1.67	7.47	6.54	11.5	0.52	0.631	0.707	-0.5	No_change	11_5000-5p	28	23	59	17	8	40	5.91	5.14	6.98	5.38	1.67	7.47	0.307	1.53	0.614
11_5019-5p(hsa-miR-3127-3p)	0	0	0	0	3	0	0	0	0	0	0.56	0	0.44	0.111	-3.171	No_change	11_5019-5p(hsa-miR-3127-3p)	0	3	0	0	3	0	0	0.63	0	0	0.56	0	1	0.987	-0.019	No_change	11_5019-5p(hsa-miR-3127-3p)	0	0	0	0	3	0	0	0	0	0	0.63	0	0.387	0.115	-3.121
11_5023-5p(aca-miR-5439)	0	0	0	0	5	0	0	0	0	0	0.93	0	0.253	0.07	-3.829	No_change	11_5023-5p(aca-miR-5439)	2	1	2	0	5	0	0.63	0.21	0.37	0	0.93	0	1	1.113	0.154	No_change	11_5023-5p(aca-miR-5439)	0	0	0	2	1	2	0	0	0	0.63	0.21	0.37	0.077	0.067	-3.895
12_5110-5p	1	0	1	0	4	0	0.21	0	0.12	0	0.74	0	0.796	0.5	-1.001	No_change	12_5110-5p	2	10	1	0	4	0	0.63	2.09	0.19	0	0.74	0	0.304	3.176	1.667	No_change	12_5110-5p	1	0	1	2	10	1	0.21	0	0.12	0.63	2.09	0.19	0.051	0.172	-2.543
12_5113-3p	8	23	46	16	9	70	1.69	5.14	5.45	2.62	1.67	9.16	0.432	0.57	-0.811	No_change	12_5113-3p	8	1	10	16	9	70	2.53	0.21	1.87	2.62	1.67	9.16	0.054	0.215	-2.216	No_change	12_5113-3p	8	23	46	8	1	10	1.69	5.14	5.45	2.53	0.21	1.87	0.016	3.438	1.782
12_5159-3p(mml-miR-3200-5p)	351	231	116	317	15	267	74.13	51.61	13.73	51.82	2.78	34.93	0.91	1.087	0.121	No_change	12_5159-3p(mml-miR-3200-5p)	7	16	12	317	15	267	2.22	3.35	2.24	51.82	2.78	34.93	0	0.065	-3.951	Down_regulate	12_5159-3p(mml-miR-3200-5p)	351	231	116	7	16	12	74.13	51.61	13.73	2.22	3.35	2.24	0	20.9	4.385
12_5159-5p	1	0	1	1	1	1	0.21	0	0.12	0.16	0.19	0.13	1	0.618	-0.694	No_change	12_5159-5p	0	0	0	1	1	1	0	0	0	0.16	0.19	0.13	0.295	0.115	-3.116	No_change	12_5159-5p	1	0	1	0	0	0	0.21	0	0.12	0	0	0	0.516	6.16	2.623
12_5173-3p(hsa-miR-4802-3p)	36	33	69	52	17	5	7.6	7.37	8.17	8.5	3.15	0.65	0.376	1.726	0.787	No_change	12_5173-3p(hsa-miR-4802-3p)	6	22	24	52	17	5	1.9	4.6	4.48	8.5	3.15	0.65	0.752	0.814	-0.297	No_change	12_5173-3p(hsa-miR-4802-3p)	36	33	69	6	22	24	7.6	7.37	8.17	1.9	4.6	4.48	0.008	2.554	1.353
12_5173-5p	1	2	3	3	0	3	0.21	0.45	0.36	0.49	0	0.39	0.849	0.839	-0.253	No_change	12_5173-5p	0	0	0	3	0	3	0	0	0	0.49	0	0.39	0.116	0.061	-4.027	No_change	12_5173-5p	1	2	3	0	0	0	0.21	0.45	0.36	0	0	0	0.038	16.538	4.048
12_5247-3p(ame-miR-6064)	15	4	7	4	6	3	3.17	0.89	0.83	0.65	1.11	0.39	0.344	1.841	0.88	No_change	12_5247-3p(ame-miR-6064)	3	8	5	4	6	3	0.95	1.67	0.93	0.65	1.11	0.39	0.727	1.322	0.403	No_change	12_5247-3p(ame-miR-6064)	15	4	7	3	8	5	3.17	0.89	0.83	0.95	1.67	0.93	0.339	1.591	0.67
12_5247-5p	3	0	0	0	0	0	0.63	0	0	0	0	0	0.449	9.458	3.242	No_change	12_5247-5p	0	0	0	0	0	0	0	0	0	0	0	0	1	1	0	No_change	12_5247-5p	3	0	0	0	0	0	0.63	0	0	0	0	0	0.403	9.469	3.243
12_5316-3p	0	2	1	1	0	0	0	0.45	0.12	0.16	0	0	0.704	2.377	1.249	No_change	12_5316-3p	0	0	0	1	0	0	0	0	0	0.16	0	0	1	0.298	-1.746	No_change	12_5316-3p	0	2	1	0	0	0	0	0.45	0.12	0	0	0	0.31	9.027	3.174
12_5316-5p(ssc-miR-9794-3p)	1	3	3	2	0	22	0.21	0.67	0.36	0.33	0	2.88	0.145	0.221	-2.175	No_change	12_5316-5p(ssc-miR-9794-3p)	0	2	4	2	0	22	0	0.42	0.75	0.33	0	2.88	0.15	0.229	-2.13	No_change	12_5316-5p(ssc-miR-9794-3p)	1	3	3	0	2	4	0.21	0.67	0.36	0	0.42	0.75	0.812	1.142	0.191
12_5320-3p	1	0	1	1	0	0	0.21	0	0.12	0.16	0	0	1	1.557	0.638	No_change	12_5320-3p	0	0	0	1	0	0	0	0	0	0.16	0	0	1	0.298	-1.747	No_change	12_5320-3p	1	0	1	0	0	0	0.21	0	0.12	0	0	0	0.515	6.161	2.623
12_5320-5p(cel-miR-34-5p)	149	87	219	81	19	17	31.47	19.44	25.93	13.24	3.52	2.22	0.037	3.49	1.803	Up_regulate	12_5320-5p(cel-miR-34-5p)	3	36	25	81	19	17	0.95	7.53	4.67	13.24	3.52	2.22	0.447	0.605	-0.726	No_change	12_5320-5p(cel-miR-34-5p)	149	87	219	3	36	25	31.47	19.44	25.93	0.95	7.53	4.67	0	7.05	2.818
12_5387-3p(gga-miR-1737)	2	1	6	3	4	0	0.42	0.22	0.71	0.49	0.74	0	1	1.099	0.136	No_change	12_5387-3p(gga-miR-1737)	2	1	4	3	4	0	0.63	0.21	0.75	0.49	0.74	0	1	1.144	0.194	No_change	12_5387-3p(gga-miR-1737)	2	1	6	2	1	4	0.42	0.22	0.71	0.63	0.21	0.75	1	1.16	0.214
12_5387-5p	1	0	3	2	0	0	0.21	0	0.36	0.33	0	0	1	1.549	0.631	No_change	12_5387-5p	0	0	1	2	0	0	0	0	0.19	0.33	0	0	1	0.662	-0.596	No_change	12_5387-5p	1	0	3	0	0	1	0.21	0	0.36	0	0	0.19	0.664	2.938	1.555
12_5427-3p(oan-miR-1393)	0	0	1	2	0	0	0	0	0.12	0.33	0	0	1	0.502	-0.995	No_change	12_5427-3p(oan-miR-1393)	0	3	1	2	0	0	0	0.63	0.19	0.33	0	0	0.785	2.043	1.03	No_change	12_5427-3p(oan-miR-1393)	0	0	1	0	3	1	0	0	0.12	0	0.63	0.19	0.455	0.303	-1.723
12_5448-3p(hma-miR-3003a-3p)	181	59	35	79	0	58	38.22	13.18	4.14	12.91	0	7.59	0.458	1.88	0.911	No_change	12_5448-3p(hma-miR-3003a-3p)	2	3	3	79	0	58	0.63	0.63	0.56	12.91	0	7.59	0.004	0.069	-3.856	Down_regulate	12_5448-3p(hma-miR-3003a-3p)	181	59	35	2	3	3	38.22	13.18	4.14	0.63	0.63	0.56	0	34.275	5.099
12_5448-5p	6	4	13	10	1	5	1.27	0.89	1.54	1.63	0.19	0.65	0.866	1.18	0.239	No_change	12_5448-5p	2	1	4	10	1	5	0.63	0.21	0.75	1.63	0.19	0.65	0.431	0.521	-0.941	No_change	12_5448-5p	6	4	13	2	1	4	1.27	0.89	1.54	0.63	0.21	0.75	0.045	2.914	1.543
12_5453-3p(prd-miR-7945-5p)	11	14	7	9	22	10	2.32	3.13	0.83	1.47	4.08	1.31	0.684	0.771	-0.375	No_change	12_5453-3p(prd-miR-7945-5p)	8	15	10	9	22	10	2.53	3.14	1.87	1.47	4.08	1.31	0.814	0.868	-0.204	No_change	12_5453-3p(prd-miR-7945-5p)	11	14	7	8	15	10	2.32	3.13	0.83	2.53	3.14	1.87	1	0.973	-0.039
12_5453-5p	0	3	2	1	5	3	0	0.67	0.24	0.16	0.93	0.39	0.525	0.517	-0.952	No_change	12_5453-5p	1	1	0	1	5	3	0.32	0.21	0	0.16	0.93	0.39	0.197	0.274	-1.868	No_change	12_5453-5p	0	3	2	1	1	0	0	0.67	0.24	0.32	0.21	0	0.541	2.15	1.104
12_5471-3p(hsa-miR-320a)	157	133	200	250	96	220	33.16	29.72	23.68	40.86	17.8	28.78	0.597	0.741	-0.433	No_change	12_5471-3p(hsa-miR-320a)	22	31	50	250	96	220	6.97	6.48	9.33	40.86	17.8	28.78	0.005	0.198	-2.336	Down_regulate	12_5471-3p(hsa-miR-320a)	157	133	200	22	31	50	33.16	29.72	23.68	6.97	6.48	9.33	0	4.592	2.199
12_5471-5p	0	2	0	2	0	0	0	0.45	0	0.33	0	0	1	1.109	0.149	No_change	12_5471-5p	0	0	0	2	0	0	0	0	0	0.33	0	0	0.633	0.183	-2.454	No_change	12_5471-5p	0	2	0	0	0	0	0	0.45	0	0	0	0	0.593	6.888	2.784
12_5543-3p(mdo-miR-151)	0	0	1	4	14	162	0	0	0.12	0.65	2.6	21.19	0	0.005	-7.636	Down_regulate	12_5543-3p(mdo-miR-151)	0	1	3	4	14	162	0	0.21	0.56	0.65	2.6	21.19	0	0.021	-5.569	Down_regulate	12_5543-3p(mdo-miR-151)	0	0	1	0	1	3	0	0	0.12	0	0.21	0.56	0.454	0.303	-1.722
12_5599-5p(mmu-miR-135a-5p)	4	0	2	1	0	0	0.84	0	0.24	0.16	0	0	0.384	4.293	2.102	No_change	12_5599-5p(mmu-miR-135a-5p)	0	1	1	1	0	0	0	0.21	0.19	0.16	0	0	1	1.876	0.908	No_change	12_5599-5p(mmu-miR-135a-5p)	4	0	2	0	1	1	0.84	0	0.24	0	0.21	0.19	0.405	2.632	1.396
12_5608-3p(hsa-miR-6864-5p)	0	0	0	1	0	17	0	0	0	0.16	0	2.22	0.013	0.015	-6.034	Down_regulate	12_5608-3p(hsa-miR-6864-5p)	0	1	2	1	0	17	0	0.21	0.37	0.16	0	2.22	0.131	0.163	-2.618	No_change	12_5608-3p(hsa-miR-6864-5p)	0	0	0	0	1	2	0	0	0	0	0.21	0.37	0.283	0.111	-3.173
12_5610-3p(hsa-miR-6864-5p)	0	0	0	1	0	17	0	0	0	0.16	0	2.22	0.013	0.015	-6.034	Down_regulate	12_5610-3p(hsa-miR-6864-5p)	0	1	2	1	0	17	0	0.21	0.37	0.16	0	2.22	0.13	0.163	-2.618	No_change	12_5610-3p(hsa-miR-6864-5p)	0	0	0	0	1	2	0	0	0	0	0.21	0.37	0.282	0.111	-3.174
12_5618-3p(hsa-miR-3184-3p)	0	2	0	0	3	0	0	0.45	0	0	0.56	0	1	0.788	-0.343	No_change	12_5618-3p(hsa-miR-3184-3p)	1	0	1	0	3	0	0.32	0	0.19	0	0.56	0	1	0.785	-0.35	No_change	12_5618-3p(hsa-miR-3184-3p)	0	2	0	1	0	1	0	0.45	0	0.32	0	0.19	1	0.993	-0.01
12_5649-3p	0	1	2	1	0	5	0	0.22	0.24	0.16	0	0.65	0.573	0.391	-1.354	No_change	12_5649-3p	0	0	0	1	0	5	0	0	0	0.16	0	0.65	0.159	0.056	-4.162	No_change	12_5649-3p	0	1	2	0	0	0	0	0.22	0.24	0	0	0	0.28	8.647	3.112
12_5649-5p(hsa-miR-192-5p)	367	289	572	469	152	939	77.51	64.57	67.72	76.66	28.19	122.84	0.413	0.602	-0.732	No_change	12_5649-5p(hsa-miR-192-5p)	49	110	71	469	152	939	15.52	23	13.25	76.66	28.19	122.84	0.004	0.151	-2.73	Down_regulate	12_5649-5p(hsa-miR-192-5p)	367	289	572	49	110	71	77.51	64.57	67.72	15.52	23	13.25	0	5.045	2.335
12_5653-5p(hsa-miR-654-3p)	1	0	0	1	2	5	0.21	0	0	0.16	0.37	0.65	0.112	0.139	-2.847	No_change	12_5653-5p(hsa-miR-654-3p)	0	0	0	1	2	5	0	0	0	0.16	0.37	0.65	0.046	0.044	-4.521	Down_regulate	12_5653-5p(hsa-miR-654-3p)	1	0	0	0	0	0	0.21	0	0	0	0	0	1	3.688	1.883
12_5656-3p(rno-miR-664-3p)	870	717	1791	1077	2359	205	183.73	160.21	212.03	176.05	437.45	26.82	0.791	0.852	-0.231	No_change	12_5656-3p(rno-miR-664-3p)	1093	2497	2607	1077	2359	205	346.12	522.06	486.65	176.05	437.45	26.82	0.323	1.842	0.881	No_change	12_5656-3p(rno-miR-664-3p)	870	717	1791	1093	2497	2607	183.73	160.21	212.03	346.12	522.06	486.65	0.018	0.513	-0.964
12_5656-5p	263	237	393	240	132	349	55.54	52.96	46.53	39.23	24.48	45.65	0.993	1.006	0.009	No_change	12_5656-5p	70	125	192	240	132	349	22.17	26.13	35.84	39.23	24.48	45.65	0.29	0.55	-0.864	No_change	12_5656-5p	263	237	393	70	125	192	55.54	52.96	46.53	22.17	26.13	35.84	0.005	2.246	1.167
12_5733-3p	1	0	0	4	1	0	0.21	0	0	0.65	0.19	0	0.386	0.254	-1.978	No_change	12_5733-3p	0	1	4	4	1	0	0	0.21	0.75	0.65	0.19	0	1	1.11	0.151	No_change	12_5733-3p	1	0	0	0	1	4	0.21	0	0	0	0.21	0.75	0.336	0.264	-1.92
12_5733-5p(oan-miR-1404)	2	2	4	2	8	3	0.42	0.45	0.47	0.33	1.48	0.39	0.473	0.549	-0.865	No_change	12_5733-5p(oan-miR-1404)	3	13	10	2	8	3	0.95	2.72	1.87	0.33	1.48	0.39	0.356	2.006	1.004	No_change	12_5733-5p(oan-miR-1404)	2	2	4	3	13	10	0.42	0.45	0.47	0.95	2.72	1.87	0.014	0.308	-1.698
12_5792-3p(hsa-miR-2276-5p)	0	0	0	2	1	3	0	0	0	0.33	0.19	0.39	0.05	0.053	-4.247	No_change	12_5792-3p(hsa-miR-2276-5p)	0	1	1	2	1	3	0	0.21	0.19	0.33	0.19	0.39	0.401	0.391	-1.356	No_change	12_5792-3p(hsa-miR-2276-5p)	0	0	0	0	1	1	0	0	0	0	0.21	0.19	0.511	0.156	-2.684
12_5799-5p(cel-miR-230-5p)	2	2	2	2	8	14	0.42	0.45	0.24	0.33	1.48	1.83	0.056	0.216	-2.212	No_change	12_5799-5p(cel-miR-230-5p)	6	6	11	2	8	14	1.9	1.25	2.05	0.33	1.48	1.83	1	0.972	-0.04	No_change	12_5799-5p(cel-miR-230-5p)	2	2	2	6	6	11	0.42	0.45	0.24	1.9	1.25	2.05	0.011	0.26	-1.942
12_5807-3p	0	2	1	1	0	0	0	0.45	0.12	0.16	0	0	0.703	2.376	1.249	No_change	12_5807-3p	0	0	0	1	0	0	0	0	0	0.16	0	0	1	0.298	-1.746	No_change	12_5807-3p	0	2	1	0	0	0	0	0.45	0.12	0	0	0	0.31	9.029	3.175
12_5807-5p(ssc-miR-9794-3p)	1	3	3	2	0	22	0.21	0.67	0.36	0.33	0	2.88	0.145	0.221	-2.175	No_change	12_5807-5p(ssc-miR-9794-3p)	0	2	4	2	0	22	0	0.42	0.75	0.33	0	2.88	0.149	0.229	-2.13	No_change	12_5807-5p(ssc-miR-9794-3p)	1	3	3	0	2	4	0.21	0.67	0.36	0	0.42	0.75	0.812	1.142	0.192
12_5813-5p	0	2	0	0	10	113	0	0.45	0	0	1.85	14.78	0.002	0.016	-6.006	Down_regulate	12_5813-5p	2	6	5	0	10	113	0.63	1.25	0.93	0	1.85	14.78	0.02	0.097	-3.364	Down_regulate	12_5813-5p	0	2	0	2	6	5	0	0.45	0	0.63	1.25	0.93	0.022	0.176	-2.507
12_5839-3p(oan-miR-1422e-3p)	36	29	47	20	18	16	7.6	6.48	5.56	3.27	3.34	2.09	0.272	1.822	0.866	No_change	12_5839-3p(oan-miR-1422e-3p)	6	10	10	20	18	16	1.9	2.09	1.87	3.27	3.34	2.09	0.264	0.531	-0.912	No_change	12_5839-3p(oan-miR-1422e-3p)	36	29	47	6	10	10	7.6	6.48	5.56	1.9	2.09	1.87	0	4.067	2.024
12_5839-5p	31	29	54	23	15	2	6.55	6.48	6.39	3.76	2.78	0.26	0.106	2.664	1.413	No_change	12_5839-5p	3	14	19	23	15	2	0.95	2.93	3.55	3.76	2.78	0.26	1	0.994	-0.009	No_change	12_5839-5p	31	29	54	3	14	19	6.55	6.48	6.39	0.95	2.93	3.55	0.002	3.08	1.623
12_5925-3p	12	2	13	2	11	1	2.53	0.45	1.54	0.33	2.04	0.13	0.494	1.702	0.767	No_change	12_5925-3p	3	5	6	2	11	1	0.95	1.05	1.12	0.33	2.04	0.13	1	1.07	0.098	No_change	12_5925-3p	12	2	13	3	5	6	2.53	0.45	1.54	0.95	1.05	1.12	0.249	1.778	0.83
12_5925-5p(dre-miR-2188-3p)	2132	1893	4259	2975	1642	683	450.25	422.97	504.2	486.29	304.49	89.35	0.539	1.408	0.494	No_change	12_5925-5p(dre-miR-2188-3p)	414	763	955	2975	1642	683	131.1	159.52	178.27	486.29	304.49	89.35	0.162	0.464	-1.108	No_change	12_5925-5p(dre-miR-2188-3p)	2132	1893	4259	414	763	955	450.25	422.97	504.2	131.1	159.52	178.27	0	3.649	1.868
12_5978-3p(prd-miR-7945-5p)	11	14	7	9	22	10	2.32	3.13	0.83	1.47	4.08	1.31	0.684	0.771	-0.375	No_change	12_5978-3p(prd-miR-7945-5p)	8	15	10	9	22	10	2.53	3.14	1.87	1.47	4.08	1.31	0.814	0.868	-0.204	No_change	12_5978-3p(prd-miR-7945-5p)	11	14	7	8	15	10	2.32	3.13	0.83	2.53	3.14	1.87	1	0.973	-0.039
12_5978-5p	0	3	2	2	5	3	0	0.67	0.24	0.33	0.93	0.39	0.425	0.469	-1.091	No_change	12_5978-5p	1	1	0	2	5	3	0.32	0.21	0	0.33	0.93	0.39	0.136	0.251	-1.996	No_change	12_5978-5p	0	3	2	1	1	0	0	0.67	0.24	0.32	0.21	0	0.541	2.15	1.104
12_6011-5p(dre-miR-7148-5p)	6	2	7	3	4	11	1.27	0.45	0.83	0.49	0.74	1.44	0.537	0.655	-0.61	No_change	12_6011-5p(dre-miR-7148-5p)	4	12	5	3	4	11	1.27	2.51	0.93	0.49	0.74	1.44	0.876	1.174	0.232	No_change	12_6011-5p(dre-miR-7148-5p)	6	2	7	4	12	5	1.27	0.45	0.83	1.27	2.51	0.93	0.44	0.683	-0.55
12_6049-5p(dme-miR-956-5p)	0	0	0	1	0	0	0	0	0	0.16	0	0	1	0.265	-1.918	No_change	12_6049-5p(dme-miR-956-5p)	0	0	2	1	0	0	0	0	0.37	0.16	0	0	1	1.869	0.902	No_change	12_6049-5p(dme-miR-956-5p)	0	0	0	0	0	2	0	0	0	0	0	0.37	0.58	0.161	-2.632
12_6067-3p	1	1	0	2	0	0	0.21	0.22	0	0.33	0	0	1	1.008	0.011	No_change	12_6067-3p	1	1	0	2	0	0	0.32	0.21	0	0.33	0	0	1	1.226	0.294	No_change	12_6067-3p	1	1	0	1	1	0	0.21	0.22	0	0.32	0.21	0	1	0.965	-0.051
12_6067-5p(tca-miR-3891-5p)	2	1	0	2	13	2	0.42	0.22	0	0.33	2.41	0.26	0.079	0.195	-2.356	No_change	12_6067-5p(tca-miR-3891-5p)	0	7	1	2	13	2	0	1.46	0.19	0.33	2.41	0.26	0.389	0.476	-1.072	No_change	12_6067-5p(tca-miR-3891-5p)	2	1	0	0	7	1	0.42	0.22	0	0	1.46	0.19	0.509	0.436	-1.196
12_6085-3p	0	0	0	0	0	0	0	0	0	0	0	0	1	1	0	No_change	12_6085-3p	1	0	3	0	0	0	0.32	0	0.56	0	0	0	0.231	12.234	3.613	No_change	12_6085-3p	0	0	0	1	0	3	0	0	0	0.32	0	0.56	0.186	0.084	-3.581
12_6085-5p(gga-miR-1759-3p)	2	0	2	0	0	0	0.42	0	0.24	0	0	0	0.323	10.738	3.425	No_change	12_6085-5p(gga-miR-1759-3p)	5	3	6	0	0	0	1.58	0.63	1.12	0	0	0	0.003	42.056	5.394	Up_regulate	12_6085-5p(gga-miR-1759-3p)	2	0	2	5	3	6	0.42	0	0.24	1.58	0.63	1.12	0.072	0.281	-1.83
13_6094-3p	0	1	1	2	1	0	0	0.22	0.12	0.33	0.19	0	1	0.65	-0.622	No_change	13_6094-3p	0	0	0	2	1	0	0	0	0	0.33	0.19	0	0.342	0.122	-3.039	No_change	13_6094-3p	0	1	1	0	0	0	0	0.22	0.12	0	0	0	0.518	6.192	2.63
13_6094-5p(mmu-miR-6937-3p)	16	24	45	26	11	13	3.38	5.36	5.33	4.25	2.04	1.7	0.513	1.453	0.539	No_change	13_6094-5p(mmu-miR-6937-3p)	3	14	6	26	11	13	0.95	2.93	1.12	4.25	2.04	1.7	0.275	0.509	-0.975	No_change	13_6094-5p(mmu-miR-6937-3p)	16	24	45	3	14	6	3.38	5.36	5.33	0.95	2.93	1.12	0.001	3.461	1.791
13_6100-5p(dps-miR-2519)	0	0	3	0	0	0	0	0	0.36	0	0	0	0.615	7.112	2.83	No_change	13_6100-5p(dps-miR-2519)	0	0	0	0	0	0	0	0	0	0	0	0	1	1	0	No_change	13_6100-5p(dps-miR-2519)	0	0	3	0	0	0	0	0	0.36	0	0	0	0.587	7.735	2.951
13_6132-5p(bta-miR-2284g)	276	117	149	156	1	21	58.29	26.14	17.64	25.5	0.19	2.75	0.166	3.044	1.606	No_change	13_6132-5p(bta-miR-2284g)	17	33	26	156	1	21	5.38	6.9	4.85	25.5	0.19	2.75	0.443	0.547	-0.871	No_change	13_6132-5p(bta-miR-2284g)	276	117	149	17	33	26	58.29	26.14	17.64	5.38	6.9	4.85	0	7.113	2.83
13_6134-3p(chi-miR-2284e)	137	82	243	206	41	148	28.93	18.32	28.77	33.67	7.6	19.36	0.916	0.939	-0.091	No_change	13_6134-3p(chi-miR-2284e)	12	46	43	206	41	148	3.8	9.62	8.03	33.67	7.6	19.36	0.032	0.271	-1.884	Down_regulate	13_6134-3p(chi-miR-2284e)	137	82	243	12	46	43	28.93	18.32	28.77	3.8	9.62	8.03	0	4.354	2.122
13_6134-5p	3	4	2	0	0	0	0.63	0.89	0.24	0	0	0	0.024	25.612	4.679	Up_regulate	13_6134-5p	1	1	0	0	0	0	0.32	0.21	0	0	0	0	0.561	6.939	2.795	No_change	13_6134-5p	3	4	2	1	1	0	0.63	0.89	0.24	0.32	0.21	0	0.106	3.849	1.944
13_6138-5p(cin-miR-4006g-3p)	0	0	2	1	2	6	0	0	0.24	0.16	0.37	0.78	0.082	0.183	-2.453	No_change	13_6138-5p(cin-miR-4006g-3p)	4	2	0	1	2	6	1.27	0.42	0	0.16	0.37	0.78	0.892	0.783	-0.352	No_change	13_6138-5p(cin-miR-4006g-3p)	0	0	2	4	2	0	0	0	0.24	1.27	0.42	0	0.183	0.299	-1.744
13_6176-5p(efu-miR-9214)	2	2	0	3	7	1	0.42	0.45	0	0.49	1.3	0.13	0.434	0.395	-1.341	No_change	13_6176-5p(efu-miR-9214)	0	0	0	3	7	1	0	0	0	0.49	1.3	0.13	0.023	0.034	-4.859	Down_regulate	13_6176-5p(efu-miR-9214)	2	2	0	0	0	0	0.42	0.45	0	0	0	0	0.176	12.188	3.607
13_6312-5p	268	215	438	155	10	1950	56.6	48.04	51.85	25.34	1.85	255.09	0.17	0.297	-1.752	No_change	13_6312-5p	548	416	602	155	10	1950	173.53	86.97	112.37	25.34	1.85	255.09	0.725	0.738	-0.439	No_change	13_6312-5p	268	215	438	548	416	602	56.6	48.04	51.85	173.53	86.97	112.37	0.028	0.521	-0.942
13_6320-3p	324	281	436	891	884	165	68.42	62.79	51.62	145.64	163.93	21.58	0.251	0.518	-0.95	No_change	13_6320-3p	81	174	169	891	884	165	25.65	36.38	31.55	145.64	163.93	21.58	0.019	0.248	-2.014	Down_regulate	13_6320-3p	324	281	436	81	174	169	68.42	62.79	51.62	25.65	36.38	31.55	0.001	2.397	1.261
13_6320-5p(oan-miR-1388-5p)	566	604	965	1701	1029	1626	119.53	134.96	114.24	278.04	190.81	212.71	0.11	0.415	-1.27	No_change	13_6320-5p(oan-miR-1388-5p)	181	294	336	1701	1029	1626	57.32	61.47	62.72	278.04	190.81	212.71	0.004	0.201	-2.312	Down_regulate	13_6320-5p(oan-miR-1388-5p)	566	604	965	181	294	336	119.53	134.96	114.24	57.32	61.47	62.72	0.001	2.509	1.327
13_6342-3p	0	1	1	0	0	0	0	0.22	0.12	0	0	0	0.534	6.023	2.591	No_change	13_6342-3p	1	1	2	0	0	0	0.32	0.21	0.37	0	0	0	0.167	12.268	3.617	No_change	13_6342-3p	0	1	1	1	1	2	0	0.22	0.12	0.32	0.21	0.37	0.7	0.518	-0.95
13_6342-5p(bmo-miR-3372-3p)	71	44	85	60	135	37	14.99	9.83	10.06	9.81	25.03	4.84	0.68	0.794	-0.333	No_change	13_6342-5p(bmo-miR-3372-3p)	83	132	118	60	135	37	26.28	27.6	22.03	9.81	25.03	4.84	0.425	1.578	0.658	No_change	13_6342-5p(bmo-miR-3372-3p)	71	44	85	83	132	118	14.99	9.83	10.06	26.28	27.6	22.03	0.042	0.567	-0.818
13_6343-3p(dre-miR-125b-2-3p)	534	555	1292	430	1253	308	112.77	124.01	152.95	70.29	232.35	40.29	0.931	1.05	0.071	No_change	13_6343-3p(dre-miR-125b-2-3p)	2265	2504	2681	430	1253	308	717.25	523.52	500.46	70.29	232.35	40.29	0.015	4.196	2.069	Up_regulate	13_6343-3p(dre-miR-125b-2-3p)	534	555	1292	2265	2504	2681	112.77	124.01	152.95	717.25	523.52	500.46	0	0.282	-1.827
13_6343-5p	141	144	242	111	413	20	29.78	32.18	28.65	18.14	76.59	2.62	0.924	0.936	-0.095	No_change	13_6343-5p	1489	1273	1593	111	413	20	471.52	266.15	297.36	18.14	76.59	2.62	0.002	9.289	3.216	Up_regulate	13_6343-5p	141	144	242	1489	1273	1593	29.78	32.18	28.65	471.52	266.15	297.36	0	0.109	-3.202
13_6362-3p	0	0	0	0	0	0	0	0	0	0	0	0	1	1	0	No_change	13_6362-3p	1	1	0	0	0	0	0.32	0.21	0	0	0	0	0.561	6.939	2.795	No_change	13_6362-3p	0	0	0	1	1	0	0	0	0	0.32	0.21	0	0.52	0.152	-2.718
13_6362-5p(gga-miR-1686)	0	0	0	7	1	4	0	0	0	1.14	0.19	0.52	0.011	0.028	-5.171	Down_regulate	13_6362-5p(gga-miR-1686)	0	1	1	7	1	4	0	0.21	0.19	1.14	0.19	0.52	0.114	0.21	-2.25	No_change	13_6362-5p(gga-miR-1686)	0	0	0	0	1	1	0	0	0	0	0.21	0.19	0.511	0.156	-2.684
13_6398-5p(hsa-miR-499a-5p)	74	110	83	309	70	87	15.63	24.58	9.83	50.51	12.98	11.38	0.341	0.568	-0.817	No_change	13_6398-5p(hsa-miR-499a-5p)	36	22	239	309	70	87	11.4	4.6	44.61	50.51	12.98	11.38	0.609	0.711	-0.492	No_change	13_6398-5p(hsa-miR-499a-5p)	74	110	83	36	22	239	15.63	24.58	9.83	11.4	4.6	44.61	0.939	0.96	-0.059
13_6490-3p	2	0	0	0	0	0	0.42	0	0	0	0	0	0.614	6.553	2.712	No_change	13_6490-3p	0	0	0	0	0	0	0	0	0	0	0	0	1	1	0	No_change	13_6490-3p	2	0	0	0	0	0	0.42	0	0	0	0	0	0.587	6.565	2.715
13_6490-5p(cin-miR-4150-5p)	4	0	0	0	0	0	0.84	0	0	0	0	0	0.331	12.326	3.624	No_change	13_6490-5p(cin-miR-4150-5p)	0	1	2	0	0	0	0	0.21	0.37	0	0	0	0.34	8.97	3.165	No_change	13_6490-5p(cin-miR-4150-5p)	4	0	0	0	1	2	0.84	0	0	0	0.21	0.37	1	1.39	0.475
13_6585-3p	61	105	123	50	72	18	12.88	23.46	14.56	8.17	13.35	2.35	0.226	1.971	0.979	No_change	13_6585-3p	16	28	50	50	72	18	5.07	5.85	9.33	8.17	13.35	2.35	0.595	0.727	-0.46	No_change	13_6585-3p	61	105	123	16	28	50	12.88	23.46	14.56	5.07	5.85	9.33	0.001	3.033	1.601
13_6585-5p	31	28	55	24	14	2	6.55	6.26	6.51	3.92	2.6	0.26	0.11	2.65	1.406	No_change	13_6585-5p	1	13	19	24	14	2	0.32	2.72	3.55	3.92	2.6	0.26	0.894	0.894	-0.162	No_change	13_6585-5p	31	28	55	1	13	19	6.55	6.26	6.51	0.32	2.72	3.55	0.002	3.41	1.77
13_6663-5p(gga-miR-6552-5p)	0	2	2	0	0	1	0	0.45	0.24	0	0	0.13	0.503	2.731	1.449	No_change	13_6663-5p(gga-miR-6552-5p)	1	5	5	0	0	1	0.32	1.05	0.93	0	0	0.13	0.047	8.398	3.07	Up_regulate	13_6663-5p(gga-miR-6552-5p)	0	2	2	1	5	5	0	0.45	0.24	0.32	1.05	0.93	0.193	0.375	-1.415
13_6727-5p(sme-miR-2205-5p)	0	0	3	0	0	0	0	0	0.36	0	0	0	0.616	7.105	2.829	No_change	13_6727-5p(sme-miR-2205-5p)	0	3	3	0	0	0	0	0.63	0.56	0	0	0	0.104	16.652	4.058	No_change	13_6727-5p(sme-miR-2205-5p)	0	0	3	0	3	3	0	0	0.36	0	0.63	0.56	0.55	0.492	-1.022
13_6761-3p	0	1	6	0	2	0	0	0.22	0.71	0	0.37	0	0.628	2.478	1.309	No_change	13_6761-3p	4	3	3	0	2	0	1.27	0.63	0.56	0	0.37	0	0.116	4.968	2.313	No_change	13_6761-3p	0	1	6	4	3	3	0	0.22	0.71	1.27	0.63	0.56	0.456	0.616	-0.699
13_6761-5p(bta-miR-2322-3p)	0	4	18	6	0	3	0	0.89	2.13	0.98	0	0.39	0.612	1.76	0.815	No_change	13_6761-5p(bta-miR-2322-3p)	0	0	1	6	0	3	0	0	0.19	0.98	0	0.39	0.168	0.162	-2.622	No_change	13_6761-5p(bta-miR-2322-3p)	0	4	18	0	0	1	0	0.89	2.13	0	0	0.19	0.011	13.958	3.803
13_6779-3p	3	5	1	4	0	0	0.63	1.12	0.12	0.65	0	0	0.461	2.317	1.212	No_change	13_6779-3p	4	7	10	4	0	0	1.27	1.46	1.87	0.65	0	0	0.031	5.708	2.513	Up_regulate	13_6779-3p	3	5	1	4	7	10	0.63	1.12	0.12	1.27	1.46	1.87	0.162	0.44	-1.184
13_6779-5p(tca-miR-3900-3p)	10326	5670	12915	15213	14823	5177	2180.71	1266.91	1528.95	2486.71	2748.73	677.23	0.599	0.751	-0.413	No_change	13_6779-5p(tca-miR-3900-3p)	3131	4435	5073	15213	14823	5177	991.49	927.24	946.97	2486.71	2748.73	677.23	0.1	0.412	-1.28	No_change	13_6779-5p(tca-miR-3900-3p)	10326	5670	12915	3131	4435	5073	2180.71	1266.91	1528.95	991.49	927.24	946.97	0.006	2.135	1.095
13_6786-3p(hsa-miR-6838-3p)	27	66	114	50	59	6	5.7	14.75	13.5	8.17	10.94	0.78	0.419	1.667	0.738	No_change	13_6786-3p(hsa-miR-6838-3p)	23	65	85	50	59	6	7.28	13.59	15.87	8.17	10.94	0.78	0.435	1.64	0.713	No_change	13_6786-3p(hsa-miR-6838-3p)	27	66	114	23	65	85	5.7	14.75	13.5	7.28	13.59	15.87	0.695	1.153	0.205
13_6786-5p	15	10	29	17	16	6	3.17	2.23	3.43	2.78	2.97	0.78	0.765	1.204	0.268	No_change	13_6786-5p	15	15	21	17	16	6	4.75	3.14	3.92	2.78	2.97	0.78	0.465	1.517	0.601	No_change	13_6786-5p	15	10	29	15	15	21	3.17	2.23	3.43	4.75	3.14	3.92	0.904	0.96	-0.059
13_6812-3p(cin-miR-4070-3p)	0	0	0	0	0	0	0	0	0	0	0	0	1	1	0	No_change	13_6812-3p(cin-miR-4070-3p)	3	0	0	0	0	0	0.95	0	0	0	0	0	0.379	12.146	3.602	No_change	13_6812-3p(cin-miR-4070-3p)	0	0	0	3	0	0	0	0	0	0.95	0	0	0.315	0.088	-3.498
13_6813-5p(hsa-miR-3943)	3	3	6	4	8	7	0.63	0.67	0.71	0.65	1.48	0.92	0.39	0.539	-0.891	No_change	13_6813-5p(hsa-miR-3943)	33	41	40	4	8	7	10.45	8.57	7.47	0.65	1.48	0.92	0.003	6.434	2.686	Up_regulate	13_6813-5p(hsa-miR-3943)	3	3	6	33	41	40	0.63	0.67	0.71	10.45	8.57	7.47	0	0.1	-3.322
13_6822-3p(cel-miR-1-3p)	50	61	40	101	107	33	10.56	13.63	4.74	16.51	19.84	4.32	0.444	0.642	-0.639	No_change	13_6822-3p(cel-miR-1-3p)	69	8	938	101	107	33	21.85	1.67	175.1	16.51	19.84	4.32	0.082	4.289	2.1	No_change	13_6822-3p(cel-miR-1-3p)	50	61	40	69	8	938	10.56	13.63	4.74	21.85	1.67	175.1	0.012	0.167	-2.586
13_6870-3p	0	6	4	5	9	1	0	1.34	0.47	0.82	1.67	0.13	0.688	0.666	-0.585	No_change	13_6870-3p	5	8	13	5	9	1	1.58	1.67	2.43	0.82	1.67	0.13	0.377	1.878	0.909	No_change	13_6870-3p	0	6	4	5	8	13	0	1.34	0.47	1.58	1.67	2.43	0.075	0.385	-1.376
13_6881-3p	1	2	0	0	1	0	0.21	0.45	0	0	0.19	0	0.695	2.518	1.332	No_change	13_6881-3p	0	0	0	0	1	0	0	0	0	0	0.19	0	1	0.277	-1.852	No_change	13_6881-3p	1	2	0	0	0	0	0.21	0.45	0	0	0	0	0.303	9.372	3.228
13_6881-5p	16	13	2	1	0	4	3.38	2.9	0.24	0.16	0	0.52	0.055	5.472	2.452	No_change	13_6881-5p	0	10	0	1	0	4	0	2.09	0	0.16	0	0.52	0.721	1.782	0.834	No_change	13_6881-5p	16	13	2	0	10	0	3.38	2.9	0.24	0	2.09	0	0.102	3.499	1.807
13_6886-3p(bmo-miR-3243)	25	8	16	16	7	219	5.28	1.79	1.89	2.62	1.3	28.65	0.028	0.147	-2.764	Down_regulate	13_6886-3p(bmo-miR-3243)	0	3	1	16	7	219	0	0.63	0.19	2.62	1.3	28.65	0	0.016	-5.972	Down_regulate	13_6886-3p(bmo-miR-3243)	25	8	16	0	3	1	5.28	1.79	1.89	0	0.63	0.19	0	11.144	3.478
13_6895-3p	2	3	3	1	7	1	0.42	0.67	0.36	0.16	1.3	0.13	1	0.841	-0.25	No_change	13_6895-3p	1	10	8	1	7	1	0.32	2.09	1.49	0.16	1.3	0.13	0.428	2.054	1.039	No_change	13_6895-3p	2	3	3	1	10	8	0.42	0.67	0.36	0.32	2.09	1.49	0.183	0.434	-1.204
13_6895-5p	18	12	34	17	36	9	3.8	2.68	4.03	2.78	6.68	1.18	0.879	0.906	-0.142	No_change	13_6895-5p	46	94	84	17	36	9	14.57	19.65	15.68	2.78	6.68	1.18	0.021	3.887	1.959	Up_regulate	13_6895-5p	18	12	34	46	94	84	3.8	2.68	4.03	14.57	19.65	15.68	0	0.268	-1.901
13_6983-5p(bta-miR-2331-3p)	40	40	35	45	7	1	8.45	8.94	4.14	7.36	1.3	0.13	0.26	2.261	1.177	No_change	13_6983-5p(bta-miR-2331-3p)	21	12	19	45	7	1	6.65	2.51	3.55	7.36	1.3	0.13	0.676	1.361	0.445	No_change	13_6983-5p(bta-miR-2331-3p)	40	40	35	21	12	19	8.45	8.94	4.14	6.65	2.51	3.55	0.058	2.075	1.053
13_6987-3p	0	0	1	0	0	1	0	0	0.12	0	0	0.13	1	0.804	-0.315	No_change	13_6987-3p	0	0	0	0	0	1	0	0	0	0	0	0.13	1	0.265	-1.917	No_change	13_6987-3p	0	0	1	0	0	0	0	0	0.12	0	0	0	1	3.479	1.799
13_6987-5p(bta-miR-2331-3p)	40	40	35	45	7	1	8.45	8.94	4.14	7.36	1.3	0.13	0.26	2.261	1.177	No_change	13_6987-5p(bta-miR-2331-3p)	21	12	19	45	7	1	6.65	2.51	3.55	7.36	1.3	0.13	0.676	1.361	0.445	No_change	13_6987-5p(bta-miR-2331-3p)	40	40	35	21	12	19	8.45	8.94	4.14	6.65	2.51	3.55	0.058	2.075	1.053
13_7087-5p(bmo-miR-3427)	12	10	22	10	7	8	2.53	2.23	2.6	1.63	1.3	1.05	0.533	1.481	0.567	No_change	13_7087-5p(bmo-miR-3427)	3	7	7	10	7	8	0.95	1.46	1.31	1.63	1.3	1.05	0.657	0.74	-0.435	No_change	13_7087-5p(bmo-miR-3427)	12	10	22	3	7	7	2.53	2.23	2.6	0.95	1.46	1.31	0.019	2.407	1.267
13_7090-3p(bta-miR-2285s)	0	4	0	21	4	29	0	0.89	0	3.43	0.74	3.79	0.006	0.075	-3.733	Down_regulate	13_7090-3p(bta-miR-2285s)	1	14	0	21	4	29	0.32	2.93	0	3.43	0.74	3.79	0.129	0.283	-1.821	No_change	13_7090-3p(bta-miR-2285s)	0	4	0	1	14	0	0	0.89	0	0.32	2.93	0	0.366	0.33	-1.601
14_7109-3p(tca-miR-3830-3p)	2	2	0	2	0	1	0.42	0.45	0	0.33	0	0.13	1	1.281	0.357	No_change	14_7109-3p(tca-miR-3830-3p)	4	0	0	2	0	1	1.27	0	0	0.33	0	0.13	0.726	1.864	0.898	No_change	14_7109-3p(tca-miR-3830-3p)	2	2	0	4	0	0	0.42	0.45	0	1.27	0	0	1	0.879	-0.186
14_7114-3p	0	2	1	0	0	0	0	0.45	0.12	0	0	0	0.354	9.026	3.174	No_change	14_7114-3p	0	0	0	0	0	0	0	0	0	0	0	0	1	1	0	No_change	14_7114-3p	0	2	1	0	0	0	0	0.45	0.12	0	0	0	0.31	9.029	3.175
14_7114-5p(asu-miR-84-3p)	1	3	2	3	0	10	0.21	0.67	0.24	0.49	0	1.31	0.342	0.384	-1.38	No_change	14_7114-5p(asu-miR-84-3p)	1	0	0	3	0	10	0.32	0	0	0.49	0	1.31	0.161	0.112	-3.157	No_change	14_7114-5p(asu-miR-84-3p)	1	3	2	1	0	0	0.21	0.67	0.24	0.32	0	0	0.174	4.424	2.145
14_7129-3p(hsa-miR-2276-5p)	0	0	1	0	2	0	0	0	0.12	0	0.37	0	1	0.501	-0.998	No_change	14_7129-3p(hsa-miR-2276-5p)	2	5	1	0	2	0	0.63	1.05	0.19	0	0.37	0	0.266	3.831	1.938	No_change	14_7129-3p(hsa-miR-2276-5p)	0	0	1	2	5	1	0	0	0.12	0.63	1.05	0.19	0.077	0.154	-2.701
14_7155-3p(cel-miR-4809-5p)	2	0	2	0	4	0	0.42	0	0.24	0	0.74	0	1	0.906	-0.143	No_change	14_7155-3p(cel-miR-4809-5p)	0	2	1	0	4	0	0	0.42	0.19	0	0.74	0	1	0.768	-0.381	No_change	14_7155-3p(cel-miR-4809-5p)	2	0	2	0	2	1	0.42	0	0.24	0	0.42	0.19	1	1.246	0.317
14_7161-3p	0	0	0	0	0	0	0	0	0	0	0	0	1	1	0	No_change	14_7161-3p	0	0	3	0	0	0	0	0	0.56	0	0	0	0.455	8.645	3.112	No_change	14_7161-3p	0	0	0	0	0	3	0	0	0	0	0	0.56	0.391	0.115	-3.116
14_7227-3p(bmo-miR-3294)	1	0	0	0	0	2	0.21	0	0	0	0	0.26	0.757	0.481	-1.054	No_change	14_7227-3p(bmo-miR-3294)	0	0	0	0	0	2	0	0	0	0	0	0.26	0.652	0.147	-2.769	No_change	14_7227-3p(bmo-miR-3294)	1	0	0	0	0	0	0.21	0	0	0	0	0	1	3.689	1.883
14_7231-3p(hsa-miR-3148)	201	285	402	434	315	152	42.45	63.68	47.59	70.94	58.41	19.88	0.868	0.912	-0.133	No_change	14_7231-3p(hsa-miR-3148)	84	231	166	434	315	152	26.6	48.3	30.99	70.94	58.41	19.88	0.343	0.595	-0.749	No_change	14_7231-3p(hsa-miR-3148)	201	285	402	84	231	166	42.45	63.68	47.59	26.6	48.3	30.99	0.044	1.807	0.853
14_7231-5p	33	53	108	88	13	1	6.97	11.84	12.79	14.38	2.41	0.13	0.442	1.779	0.831	No_change	14_7231-5p	0	18	6	88	13	1	0	3.76	1.12	14.38	2.41	0.13	0.16	0.277	-1.85	No_change	14_7231-5p	33	53	108	0	18	6	6.97	11.84	12.79	0	3.76	1.12	0	7.832	2.969
14_7233-3p(prd-miR-36-5p)	0	1	1	0	0	1	0	0.22	0.12	0	0	0.13	1	1.492	0.577	No_change	14_7233-3p(prd-miR-36-5p)	1	8	1	0	0	1	0.32	1.67	0.19	0	0	0.13	0.094	7.608	2.928	No_change	14_7233-3p(prd-miR-36-5p)	0	1	1	1	8	1	0	0.22	0.12	0.32	1.67	0.19	0.119	0.226	-2.147
14_7234-5p(prd-miR-36-5p)	0	1	1	0	0	1	0	0.22	0.12	0	0	0.13	1	1.492	0.577	No_change	14_7234-5p(prd-miR-36-5p)	1	8	1	0	0	1	0.32	1.67	0.19	0	0	0.13	0.095	7.604	2.927	No_change	14_7234-5p(prd-miR-36-5p)	0	1	1	1	8	1	0	0.22	0.12	0.32	1.67	0.19	0.118	0.226	-2.147
14_7237-3p(mmu-miR-3065-3p)	13	14	1	20	39	7	2.75	3.13	0.12	3.27	7.23	0.92	0.306	0.479	-1.062	No_change	14_7237-3p(mmu-miR-3065-3p)	15	24	7	20	39	7	4.75	5.02	1.31	3.27	7.23	0.92	0.772	0.812	-0.3	No_change	14_7237-3p(mmu-miR-3065-3p)	13	14	1	15	24	7	2.75	3.13	0.12	4.75	5.02	1.31	0.438	0.636	-0.652
14_7237-5p	0	0	0	0	2	0	0	0	0	0	0.37	0	0.604	0.156	-2.683	No_change	14_7237-5p	0	0	0	0	2	0	0	0	0	0	0.37	0	0.642	0.159	-2.652	No_change	14_7237-5p	0	0	0	0	0	0	0	0	0	0	0	0	1	1	0
14_7249-3p(eca-miR-8919)	669	731	1473	558	786	218	141.28	163.33	174.38	91.21	145.75	28.52	0.356	1.656	0.728	No_change	14_7249-3p(eca-miR-8919)	793	1321	1246	558	786	218	251.12	276.19	232.59	91.21	145.75	28.52	0.115	2.412	1.27	No_change	14_7249-3p(eca-miR-8919)	669	731	1473	793	1321	1246	141.28	163.33	174.38	251.12	276.19	232.59	0.382	0.79	-0.34
14_7253-3p(gga-miR-1652)	0	2	2	0	0	3	0	0.45	0.24	0	0	0.39	1	1.004	0.006	No_change	14_7253-3p(gga-miR-1652)	0	1	1	0	0	3	0	0.21	0.19	0	0	0.39	1	0.656	-0.607	No_change	14_7253-3p(gga-miR-1652)	0	2	2	0	1	1	0	0.45	0.24	0	0.21	0.19	0.721	1.781	0.833
14_7288-5p(nve-miR-2024e-3p)	1	2	2	4	0	0	0.21	0.45	0.24	0.65	0	0	1	1.177	0.235	No_change	14_7288-5p(nve-miR-2024e-3p)	0	0	0	4	0	0	0	0	0	0.65	0	0	0.454	0.103	-3.28	No_change	14_7288-5p(nve-miR-2024e-3p)	1	2	2	0	0	0	0.21	0.45	0.24	0	0	0	0.073	14.04	3.812
14_7303-3p(hsa-miR-4434)	0	0	0	0	0	3	0	0	0	0	0	0.39	0.357	0.087	-3.523	No_change	14_7303-3p(hsa-miR-4434)	0	0	0	0	0	3	0	0	0	0	0	0.39	0.479	0.102	-3.299	No_change	14_7303-3p(hsa-miR-4434)	0	0	0	0	0	0	0	0	0	0	0	0	1	1	0
14_7307-3p(rno-miR-3541)	0	2	0	1	0	0	0	0.45	0	0.16	0	0	1	1.886	0.916	No_change	14_7307-3p(rno-miR-3541)	3	1	2	1	0	0	0.95	0.21	0.37	0.16	0	0	0.165	5.551	2.473	No_change	14_7307-3p(rno-miR-3541)	0	2	0	3	1	2	0	0.45	0	0.95	0.21	0.37	0.385	0.355	-1.494
14_7311-3p(hsa-miR-514a-5p)	2	0	3	1	1	7	0.42	0	0.36	0.16	0.19	0.92	0.379	0.415	-1.268	No_change	14_7311-3p(hsa-miR-514a-5p)	0	1	2	1	1	7	0	0.21	0.37	0.16	0.19	0.92	0.378	0.341	-1.554	No_change	14_7311-3p(hsa-miR-514a-5p)	2	0	3	0	1	2	0.42	0	0.36	0	0.21	0.37	1	1.508	0.593
14_7312-5p(hsa-miR-514a-5p)	2	0	3	1	1	7	0.42	0	0.36	0.16	0.19	0.92	0.378	0.415	-1.268	No_change	14_7312-5p(hsa-miR-514a-5p)	0	1	2	1	1	7	0	0.21	0.37	0.16	0.19	0.92	0.377	0.341	-1.554	No_change	14_7312-5p(hsa-miR-514a-5p)	2	0	3	0	1	2	0.42	0	0.36	0	0.21	0.37	1	1.508	0.593
14_7315-3p(cfa-miR-140)	63060	65520	99719	67191	116609	49248	13317.4	14639.8	11805.3	10983	21623.6	6442.42	0.828	0.89	-0.168	No_change	14_7315-3p(cfa-miR-140)	50173	82442	80967	67191	116609	49248	15888.2	17236.5	15114	10983	21623.6	6442.42	0.998	0.999	-0.002	No_change	14_7315-3p(cfa-miR-140)	63060	65520	99719	50173	82442	80967	13317.4	14639.8	11805.3	15888.2	17236.5	15114	0.942	1.019	0.027
14_7315-5p	7116	6778	15548	11209	2305	967	1502.8	1514.48	1840.66	1832.22	427.43	126.5	0.318	1.873	0.906	No_change	14_7315-5p	898	1809	1921	11209	2305	967	284.37	378.22	358.59	1832.22	427.43	126.5	0.127	0.395	-1.342	No_change	14_7315-5p	7116	6778	15548	898	1809	1921	1502.8	1514.48	1840.66	284.37	378.22	358.59	0	5.946	2.572
14_7331-3p	14	5	21	12	30	4	2.96	1.12	2.49	1.96	5.56	0.52	0.709	0.776	-0.367	No_change	14_7331-3p	16	26	37	12	30	4	5.07	5.44	6.91	1.96	5.56	0.52	0.329	1.853	0.89	No_change	14_7331-3p	14	5	21	16	26	37	2.96	1.12	2.49	5.07	5.44	6.91	0.035	0.475	-1.075
14_7331-5p	5	3	14	2	9	5	1.06	0.67	1.66	0.33	1.67	0.65	1	1.096	0.132	No_change	14_7331-5p	0	5	5	2	9	5	0	1.05	0.93	0.33	1.67	0.65	0.529	0.612	-0.708	No_change	14_7331-5p	5	3	14	0	5	5	1.06	0.67	1.66	0	1.05	0.93	0.177	2.024	1.017
14_7346-5p	14	7	8	2	5	23	2.96	1.56	0.95	0.33	0.93	3.01	0.767	0.77	-0.377	No_change	14_7346-5p	2	3	3	2	5	23	0.63	0.63	0.56	0.33	0.93	3.01	0.094	0.269	-1.893	No_change	14_7346-5p	14	7	8	2	3	3	2.96	1.56	0.95	0.63	0.63	0.56	0.01	3.432	1.779
14_7381-3p	3	4	12	5	6	0	0.63	0.89	1.42	0.82	1.11	0	0.588	1.496	0.581	No_change	14_7381-3p	21	19	33	5	6	0	6.65	3.97	6.16	0.82	1.11	0	0.004	7.561	2.919	Up_regulate	14_7381-3p	3	4	12	21	19	33	0.63	0.89	1.42	6.65	3.97	6.16	0	0.238	-2.069
14_7392-5p(bmo-miR-3315)	0	1	0	0	0	0	0	0.22	0	0	0	0	1	3.813	1.931	No_change	14_7392-5p(bmo-miR-3315)	3	4	3	0	0	0	0.95	0.84	0.56	0	0	0	0.012	29.685	4.892	Up_regulate	14_7392-5p(bmo-miR-3315)	0	1	0	3	4	3	0	0.22	0	0.95	0.84	0.56	0.02	0.127	-2.978
14_7403-3p	11	29	48	15	11	3	2.32	6.48	5.68	2.45	2.04	0.39	0.093	2.718	1.443	No_change	14_7403-3p	16	20	34	15	11	3	5.07	4.18	6.35	2.45	2.04	0.39	0.091	2.757	1.463	No_change	14_7403-3p	11	29	48	16	20	34	2.32	6.48	5.68	5.07	4.18	6.35	0.73	1.165	0.22
14_7403-5p	2	0	0	0	0	0	0.42	0	0	0	0	0	0.613	6.552	2.712	No_change	14_7403-5p	0	0	0	0	0	0	0	0	0	0	0	0	1	1	0	No_change	14_7403-5p	2	0	0	0	0	0	0.42	0	0	0	0	0	0.586	6.563	2.714
14_7417-3p	10	11	15	7	19	6	2.11	2.46	1.78	1.14	3.52	0.78	1	1.032	0.045	No_change	14_7417-3p	84	37	123	7	19	6	26.6	7.74	22.96	1.14	3.52	0.78	0.001	8.586	3.102	Up_regulate	14_7417-3p	10	11	15	84	37	123	2.11	2.46	1.78	26.6	7.74	22.96	0	0.136	-2.878
14_7417-5p	0	0	0	0	0	0	0	0	0	0	0	0	1	1	0	No_change	14_7417-5p	2	0	0	0	0	0	0.63	0	0	0	0	0	0.491	8.276	3.049	No_change	14_7417-5p	0	0	0	2	0	0	0	0	0	0.63	0	0	0.402	0.132	-2.923
14_7439-3p	19	6	16	17	1	2	4.01	1.34	1.89	2.78	0.19	0.26	0.393	1.9	0.926	No_change	14_7439-3p	2	6	0	17	1	2	0.63	1.25	0	2.78	0.19	0.26	0.5	0.518	-0.948	No_change	14_7439-3p	19	6	16	2	6	0	4.01	1.34	1.89	0.63	1.25	0	0.002	4.693	2.231
14_7545-3p(bta-miR-2361)	0	0	1	2	3	2	0	0	0.12	0.33	0.56	0.26	0.137	0.161	-2.639	No_change	14_7545-3p(bta-miR-2361)	1	4	0	2	3	2	0.32	0.84	0	0.33	0.56	0.26	0.844	0.788	-0.344	No_change	14_7545-3p(bta-miR-2361)	0	0	1	1	4	0	0	0	0.12	0.32	0.84	0	0.327	0.238	-2.071
14_7555-3p(hsa-miR-6727-5p)	3	6	5	7	11	3	0.63	1.34	0.59	1.14	2.04	0.39	0.571	0.64	-0.643	No_change	14_7555-3p(hsa-miR-6727-5p)	11	15	7	7	11	3	3.48	3.14	1.31	1.14	2.04	0.39	0.322	1.811	0.856	No_change	14_7555-3p(hsa-miR-6727-5p)	3	6	5	11	15	7	0.63	1.34	0.59	3.48	3.14	1.31	0.043	0.406	-1.3
14_7559-3p	2	1	1	1	0	1	0.42	0.22	0.12	0.16	0	0.13	0.737	1.669	0.739	No_change	14_7559-3p	5	1	5	1	0	1	1.58	0.21	0.93	0.16	0	0.13	0.103	5.648	2.498	No_change	14_7559-3p	2	1	1	5	1	5	0.42	0.22	0.12	1.58	0.21	0.93	0.167	0.356	-1.489
14_7628-3p	6	5	12	4	9	0	1.27	1.12	1.42	0.65	1.67	0	0.524	1.601	0.679	No_change	14_7628-3p	8	16	13	4	9	0	2.53	3.35	2.43	0.65	1.67	0	0.111	3.104	1.634	No_change	14_7628-3p	6	5	12	8	16	13	1.27	1.12	1.42	2.53	3.35	2.43	0.13	0.588	-0.765
14_7628-5p	1	1	2	0	5	4	0.21	0.22	0.24	0	0.93	0.52	0.402	0.39	-1.36	No_change	14_7628-5p	3	11	6	0	5	4	0.95	2.3	1.12	0	0.93	0.52	0.314	2.164	1.113	No_change	14_7628-5p	1	1	2	3	11	6	0.21	0.22	0.24	0.95	2.3	1.12	0.013	0.207	-2.271
14_7670-3p	2	2	6	2	0	3	0.42	0.45	0.71	0.33	0	0.39	0.739	1.535	0.618	No_change	14_7670-3p	0	2	1	2	0	3	0	0.42	0.19	0.33	0	0.39	0.808	0.644	-0.634	No_change	14_7670-3p	2	2	6	0	2	1	0.42	0.45	0.71	0	0.42	0.19	0.203	2.895	1.534
14_7670-5p(hsa-miR-7705)	18	15	14	19	0	16	3.8	3.35	1.66	3.11	0	2.09	0.844	1.184	0.244	No_change	14_7670-5p(hsa-miR-7705)	1	2	5	19	0	16	0.32	0.42	0.93	3.11	0	2.09	0.117	0.253	-1.983	No_change	14_7670-5p(hsa-miR-7705)	18	15	14	1	2	5	3.8	3.35	1.66	0.32	0.42	0.93	0	5.63	2.493
14_7709-3p(prd-miR-7883b-3p)	2	0	1	1	4	12	0.42	0	0.12	0.16	0.74	1.57	0.069	0.151	-2.728	No_change	14_7709-3p(prd-miR-7883b-3p)	3	2	3	1	4	12	0.95	0.42	0.56	0.16	0.74	1.57	0.43	0.497	-1.009	No_change	14_7709-3p(prd-miR-7883b-3p)	2	0	1	3	2	3	0.42	0	0.12	0.95	0.42	0.56	0.285	0.378	-1.402
14_7712-5p	0	0	0	0	0	0	0	0	0	0	0	0	1	1	0	No_change	14_7712-5p	1	2	6	0	0	0	0.32	0.42	1.12	0	0	0	0.025	25.27	4.659	Up_regulate	14_7712-5p	0	0	0	1	2	6	0	0	0	0.32	0.42	1.12	0.013	0.04	-4.643
14_7732-3p	2	8	8	28	154	0	0.42	1.79	0.95	4.58	28.56	0	0.018	0.102	-3.293	Down_regulate	14_7732-3p	35	46	28	28	154	0	11.08	9.62	5.23	4.58	28.56	0	0.663	0.685	-0.545	No_change	14_7732-3p	2	8	8	35	46	28	0.42	1.79	0.95	11.08	9.62	5.23	0	0.156	-2.685
14_7732-5p(cel-let-7-5p)	613	1311	1677	3371	979	502	129.46	292.93	198.53	551.02	181.54	65.67	0.57	0.71	-0.495	No_change	14_7732-5p(cel-let-7-5p)	234	639	666	3371	979	502	74.1	133.6	124.32	551.02	181.54	65.67	0.091	0.372	-1.427	No_change	14_7732-5p(cel-let-7-5p)	613	1311	1677	234	639	666	129.46	292.93	198.53	74.1	133.6	124.32	0.009	2.323	1.216
14_7734-3p	5	4	10	54	173	68	1.06	0.89	1.18	8.83	32.08	8.9	0	0.057	-4.145	Down_regulate	14_7734-3p	39	46	43	54	173	68	12.35	9.62	8.03	8.83	32.08	8.9	0.203	0.478	-1.066	No_change	14_7734-3p	5	4	10	39	46	43	1.06	0.89	1.18	12.35	9.62	8.03	0	0.137	-2.865
14_7734-5p(cel-lin-4-5p)	768	1237	1762	12616	42937	1434	162.19	276.4	208.6	2062.21	7962.11	187.59	0	0.065	-3.949	Down_regulate	14_7734-5p(cel-lin-4-5p)	24714	25989	26446	12616	42937	1434	7826.12	5433.63	4936.65	2062.21	7962.11	187.59	0.51	1.565	0.646	No_change	14_7734-5p(cel-lin-4-5p)	768	1237	1762	24714	25989	26446	162.19	276.4	208.6	7826.12	5433.63	4936.65	0	0.044	-4.493
14_7782-3p	15	5	13	7	8	7	3.17	1.12	1.54	1.14	1.48	0.92	0.693	1.301	0.379	No_change	14_7782-3p	2	7	9	7	8	7	0.63	1.46	1.68	1.14	1.48	0.92	0.86	0.854	-0.228	No_change	14_7782-3p	15	5	13	2	7	9	3.17	1.12	1.54	0.63	1.46	1.68	0.175	1.768	0.822
14_7782-5p	680	442	773	497	500	263	143.61	98.76	91.51	81.24	92.72	34.4	0.555	1.372	0.456	No_change	14_7782-5p	485	341	689	497	500	263	153.58	71.29	128.62	81.24	92.72	34.4	0.538	1.403	0.489	No_change	14_7782-5p	680	442	773	485	341	689	143.61	98.76	91.51	153.58	71.29	128.62	0.65	1.149	0.201
14_7803-3p(gga-miR-2130)	0	0	11	24	27	0	0	0	1.3	3.92	5.01	0	0.074	0.169	-2.567	No_change	14_7803-3p(gga-miR-2130)	0	0	22	24	27	0	0	0	4.11	3.92	5.01	0	0.474	0.447	-1.16	No_change	14_7803-3p(gga-miR-2130)	0	0	11	0	0	22	0	0	1.3	0	0	4.11	0.454	0.44	-1.186
14_7804-5p(gga-miR-2130)	0	0	11	24	27	0	0	0	1.3	3.92	5.01	0	0.074	0.169	-2.567	No_change	14_7804-5p(gga-miR-2130)	0	0	22	24	27	0	0	0	4.11	3.92	5.01	0	0.474	0.447	-1.16	No_change	14_7804-5p(gga-miR-2130)	0	0	11	0	0	22	0	0	1.3	0	0	4.11	0.454	0.44	-1.186
14_7829-5p(rno-miR-339-5p)	104	82	176	105	246	136	21.96	18.32	20.84	17.16	45.62	17.79	0.406	0.636	-0.654	No_change	14_7829-5p(rno-miR-339-5p)	163	423	309	105	246	136	51.62	88.44	57.68	17.16	45.62	17.79	0.256	1.896	0.923	No_change	14_7829-5p(rno-miR-339-5p)	104	82	176	163	423	309	21.96	18.32	20.84	51.62	88.44	57.68	0.001	0.386	-1.372
14_7830-3p(rno-miR-339-5p)	104	82	176	105	246	136	21.96	18.32	20.84	17.16	45.62	17.79	0.406	0.636	-0.654	No_change	14_7830-3p(rno-miR-339-5p)	163	423	309	105	246	136	51.62	88.44	57.68	17.16	45.62	17.79	0.256	1.896	0.923	No_change	14_7830-3p(rno-miR-339-5p)	104	82	176	163	423	309	21.96	18.32	20.84	51.62	88.44	57.68	0.001	0.386	-1.372
14_7830-5p	0	0	0	0	0	0	0	0	0	0	0	0	1	1	0	No_change	14_7830-5p	1	0	5	0	0	0	0.32	0	0.93	0	0	0	0.131	17.335	4.116	No_change	14_7830-5p	0	0	0	1	0	5	0	0	0	0.32	0	0.93	0.093	0.059	-4.094
14_7865-3p(hsa-miR-4649-3p)	0	0	0	37	0	0	0	0	0	6.05	0	0	0.009	0.01	-6.585	Down_regulate	14_7865-3p(hsa-miR-4649-3p)	0	0	0	37	0	0	0	0	0	6.05	0	0	0.015	0.013	-6.29	Down_regulate	14_7865-3p(hsa-miR-4649-3p)	0	0	0	0	0	0	0	0	0	0	0	0	1	1	0
14_7865-5p	0	0	0	14	1	0	0	0	0	2.29	0.19	0	0.032	0.025	-5.322	Down_regulate	14_7865-5p	0	0	0	14	1	0	0	0	0	2.29	0.19	0	0.043	0.03	-5.066	Down_regulate	14_7865-5p	0	0	0	0	0	0	0	0	0	0	0	0	1	1	0
14_7894-3p(ssc-miR-4335)	4	3	10	1	7	2	0.84	0.67	1.18	0.16	1.3	0.26	0.638	1.417	0.503	No_change	14_7894-3p(ssc-miR-4335)	23	32	44	1	7	2	7.28	6.69	8.21	0.16	1.3	0.26	0.001	10.17	3.346	Up_regulate	14_7894-3p(ssc-miR-4335)	4	3	10	23	32	44	0.84	0.67	1.18	7.28	6.69	8.21	0	0.163	-2.621
14_7898-3p(bta-miR-2364)	4	3	7	1	8	5	0.84	0.67	0.83	0.16	1.48	0.65	0.915	0.843	-0.247	No_change	14_7898-3p(bta-miR-2364)	14	26	20	1	8	5	4.43	5.44	3.73	0.16	1.48	0.65	0.024	4.37	2.128	Up_regulate	14_7898-3p(bta-miR-2364)	4	3	7	14	26	20	0.84	0.67	0.83	4.43	5.44	3.73	0	0.225	-2.155
14_7910-3p(cfa-miR-140)	0	0	0	0	0	0	0	0	0	0	0	0	1	1	0	No_change	14_7910-3p(cfa-miR-140)	2	2	4	0	0	0	0.63	0.42	0.75	0	0	0	0.025	23.555	4.558	Up_regulate	14_7910-3p(cfa-miR-140)	0	0	0	2	2	4	0	0	0	0.63	0.42	0.75	0.012	0.044	-4.519
14_7946-3p(gga-miR-1601)	1	0	1	0	3	11	0.21	0	0.12	0	0.56	1.44	0.081	0.122	-3.035	No_change	14_7946-3p(gga-miR-1601)	0	2	1	0	3	11	0	0.42	0.19	0	0.56	1.44	0.163	0.215	-2.219	No_change	14_7946-3p(gga-miR-1601)	1	0	1	0	2	1	0.21	0	0.12	0	0.42	0.19	1	0.68	-0.557
14_7964-3p(dps-miR-2544-5p)	0	0	0	1	0	3	0	0	0	0.16	0	0.39	0.176	0.072	-3.79	No_change	14_7964-3p(dps-miR-2544-5p)	0	2	5	1	0	3	0	0.42	0.93	0.16	0	0.39	0.845	1.62	0.696	No_change	14_7964-3p(dps-miR-2544-5p)	0	0	0	0	2	5	0	0	0	0	0.42	0.93	0.08	0.053	-4.246
14_7986-3p(rno-miR-328a-3p)	210	206	545	301	1083	117	44.35	46.03	64.52	49.2	200.83	15.31	0.363	0.573	-0.804	No_change	14_7986-3p(rno-miR-328a-3p)	2729	3421	3261	301	1083	117	864.19	715.24	608.73	49.2	200.83	15.31	0.003	7.038	2.815	Up_regulate	14_7986-3p(rno-miR-328a-3p)	210	206	545	2729	3421	3261	44.35	46.03	64.52	864.19	715.24	608.73	0	0.09	-3.479
14_7986-5p	0	0	0	0	0	0	0	0	0	0	0	0	1	1	0	No_change	14_7986-5p	2	2	0	0	0	0	0.63	0.42	0	0	0	0	0.162	13.208	3.723	No_change	14_7986-5p	0	0	0	2	2	0	0	0	0	0.63	0.42	0	0.181	0.08	-3.641
14_8020-3p(hsa-miR-545-3p)	0	0	1	0	0	0	0	0	0.12	0	0	0	1	3.316	1.729	No_change	14_8020-3p(hsa-miR-545-3p)	5	3	3	0	0	0	1.58	0.63	0.56	0	0	0	0.01	34.322	5.101	Up_regulate	14_8020-3p(hsa-miR-545-3p)	0	0	1	5	3	3	0	0	0.12	1.58	0.63	0.56	0.013	0.109	-3.194
14_8020-5p	1	0	3	0	3	0	0.21	0	0.36	0	0.56	0	1	1.091	0.125	No_change	14_8020-5p	2	4	1	0	3	0	0.63	0.84	0.19	0	0.56	0	0.531	2.386	1.255	No_change	14_8020-5p	1	0	3	2	4	1	0.21	0	0.36	0.63	0.84	0.19	0.415	0.544	-0.879
14_8155-5p(asu-miR-72-3p)	1	0	3	0	2	2	0.21	0	0.36	0	0.37	0.26	1	0.784	-0.352	No_change	14_8155-5p(asu-miR-72-3p)	0	1	1	0	2	2	0	0.21	0.19	0	0.37	0.26	0.754	0.545	-0.876	No_change	14_8155-5p(asu-miR-72-3p)	1	0	3	0	1	1	0.21	0	0.36	0	0.21	0.19	1	1.717	0.78
14_8157-5p(asu-miR-72-3p)	1	0	3	0	2	2	0.21	0	0.36	0	0.37	0.26	1	0.784	-0.352	No_change	14_8157-5p(asu-miR-72-3p)	0	1	1	0	2	2	0	0.21	0.19	0	0.37	0.26	0.754	0.545	-0.876	No_change	14_8157-5p(asu-miR-72-3p)	1	0	3	0	1	1	0.21	0	0.36	0	0.21	0.19	1	1.717	0.78
14_8190-3p(hsa-miR-6815-5p)	0	0	0	0	0	0	0	0	0	0	0	0	1	1	0	No_change	14_8190-3p(hsa-miR-6815-5p)	3	1	0	0	0	0	0.95	0.21	0	0	0	0	0.196	14.342	3.842	No_change	14_8190-3p(hsa-miR-6815-5p)	0	0	0	3	1	0	0	0	0	0.95	0.21	0	0.146	0.075	-3.742
14_8202-3p(hsa-miR-6835-3p)	390	227	595	322	883	386	82.36	50.72	70.44	52.63	163.74	50.49	0.445	0.654	-0.612	No_change	14_8202-3p(hsa-miR-6835-3p)	559	1264	1025	322	883	386	177.02	264.27	191.34	52.63	163.74	50.49	0.271	1.864	0.898	No_change	14_8202-3p(hsa-miR-6835-3p)	390	227	595	559	1264	1025	82.36	50.72	70.44	177.02	264.27	191.34	0.001	0.401	-1.319
14_8202-5p	191	102	239	158	219	448	40.34	22.79	28.29	25.83	40.61	58.61	0.245	0.503	-0.991	No_change	14_8202-5p	56	140	114	158	219	448	17.73	29.27	21.28	25.83	40.61	58.61	0.091	0.371	-1.431	No_change	14_8202-5p	191	102	239	56	140	114	40.34	22.79	28.29	17.73	29.27	21.28	0.083	1.65	0.722
14_8218-3p(hsa-miR-5189-3p)	2	1	0	0	0	0	0.42	0.22	0	0	0	0	0.329	9.346	3.224	No_change	14_8218-3p(hsa-miR-5189-3p)	1	10	1	0	0	0	0.32	2.09	0.19	0	0	0	0.022	32.989	5.044	Up_regulate	14_8218-3p(hsa-miR-5189-3p)	2	1	0	1	10	1	0.42	0.22	0	0.32	2.09	0.19	0.186	0.287	-1.802
14_8308-3p	80	21	45	34	46	3	16.89	4.69	5.33	5.56	8.53	0.39	0.398	1.758	0.814	No_change	14_8308-3p	50	122	66	34	46	3	15.83	25.51	12.32	5.56	8.53	0.39	0.07	3.255	1.702	No_change	14_8308-3p	80	21	45	50	122	66	16.89	4.69	5.33	15.83	25.51	12.32	0.179	0.607	-0.72
14_8308-5p	2	0	0	0	0	0	0.42	0	0	0	0	0	0.613	6.55	2.712	No_change	14_8308-5p	0	0	0	0	0	0	0	0	0	0	0	0	1	1	0	No_change	14_8308-5p	2	0	0	0	0	0	0.42	0	0	0	0	0	0.587	6.565	2.715
14_8327-5p	0	2	0	0	2	0	0	0.45	0	0	0.37	0	1	1.105	0.144	No_change	14_8327-5p	1	0	4	0	2	0	0.32	0	0.75	0	0.37	0	0.632	2.373	1.247	No_change	14_8327-5p	0	2	0	1	0	4	0	0.45	0	0.32	0	0.75	0.588	0.459	-1.122
14_8332-3p(gga-miR-6569-5p)	2	1	1	0	3	0	0.42	0.22	0.12	0	0.56	0	1	1.256	0.329	No_change	14_8332-3p(gga-miR-6569-5p)	1	5	1	0	3	0	0.32	1.05	0.19	0	0.56	0	0.546	2.28	1.189	No_change	14_8332-3p(gga-miR-6569-5p)	2	1	1	1	5	1	0.42	0.22	0.12	0.32	1.05	0.19	0.612	0.581	-0.783
15_8371-3p(mmu-miR-6403)	22	20	35	19	9	3	4.65	4.47	4.14	3.11	1.67	0.39	0.151	2.292	1.197	No_change	15_8371-3p(mmu-miR-6403)	4	11	11	19	9	3	1.27	2.3	2.05	3.11	1.67	0.39	1	0.961	-0.058	No_change	15_8371-3p(mmu-miR-6403)	22	20	35	4	11	11	4.65	4.47	4.14	1.27	2.3	2.05	0.002	2.815	1.493
15_8371-5p	2	0	3	0	0	0	0.42	0	0.36	0	0	0	0.204	12.806	3.679	No_change	15_8371-5p	1	1	0	0	0	0	0.32	0.21	0	0	0	0	0.56	6.937	2.794	No_change	15_8371-5p	2	0	3	1	1	0	0.42	0	0.36	0.32	0.21	0	0.724	2.065	1.046
15_8373-3p(nve-miR-2026-3p)	0	1	1	0	0	3	0	0.22	0.12	0	0	0.39	0.804	0.543	-0.882	No_change	15_8373-3p(nve-miR-2026-3p)	0	0	0	0	0	3	0	0	0	0	0	0.39	0.477	0.102	-3.299	No_change	15_8373-3p(nve-miR-2026-3p)	0	1	1	0	0	0	0	0.22	0.12	0	0	0	0.518	6.192	2.63
15_8391-3p(dme-miR-2495-3p)	2	3	1	1	5	2	0.42	0.67	0.12	0.16	0.93	0.26	0.86	0.734	-0.446	No_change	15_8391-3p(dme-miR-2495-3p)	3	2	1	1	5	2	0.95	0.42	0.19	0.16	0.93	0.26	1	0.864	-0.21	No_change	15_8391-3p(dme-miR-2495-3p)	2	3	1	3	2	1	0.42	0.67	0.12	0.95	0.42	0.19	1	0.956	-0.065
15_8395-3p	22	37	65	29	4	3	4.65	8.27	7.7	4.74	0.74	0.39	0.086	3.14	1.651	No_change	15_8395-3p	2	5	2	29	4	3	0.63	1.05	0.37	4.74	0.74	0.39	0.122	0.32	-1.646	No_change	15_8395-3p	22	37	65	2	5	2	4.65	8.27	7.7	0.63	1.05	0.37	0	12.316	3.622
15_8421-3p(chi-miR-2284e)	0	0	1	0	0	2	0	0	0.12	0	0	0.26	0.752	0.414	-1.273	No_change	15_8421-3p(chi-miR-2284e)	0	1	0	0	0	2	0	0.21	0	0	0	0.26	1	0.548	-0.868	No_change	15_8421-3p(chi-miR-2284e)	0	0	1	0	1	0	0	0	0.12	0	0.21	0	1	0.944	-0.083
15_8429-3p(cel-miR-71-3p)	7	23	66	85	120	29	1.48	5.14	7.81	13.89	22.25	3.79	0.087	0.344	-1.539	No_change	15_8429-3p(cel-miR-71-3p)	98	198	269	85	120	29	31.03	41.4	50.21	13.89	22.25	3.79	0.094	2.617	1.388	No_change	15_8429-3p(cel-miR-71-3p)	7	23	66	98	198	269	1.48	5.14	7.81	31.03	41.4	50.21	0	0.154	-2.702
15_8429-5p	10	24	35	96	14	11	2.11	5.36	4.14	15.69	2.6	1.44	0.362	0.536	-0.9	No_change	15_8429-5p	1	6	10	96	14	11	0.32	1.25	1.87	15.69	2.6	1.44	0.013	0.167	-2.583	Down_regulate	15_8429-5p	10	24	35	1	6	10	2.11	5.36	4.14	0.32	1.25	1.87	0.002	3.888	1.959
15_8432-3p	1	0	8	13	9	0	0.21	0	0.95	2.12	1.67	0	0.213	0.339	-1.562	No_change	15_8432-3p	0	2	8	13	9	0	0	0.42	1.49	2.12	1.67	0	0.461	0.503	-0.992	No_change	15_8432-3p	1	0	8	0	2	8	0.21	0	0.95	0	0.42	1.49	0.881	0.814	-0.297
15_8432-5p(cel-miR-34-5p)	78	163	269	580	83	124	16.47	36.42	31.85	94.81	15.39	16.22	0.391	0.584	-0.776	No_change	15_8432-5p(cel-miR-34-5p)	12	46	71	580	83	124	3.8	9.62	13.25	94.81	15.39	16.22	0.01	0.187	-2.422	Down_regulate	15_8432-5p(cel-miR-34-5p)	78	163	269	12	46	71	16.47	36.42	31.85	3.8	9.62	13.25	0	3.892	1.961
15_8488-5p(ppc-miR-8278-3p)	1	7	7	17	4	7	0.21	1.56	0.83	2.78	0.74	0.92	0.314	0.489	-1.032	No_change	15_8488-5p(ppc-miR-8278-3p)	0	1	0	17	4	7	0	0.21	0	2.78	0.74	0.92	0.002	0.055	-4.193	Down_regulate	15_8488-5p(ppc-miR-8278-3p)	1	7	7	0	1	0	0.21	1.56	0.83	0	0.21	0	0.01	10.838	3.438
15_8493-3p(mml-miR-873-3p)	4	0	8	5	10	27	0.84	0	0.95	0.82	1.85	3.53	0.035	0.203	-2.299	Down_regulate	15_8493-3p(mml-miR-873-3p)	19	29	28	5	10	27	6.02	6.06	5.23	0.82	1.85	3.53	0.364	1.811	0.857	No_change	15_8493-3p(mml-miR-873-3p)	4	0	8	19	29	28	0.84	0	0.95	6.02	6.06	5.23	0	0.148	-2.758
15_8499-3p	2	0	1	3	0	5	0.42	0	0.12	0.49	0	0.65	0.397	0.327	-1.613	No_change	15_8499-3p	1	3	6	3	0	5	0.32	0.63	1.12	0.49	0	0.65	0.891	1.26	0.333	No_change	15_8499-3p	2	0	1	1	3	6	0.42	0	0.12	0.32	0.63	1.12	0.163	0.319	-1.65
15_8500-5p	2	0	1	3	0	5	0.42	0	0.12	0.49	0	0.65	0.397	0.327	-1.613	No_change	15_8500-5p	1	3	6	3	0	5	0.32	0.63	1.12	0.49	0	0.65	0.891	1.26	0.334	No_change	15_8500-5p	2	0	1	1	3	6	0.42	0	0.12	0.32	0.63	1.12	0.163	0.319	-1.65
15_8520-5p(bta-miR-2284l)	9	1	16	1	0	2	1.9	0.22	1.89	0.16	0	0.26	0.058	5.967	2.577	No_change	15_8520-5p(bta-miR-2284l)	1	2	2	1	0	2	0.32	0.42	0.37	0.16	0	0.26	0.78	1.705	0.77	No_change	15_8520-5p(bta-miR-2284l)	9	1	16	1	2	2	1.9	0.22	1.89	0.32	0.42	0.37	0.021	4.401	2.138
15_8603-3p(oan-miR-1354-5p)	2	0	0	0	0	2	0.42	0	0	0	0	0.26	1	0.846	-0.241	No_change	15_8603-3p(oan-miR-1354-5p)	0	0	0	0	0	2	0	0	0	0	0	0.26	0.652	0.147	-2.769	No_change	15_8603-3p(oan-miR-1354-5p)	2	0	0	0	0	0	0.42	0	0	0	0	0	0.588	6.568	2.715
15_8714-3p	0	2	0	7	18	0	0	0.45	0	1.14	3.34	0	0.038	0.103	-3.283	Down_regulate	15_8714-3p	5	2	0	7	18	0	1.58	0.42	0	1.14	3.34	0	0.368	0.383	-1.384	No_change	15_8714-3p	0	2	0	5	2	0	0	0.45	0	1.58	0.42	0	0.292	0.291	-1.783
15_8714-5p(hsa-miR-4638-3p)	0	5	0	97	106	0	0	1.12	0	15.86	19.66	0	0.004	0.032	-4.965	Down_regulate	15_8714-5p(hsa-miR-4638-3p)	4	29	0	97	106	0	1.27	6.06	0	15.86	19.66	0	0.102	0.185	-2.437	No_change	15_8714-5p(hsa-miR-4638-3p)	0	5	0	4	29	0	0	1.12	0	1.27	6.06	0	0.094	0.185	-2.437
15_8734-3p	1	0	1	0	1	1	0.21	0	0.12	0	0.19	0.13	1	0.869	-0.202	No_change	15_8734-3p	3	3	3	0	1	1	0.95	0.63	0.56	0	0.19	0.13	0.119	4.328	2.114	No_change	15_8734-3p	1	0	1	3	3	3	0.21	0	0.12	0.95	0.63	0.56	0.089	0.239	-2.067
15_8734-5p(hsa-miR-4732-3p)	3	1	0	1	2	11	0.63	0.22	0	0.16	0.37	1.44	0.176	0.256	-1.965	No_change	15_8734-5p(hsa-miR-4732-3p)	0	2	2	1	2	11	0	0.42	0.37	0.16	0.37	1.44	0.207	0.282	-1.828	No_change	15_8734-5p(hsa-miR-4732-3p)	3	1	0	0	2	2	0.63	0.22	0	0	0.42	0.37	1	1.036	0.051
15_8753-3p(hsa-miR-4743-3p)	110	107	292	94	340	595	23.23	23.91	34.57	15.37	63.05	77.84	0.109	0.361	-1.468	No_change	15_8753-3p(hsa-miR-4743-3p)	615	548	1145	94	340	595	194.75	114.57	213.74	15.37	63.05	77.84	0.199	2.246	1.167	No_change	15_8753-3p(hsa-miR-4743-3p)	110	107	292	615	548	1145	23.23	23.91	34.57	194.75	114.57	213.74	0	0.196	-2.353
15_8753-5p	107	138	229	116	24	3	22.6	30.83	27.11	18.96	4.45	0.39	0.098	3.2	1.678	No_change	15_8753-5p	17	19	49	116	24	3	5.38	3.97	9.15	18.96	4.45	0.39	0.691	0.745	-0.425	No_change	15_8753-5p	107	138	229	17	19	49	22.6	30.83	27.11	5.38	3.97	9.15	0	5.284	2.402
15_8783-3p(gga-miR-1741)	0	2	4	2	0	0	0	0.45	0.47	0.33	0	0	0.61	2.347	1.231	No_change	15_8783-3p(gga-miR-1741)	0	0	0	2	0	0	0	0	0	0.33	0	0	0.632	0.182	-2.454	No_change	15_8783-3p(gga-miR-1741)	0	2	4	0	0	0	0	0.45	0.47	0	0	0	0.113	15.955	3.996
15_8819-3p(mmu-miR-129-1-3p)	74	92	124	133	399	11	15.63	20.56	14.68	21.74	73.99	1.44	0.356	0.532	-0.911	No_change	15_8819-3p(mmu-miR-129-1-3p)	370	391	526	133	399	11	117.17	81.75	98.19	21.74	73.99	1.44	0.162	2.704	1.435	No_change	15_8819-3p(mmu-miR-129-1-3p)	74	92	124	370	391	526	15.63	20.56	14.68	117.17	81.75	98.19	0	0.211	-2.244
15_8833-3p	0	0	1	0	1	2	0	0	0.12	0	0.19	0.26	0.698	0.324	-1.627	No_change	15_8833-3p	4	9	9	0	1	2	1.27	1.88	1.68	0	0.19	0.26	0.017	6.844	2.775	Up_regulate	15_8833-3p	0	0	1	4	9	9	0	0	0.12	1.27	1.88	1.68	0	0.059	-4.086
15_8839-3p(dps-miR-2567a-5p)	3	3	7	6	6	1	0.63	0.67	0.83	0.98	1.11	0.13	0.9	0.896	-0.159	No_change	15_8839-3p(dps-miR-2567a-5p)	1	2	9	6	6	1	0.32	0.42	1.68	0.98	1.11	0.13	1	0.995	-0.007	No_change	15_8839-3p(dps-miR-2567a-5p)	3	3	7	1	2	9	0.63	0.67	0.83	0.32	0.42	1.68	1	1.038	0.054
15_8943-5p(hsa-miR-1260a)	4	1	1	0	2	0	0.84	0.22	0.12	0	0.37	0	0.465	2.643	1.402	No_change	15_8943-5p(hsa-miR-1260a)	14	30	26	0	2	0	4.43	6.27	4.85	0	0.37	0	0	31.584	4.981	Up_regulate	15_8943-5p(hsa-miR-1260a)	4	1	1	14	30	26	0.84	0.22	0.12	4.43	6.27	4.85	0	0.089	-3.495
15_8965-5p(gga-miR-7460-5p)	0	0	2	3	7	0	0	0	0.24	0.49	1.3	0	0.147	0.197	-2.347	No_change	15_8965-5p(gga-miR-7460-5p)	0	0	1	3	7	0	0	0	0.19	0.49	1.3	0	0.147	0.142	-2.814	No_change	15_8965-5p(gga-miR-7460-5p)	0	0	2	0	0	1	0	0	0.24	0	0	0.19	1	1.568	0.649
15_8977-3p	0	0	1	1	2	0	0	0	0.12	0.16	0.37	0	0.682	0.361	-1.469	No_change	15_8977-3p	1	3	0	1	2	0	0.32	0.63	0	0.16	0.37	0	1	1.448	0.534	No_change	15_8977-3p	0	0	1	1	3	0	0	0	0.12	0.32	0.63	0	0.454	0.291	-1.78
15_8977-5p	5	0	0	6	15	7	1.06	0	0	0.98	2.78	0.92	0.041	0.182	-2.455	Down_regulate	15_8977-5p	1	4	0	6	15	7	0.32	0.84	0	0.98	2.78	0.92	0.038	0.202	-2.311	Down_regulate	15_8977-5p	5	0	0	1	4	0	1.06	0	0	0.32	0.84	0	1	1.037	0.053
15_9025-5p(cel-miR-51-5p)	49	40	92	42	15	26	10.35	8.94	10.89	6.87	2.78	3.4	0.29	1.823	0.866	No_change	15_9025-5p(cel-miR-51-5p)	41	12	111	42	15	26	12.98	2.51	20.72	6.87	2.78	3.4	0.212	2.226	1.154	No_change	15_9025-5p(cel-miR-51-5p)	49	40	92	41	12	111	10.35	8.94	10.89	12.98	2.51	20.72	0.989	1.013	0.018
15_9049-5p	1	1	0	0	0	7	0.21	0.22	0	0	0	0.92	0.36	0.261	-1.937	No_change	15_9049-5p	0	0	1	0	0	7	0	0	0.19	0	0	0.92	0.292	0.167	-2.584	No_change	15_9049-5p	1	1	0	0	0	1	0.21	0.22	0	0	0	0.19	1	1.708	0.772
15_9091-3p	0	0	0	0	1	1	0	0	0	0	0.19	0.13	0.533	0.146	-2.775	No_change	15_9091-3p	0	0	0	0	1	1	0	0	0	0	0.19	0.13	0.56	0.157	-2.668	No_change	15_9091-3p	0	0	0	0	0	0	0	0	0	0	0	0	1	1	0
15_9091-5p(bta-miR-2480)	0	1	1	1	2	7	0	0.22	0.12	0.16	0.37	0.92	0.127	0.181	-2.464	No_change	15_9091-5p(bta-miR-2480)	0	0	0	1	2	7	0	0	0	0.16	0.37	0.92	0.032	0.034	-4.86	Down_regulate	15_9091-5p(bta-miR-2480)	0	1	1	0	0	0	0	0.22	0.12	0	0	0	0.518	6.192	2.63
15_9130-3p(mmu-miR-326-3p)	792	947	838	375	366	60	167.26	211.6	99.21	61.3	67.87	7.85	0.046	3.297	1.721	Up_regulate	15_9130-3p(mmu-miR-326-3p)	327	425	320	375	366	60	103.55	88.86	59.73	61.3	67.87	7.85	0.414	1.619	0.695	No_change	15_9130-3p(mmu-miR-326-3p)	792	947	838	327	425	320	167.26	211.6	99.21	103.55	88.86	59.73	0.005	2.325	1.217
15_9130-5p	2	1	1	4	0	1	0.42	0.22	0.12	0.65	0	0.13	1	0.762	-0.393	No_change	15_9130-5p	1	2	3	4	0	1	0.32	0.42	0.56	0.65	0	0.13	0.818	1.349	0.432	No_change	15_9130-5p	2	1	1	1	2	3	0.42	0.22	0.12	0.32	0.42	0.56	0.772	0.662	-0.595
15_9162-3p(hsa-miR-4450)	0	0	6	2	2	0	0	0	0.71	0.33	0.37	0	1	1.116	0.158	No_change	15_9162-3p(hsa-miR-4450)	12	10	10	2	2	0	3.8	2.09	1.87	0.33	0.37	0	0.002	8.854	3.146	Up_regulate	15_9162-3p(hsa-miR-4450)	0	0	6	12	10	10	0	0	0.71	3.8	2.09	1.87	0	0.169	-2.569
15_9245-5p(mmu-miR-7679-5p)	0	1	0	1	2	5	0	0.22	0	0.16	0.37	0.65	0.115	0.143	-2.811	No_change	15_9245-5p(mmu-miR-7679-5p)	2	1	0	1	2	5	0.63	0.21	0	0.16	0.37	0.65	0.583	0.447	-1.161	No_change	15_9245-5p(mmu-miR-7679-5p)	0	1	0	2	1	0	0	0.22	0	0.63	0.21	0	0.68	0.38	-1.397
16_9262-3p	0	0	1	0	1	0	0	0	0.12	0	0.19	0	1	0.875	-0.193	No_change	16_9262-3p	1	1	0	0	1	0	0.32	0.21	0	0	0.19	0	1	1.932	0.95	No_change	16_9262-3p	0	0	1	1	1	0	0	0	0.12	0.32	0.21	0	1	0.539	-0.891
16_9262-5p(sme-miR-1993-5p)	9	7	15	3	2	6	1.9	1.56	1.78	0.49	0.37	0.78	0.244	2.251	1.171	No_change	16_9262-5p(sme-miR-1993-5p)	0	1	0	3	2	6	0	0.21	0	0.49	0.37	0.78	0.054	0.124	-3.01	No_change	16_9262-5p(sme-miR-1993-5p)	9	7	15	0	1	0	1.9	1.56	1.78	0	0.21	0	0	21.622	4.434
16_9326-3p	32	10	12	15	4	11	6.76	2.23	1.42	2.45	0.74	1.44	0.455	1.648	0.72	No_change	16_9326-3p	6	18	10	15	4	11	1.9	3.76	1.87	2.45	0.74	1.44	0.782	1.236	0.305	No_change	16_9326-3p	32	10	12	6	18	10	6.76	2.23	1.42	1.9	3.76	1.87	0.27	1.614	0.69
16_9326-5p(hsa-miR-582-5p)	123	80	59	146	26	5	25.98	17.88	6.98	23.87	4.82	0.65	0.509	1.592	0.671	No_change	16_9326-5p(hsa-miR-582-5p)	5	21	23	146	26	5	1.58	4.39	4.29	23.87	4.82	0.65	0.131	0.334	-1.582	No_change	16_9326-5p(hsa-miR-582-5p)	123	80	59	5	21	23	25.98	17.88	6.98	1.58	4.39	4.29	0	5.695	2.51
16_9339-3p(cel-miR-34-5p)	7	19	30	20	5	4	1.48	4.25	3.55	3.27	0.93	0.52	0.4	1.727	0.788	No_change	16_9339-3p(cel-miR-34-5p)	1	3	1	20	5	4	0.32	0.63	0.19	3.27	0.93	0.52	0.04	0.217	-2.205	Down_regulate	16_9339-3p(cel-miR-34-5p)	7	19	30	1	3	1	1.48	4.25	3.55	0.32	0.63	0.19	0	9.787	3.291
16_9340-3p	2	3	3	0	0	0	0.42	0.67	0.36	0	0	0	0.028	21.692	4.439	Up_regulate	16_9340-3p	0	0	1	0	0	0	0	0	0.19	0	0	0	1	3.686	1.882	No_change	16_9340-3p	2	3	3	0	0	1	0.42	0.67	0.36	0	0	0.19	0.056	5.892	2.559
16_9340-5p(cel-miR-34-5p)	7	19	30	20	5	4	1.48	4.25	3.55	3.27	0.93	0.52	0.401	1.727	0.788	No_change	16_9340-5p(cel-miR-34-5p)	1	3	1	20	5	4	0.32	0.63	0.19	3.27	0.93	0.52	0.04	0.217	-2.205	Down_regulate	16_9340-5p(cel-miR-34-5p)	7	19	30	1	3	1	1.48	4.25	3.55	0.32	0.63	0.19	0	9.787	3.291
16_9344-5p	1	1	1	0	0	1	0.21	0.22	0.12	0	0	0.13	0.664	2.187	1.129	No_change	16_9344-5p	1	2	2	0	0	1	0.32	0.42	0.37	0	0	0.13	0.292	4.151	2.053	No_change	16_9344-5p	1	1	1	1	2	2	0.21	0.22	0.12	0.32	0.42	0.37	0.737	0.601	-0.735
16_9400-3p	0	5	1	0	5	0	0	1.12	0.12	0	0.93	0	0.894	1.323	0.404	No_change	16_9400-3p	0	0	0	0	5	0	0	0	0	0	0.93	0	0.287	0.07	-3.838	No_change	16_9400-3p	0	5	1	0	0	0	0	1.12	0.12	0	0	0	0.124	18.393	4.201
16_9400-5p	0	1	0	11	0	0	0	0.22	0	1.8	0	0	0.208	0.132	-2.923	No_change	16_9400-5p	0	0	0	11	0	0	0	0	0	1.8	0	0	0.117	0.041	-4.609	No_change	16_9400-5p	0	1	0	0	0	0	0	0.22	0	0	0	0	1	3.774	1.916
16_9422-5p(mmu-miR-7686-3p)	53	26	65	29	133	71	11.19	5.81	7.7	4.74	24.66	9.29	0.276	0.527	-0.924	No_change	16_9422-5p(mmu-miR-7686-3p)	238	339	242	29	133	71	75.37	70.88	45.17	4.74	24.66	9.29	0.03	3.753	1.908	Up_regulate	16_9422-5p(mmu-miR-7686-3p)	53	26	65	238	339	242	11.19	5.81	7.7	75.37	70.88	45.17	0	0.161	-2.634
16_9423-3p(oan-miR-1343-3p)	0	0	1	0	1	1	0	0	0.12	0	0.19	0.13	1	0.491	-1.026	No_change	16_9423-3p(oan-miR-1343-3p)	0	1	0	0	1	1	0	0.21	0	0	0.19	0.13	1	0.593	-0.755	No_change	16_9423-3p(oan-miR-1343-3p)	0	0	1	0	1	0	0	0	0.12	0	0.21	0	1	0.945	-0.082
16_9424-5p(oan-miR-1343-3p)	0	0	1	0	1	1	0	0	0.12	0	0.19	0.13	1	0.491	-1.026	No_change	16_9424-5p(oan-miR-1343-3p)	0	1	0	0	1	1	0	0.21	0	0	0.19	0.13	1	0.593	-0.754	No_change	16_9424-5p(oan-miR-1343-3p)	0	0	1	0	1	0	0	0	0.12	0	0.21	0	1	0.945	-0.082
16_9451-3p(mmu-miR-467c-5p)	0	1	0	0	3	9	0	0.22	0	0	0.56	1.18	0.061	0.093	-3.432	No_change	16_9451-3p(mmu-miR-467c-5p)	4	7	1	0	3	9	1.27	1.46	0.19	0	0.56	1.18	1	1.021	0.029	No_change	16_9451-3p(mmu-miR-467c-5p)	0	1	0	4	7	1	0	0.22	0	1.27	1.46	0.19	0.021	0.106	-3.236
16_9548-3p(bmo-miR-3325)	1	0	1	1	0	4	0.21	0	0.12	0.16	0	0.52	0.494	0.34	-1.555	No_change	16_9548-3p(bmo-miR-3325)	4	2	7	1	0	4	1.27	0.42	1.31	0.16	0	0.52	0.277	2.645	1.403	No_change	16_9548-3p(bmo-miR-3325)	1	0	1	4	2	7	0.21	0	0.12	1.27	0.42	1.31	0.026	0.166	-2.589
16_9555-3p	0	1	1	0	0	0	0	0.22	0.12	0	0	0	0.534	6.023	2.591	No_change	16_9555-3p	0	0	0	0	0	0	0	0	0	0	0	0	1	1	0	No_change	16_9555-3p	0	1	1	0	0	0	0	0.22	0.12	0	0	0	0.519	6.192	2.63
16_9555-5p(mml-miR-3167-3p)	0	0	1	2	0	0	0	0	0.12	0.33	0	0	1	0.502	-0.995	No_change	16_9555-5p(mml-miR-3167-3p)	0	2	1	2	0	0	0	0.42	0.19	0.33	0	0	1	1.584	0.664	No_change	16_9555-5p(mml-miR-3167-3p)	0	0	1	0	2	1	0	0	0.12	0	0.42	0.19	0.654	0.391	-1.356
16_9563-5p(hsa-miR-4501)	2	0	4	1	0	10	0.42	0	0.47	0.16	0	1.31	0.392	0.371	-1.429	No_change	16_9563-5p(hsa-miR-4501)	0	0	1	1	0	10	0	0	0.19	0.16	0	1.31	0.125	0.111	-3.167	No_change	16_9563-5p(hsa-miR-4501)	2	0	4	0	0	1	0.42	0	0.47	0	0	0.19	0.303	4.265	2.092
16_9574-3p	44	24	36	36	11	1	9.29	5.36	4.26	5.88	2.04	0.13	0.257	2.167	1.116	No_change	16_9574-3p	12	7	8	36	11	1	3.8	1.46	1.49	5.88	2.04	0.13	0.777	0.772	-0.373	No_change	16_9574-3p	44	24	36	12	7	8	9.29	5.36	4.26	3.8	1.46	1.49	0.002	3.514	1.813
16_9574-5p	0	1	1	0	0	0	0	0.22	0.12	0	0	0	0.533	6.023	2.59	No_change	16_9574-5p	0	0	0	0	0	0	0	0	0	0	0	0	1	1	0	No_change	16_9574-5p	0	1	1	0	0	0	0	0.22	0.12	0	0	0	0.518	6.192	2.63
16_9605-3p	0	0	1	1	0	0	0	0	0.12	0.16	0	0	1	0.878	-0.188	No_change	16_9605-3p	0	3	0	1	0	0	0	0.63	0	0.16	0	0	0.755	2.67	1.417	No_change	16_9605-3p	0	0	1	0	3	0	0	0	0.12	0	0.63	0	0.718	0.388	-1.367
16_9605-5p(bta-miR-2284x)	33	30	71	28	29	14	6.97	6.7	8.41	4.58	5.38	1.83	0.377	1.631	0.706	No_change	16_9605-5p(bta-miR-2284x)	19	21	30	28	29	14	6.02	4.39	5.6	4.58	5.38	1.83	0.856	1.12	0.164	No_change	16_9605-5p(bta-miR-2284x)	33	30	71	19	21	30	6.97	6.7	8.41	6.02	4.39	5.6	0.101	1.733	0.793
16_9627-5p(hco-miR-87c)	0	0	0	0	1	5	0	0	0	0	0.19	0.65	0.116	0.047	-4.402	No_change	16_9627-5p(hco-miR-87c)	0	0	0	0	1	5	0	0	0	0	0.19	0.65	0.149	0.054	-4.198	No_change	16_9627-5p(hco-miR-87c)	0	0	0	0	0	0	0	0	0	0	0	0	1	1	0
16_9678-3p(asu-miR-5345a-5p)	3	3	8	2	2	0	0.63	0.67	0.95	0.33	0.37	0	0.221	2.887	1.529	No_change	16_9678-3p(asu-miR-5345a-5p)	3	1	2	2	2	0	0.95	0.21	0.37	0.33	0.37	0	0.494	1.754	0.81	No_change	16_9678-3p(asu-miR-5345a-5p)	3	3	8	3	1	2	0.63	0.67	0.95	0.95	0.21	0.37	0.357	2.046	1.032
16_9688-3p(oan-miR-1356)	4	3	10	3	0	5	0.84	0.67	1.18	0.49	0	0.65	0.573	1.596	0.675	No_change	16_9688-3p(oan-miR-1356)	1	0	1	3	0	5	0.32	0	0.19	0.49	0	0.65	0.301	0.312	-1.682	No_change	16_9688-3p(oan-miR-1356)	4	3	10	1	0	1	0.84	0.67	1.18	0.32	0	0.19	0.006	6.7	2.744
16_9701-3p(sme-miR-13-5p)	3	1	4	2	5	3	0.63	0.22	0.47	0.33	0.93	0.39	0.632	0.691	-0.533	No_change	16_9701-3p(sme-miR-13-5p)	7	4	10	2	5	3	2.22	0.84	1.87	0.33	0.93	0.39	0.242	2.286	1.193	No_change	16_9701-3p(sme-miR-13-5p)	3	1	4	7	4	10	0.63	0.22	0.47	2.22	0.84	1.87	0.038	0.361	-1.469
16_9701-5p	0	0	1	2	5	4	0	0	0.12	0.33	0.93	0.52	0.037	0.101	-3.312	Down_regulate	16_9701-5p	5	4	3	2	5	4	1.58	0.84	0.56	0.33	0.93	0.52	0.903	1.223	0.29	No_change	16_9701-5p	0	0	1	5	4	3	0	0	0.12	1.58	0.84	0.56	0.007	0.102	-3.299
16_9734-3p(oan-miR-1349)	177	140	232	147	325	632	37.38	31.28	27.47	24.03	60.27	82.68	0.123	0.393	-1.348	No_change	16_9734-3p(oan-miR-1349)	243	397	304	147	325	632	76.95	83	56.75	24.03	60.27	82.68	0.807	0.865	-0.21	No_change	16_9734-3p(oan-miR-1349)	177	140	232	243	397	304	37.38	31.28	27.47	76.95	83	56.75	0.028	0.549	-0.865
17_10046-5p(mmu-miR-3572-5p)	17	9	11	6	24	9	3.59	2.01	1.3	0.98	4.45	1.18	0.894	0.891	-0.166	No_change	17_10046-5p(mmu-miR-3572-5p)	67	83	58	6	24	9	21.22	17.35	10.83	0.98	4.45	1.18	0.005	5.871	2.554	Up_regulate	17_10046-5p(mmu-miR-3572-5p)	17	9	11	67	83	58	3.59	2.01	1.3	21.22	17.35	10.83	0	0.169	-2.561
17_10088-5p(rno-miR-582-3p)	1	0	0	1	0	2	0.21	0	0	0.16	0	0.26	0.704	0.356	-1.49	No_change	17_10088-5p(rno-miR-582-3p)	1	3	2	1	0	2	0.32	0.63	0.37	0.16	0	0.26	0.606	2.01	1.007	No_change	17_10088-5p(rno-miR-582-3p)	1	0	0	1	3	2	0.21	0	0	0.32	0.63	0.37	0.149	0.209	-2.261
17_10100-3p	111	57	132	69	174	184	23.44	12.74	15.63	11.28	32.27	24.07	0.33	0.574	-0.801	No_change	17_10100-3p	92	158	119	69	174	184	29.13	33.03	22.21	11.28	32.27	24.07	0.845	0.894	-0.162	No_change	17_10100-3p	111	57	132	92	158	119	23.44	12.74	15.63	29.13	33.03	22.21	0.34	0.761	-0.395
17_10100-5p(hsa-miR-1306-5p)	371	312	564	282	1461	56	78.35	69.71	66.77	46.1	270.92	7.33	0.556	0.671	-0.575	No_change	17_10100-5p(hsa-miR-1306-5p)	5366	6648	5709	282	1461	56	1699.24	1389.93	1065.69	46.1	270.92	7.33	0.001	11.106	3.473	Up_regulate	17_10100-5p(hsa-miR-1306-5p)	371	312	564	5366	6648	5709	78.35	69.71	66.77	1699.24	1389.93	1065.69	0	0.064	-3.96
17_10219-3p	0	0	2	0	0	0	0	0	0.24	0	0	0	1	5.289	2.403	No_change	17_10219-3p	1	0	0	0	0	0	0.32	0	0	0	0	0	1	4.366	2.126	No_change	17_10219-3p	0	0	2	1	0	0	0	0	0.24	0.32	0	0	1	1.428	0.514
17_10219-5p(tca-miR-12-3p)	0	1	0	1	0	1	0	0.22	0	0.16	0	0.13	1	0.538	-0.895	No_change	17_10219-5p(tca-miR-12-3p)	4	6	3	1	0	1	1.27	1.25	0.56	0.16	0	0.13	0.046	6.349	2.666	Up_regulate	17_10219-5p(tca-miR-12-3p)	0	1	0	4	6	3	0	0.22	0	1.27	1.25	0.56	0.006	0.098	-3.347
17_10236-3p(mmu-miR-7050-3p)	0	2	7	4	16	2	0	0.45	0.83	0.65	2.97	0.26	0.183	0.352	-1.507	No_change	17_10236-3p(mmu-miR-7050-3p)	35	52	45	4	16	2	11.08	10.87	8.4	0.65	2.97	0.26	0.006	6.523	2.706	Up_regulate	17_10236-3p(mmu-miR-7050-3p)	0	2	7	35	52	45	0	0.45	0.83	11.08	10.87	8.4	0	0.064	-3.965
17_10251-5p(mml-miR-548c)	49	52	42	125	39	42	10.35	11.62	4.97	20.43	7.23	5.49	0.511	0.68	-0.556	No_change	17_10251-5p(mml-miR-548c)	8	14	13	125	39	42	2.53	2.93	2.43	20.43	7.23	5.49	0.007	0.201	-2.313	Down_regulate	17_10251-5p(mml-miR-548c)	49	52	42	8	14	13	10.35	11.62	4.97	2.53	2.93	2.43	0	4.071	2.025
17_10298-3p	412	262	148	410	64	404	87.01	58.54	17.52	67.02	11.87	52.85	0.822	0.862	-0.214	No_change	17_10298-3p	13	25	18	410	64	404	4.12	5.23	3.36	67.02	11.87	52.85	0	0.07	-3.833	Down_regulate	17_10298-3p	412	262	148	13	25	18	87.01	58.54	17.52	4.12	5.23	3.36	0	15.206	3.927
17_10305-5p(cin-miR-4200-3p)	180	194	176	327	20	2	38.01	43.35	20.84	53.45	3.71	0.26	0.532	1.669	0.739	No_change	17_10305-5p(cin-miR-4200-3p)	116	184	178	327	20	2	36.73	38.47	33.23	53.45	3.71	0.26	0.45	1.836	0.876	No_change	17_10305-5p(cin-miR-4200-3p)	180	194	176	116	184	178	38.01	43.35	20.84	36.73	38.47	33.23	0.632	1.144	0.195
17_10347-5p	90	69	100	114	69	38	19.01	15.42	11.84	18.63	12.8	4.97	0.861	1.101	0.139	No_change	17_10347-5p	13	21	18	114	69	38	4.12	4.39	3.36	18.63	12.8	4.97	0.023	0.276	-1.858	Down_regulate	17_10347-5p	90	69	100	13	21	18	19.01	15.42	11.84	4.12	4.39	3.36	0	4.76	2.251
17_10354-3p(mmu-miR-691)	1	0	2	3	3	5	0.21	0	0.24	0.49	0.56	0.65	0.08	0.24	-2.06	No_change	17_10354-3p(mmu-miR-691)	1	0	1	3	3	5	0.32	0	0.19	0.49	0.56	0.65	0.101	0.227	-2.139	No_change	17_10354-3p(mmu-miR-691)	1	0	2	1	0	1	0.21	0	0.24	0.32	0	0.19	1	1.312	0.392
17_10355-3p	2	1	2	1	1	6	0.42	0.22	0.24	0.16	0.19	0.78	0.531	0.51	-0.973	No_change	17_10355-3p	2	0	0	1	1	6	0.63	0	0	0.16	0.19	0.78	0.487	0.326	-1.618	No_change	17_10355-3p	2	1	2	2	0	0	0.42	0.22	0.24	0.63	0	0	0.767	2.059	1.042
17_10355-5p(gga-miR-6582-5p)	4	1	5	2	2	0	0.84	0.22	0.59	0.33	0.37	0	0.445	2.117	1.082	No_change	17_10355-5p(gga-miR-6582-5p)	3	27	17	2	2	0	0.95	5.65	3.17	0.33	0.37	0	0.001	11.303	3.499	Up_regulate	17_10355-5p(gga-miR-6582-5p)	4	1	5	3	27	17	0.84	0.22	0.59	0.95	5.65	3.17	0.003	0.218	-2.198
17_10379-3p	0	0	2	0	0	0	0	0	0.24	0	0	0	1	5.282	2.401	No_change	17_10379-3p	0	0	0	0	0	0	0	0	0	0	0	0	1	1	0	No_change	17_10379-3p	0	0	2	0	0	0	0	0	0.24	0	0	0	0.575	5.638	2.495
17_10379-5p(gga-miR-1467-5p)	1	0	0	1	0	0	0.21	0	0	0.16	0	0	1	0.961	-0.057	No_change	17_10379-5p(gga-miR-1467-5p)	2	5	3	1	0	0	0.63	1.05	0.56	0.16	0	0	0.05	8.357	3.063	No_change	17_10379-5p(gga-miR-1467-5p)	1	0	0	2	5	3	0.21	0	0	0.63	1.05	0.56	0.021	0.128	-2.966
17_10400-3p(gga-miR-1738)	0	1	1	0	0	3	0	0.22	0.12	0	0	0.39	0.804	0.543	-0.881	No_change	17_10400-3p(gga-miR-1738)	0	0	0	0	0	3	0	0	0	0	0	0.39	0.478	0.102	-3.299	No_change	17_10400-3p(gga-miR-1738)	0	1	1	0	0	0	0	0.22	0.12	0	0	0	0.518	6.192	2.63
17_10456-3p(mml-miR-224-3p)	1	0	1	1	0	3	0.21	0	0.12	0.16	0	0.39	0.602	0.432	-1.212	No_change	17_10456-3p(mml-miR-224-3p)	3	1	0	1	0	3	0.95	0.21	0	0.16	0	0.39	1	1.197	0.259	No_change	17_10456-3p(mml-miR-224-3p)	1	0	1	3	1	0	0.21	0	0.12	0.95	0.21	0	0.564	0.466	-1.101
17_10478-3p(mmu-miR-130a-3p)	19	14	32	18	2	1	4.01	3.13	3.79	2.94	0.37	0.13	0.126	2.821	1.496	No_change	17_10478-3p(mmu-miR-130a-3p)	2	2	2	18	2	1	0.63	0.42	0.37	2.94	0.37	0.13	0.333	0.383	-1.385	No_change	17_10478-3p(mmu-miR-130a-3p)	19	14	32	2	2	2	4.01	3.13	3.79	0.63	0.42	0.37	0	9.513	3.25
17_10478-5p	2	0	3	0	0	1	0.42	0	0.36	0	0	0.13	0.495	3.145	1.653	No_change	17_10478-5p	0	0	0	0	0	1	0	0	0	0	0	0.13	1	0.265	-1.919	No_change	17_10478-5p	2	0	3	0	0	0	0.42	0	0.36	0	0	0	0.168	13.533	3.758
17_9759-3p	1	5	9	13	24	1	0.21	1.12	1.07	2.12	4.45	0.13	0.188	0.369	-1.44	No_change	17_9759-3p	7	8	5	13	24	1	2.22	1.67	0.93	2.12	4.45	0.13	0.542	0.63	-0.667	No_change	17_9759-3p	1	5	9	7	8	5	0.21	1.12	1.07	2.22	1.67	0.93	0.455	0.683	-0.549
17_9768-5p(mse-miR-9571b)	92	96	187	91	1	15	19.43	21.45	22.14	14.87	0.19	1.96	0.125	3.172	1.665	No_change	17_9768-5p(mse-miR-9571b)	5	29	23	91	1	15	1.58	6.06	4.29	14.87	0.19	1.96	0.55	0.627	-0.674	No_change	17_9768-5p(mse-miR-9571b)	92	96	187	5	29	23	19.43	21.45	22.14	1.58	6.06	4.29	0	6.393	2.676
17_9771-3p	1	2	0	1	0	0	0.21	0.45	0	0.16	0	0	0.695	2.521	1.334	No_change	17_9771-3p	0	0	0	1	0	0	0	0	0	0.16	0	0	1	0.298	-1.747	No_change	17_9771-3p	1	2	0	0	0	0	0.21	0.45	0	0	0	0	0.303	9.37	3.228
17_9771-5p(bta-miR-2284g)	52	32	70	304	137	8	10.98	7.15	8.29	49.69	25.4	1.05	0.114	0.332	-1.589	No_change	17_9771-5p(bta-miR-2284g)	3	26	13	304	137	8	0.95	5.44	2.43	49.69	25.4	1.05	0.004	0.108	-3.21	Down_regulate	17_9771-5p(bta-miR-2284g)	52	32	70	3	26	13	10.98	7.15	8.29	0.95	5.44	2.43	0.001	3.612	1.853
17_9774-5p(dsi-miR-2580)	1	1	0	1	1	2	0.21	0.22	0	0.16	0.19	0.26	0.739	0.495	-1.013	No_change	17_9774-5p(dsi-miR-2580)	0	0	0	1	1	2	0	0	0	0.16	0.19	0.26	0.18	0.087	-3.516	No_change	17_9774-5p(dsi-miR-2580)	1	1	0	0	0	0	0.21	0.22	0	0	0	0	0.516	6.34	2.665
17_9873-3p(bta-miR-3432a)	1312	490	2676	562	828	1626	277.08	109.49	316.8	91.86	153.54	212.71	0.918	1.064	0.09	No_change	17_9873-3p(bta-miR-3432a)	1558	2899	4173	562	828	1626	493.37	606.11	778.97	91.86	153.54	212.71	0.073	2.808	1.489	No_change	17_9873-3p(bta-miR-3432a)	1312	490	2676	1558	2899	4173	277.08	109.49	316.8	493.37	606.11	778.97	0.026	0.469	-1.094
17_9948-3p	0	1	0	1	0	0	0	0.22	0	0.16	0	0	1	0.995	-0.007	No_change	17_9948-3p	0	0	0	1	0	0	0	0	0	0.16	0	0	1	0.298	-1.747	No_change	17_9948-3p	0	1	0	0	0	0	0	0.22	0	0	0	0	1	3.773	1.916
17_9948-5p	130	95	125	157	124	60	27.45	21.23	14.8	25.66	22.99	7.85	0.969	0.976	-0.035	No_change	17_9948-5p	21	18	19	157	124	60	6.65	3.76	3.55	25.66	22.99	7.85	0.007	0.207	-2.272	Down_regulate	17_9948-5p	130	95	125	21	18	19	27.45	21.23	14.8	6.65	3.76	3.55	0	5.622	2.491
18_10570-3p	0	0	5	2	0	2	0	0	0.59	0.33	0	0.26	0.831	0.855	-0.226	No_change	18_10570-3p	2	10	5	2	0	2	0.63	2.09	0.93	0.33	0	0.26	0.093	4.2	2.07	No_change	18_10570-3p	0	0	5	2	10	5	0	0	0.59	0.63	2.09	0.93	0.068	0.282	-1.827
18_10570-5p(dme-miR-7-5p)	62574	75121	115006	105329	27680	152489	13214.8	16785.1	13615	17217	5132.9	19948	0.562	0.705	-0.504	No_change	18_10570-5p(dme-miR-7-5p)	4479	9551	9927	105329	27680	152489	1418.35	1996.87	1853.06	17217	5132.9	19948	0	0.086	-3.534	Down_regulate	18_10570-5p(dme-miR-7-5p)	62574	75121	115006	4479	9551	9927	13214.8	16785.1	13615	1418.35	1996.87	1853.06	0	10.248	3.357
18_10604-3p	98	70	252	133	155	28	20.7	15.64	29.83	21.74	28.74	3.66	0.807	1.154	0.207	No_change	18_10604-3p	69	160	200	133	155	28	21.85	33.45	37.33	21.74	28.74	3.66	0.492	1.492	0.577	No_change	18_10604-3p	98	70	252	69	160	200	20.7	15.64	29.83	21.85	33.45	37.33	0.739	0.9	-0.152
18_10604-5p(oan-miR-1348)	2601	2090	5525	2470	1854	2336	549.3	466.99	654.08	403.75	343.8	305.59	0.694	1.238	0.308	No_change	18_10604-5p(oan-miR-1348)	302	849	1159	2470	1854	2336	95.63	177.5	216.35	403.75	343.8	305.59	0.057	0.355	-1.494	No_change	18_10604-5p(oan-miR-1348)	2601	2090	5525	302	849	1159	549.3	466.99	654.08	95.63	177.5	216.35	0	4.235	2.083
18_10607-3p(mdo-miR-1544e-5p)	6	5	23	8	4	0	1.27	1.12	2.72	1.31	0.74	0	0.215	2.36	1.239	No_change	18_10607-3p(mdo-miR-1544e-5p)	2	14	10	8	4	0	0.63	2.93	1.87	1.31	0.74	0	0.248	2.371	1.245	No_change	18_10607-3p(mdo-miR-1544e-5p)	6	5	23	2	14	10	1.27	1.12	2.72	0.63	2.93	1.87	0.675	1.207	0.272
18_10625-3p(mmu-miR-184-3p)	23	50	11	25	2	45	4.86	11.17	1.3	4.09	0.37	5.89	0.93	1.077	0.108	No_change	18_10625-3p(mmu-miR-184-3p)	12	9	3	25	2	45	3.8	1.88	0.56	4.09	0.37	5.89	0.226	0.394	-1.343	No_change	18_10625-3p(mmu-miR-184-3p)	23	50	11	12	9	3	4.86	11.17	1.3	3.8	1.88	0.56	0.024	3.425	1.776
18_10741-3p	4	5	11	10	12	0	0.84	1.12	1.3	1.63	2.23	0	0.884	0.842	-0.249	No_change	18_10741-3p	58	99	90	10	12	0	18.37	20.7	16.8	1.63	2.23	0	0	12.8	3.678	Up_regulate	18_10741-3p	4	5	11	58	99	90	0.84	1.12	1.3	18.37	20.7	16.8	0	0.077	-3.702
18_10741-5p	2	0	1	1	4	1	0.42	0	0.12	0.16	0.74	0.13	0.629	0.481	-1.056	No_change	18_10741-5p	5	16	11	1	4	1	1.58	3.35	2.05	0.16	0.74	0.13	0.02	5.328	2.414	Up_regulate	18_10741-5p	2	0	1	5	16	11	0.42	0	0.12	1.58	3.35	2.05	0	0.102	-3.3
18_10747-3p(hsa-miR-378a-3p)	3	0	3	9	0	7	0.63	0	0.36	1.47	0	0.92	0.209	0.313	-1.676	No_change	18_10747-3p(hsa-miR-378a-3p)	1	2	2	9	0	7	0.32	0.42	0.37	1.47	0	0.92	0.245	0.363	-1.46	No_change	18_10747-3p(hsa-miR-378a-3p)	3	0	3	1	2	2	0.63	0	0.36	0.32	0.42	0.37	1	1.118	0.161
18_10748-5p(hsa-miR-378a-3p)	3	0	3	9	0	7	0.63	0	0.36	1.47	0	0.92	0.208	0.313	-1.676	No_change	18_10748-5p(hsa-miR-378a-3p)	1	2	2	9	0	7	0.32	0.42	0.37	1.47	0	0.92	0.245	0.363	-1.46	No_change	18_10748-5p(hsa-miR-378a-3p)	3	0	3	1	2	2	0.63	0	0.36	0.32	0.42	0.37	1	1.118	0.162
18_10767-3p(rno-miR-342-3p)	25215	30959	52337	37383	14659	10435	5325.06	6917.49	6195.94	6110.61	2718.32	1365.06	0.411	1.579	0.659	No_change	18_10767-3p(rno-miR-342-3p)	42294	66761	63354	37383	14659	10435	13393.1	13958	11826.2	6110.61	2718.32	1365.06	0.028	3.289	1.718	Up_regulate	18_10767-3p(rno-miR-342-3p)	25215	30959	52337	42294	66761	63354	5325.06	6917.49	6195.94	13393.1	13958	11826.2	0.048	0.587	-0.768
18_10767-5p	161	244	526	236	390	366	34	54.52	62.27	38.58	72.32	47.88	0.608	0.752	-0.41	No_change	18_10767-5p	663	1353	1276	236	390	366	209.95	282.88	238.19	38.58	72.32	47.88	0.027	3.426	1.776	Up_regulate	18_10767-5p	161	244	526	663	1353	1276	34	54.52	62.27	209.95	282.88	238.19	0	0.261	-1.937
18_10772-3p(rno-miR-345-3p)	1722	1295	2002	1161	739	260	363.66	289.36	237.01	189.78	137.04	34.01	0.155	2.222	1.152	No_change	18_10772-3p(rno-miR-345-3p)	348	792	630	1161	739	260	110.2	165.59	117.6	189.78	137.04	34.01	0.918	0.944	-0.083	No_change	18_10772-3p(rno-miR-345-3p)	1722	1295	2002	348	792	630	363.66	289.36	237.01	110.2	165.59	117.6	0	2.781	1.476
18_10772-5p	179	125	176	96	85	9	37.8	27.93	20.84	15.69	15.76	1.18	0.133	2.518	1.332	No_change	18_10772-5p	27	47	51	96	85	9	8.55	9.83	9.52	15.69	15.76	1.18	0.671	0.767	-0.382	No_change	18_10772-5p	179	125	176	27	47	51	37.8	27.93	20.84	8.55	9.83	9.52	0	3.753	1.908
18_10782-3p	0	0	0	0	0	5	0	0	0	0	0	0.65	0.222	0.053	-4.233	No_change	18_10782-3p	0	0	0	0	0	5	0	0	0	0	0	0.65	0.242	0.063	-3.992	No_change	18_10782-3p	0	0	0	0	0	0	0	0	0	0	0	0	1	1	0
18_10782-5p(mmu-miR-3086-3p)	0	1	0	15	0	1	0	0.22	0	2.45	0	0.13	0.069	0.088	-3.512	No_change	18_10782-5p(mmu-miR-3086-3p)	0	0	0	15	0	1	0	0	0	2.45	0	0.13	0.036	0.028	-5.166	Down_regulate	18_10782-5p(mmu-miR-3086-3p)	0	1	0	0	0	0	0	0.22	0	0	0	0	1	3.773	1.916
18_10841-3p(hsa-miR-656-3p)	2	0	0	8	0	0	0.42	0	0	1.31	0	0	0.435	0.299	-1.741	No_change	18_10841-3p(hsa-miR-656-3p)	0	1	1	8	0	0	0	0.21	0.19	1.31	0	0	0.544	0.344	-1.541	No_change	18_10841-3p(hsa-miR-656-3p)	2	0	0	0	1	1	0.42	0	0	0	0.21	0.19	1	1.019	0.027
18_10905-3p	0	0	0	0	0	0	0	0	0	0	0	0	1	1	0	No_change	18_10905-3p	2	1	1	0	0	0	0.63	0.21	0.19	0	0	0	0.191	12.929	3.693	No_change	18_10905-3p	0	0	0	2	1	1	0	0	0	0.63	0.21	0.19	0.149	0.082	-3.612
18_10907-3p(hsa-miR-320a)	157	133	200	250	96	220	33.16	29.72	23.68	40.86	17.8	28.78	0.597	0.741	-0.433	No_change	18_10907-3p(hsa-miR-320a)	22	31	50	250	96	220	6.97	6.48	9.33	40.86	17.8	28.78	0.005	0.198	-2.336	Down_regulate	18_10907-3p(hsa-miR-320a)	157	133	200	22	31	50	33.16	29.72	23.68	6.97	6.48	9.33	0	4.592	2.199
18_10948-3p	2	3	9	1	1	0	0.42	0.67	1.07	0.16	0.19	0	0.078	5.157	2.366	No_change	18_10948-3p	1	4	0	1	1	0	0.32	0.84	0	0.16	0.19	0	0.592	2.524	1.336	No_change	18_10948-3p	2	3	9	1	4	0	0.42	0.67	1.07	0.32	0.84	0	0.195	2.448	1.291
18_10948-5p	2	0	1	1	3	4	0.42	0	0.12	0.16	0.56	0.52	0.335	0.34	-1.557	No_change	18_10948-5p	0	4	3	1	3	4	0	0.84	0.56	0.16	0.56	0.52	0.866	0.856	-0.224	No_change	18_10948-5p	2	0	1	0	4	3	0.42	0	0.12	0	0.84	0.56	0.589	0.457	-1.129
18_11017-5p(rmi-miR-5325)	0	1	1	2	10	1	0	0.22	0.12	0.33	1.85	0.13	0.095	0.166	-2.587	No_change	18_11017-5p(rmi-miR-5325)	1	5	0	2	10	1	0.32	1.05	0	0.33	1.85	0.13	0.529	0.507	-0.981	No_change	18_11017-5p(rmi-miR-5325)	0	1	1	1	5	0	0	0.22	0.12	0.32	1.05	0	0.417	0.361	-1.471
18_11046-3p(mmu-miR-7088-3p)	3	4	5	0	3	0	0.63	0.89	0.59	0	0.56	0	0.212	3.429	1.778	No_change	18_11046-3p(mmu-miR-7088-3p)	10	9	18	0	3	0	3.17	1.88	3.36	0	0.56	0	0.002	12.108	3.598	Up_regulate	18_11046-3p(mmu-miR-7088-3p)	3	4	5	10	9	18	0.63	0.89	0.59	3.17	1.88	3.36	0.004	0.313	-1.674
18_11055-3p	2	0	0	0	16	4	0.42	0	0	0	2.97	0.52	0.061	0.113	-3.149	No_change	18_11055-3p	2	0	0	0	16	4	0.63	0	0	0	2.97	0.52	0.113	0.138	-2.858	No_change	18_11055-3p	2	0	0	2	0	0	0.42	0	0	0.63	0	0	1	0.872	-0.197
18_11055-5p(mmu-miR-204-5p)	259	85	1	1	6507	165	54.7	18.99	0.12	0.16	1206.64	21.58	0.035	0.06	-4.058	Down_regulate	18_11055-5p(mmu-miR-204-5p)	522	3	2	1	6507	165	165.3	0.63	0.37	0.16	1206.64	21.58	0.133	0.117	-3.092	No_change	18_11055-5p(mmu-miR-204-5p)	259	85	1	522	3	2	54.7	18.99	0.12	165.3	0.63	0.37	0.559	0.522	-0.938
18_11060-3p(hsa-miR-4514)	0	0	0	3	0	0	0	0	0	0.49	0	0	0.441	0.112	-3.165	No_change	18_11060-3p(hsa-miR-4514)	0	0	0	3	0	0	0	0	0	0.49	0	0	0.647	0.132	-2.921	No_change	18_11060-3p(hsa-miR-4514)	0	0	0	0	0	0	0	0	0	0	0	0	1	1	0
18_11086-3p(mmu-miR-466h-5p)	0	0	6	5	0	7	0	0	0.71	0.82	0	0.92	0.307	0.335	-1.576	No_change	18_11086-3p(mmu-miR-466h-5p)	1	6	8	5	0	7	0.32	1.25	1.49	0.82	0	0.92	0.922	1.246	0.317	No_change	18_11086-3p(mmu-miR-466h-5p)	0	0	6	1	6	8	0	0	0.71	0.32	1.25	1.49	0.211	0.375	-1.416
18_11161-5p	25	10	56	13	78	18	5.28	2.23	6.63	2.12	14.46	2.35	0.557	0.691	-0.533	No_change	18_11161-5p	53	62	91	13	78	18	16.78	12.96	16.99	2.12	14.46	2.35	0.268	2.014	1.01	No_change	18_11161-5p	25	10	56	53	62	91	5.28	2.23	6.63	16.78	12.96	16.99	0.007	0.389	-1.363
18_11166-3p	0	0	0	4	3	0	0	0	0	0.65	0.56	0	0.075	0.051	-4.3	No_change	18_11166-3p	0	1	3	4	3	0	0	0.21	0.56	0.65	0.56	0	0.836	0.649	-0.625	No_change	18_11166-3p	0	0	0	0	1	3	0	0	0	0	0.21	0.56	0.186	0.087	-3.519
18_11166-5p	0	0	0	0	1	0	0	0	0	0	0.19	0	1	0.264	-1.921	No_change	18_11166-5p	0	1	0	0	1	0	0	0.21	0	0	0.19	0	1	1.029	0.041	No_change	18_11166-5p	0	0	0	0	1	0	0	0	0	0	0.21	0	1	0.271	-1.884
18_11197-3p	4	1	2	3	1	0	0.84	0.22	0.24	0.49	0.19	0	0.687	1.615	0.691	No_change	18_11197-3p	0	1	0	3	1	0	0	0.21	0	0.49	0.19	0	0.705	0.358	-1.481	No_change	18_11197-3p	4	1	2	0	1	0	0.84	0.22	0.24	0	0.21	0	0.117	5.255	2.394
18_11197-5p	76	73	96	61	18	26	16.05	16.31	11.36	9.97	3.34	3.4	0.185	2.131	1.092	No_change	18_11197-5p	15	14	22	61	18	26	4.75	2.93	4.11	9.97	3.34	3.4	0.356	0.58	-0.786	No_change	18_11197-5p	76	73	96	15	14	22	16.05	16.31	11.36	4.75	2.93	4.11	0	4.538	2.182
18_11212-3p	50	53	60	63	55	47	10.56	11.84	7.1	10.3	10.2	6.15	0.857	0.903	-0.148	No_change	18_11212-3p	18	57	22	63	55	47	5.7	11.92	4.11	10.3	10.2	6.15	0.417	0.635	-0.654	No_change	18_11212-3p	50	53	60	18	57	22	10.56	11.84	7.1	5.7	11.92	4.11	0.134	1.671	0.741
18_11212-5p	1	1	0	0	0	0	0.21	0.22	0	0	0	0	0.534	6.372	2.672	No_change	18_11212-5p	0	0	0	0	0	0	0	0	0	0	0	0	1	1	0	No_change	18_11212-5p	1	1	0	0	0	0	0.21	0.22	0	0	0	0	0.516	6.341	2.665
18_11214-3p(mmu-miR-3069-3p)	66	79	106	64	52	48	13.94	17.65	12.55	10.46	9.64	6.28	0.565	1.361	0.444	No_change	18_11214-3p(mmu-miR-3069-3p)	36	48	54	64	52	48	11.4	10.04	10.08	10.46	9.64	6.28	0.919	0.94	-0.089	No_change	18_11214-3p(mmu-miR-3069-3p)	66	79	106	36	48	54	13.94	17.65	12.55	11.4	10.04	10.08	0.061	1.726	0.788
18_11214-5p	16	18	53	27	9	7	3.38	4.02	6.27	4.41	1.67	0.92	0.364	1.704	0.769	No_change	18_11214-5p	2	10	2	27	9	7	0.63	2.09	0.37	4.41	1.67	0.92	0.145	0.381	-1.392	No_change	18_11214-5p	16	18	53	2	10	2	3.38	4.02	6.27	0.63	2.09	0.37	0	5.536	2.469
18_11240-3p(dme-miR-3-3p)	0	0	1	6	2	1	0	0	0.12	0.98	0.37	0.13	0.09	0.13	-2.945	No_change	18_11240-3p(dme-miR-3-3p)	2	4	0	6	2	1	0.63	0.84	0	0.98	0.37	0.13	1	0.82	-0.287	No_change	18_11240-3p(dme-miR-3-3p)	0	0	1	2	4	0	0	0	0.12	0.63	0.84	0	0.22	0.196	-2.353
18_11271-5p(bta-miR-1343-3p)	13	9	19	9	22	4	2.75	2.01	2.25	1.47	4.08	0.52	0.961	1.069	0.097	No_change	18_11271-5p(bta-miR-1343-3p)	134	172	135	9	22	4	42.43	35.96	25.2	1.47	4.08	0.52	0	14.224	3.83	Up_regulate	18_11271-5p(bta-miR-1343-3p)	13	9	19	134	172	135	2.75	2.01	2.25	42.43	35.96	25.2	0	0.086	-3.546
19_11347-3p(mmu-miR-128-3p)	5410	2878	15017	6730	12344	7978	1142.52	643.06	1777.79	1100.08	2289.03	1043.65	0.466	0.665	-0.588	No_change	19_11347-3p(mmu-miR-128-3p)	5941	10710	10863	6730	12344	7978	1881.32	2239.19	2027.79	1100.08	2289.03	1043.65	0.895	1.073	0.101	No_change	19_11347-3p(mmu-miR-128-3p)	5410	2878	15017	5941	10710	10863	1142.52	643.06	1777.79	1881.32	2239.19	2027.79	0.348	0.739	-0.437
19_11347-5p	0	0	0	0	5	0	0	0	0	0	0.93	0	0.253	0.07	-3.829	No_change	19_11347-5p	0	0	0	0	5	0	0	0	0	0	0.93	0	0.287	0.07	-3.838	No_change	19_11347-5p	0	0	0	0	0	0	0	0	0	0	0	0	1	1	0
19_11357-3p(sja-miR-3501)	14	4	23	6	26	4	2.96	0.89	2.72	0.98	4.82	0.52	1	0.983	-0.025	No_change	19_11357-3p(sja-miR-3501)	67	109	62	6	26	4	21.22	22.79	11.57	0.98	4.82	0.52	0.003	7.256	2.859	Up_regulate	19_11357-3p(sja-miR-3501)	14	4	23	67	109	62	2.96	0.89	2.72	21.22	22.79	11.57	0	0.155	-2.693
19_11357-5p	1	0	0	0	0	0	0.21	0	0	0	0	0	1	3.66	1.872	No_change	19_11357-5p	0	0	1	0	0	0	0	0	0.19	0	0	0	1	3.685	1.882	No_change	19_11357-5p	1	0	0	0	0	1	0.21	0	0	0	0	0.19	1	0.996	-0.006
19_11368-3p	1	1	4	4	4	2	0.21	0.22	0.47	0.65	0.74	0.26	0.46	0.523	-0.935	No_change	19_11368-3p	5	4	3	4	4	2	1.58	0.84	0.56	0.65	0.74	0.26	0.68	1.399	0.485	No_change	19_11368-3p	1	1	4	5	4	3	0.21	0.22	0.47	1.58	0.84	0.56	0.164	0.466	-1.102
19_11368-5p(sja-miR-3480-5p)	16	6	25	20	26	5	3.38	1.34	2.96	3.27	4.82	0.65	0.762	0.817	-0.292	No_change	19_11368-5p(sja-miR-3480-5p)	1	10	10	20	26	5	0.32	2.09	1.87	3.27	4.82	0.65	0.222	0.436	-1.197	No_change	19_11368-5p(sja-miR-3480-5p)	16	6	25	1	10	10	3.38	1.34	2.96	0.32	2.09	1.87	0.069	2.122	1.085
19_11408-3p	0	0	0	1	0	0	0	0	0	0.16	0	0	1	0.265	-1.919	No_change	19_11408-3p	0	10	2	1	0	0	0	2.09	0.37	0.16	0	0	0.108	9.383	3.23	No_change	19_11408-3p	0	0	0	0	10	2	0	0	0	0	2.09	0.37	0.018	0.032	-4.966
19_11408-5p(mmu-miR-138-5p)	4	8	8	14	6	0	0.84	1.79	0.95	2.29	1.11	0	1	0.997	-0.005	No_change	19_11408-5p(mmu-miR-138-5p)	1	2	0	14	6	0	0.32	0.42	0	2.29	1.11	0	0.107	0.206	-2.276	No_change	19_11408-5p(mmu-miR-138-5p)	4	8	8	1	2	0	0.84	1.79	0.95	0.32	0.42	0	0.006	5.792	2.534
19_11415-3p(mml-miR-942-5p)	2	5	8	5	2	14	0.42	1.12	0.95	0.82	0.37	1.83	0.401	0.551	-0.859	No_change	19_11415-3p(mml-miR-942-5p)	1	2	4	5	2	14	0.32	0.42	0.75	0.82	0.37	1.83	0.186	0.343	-1.542	No_change	19_11415-3p(mml-miR-942-5p)	2	5	8	1	2	4	0.42	1.12	0.95	0.32	0.42	0.75	0.284	1.976	0.983
19_11441-3p(ppc-miR-8221-3p)	9	11	4	20	0	29	1.9	2.46	0.47	3.27	0	3.79	0.336	0.442	-1.178	No_change	19_11441-3p(ppc-miR-8221-3p)	1	1	0	20	0	29	0.32	0.21	0	3.27	0	3.79	0.005	0.053	-4.236	Down_regulate	19_11441-3p(ppc-miR-8221-3p)	9	11	4	1	1	0	1.9	2.46	0.47	0.32	0.21	0	0.001	10.41	3.38
19_11519-3p(efu-miR-9189b)	0	0	0	0	0	0	0	0	0	0	0	0	1	1	0	No_change	19_11519-3p(efu-miR-9189b)	0	0	3	0	0	0	0	0	0.56	0	0	0	0.453	8.648	3.112	No_change	19_11519-3p(efu-miR-9189b)	0	0	0	0	0	3	0	0	0	0	0	0.56	0.391	0.115	-3.116
19_11549-3p(hsa-miR-6769a-3p)	0	0	1	0	2	0	0	0	0.12	0	0.37	0	1	0.501	-0.998	No_change	19_11549-3p(hsa-miR-6769a-3p)	2	2	5	0	2	0	0.63	0.42	0.93	0	0.37	0	0.189	4.231	2.081	No_change	19_11549-3p(hsa-miR-6769a-3p)	0	0	1	2	2	5	0	0	0.12	0.63	0.42	0.93	0.038	0.139	-2.846
19_11579-3p(hsa-miR-432-5p)	0	0	0	0	0	0	0	0	0	0	0	0	1	1	0	No_change	19_11579-3p(hsa-miR-432-5p)	0	3	0	0	0	0	0	0.63	0	0	0	0	0.454	8.812	3.139	No_change	19_11579-3p(hsa-miR-432-5p)	0	0	0	0	3	0	0	0	0	0	0.63	0	0.386	0.115	-3.121
19_11590-3p	835	818	1232	899	814	153	176.34	182.77	145.85	146.95	150.95	20.01	0.483	1.492	0.577	No_change	19_11590-3p	416	755	696	899	814	153	131.73	157.85	129.92	146.95	150.95	20.01	0.797	1.16	0.214	No_change	19_11590-3p	835	818	1232	416	755	696	176.34	182.77	145.85	131.73	157.85	129.92	0.135	1.486	0.572
19_11590-5p(cel-miR-63-3p)	7440	7097	10545	7204	9968	4152	1571.23	1585.76	1248.37	1177.56	1848.44	543.15	0.88	1.084	0.116	No_change	19_11590-5p(cel-miR-63-3p)	4889	9153	8513	7204	9968	4152	1548.19	1913.66	1589.11	1177.56	1848.44	543.15	0.782	1.158	0.212	No_change	19_11590-5p(cel-miR-63-3p)	7440	7097	10545	4889	9153	8513	1571.23	1585.76	1248.37	1548.19	1913.66	1589.11	0.779	1.075	0.105
19_11631-3p(hsa-miR-491-5p)	86	117	168	114	204	14	18.16	26.14	19.89	18.63	37.83	1.83	0.895	1.089	0.123	No_change	19_11631-3p(hsa-miR-491-5p)	394	469	489	114	204	14	124.77	98.06	91.28	18.63	37.83	1.83	0.019	4.754	2.249	Up_regulate	19_11631-3p(hsa-miR-491-5p)	86	117	168	394	469	489	18.16	26.14	19.89	124.77	98.06	91.28	0	0.254	-1.976
19_11680-5p(bta-miR-2431-5p)	0	0	7	2	3	0	0	0	0.83	0.33	0.56	0	1	1.04	0.057	No_change	19_11680-5p(bta-miR-2431-5p)	1	2	2	2	3	0	0.32	0.42	0.37	0.33	0.56	0	1	1.11	0.151	No_change	19_11680-5p(bta-miR-2431-5p)	0	0	7	1	2	2	0	0	0.83	0.32	0.42	0.37	1	1.158	0.211
19_11704-5p(eca-miR-9126)	2	1	2	4	2	1	0.42	0.22	0.24	0.65	0.37	0.13	0.833	0.663	-0.594	No_change	19_11704-5p(eca-miR-9126)	2	2	0	4	2	1	0.63	0.42	0	0.65	0.37	0.13	1	0.709	-0.496	No_change	19_11704-5p(eca-miR-9126)	2	1	2	2	2	0	0.42	0.22	0.24	0.63	0.42	0	1	1.149	0.2
19_11735-3p(rno-miR-349)	7	11	17	15	74	28	1.48	2.46	2.01	2.45	13.72	3.66	0.034	0.266	-1.911	Down_regulate	19_11735-3p(rno-miR-349)	61	88	75	15	74	28	19.32	18.4	14	2.45	13.72	3.66	0.241	2.044	1.031	No_change	19_11735-3p(rno-miR-349)	7	11	17	61	88	75	1.48	2.46	2.01	19.32	18.4	14	0	0.146	-2.772
19_11735-5p	1	1	1	0	1	1	0.21	0.22	0.12	0	0.19	0.13	1	1.27	0.345	No_change	19_11735-5p	1	2	3	0	1	1	0.32	0.42	0.56	0	0.19	0.13	0.381	2.835	1.503	No_change	19_11735-5p	1	1	1	1	2	3	0.21	0.22	0.12	0.32	0.42	0.56	0.533	0.508	-0.976
19_11740-5p(ppy-miR-133a)	3	2	1	1	2	0	0.63	0.45	0.12	0.16	0.37	0	0.623	1.86	0.896	No_change	19_11740-5p(ppy-miR-133a)	0	5	3	1	2	0	0	1.05	0.56	0.16	0.37	0	0.532	2.553	1.352	No_change	19_11740-5p(ppy-miR-133a)	3	2	1	0	5	3	0.63	0.45	0.12	0	1.05	0.56	1	0.784	-0.351
19_11765-3p(hsa-miR-106a-3p)	1	0	1	0	1	1	0.21	0	0.12	0	0.19	0.13	1	0.869	-0.203	No_change	19_11765-3p(hsa-miR-106a-3p)	0	3	2	0	1	1	0	0.63	0.37	0	0.19	0.13	0.573	2.262	1.177	No_change	19_11765-3p(hsa-miR-106a-3p)	1	0	1	0	3	2	0.21	0	0.12	0	0.63	0.37	0.518	0.432	-1.211
19_11815-5p(gga-miR-1652)	2248	1123	2042	814	572	631	474.75	250.92	241.74	133.06	106.07	82.54	0.118	2.367	1.243	No_change	19_11815-5p(gga-miR-1652)	1115	957	675	814	572	631	353.08	200.08	126	133.06	106.07	82.54	0.36	1.645	0.718	No_change	19_11815-5p(gga-miR-1652)	2248	1123	2042	1115	957	675	474.75	250.92	241.74	353.08	200.08	126	0.086	1.752	0.809
19_11942-3p(bta-miR-2426)	3	2	6	9	12	3	0.63	0.45	0.71	1.47	2.23	0.39	0.192	0.414	-1.272	No_change	19_11942-3p(bta-miR-2426)	6	4	7	9	12	3	1.9	0.84	1.31	1.47	2.23	0.39	0.873	0.83	-0.268	No_change	19_11942-3p(bta-miR-2426)	3	2	6	6	4	7	0.63	0.45	0.71	1.9	0.84	1.31	0.284	0.601	-0.734
19_11950-3p	1	0	1	2	1	8	0.21	0	0.12	0.33	0.19	1.05	0.11	0.16	-2.647	No_change	19_11950-3p	2	9	6	2	1	8	0.63	1.88	1.12	0.33	0.19	1.05	0.622	1.495	0.58	No_change	19_11950-3p	1	0	1	2	9	6	0.21	0	0.12	0.63	1.88	1.12	0.007	0.133	-2.91
19_12000-3p	0	1	3	0	0	0	0	0.22	0.36	0	0	0	0.324	10.34	3.37	No_change	19_12000-3p	0	3	1	0	0	0	0	0.63	0.19	0	0	0	0.232	11.559	3.531	No_change	19_12000-3p	0	1	3	0	3	1	0	0.22	0.36	0	0.63	0.19	1	0.946	-0.08
19_12060-3p(aca-miR-5407-3p)	96	119	101	39	26	73	20.27	26.59	11.96	6.37	4.82	9.55	0.258	1.966	0.975	No_change	19_12060-3p(aca-miR-5407-3p)	53	51	47	39	26	73	16.78	10.66	8.77	6.37	4.82	9.55	0.747	1.207	0.272	No_change	19_12060-3p(aca-miR-5407-3p)	96	119	101	53	51	47	20.27	26.59	11.96	16.78	10.66	8.77	0.03	1.992	0.994
19_12060-5p	0	0	0	0	0	2	0	0	0	0	0	0.26	0.461	0.127	-2.973	No_change	19_12060-5p	0	0	0	0	0	2	0	0	0	0	0	0.26	0.65	0.147	-2.768	No_change	19_12060-5p	0	0	0	0	0	0	0	0	0	0	0	0	1	1	0
19_12068-3p	4	0	1	0	2	0	0.84	0	0.12	0	0.37	0	0.646	2.204	1.14	No_change	19_12068-3p	1	0	1	0	2	0	0.32	0	0.19	0	0.37	0	1	1.115	0.157	No_change	19_12068-3p	4	0	1	1	0	1	0.84	0	0.12	0.32	0	0.19	0.571	2.158	1.109
19_12068-5p(hsa-miR-885-5p)	8	2	0	0	5	0	1.69	0.45	0	0	0.93	0	0.558	2.107	1.075	No_change	19_12068-5p(hsa-miR-885-5p)	14	6	19	0	5	0	4.43	1.25	3.55	0	0.93	0	0.013	8.273	3.048	Up_regulate	19_12068-5p(hsa-miR-885-5p)	8	2	0	14	6	19	1.69	0.45	0	4.43	1.25	3.55	0.02	0.258	-1.952
19_12087-5p(asu-miR-5355-3p)	0	0	2	1	4	6	0	0	0.24	0.16	0.74	0.78	0.055	0.156	-2.677	No_change	19_12087-5p(asu-miR-5355-3p)	7	2	10	1	4	6	2.22	0.42	1.87	0.16	0.74	0.78	0.427	1.832	0.874	No_change	19_12087-5p(asu-miR-5355-3p)	0	0	2	7	2	10	0	0	0.24	2.22	0.42	1.87	0.001	0.109	-3.204
1_102-3p	13111	14125	29826	16913	18345	32902	2768.86	3156.1	3530.96	2764.59	3401.84	4304.1	0.449	0.653	-0.615	No_change	1_102-3p	6204	14331	15074	16913	18345	32902	1964.6	2996.24	2813.85	2764.59	3401.84	4304.1	0.234	0.523	-0.935	No_change	1_102-3p	13111	14125	29826	6204	14331	15074	2768.86	3156.1	3530.96	1964.6	2996.24	2813.85	0.136	1.52	0.604
1_102-5p(hsa-miR-30a-5p)	36956	31300	54912	55755	7602	4402	7804.6	6993.69	6500.78	9113.7	1409.69	575.85	0.391	1.748	0.805	No_change	1_102-5p(hsa-miR-30a-5p)	2745	5967	5886	55755	7602	4402	869.25	1247.55	1098.73	9113.7	1409.69	575.85	0.041	0.269	-1.895	Down_regulate	1_102-5p(hsa-miR-30a-5p)	36956	31300	54912	2745	5967	5886	7804.6	6993.69	6500.78	869.25	1247.55	1098.73	0	8.175	3.031
1_1141-3p(hsa-miR-6826-3p)	2	1	3	4	7	2	0.42	0.22	0.36	0.65	1.3	0.26	0.252	0.424	-1.237	No_change	1_1141-3p(hsa-miR-6826-3p)	18	38	29	4	7	2	5.7	7.94	5.41	0.65	1.3	0.26	0.002	6.968	2.801	Up_regulate	1_1141-3p(hsa-miR-6826-3p)	2	1	3	18	38	29	0.42	0.22	0.36	5.7	7.94	5.41	0	0.071	-3.811
1_1150-3p	49	30	60	39	75	37	10.35	6.7	7.1	6.37	13.91	4.84	0.719	0.816	-0.294	No_change	1_1150-3p	21	73	50	39	75	37	6.65	15.26	9.33	6.37	13.91	4.84	0.98	0.982	-0.026	No_change	1_1150-3p	49	30	60	21	73	50	10.35	6.7	7.1	6.65	15.26	9.33	0.909	0.949	-0.075
1_1150-5p(mmu-miR-1895)	20	11	18	17	51	4	4.22	2.46	2.13	2.78	9.46	0.52	0.538	0.668	-0.583	No_change	1_1150-5p(mmu-miR-1895)	118	171	137	17	51	4	37.37	35.75	25.57	2.78	9.46	0.52	0.005	6.646	2.732	Up_regulate	1_1150-5p(mmu-miR-1895)	20	11	18	118	171	137	4.22	2.46	2.13	37.37	35.75	25.57	0	0.11	-3.19
1_1151-3p(hsa-miR-548as-3p)	70	66	89	123	80	34	14.78	14.75	10.54	20.11	14.83	4.45	0.863	0.904	-0.146	No_change	1_1151-3p(hsa-miR-548as-3p)	19	53	44	123	80	34	6.02	11.08	8.21	20.11	14.83	4.45	0.289	0.55	-0.862	No_change	1_1151-3p(hsa-miR-548as-3p)	70	66	89	19	53	44	14.78	14.75	10.54	6.02	11.08	8.21	0.031	1.923	0.943
1_1151-5p	0	0	0	1	0	1	0	0	0	0.16	0	0.13	0.531	0.146	-2.773	No_change	1_1151-5p	2	0	0	1	0	1	0.63	0	0	0.16	0	0.13	1	1.282	0.358	No_change	1_1151-5p	0	0	0	2	0	0	0	0	0	0.63	0	0	0.401	0.132	-2.922
1_1154-5p(oan-miR-1338-5p)	5	0	2	0	0	1	1.06	0	0.24	0	0	0.13	0.243	4.62	2.208	No_change	1_1154-5p(oan-miR-1338-5p)	1	0	2	0	0	1	0.32	0	0.37	0	0	0.13	0.702	2.606	1.382	No_change	1_1154-5p(oan-miR-1338-5p)	5	0	2	1	0	2	1.06	0	0.24	0.32	0	0.37	0.484	2.086	1.061
1_1157-3p(hsa-miR-320a)	157	133	200	250	96	220	33.16	29.72	23.68	40.86	17.8	28.78	0.597	0.741	-0.433	No_change	1_1157-3p(hsa-miR-320a)	22	31	50	250	96	220	6.97	6.48	9.33	40.86	17.8	28.78	0.005	0.198	-2.336	Down_regulate	1_1157-3p(hsa-miR-320a)	157	133	200	22	31	50	33.16	29.72	23.68	6.97	6.48	9.33	0	4.592	2.199
1_1234-3p(sko-miR-4828b)	15	3	11	5	12	1	3.17	0.67	1.3	0.82	2.23	0.13	0.539	1.503	0.588	No_change	1_1234-3p(sko-miR-4828b)	0	2	0	5	12	1	0	0.42	0	0.82	2.23	0.13	0.05	0.138	-2.856	No_change	1_1234-3p(sko-miR-4828b)	15	3	11	0	2	0	3.17	0.67	1.3	0	0.42	0	0	11.95	3.579
1_1243-5p(oan-miR-1421o-5p)	2	1	2	3	5	1	0.42	0.22	0.24	0.49	0.93	0.13	0.57	0.526	-0.928	No_change	1_1243-5p(oan-miR-1421o-5p)	2	6	8	3	5	1	0.63	1.25	1.49	0.49	0.93	0.13	0.383	1.861	0.896	No_change	1_1243-5p(oan-miR-1421o-5p)	2	1	2	2	6	8	0.42	0.22	0.24	0.63	1.25	1.49	0.085	0.319	-1.649
1_1247-5p(mmu-miR-149-5p)	2	2	7	2	34	5	0.42	0.45	0.83	0.33	6.3	0.65	0.061	0.237	-2.075	No_change	1_1247-5p(mmu-miR-149-5p)	20	38	29	2	34	5	6.33	7.94	5.41	0.33	6.3	0.65	0.274	2.212	1.145	No_change	1_1247-5p(mmu-miR-149-5p)	2	2	7	20	38	29	0.42	0.45	0.83	6.33	7.94	5.41	0	0.121	-3.044
1_1288-3p(mmu-miR-6938-3p)	0	0	0	1	0	9	0	0	0	0.16	0	1.18	0.043	0.028	-5.165	Down_regulate	1_1288-3p(mmu-miR-6938-3p)	2	0	1	1	0	9	0.63	0	0.19	0.16	0	1.18	0.451	0.352	-1.508	No_change	1_1288-3p(mmu-miR-6938-3p)	0	0	0	2	0	1	0	0	0	0.63	0	0.19	0.316	0.102	-3.299
1_1308-3p	0	0	0	3	3	6	0	0	0	0.49	0.56	0.78	0.008	0.027	-5.233	Down_regulate	1_1308-3p	4	5	2	3	3	6	1.27	1.05	0.37	0.49	0.56	0.78	1	1.013	0.019	No_change	1_1308-3p	0	0	0	4	5	2	0	0	0	1.27	1.05	0.37	0.003	0.031	-4.99
1_1330-3p	31	29	38	57	32	24	6.55	6.48	4.5	9.32	5.93	3.14	0.701	0.804	-0.314	No_change	1_1330-3p	8	21	13	57	32	24	2.53	4.39	2.43	9.32	5.93	3.14	0.134	0.42	-1.25	No_change	1_1330-3p	31	29	38	8	21	13	6.55	6.48	4.5	2.53	4.39	2.43	0.013	2.269	1.182
1_1330-5p(bta-miR-2284j)	134	117	146	184	10	48	28.3	26.14	17.28	30.08	1.85	6.28	0.51	1.548	0.63	No_change	1_1330-5p(bta-miR-2284j)	22	24	47	184	10	48	6.97	5.02	8.77	30.08	1.85	6.28	0.257	0.471	-1.085	No_change	1_1330-5p(bta-miR-2284j)	134	117	146	22	24	47	28.3	26.14	17.28	6.97	5.02	8.77	0	4.15	2.053
1_136-3p(ipu-miR-7565)	5	3	11	10	9	1	1.06	0.67	1.3	1.63	1.67	0.13	0.857	0.843	-0.246	No_change	1_136-3p(ipu-miR-7565)	8	16	12	10	9	1	2.53	3.35	2.24	1.63	1.67	0.13	0.268	2.054	1.038	No_change	1_136-3p(ipu-miR-7565)	5	3	11	8	16	12	1.06	0.67	1.3	2.53	3.35	2.24	0.058	0.496	-1.011
1_136-5p	0	0	2	0	0	0	0	0	0.24	0	0	0	1	5.288	2.403	No_change	1_136-5p	1	2	0	0	0	0	0.32	0.42	0	0	0	0	0.343	9.687	3.276	No_change	1_136-5p	0	0	2	1	2	0	0	0	0.24	0.32	0.42	0	1	0.629	-0.67
1_1389-5p(mmu-miR-3098-3p)	1	0	2	2	2	2	0.21	0	0.24	0.33	0.37	0.26	0.386	0.447	-1.161	No_change	1_1389-5p(mmu-miR-3098-3p)	2	3	2	2	2	2	0.63	0.63	0.37	0.33	0.37	0.26	1	1.278	0.354	No_change	1_1389-5p(mmu-miR-3098-3p)	1	0	2	2	3	2	0.21	0	0.24	0.63	0.63	0.37	0.381	0.43	-1.218
1_1392-3p	49	46	61	45	10	1	10.35	10.28	7.22	7.36	1.85	0.13	0.151	2.778	1.474	No_change	1_1392-3p	4	21	15	45	10	1	1.27	4.39	2.8	7.36	1.85	0.13	0.868	0.851	-0.234	No_change	1_1392-3p	49	46	61	4	21	15	10.35	10.28	7.22	1.27	4.39	2.8	0	3.901	1.964
1_1392-5p	4	2	3	1	0	0	0.84	0.45	0.36	0.16	0	0	0.074	6.364	2.67	No_change	1_1392-5p	0	2	0	1	0	0	0	0.42	0	0.16	0	0	1	1.896	0.923	No_change	1_1392-5p	4	2	3	0	2	0	0.84	0.45	0.36	0	0.42	0	0.105	3.841	1.942
1_1410-3p	0	0	1	0	3	1	0	0	0.12	0	0.56	0.13	0.497	0.266	-1.911	No_change	1_1410-3p	1	1	3	0	3	1	0.32	0.21	0.56	0	0.56	0.13	1	1.286	0.362	No_change	1_1410-3p	0	0	1	1	1	3	0	0	0.12	0.32	0.21	0.56	0.251	0.243	-2.042
1_1452-3p(hsa-miR-101-3p)	21621	22677	29437	40630	7956	31880	4566.06	5066.96	3484.91	6641.37	1475.34	4170.41	0.689	0.79	-0.34	No_change	1_1452-3p(hsa-miR-101-3p)	1723	3458	5010	40630	7956	31880	545.62	722.98	935.21	6641.37	1475.34	4170.41	0.001	0.136	-2.88	Down_regulate	1_1452-3p(hsa-miR-101-3p)	21621	22677	29437	1723	3458	5010	4566.06	5066.96	3484.91	545.62	722.98	935.21	0	7.246	2.857
1_1452-5p	3	3	3	2	1	0	0.63	0.67	0.36	0.33	0.19	0	0.294	2.637	1.399	No_change	1_1452-5p	0	1	0	2	1	0	0	0.21	0	0.33	0.19	0	0.692	0.454	-1.138	No_change	1_1452-5p	3	3	3	0	1	0	0.63	0.67	0.36	0	0.21	0	0.033	6.611	2.725
1_1473-3p	1	0	0	8	2	0	0.21	0	0	1.31	0.37	0	0.156	0.134	-2.898	No_change	1_1473-3p	0	1	0	8	2	0	0	0.21	0	1.31	0.37	0	0.184	0.158	-2.666	No_change	1_1473-3p	1	0	0	0	1	0	0.21	0	0	0	0.21	0	1	0.994	-0.009
1_1473-5p(mmu-miR-186-5p)	39788	45992	63509	83421	36679	9640	8402.68	10276.5	7518.54	13636	6801.64	1261.07	0.846	1.122	0.166	No_change	1_1473-5p(mmu-miR-186-5p)	7560	16397	14285	83421	36679	9640	2394.01	3428.19	2666.57	13636	6801.64	1261.07	0.072	0.352	-1.507	No_change	1_1473-5p(mmu-miR-186-5p)	39788	45992	63509	7560	16397	14285	8402.68	10276.5	7518.54	2394.01	3428.19	2666.57	0	3.817	1.932
1_1548-3p	1	1	1	0	0	0	0.21	0.22	0.12	0	0	0	0.275	8.617	3.107	No_change	1_1548-3p	1	0	1	0	0	0	0.32	0	0.19	0	0	0	0.562	6.906	2.788	No_change	1_1548-3p	1	1	1	1	0	1	0.21	0.22	0.12	0.32	0	0.19	1	1.354	0.437
1_1566-3p(gga-miR-1592)	0	0	0	0	1	2	0	0	0	0	0.19	0.26	0.346	0.097	-3.36	No_change	1_1566-3p(gga-miR-1592)	0	0	1	0	1	2	0	0	0.19	0	0.19	0.26	0.705	0.403	-1.313	No_change	1_1566-3p(gga-miR-1592)	0	0	0	0	0	1	0	0	0	0	0	0.19	1	0.271	-1.883
1_1577-5p(hsa-miR-214-5p)	1	1	4	0	4	0	0.21	0.22	0.47	0	0.74	0	1	1.264	0.338	No_change	1_1577-5p(hsa-miR-214-5p)	5	12	9	0	4	0	1.58	2.51	1.68	0	0.74	0	0.027	6.37	2.671	Up_regulate	1_1577-5p(hsa-miR-214-5p)	1	1	4	5	12	9	0.21	0.22	0.47	1.58	2.51	1.68	0.002	0.228	-2.131
1_160-5p	1	0	2	0	1	6	0.21	0	0.24	0	0.19	0.78	0.291	0.323	-1.63	No_change	1_160-5p	0	1	2	0	1	6	0	0.21	0.37	0	0.19	0.78	0.483	0.42	-1.25	No_change	1_160-5p	1	0	2	0	1	2	0.21	0	0.24	0	0.21	0.37	1	0.951	-0.072
1_1633-5p(mmu-miR-7012-5p)	0	0	0	0	1	1	0	0	0	0	0.19	0.13	0.533	0.146	-2.775	No_change	1_1633-5p(mmu-miR-7012-5p)	1	0	0	0	1	1	0.32	0	0	0	0.19	0.13	1	0.645	-0.632	No_change	1_1633-5p(mmu-miR-7012-5p)	0	0	0	1	0	0	0	0	0	0.32	0	0	1	0.249	-2.004
1_172-5p(ppc-miR-8357-3p)	1	1	0	1	1	2	0.21	0.22	0	0.16	0.19	0.26	0.739	0.495	-1.013	No_change	1_172-5p(ppc-miR-8357-3p)	1	4	6	1	1	2	0.32	0.84	1.12	0.16	0.19	0.26	0.281	2.671	1.417	No_change	1_172-5p(ppc-miR-8357-3p)	1	1	0	1	4	6	0.21	0.22	0	0.32	0.84	1.12	0.05	0.208	-2.263
1_1746-3p(hsa-miR-1236-3p)	0	1	1	0	0	1	0	0.22	0.12	0	0	0.13	1	1.492	0.577	No_change	1_1746-3p(hsa-miR-1236-3p)	1	3	5	0	0	1	0.32	0.63	0.93	0	0	0.13	0.077	7.001	2.807	No_change	1_1746-3p(hsa-miR-1236-3p)	0	1	1	1	3	5	0	0.22	0.12	0.32	0.63	0.93	0.102	0.246	-2.025
1_1775-5p(dps-miR-2573-5p)	36	17	32	34	83	171	7.6	3.8	3.79	5.56	15.39	22.37	0.025	0.235	-2.092	Down_regulate	1_1775-5p(dps-miR-2573-5p)	15	22	28	34	83	171	4.75	4.6	5.23	5.56	15.39	22.37	0.019	0.224	-2.157	Down_regulate	1_1775-5p(dps-miR-2573-5p)	36	17	32	15	22	28	7.6	3.8	3.79	4.75	4.6	5.23	0.507	1.257	0.33
1_1776-3p(dps-miR-2573-5p)	36	17	32	34	83	171	7.6	3.8	3.79	5.56	15.39	22.37	0.025	0.235	-2.092	Down_regulate	1_1776-3p(dps-miR-2573-5p)	15	22	28	34	83	171	4.75	4.6	5.23	5.56	15.39	22.37	0.019	0.224	-2.157	Down_regulate	1_1776-3p(dps-miR-2573-5p)	36	17	32	15	22	28	7.6	3.8	3.79	4.75	4.6	5.23	0.506	1.257	0.33
1_1800-3p(cel-miR-789-3p)	1	2	0	0	0	2	0.21	0.45	0	0	0	0.26	1	1.303	0.382	No_change	1_1800-3p(cel-miR-789-3p)	1	13	5	0	0	2	0.32	2.72	0.93	0	0	0.26	0.04	7.847	2.972	Up_regulate	1_1800-3p(cel-miR-789-3p)	1	2	0	1	13	5	0.21	0.45	0	0.32	2.72	0.93	0.024	0.184	-2.44
1_1800-5p	0	0	0	0	1	0	0	0	0	0	0.19	0	1	0.264	-1.921	No_change	1_1800-5p	1	0	0	0	1	0	0.32	0	0	0	0.19	0	1	1.19	0.251	No_change	1_1800-5p	0	0	0	1	0	0	0	0	0	0.32	0	0	1	0.25	-2.002
1_1814-3p	1	3	3	0	5	1	0.21	0.67	0.36	0	0.93	0.13	1	1.067	0.093	No_change	1_1814-3p	0	5	0	0	5	1	0	1.05	0	0	0.93	0.13	1	0.816	-0.293	No_change	1_1814-3p	1	3	3	0	5	0	0.21	0.67	0.36	0	1.05	0	0.837	1.375	0.46
1_1817-5p(hsa-miR-6824-5p)	3	0	0	0	0	0	0.63	0	0	0	0	0	0.449	9.458	3.242	No_change	1_1817-5p(hsa-miR-6824-5p)	1	12	2	0	0	0	0.32	2.51	0.37	0	0	0	0.012	40.594	5.343	Up_regulate	1_1817-5p(hsa-miR-6824-5p)	3	0	0	1	12	2	0.63	0	0	0.32	2.51	0.37	0.108	0.232	-2.108
1_182-3p	0	3	5	3	0	0	0	0.67	0.59	0.49	0	0	0.575	2.218	1.149	No_change	1_182-3p	0	0	0	3	0	0	0	0	0	0.49	0	0	0.648	0.132	-2.921	No_change	1_182-3p	0	3	5	0	0	0	0	0.67	0.59	0	0	0	0.05	21.057	4.396
1_182-5p(mml-miR-7189-3p)	52	34	91	34	6	166	10.98	7.6	10.77	5.56	1.11	21.72	0.485	0.596	-0.746	No_change	1_182-5p(mml-miR-7189-3p)	5	11	22	34	6	166	1.58	2.3	4.11	5.56	1.11	21.72	0.026	0.171	-2.545	Down_regulate	1_182-5p(mml-miR-7189-3p)	52	34	91	5	11	22	10.98	7.6	10.77	1.58	2.3	4.11	0	4.383	2.132
1_1821-5p(hsa-miR-1294)	2	0	1	1	0	1	0.42	0	0.12	0.16	0	0.13	1	1.248	0.319	No_change	1_1821-5p(hsa-miR-1294)	5	3	0	1	0	1	1.58	0.63	0	0.16	0	0.13	0.211	4.432	2.148	No_change	1_1821-5p(hsa-miR-1294)	2	0	1	5	3	0	0.42	0	0.12	1.58	0.63	0	0.306	0.35	-1.515
1_1827-5p(cel-miR-50-5p)	54	71	100	36	6	3	11.4	15.86	11.84	5.88	1.11	0.39	0.019	4.774	2.255	Up_regulate	1_1827-5p(cel-miR-50-5p)	2	9	10	36	6	3	0.63	1.88	1.87	5.88	1.11	0.39	0.403	0.555	-0.851	No_change	1_1827-5p(cel-miR-50-5p)	54	71	100	2	9	10	11.4	15.86	11.84	0.63	1.88	1.87	0	10.346	3.371
1_1839-5p(rno-miR-185-3p)	1	1	2	1	8	10	0.21	0.22	0.24	0.16	1.48	1.31	0.056	0.182	-2.458	No_change	1_1839-5p(rno-miR-185-3p)	1	5	2	1	8	10	0.32	1.05	0.37	0.16	1.48	1.31	0.278	0.422	-1.244	No_change	1_1839-5p(rno-miR-185-3p)	1	1	2	1	5	2	0.21	0.22	0.24	0.32	1.05	0.37	0.443	0.501	-0.996
1_1859-3p	0	1	1	2	0	0	0	0.22	0.12	0.33	0	0	1	0.931	-0.103	No_change	1_1859-3p	1	0	0	2	0	0	0.32	0	0	0.33	0	0	1	0.788	-0.344	No_change	1_1859-3p	0	1	1	1	0	0	0	0.22	0.12	0.32	0	0	1	1.609	0.686
1_1859-5p(cel-miR-58a-5p)	0	0	1	1	1	0	0	0	0.12	0.16	0.19	0	1	0.514	-0.962	No_change	1_1859-5p(cel-miR-58a-5p)	3	0	2	1	1	0	0.95	0	0.37	0.16	0.19	0	0.463	2.784	1.477	No_change	1_1859-5p(cel-miR-58a-5p)	0	0	1	3	0	2	0	0	0.12	0.95	0	0.37	0.235	0.219	-2.192
1_1891-3p	33	53	126	84	10	7	6.97	11.84	14.92	13.73	1.85	0.92	0.36	1.872	0.904	No_change	1_1891-3p	1	11	14	84	10	7	0.32	2.3	2.61	13.73	1.85	0.92	0.102	0.302	-1.728	No_change	1_1891-3p	33	53	126	1	11	14	6.97	11.84	14.92	0.32	2.3	2.61	0	7.662	2.938
1_1891-5p(dme-miR-9a-5p)	798	1277	2035	1439	435	768	168.53	285.33	240.91	235.22	80.67	100.47	0.602	1.342	0.425	No_change	1_1891-5p(dme-miR-9a-5p)	175	405	404	1439	435	768	55.42	84.68	75.41	235.22	80.67	100.47	0.112	0.413	-1.275	No_change	1_1891-5p(dme-miR-9a-5p)	798	1277	2035	175	405	404	168.53	285.33	240.91	55.42	84.68	75.41	0	4.021	2.008
1_1964-3p(eca-miR-8919)	669	731	1473	558	786	218	141.28	163.33	174.38	91.21	145.75	28.52	0.357	1.656	0.728	No_change	1_1964-3p(eca-miR-8919)	793	1322	1246	558	786	218	251.12	276.4	232.59	91.21	145.75	28.52	0.115	2.412	1.27	No_change	1_1964-3p(eca-miR-8919)	669	731	1473	793	1322	1246	141.28	163.33	174.38	251.12	276.4	232.59	0.382	0.79	-0.341
1_1984-3p(hsa-miR-345-3p)	2	0	2	2	3	0	0.42	0	0.24	0.33	0.56	0	0.799	0.737	-0.44	No_change	1_1984-3p(hsa-miR-345-3p)	1	2	1	2	3	0	0.32	0.42	0.19	0.33	0.56	0	1	0.913	-0.131	No_change	1_1984-3p(hsa-miR-345-3p)	2	0	2	1	2	1	0.42	0	0.24	0.32	0.42	0.19	1	0.944	-0.084
1_1986-3p	2	1	3	0	1	7	0.42	0.22	0.36	0	0.19	0.92	0.569	0.562	-0.832	No_change	1_1986-3p	0	0	0	0	1	7	0	0	0	0	0.19	0.92	0.075	0.041	-4.61	No_change	1_1986-3p	2	1	3	0	0	0	0.42	0.22	0.36	0	0	0	0.037	16.517	4.046
1_1986-5p(bta-miR-2284z)	28	19	43	42	9	6	5.91	4.25	5.09	6.87	1.67	0.78	0.562	1.444	0.53	No_change	1_1986-5p(bta-miR-2284z)	2	11	9	42	9	6	0.63	2.3	1.68	6.87	1.67	0.78	0.226	0.451	-1.15	No_change	1_1986-5p(bta-miR-2284z)	28	19	43	2	11	9	5.91	4.25	5.09	0.63	2.3	1.68	0	3.879	1.956
1_1987-5p(hsa-miR-4648)	3	1	11	0	2	5	0.63	0.22	1.3	0	0.37	0.65	0.72	1.459	0.545	No_change	1_1987-5p(hsa-miR-4648)	1	2	3	0	2	5	0.32	0.42	0.56	0	0.37	0.65	1	0.852	-0.232	No_change	1_1987-5p(hsa-miR-4648)	3	1	11	1	2	3	0.63	0.22	1.3	0.32	0.42	0.56	0.291	2.157	1.109
1_1990-3p(oan-miR-1338-3p)	2	2	1	8	11	12	0.42	0.45	0.12	1.31	2.04	1.57	0.007	0.153	-2.706	Down_regulate	1_1990-3p(oan-miR-1338-3p)	1	1	2	8	11	12	0.32	0.21	0.37	1.31	2.04	1.57	0.007	0.148	-2.759	Down_regulate	1_1990-3p(oan-miR-1338-3p)	2	2	1	1	1	2	0.42	0.45	0.12	0.32	0.21	0.37	1	1.188	0.248
1_2079-3p	9	10	16	16	3	2	1.9	2.23	1.89	2.62	0.56	0.26	0.544	1.539	0.622	No_change	1_2079-3p	4	4	4	16	3	2	1.27	0.84	0.75	2.62	0.56	0.26	0.704	0.724	-0.466	No_change	1_2079-3p	9	10	16	4	4	4	1.9	2.23	1.89	1.27	0.84	0.75	0.021	2.684	1.424
1_2079-5p(mmu-miR-155-5p)	21253	29137	39388	56441	37275	15244	4488.34	6510.38	4662.96	9225.83	6912.16	1994.16	0.649	0.778	-0.362	No_change	1_2079-5p(mmu-miR-155-5p)	8073	17698	19379	56441	37275	15244	2556.46	3700.2	3617.46	9225.83	6912.16	1994.16	0.157	0.468	-1.095	No_change	1_2079-5p(mmu-miR-155-5p)	21253	29137	39388	8073	17698	19379	4488.34	6510.38	4662.96	2556.46	3700.2	3617.46	0.017	1.958	0.969
1_208-5p(hsa-miR-6513-5p)	3	4	6	6	9	6	0.63	0.89	0.71	0.98	1.67	0.78	0.355	0.548	-0.867	No_change	1_208-5p(hsa-miR-6513-5p)	1	4	4	6	9	6	0.32	0.84	0.75	0.98	1.67	0.78	0.255	0.46	-1.12	No_change	1_208-5p(hsa-miR-6513-5p)	3	4	6	1	4	4	0.63	0.89	0.71	0.32	0.84	0.75	0.711	1.371	0.455
1_2102-3p(hsa-miR-96-5p)	16	26	20	42	16	15	3.38	5.81	2.37	6.87	2.97	1.96	0.779	0.825	-0.277	No_change	1_2102-3p(hsa-miR-96-5p)	3	5	5	42	16	15	0.95	1.05	0.93	6.87	2.97	1.96	0.013	0.212	-2.241	Down_regulate	1_2102-3p(hsa-miR-96-5p)	16	26	20	3	5	5	3.38	5.81	2.37	0.95	1.05	0.93	0	4.618	2.207
1_2148-3p	6	5	6	2	3	3	1.27	1.12	0.71	0.33	0.56	0.39	0.444	1.857	0.893	No_change	1_2148-3p	0	0	0	2	3	3	0	0	0	0.33	0.56	0.39	0.027	0.046	-4.451	Down_regulate	1_2148-3p	6	5	6	0	0	0	1.27	1.12	0.71	0	0	0	0	45.741	5.515
1_2183-3p	31	11	76	25	35	67	6.55	2.46	9	4.09	6.49	8.76	0.497	0.659	-0.601	No_change	1_2183-3p	25	58	54	25	35	67	7.92	12.13	10.08	4.09	6.49	8.76	0.916	1.072	0.101	No_change	1_2183-3p	31	11	76	25	58	54	6.55	2.46	9	7.92	12.13	10.08	0.479	0.769	-0.379
1_2183-5p(bta-miR-6529a)	580	442	578	369	66	532	122.49	98.76	68.43	60.32	12.24	69.59	0.628	1.359	0.443	No_change	1_2183-5p(bta-miR-6529a)	387	428	500	369	66	532	122.55	89.48	93.33	60.32	12.24	69.59	0.523	1.484	0.57	No_change	1_2183-5p(bta-miR-6529a)	580	442	578	387	428	500	122.49	98.76	68.43	122.55	89.48	93.33	0.606	1.156	0.209
1_2213-3p	1	0	0	1	1	5	0.21	0	0	0.16	0.19	0.65	0.162	0.155	-2.688	No_change	1_2213-3p	2	3	5	1	1	5	0.63	0.63	0.93	0.16	0.19	0.65	0.759	1.434	0.52	No_change	1_2213-3p	1	0	0	2	3	5	0.21	0	0	0.63	0.63	0.93	0.021	0.128	-2.965
1_2213-5p	9	9	6	5	4	8	1.9	2.01	0.71	0.82	0.74	1.05	0.76	1.271	0.346	No_change	1_2213-5p	4	0	8	5	4	8	1.27	0	1.49	0.82	0.74	1.05	0.784	0.777	-0.364	No_change	1_2213-5p	9	9	6	4	0	8	1.9	2.01	0.71	1.27	0	1.49	0.281	1.932	0.95
1_2234-3p(hsa-miR-28-3p)	2162	1571	2372	4868	15973	8736	456.58	351.02	280.81	795.72	2961.98	1142.81	0.004	0.184	-2.443	Down_regulate	1_2234-3p(hsa-miR-28-3p)	3331	5855	5578	4868	15973	8736	1054.82	1224.13	1041.24	795.72	2961.98	1142.81	0.242	0.519	-0.946	No_change	1_2234-3p(hsa-miR-28-3p)	2162	1571	2372	3331	5855	5578	456.58	351.02	280.81	1054.82	1224.13	1041.24	0.001	0.401	-1.317
1_2234-5p	748	544	1142	1839	2465	486	157.97	121.55	135.2	300.6	457.1	63.58	0.184	0.472	-1.084	No_change	1_2234-5p	263	715	786	1839	2465	486	83.28	149.49	146.72	300.6	457.1	63.58	0.11	0.398	-1.329	No_change	1_2234-5p	748	544	1142	263	715	786	157.97	121.55	135.2	83.28	149.49	146.72	0.304	1.347	0.429
1_2240-3p	267	100	62	155	0	77	56.39	22.34	7.34	25.34	0	10.07	0.502	1.789	0.839	No_change	1_2240-3p	7	4	5	155	0	77	2.22	0.84	0.93	25.34	0	10.07	0.01	0.09	-3.476	Down_regulate	1_2240-3p	267	100	62	7	4	5	56.39	22.34	7.34	2.22	0.84	0.93	0	25.955	4.698
1_2240-5p(bta-miR-2284g)	50	31	69	301	137	8	10.56	6.93	8.17	49.2	25.4	1.05	0.106	0.325	-1.621	No_change	1_2240-5p(bta-miR-2284g)	3	26	12	301	137	8	0.95	5.44	2.24	49.2	25.4	1.05	0.004	0.106	-3.234	Down_regulate	1_2240-5p(bta-miR-2284g)	50	31	69	3	26	12	10.56	6.93	8.17	0.95	5.44	2.24	0.001	3.593	1.845
1_2243-5p(bmo-miR-2736)	8	13	8	5	3	1	1.69	2.9	0.95	0.82	0.56	0.13	0.088	3.113	1.638	No_change	1_2243-5p(bmo-miR-2736)	1	11	7	5	3	1	0.32	2.3	1.31	0.82	0.56	0.13	0.312	2.211	1.145	No_change	1_2243-5p(bmo-miR-2736)	8	13	8	1	11	7	1.69	2.9	0.95	0.32	2.3	1.31	0.334	1.575	0.655
1_2270-3p(mmu-miR-1932)	0	0	0	0	0	4	0	0	0	0	0	0.52	0.277	0.066	-3.92	No_change	1_2270-3p(mmu-miR-1932)	0	0	0	0	0	4	0	0	0	0	0	0.52	0.369	0.078	-3.687	No_change	1_2270-3p(mmu-miR-1932)	0	0	0	0	0	0	0	0	0	0	0	0	1	1	0
1_2281-5p(hsa-miR-4642)	0	0	0	0	0	9	0	0	0	0	0	1.18	0.083	0.03	-5.068	No_change	1_2281-5p(hsa-miR-4642)	0	0	0	0	0	9	0	0	0	0	0	1.18	0.107	0.036	-4.81	No_change	1_2281-5p(hsa-miR-4642)	0	0	0	0	0	0	0	0	0	0	0	0	1	1	0
1_2288-3p	2	2	1	14	15	16	0.42	0.45	0.12	2.29	2.78	2.09	0.001	0.107	-3.227	Down_regulate	1_2288-3p	1	1	2	14	15	16	0.32	0.21	0.37	2.29	2.78	2.09	0.001	0.103	-3.273	Down_regulate	1_2288-3p	2	2	1	1	1	2	0.42	0.45	0.12	0.32	0.21	0.37	1	1.188	0.248
1_2327-3p(hsa-miR-551a)	6	3	1	2	0	0	1.27	0.67	0.12	0.33	0	0	0.196	4.518	2.176	No_change	1_2327-3p(hsa-miR-551a)	0	0	0	2	0	0	0	0	0	0.33	0	0	0.63	0.182	-2.455	No_change	1_2327-3p(hsa-miR-551a)	6	3	1	0	0	0	1.27	0.67	0.12	0	0	0	0.012	28.96	4.856
1_2327-5p	0	0	0	0	0	3	0	0	0	0	0	0.39	0.357	0.087	-3.523	No_change	1_2327-5p	0	0	0	0	0	3	0	0	0	0	0	0.39	0.477	0.102	-3.299	No_change	1_2327-5p	0	0	0	0	0	0	0	0	0	0	0	0	1	1	0
1_2343-3p	534	371	558	630	289	90	112.77	82.9	66.06	102.98	53.59	11.77	0.551	1.415	0.501	No_change	1_2343-3p	107	221	190	630	289	90	33.88	46.21	35.47	102.98	53.59	11.77	0.395	0.611	-0.71	No_change	1_2343-3p	534	371	558	107	221	190	112.77	82.9	66.06	33.88	46.21	35.47	0	2.768	1.469
1_2343-5p(hsa-miR-15a-5p)	4820	6239	8419	4817	8564	455	1017.92	1394.04	996.69	787.39	1588.08	59.52	0.602	1.394	0.48	No_change	1_2343-5p(hsa-miR-15a-5p)	3315	8762	7897	4817	8564	455	1049.75	1831.91	1474.13	787.39	1588.08	59.52	0.476	1.58	0.66	No_change	1_2343-5p(hsa-miR-15a-5p)	4820	6239	8419	3315	8762	7897	1017.92	1394.04	996.69	1049.75	1831.91	1474.13	0.908	0.968	-0.047
1_239-3p(hsa-miR-4703-3p)	0	0	0	0	2	1	0	0	0	0	0.37	0.13	0.325	0.103	-3.276	No_change	1_239-3p(hsa-miR-4703-3p)	0	0	1	0	2	1	0	0	0.19	0	0.37	0.13	0.699	0.413	-1.277	No_change	1_239-3p(hsa-miR-4703-3p)	0	0	0	0	0	1	0	0	0	0	0	0.19	1	0.271	-1.883
1_245-3p	34	36	120	19	33	30	7.18	8.04	14.21	3.11	6.12	3.92	0.315	1.783	0.835	No_change	1_245-3p	40	62	80	19	33	30	12.67	12.96	14.93	3.11	6.12	3.92	0.136	2.313	1.21	No_change	1_245-3p	34	36	120	40	62	80	7.18	8.04	14.21	12.67	12.96	14.93	0.818	0.928	-0.107
1_245-5p	2	1	2	1	2	7	0.42	0.22	0.24	0.16	0.37	0.92	0.378	0.413	-1.275	No_change	1_245-5p	4	4	2	1	2	7	1.27	0.84	0.37	0.16	0.37	0.92	1	1.071	0.098	No_change	1_245-5p	2	1	2	4	4	2	0.42	0.22	0.24	1.27	0.84	0.37	0.373	0.483	-1.05
1_2501-5p(hsa-miR-6845-3p)	0	1	0	0	1	15	0	0.22	0	0	0.19	1.96	0.046	0.066	-3.917	Down_regulate	1_2501-5p(hsa-miR-6845-3p)	0	5	0	0	1	15	0	1.05	0	0	0.19	1.96	0.327	0.286	-1.806	No_change	1_2501-5p(hsa-miR-6845-3p)	0	1	0	0	5	0	0	0.22	0	0	1.05	0	0.428	0.281	-1.831
1_2502-3p(hsa-miR-6845-3p)	0	1	0	0	1	15	0	0.22	0	0	0.19	1.96	0.046	0.066	-3.917	Down_regulate	1_2502-3p(hsa-miR-6845-3p)	0	5	0	0	1	15	0	1.05	0	0	0.19	1.96	0.327	0.286	-1.806	No_change	1_2502-3p(hsa-miR-6845-3p)	0	1	0	0	5	0	0	0.22	0	0	1.05	0	0.427	0.281	-1.831
1_2540-3p	1	1	2	1	0	0	0.21	0.22	0.24	0.16	0	0	0.433	2.863	1.518	No_change	1_2540-3p	5	4	2	1	0	0	1.58	0.84	0.37	0.16	0	0	0.04	10.014	3.324	Up_regulate	1_2540-3p	1	1	2	5	4	2	0.21	0.22	0.24	1.58	0.84	0.37	0.141	0.351	-1.509
1_2540-5p(mmu-miR-3620-3p)	2	1	0	0	1	0	0.42	0.22	0	0	0.19	0	0.689	2.451	1.293	No_change	1_2540-5p(mmu-miR-3620-3p)	7	11	11	0	1	0	2.22	2.3	2.05	0	0.19	0	0	23.243	4.539	Up_regulate	1_2540-5p(mmu-miR-3620-3p)	2	1	0	7	11	11	0.42	0.22	0	2.22	2.3	2.05	0	0.111	-3.172
1_2556-3p	5	0	0	0	1	1	1.06	0	0	0	0.19	0.13	0.658	2.157	1.109	No_change	1_2556-3p	0	3	0	0	1	1	0	0.63	0	0	0.19	0.13	1	1.394	0.479	No_change	1_2556-3p	5	0	0	0	3	0	1.06	0	0	0	0.63	0	0.842	1.75	0.807
1_298-5p(gga-miR-1558)	7	1	4	3	3	2	1.48	0.22	0.47	0.49	0.56	0.26	0.77	1.33	0.411	No_change	1_298-5p(gga-miR-1558)	1	2	0	3	3	2	0.32	0.42	0	0.49	0.56	0.26	0.458	0.449	-1.155	No_change	1_298-5p(gga-miR-1558)	7	1	4	1	2	0	1.48	0.22	0.47	0.32	0.42	0	0.103	3.495	1.805
1_3-3p(hsa-miR-361-3p)	1	0	0	0	1	0	0.21	0	0	0	0.19	0	1	0.959	-0.061	No_change	1_3-3p(hsa-miR-361-3p)	2	5	2	0	1	0	0.63	1.05	0.37	0	0.19	0	0.075	7.375	2.883	No_change	1_3-3p(hsa-miR-361-3p)	1	0	0	2	5	2	0.21	0	0	0.63	1.05	0.37	0.039	0.142	-2.82
1_31-3p(efu-miR-9341)	0	1	1	7	22	13	0	0.22	0.12	1.14	4.08	1.7	0	0.049	-4.356	Down_regulate	1_31-3p(efu-miR-9341)	9	16	13	7	22	13	2.85	3.35	2.43	1.14	4.08	1.7	0.966	0.953	-0.069	No_change	1_31-3p(efu-miR-9341)	0	1	1	9	16	13	0	0.22	0.12	2.85	3.35	2.43	0	0.059	-4.083
1_349-3p(hsa-miR-197-3p)	4386	3041	5788	4185	17187	1052	926.26	679.48	685.21	684.08	3187.11	137.62	0.379	0.568	-0.816	No_change	1_349-3p(hsa-miR-197-3p)	38942	56100	46865	4185	17187	1052	12331.7	11729.1	8748.25	684.08	3187.11	137.62	0.005	7.061	2.82	Up_regulate	1_349-3p(hsa-miR-197-3p)	4386	3041	5788	38942	56100	46865	926.26	679.48	685.21	12331.7	11729.1	8748.25	0	0.086	-3.532
1_349-5p	1	4	3	3	4	0	0.21	0.89	0.36	0.49	0.74	0	1	1.112	0.153	No_change	1_349-5p	21	24	19	3	4	0	6.65	5.02	3.55	0.49	0.74	0	0.001	10.337	3.37	Up_regulate	1_349-5p	1	4	3	21	24	19	0.21	0.89	0.36	6.65	5.02	3.55	0	0.121	-3.042
1_357-3p(mml-miR-1232)	0	0	1	0	1	10	0	0	0.12	0	0.19	1.31	0.092	0.082	-3.613	No_change	1_357-3p(mml-miR-1232)	2	4	9	0	1	10	0.63	0.84	1.68	0	0.19	1.31	0.862	1.245	0.316	No_change	1_357-3p(mml-miR-1232)	0	0	1	2	4	9	0	0	0.12	0.63	0.84	1.68	0.004	0.086	-3.535
1_405-3p(mml-miR-3200-5p)	351	231	116	317	15	267	74.13	51.61	13.73	51.82	2.78	34.93	0.91	1.087	0.121	No_change	1_405-3p(mml-miR-3200-5p)	7	16	12	317	15	267	2.22	3.35	2.24	51.82	2.78	34.93	0	0.065	-3.951	Down_regulate	1_405-3p(mml-miR-3200-5p)	351	231	116	7	16	12	74.13	51.61	13.73	2.22	3.35	2.24	0	20.9	4.385
1_440-5p(hsa-miR-3924)	2	1	2	3	0	0	0.42	0.22	0.24	0.49	0	0	0.803	1.483	0.568	No_change	1_440-5p(hsa-miR-3924)	0	0	0	3	0	0	0	0	0	0.49	0	0	0.647	0.132	-2.921	No_change	1_440-5p(hsa-miR-3924)	2	1	2	0	0	0	0.42	0.22	0.24	0	0	0	0.07	14	3.807
1_448-5p	0	0	1	0	2	6	0	0	0.12	0	0.37	0.78	0.133	0.119	-3.067	No_change	1_448-5p	0	0	0	0	2	6	0	0	0	0	0.37	0.78	0.059	0.042	-4.584	No_change	1_448-5p	0	0	1	0	0	0	0	0	0.12	0	0	0	1	3.482	1.8
1_544-5p(dme-miR-4976-5p)	0	0	0	0	0	3	0	0	0	0	0	0.39	0.356	0.087	-3.523	No_change	1_544-5p(dme-miR-4976-5p)	0	0	0	0	0	3	0	0	0	0	0	0.39	0.477	0.102	-3.299	No_change	1_544-5p(dme-miR-4976-5p)	0	0	0	0	0	0	0	0	0	0	0	0	1	1	0
1_6-5p(mmu-miR-873a-3p)	0	0	1	0	0	5	0	0	0.12	0	0	0.65	0.409	0.169	-2.563	No_change	1_6-5p(mmu-miR-873a-3p)	3	6	8	0	0	5	0.95	1.25	1.49	0	0	0.65	0.266	3.135	1.648	No_change	1_6-5p(mmu-miR-873a-3p)	0	0	1	3	6	8	0	0	0.12	0.95	1.25	1.49	0.001	0.076	-3.722
1_604-5p	94	38	54	79	12	5	19.85	8.49	6.39	12.91	2.23	0.65	0.331	1.966	0.976	No_change	1_604-5p	22	13	16	79	12	5	6.97	2.72	2.99	12.91	2.23	0.65	0.68	0.744	-0.427	No_change	1_604-5p	94	38	54	22	13	16	19.85	8.49	6.39	6.97	2.72	2.99	0.003	3.352	1.745
1_667-3p(bta-miR-2469)	0	0	1	0	1	2	0	0	0.12	0	0.19	0.26	0.698	0.324	-1.626	No_change	1_667-3p(bta-miR-2469)	0	4	1	0	1	2	0	0.84	0.19	0	0.19	0.26	0.815	1.537	0.62	No_change	1_667-3p(bta-miR-2469)	0	0	1	0	4	1	0	0	0.12	0	0.84	0.19	0.336	0.248	-2.012
1_679-3p(mmu-miR-216c-5p)	67	107	212	58	11	65	14.15	23.91	25.1	9.48	2.04	8.5	0.199	2.239	1.163	No_change	1_679-3p(mmu-miR-216c-5p)	17	41	43	58	11	65	5.38	8.57	8.03	9.48	2.04	8.5	0.707	0.788	-0.343	No_change	1_679-3p(mmu-miR-216c-5p)	67	107	212	17	41	43	14.15	23.91	25.1	5.38	8.57	8.03	0	3.582	1.841
1_679-5p	28	55	75	13	3	7	5.91	12.29	8.88	2.12	0.56	0.92	0.005	5.939	2.57	Up_regulate	1_679-5p	1	4	10	13	3	7	0.32	0.84	1.87	2.12	0.56	0.92	0.604	0.702	-0.51	No_change	1_679-5p	28	55	75	1	4	10	5.91	12.29	8.88	0.32	0.84	1.87	0	10.11	3.338
1_73-3p(oan-miR-1373)	0	1	1	0	2	3	0	0.22	0.12	0	0.37	0.39	0.463	0.368	-1.443	No_change	1_73-3p(oan-miR-1373)	0	1	1	0	2	3	0	0.21	0.19	0	0.37	0.39	0.583	0.434	-1.204	No_change	1_73-3p(oan-miR-1373)	0	1	1	0	1	1	0	0.22	0.12	0	0.21	0.19	1	0.964	-0.053
1_73-5p	1	1	3	0	1	0	0.21	0.22	0.36	0	0.19	0	0.44	3.439	1.782	No_change	1_73-5p	0	0	2	0	1	0	0	0	0.37	0	0.19	0	1	1.72	0.783	No_change	1_73-5p	1	1	3	0	0	2	0.21	0.22	0.36	0	0	0.37	0.507	2.146	1.102
1_741-3p(bta-miR-2312)	10	5	21	19	13	7	2.11	1.12	2.49	3.11	2.41	0.92	0.717	0.782	-0.355	No_change	1_741-3p(bta-miR-2312)	3	5	10	19	13	7	0.95	1.05	1.87	3.11	2.41	0.92	0.279	0.518	-0.949	No_change	1_741-3p(bta-miR-2312)	10	5	21	3	5	10	2.11	1.12	2.49	0.95	1.05	1.87	0.158	1.829	0.871
1_741-5p	3	2	2	5	0	2	0.63	0.45	0.24	0.82	0	0.26	1	0.923	-0.116	No_change	1_741-5p	0	0	1	5	0	2	0	0	0.19	0.82	0	0.26	0.283	0.208	-2.263	No_change	1_741-5p	3	2	2	0	0	1	0.63	0.45	0.24	0	0	0.19	0.095	5.227	2.386
1_755-3p(bta-miR-2285b)	352	157	185	277	8	159	74.34	35.08	21.9	45.28	1.48	20.8	0.625	1.425	0.51	No_change	1_755-3p(bta-miR-2285b)	12	22	18	277	8	159	3.8	4.6	3.36	45.28	1.48	20.8	0.007	0.136	-2.879	Down_regulate	1_755-3p(bta-miR-2285b)	352	157	185	12	22	18	74.34	35.08	21.9	3.8	4.6	3.36	0	13.296	3.733
1_79-3p(gga-miR-1738)	0	0	0	0	0	3	0	0	0	0	0	0.39	0.356	0.087	-3.523	No_change	1_79-3p(gga-miR-1738)	0	0	0	0	0	3	0	0	0	0	0	0.39	0.476	0.102	-3.299	No_change	1_79-3p(gga-miR-1738)	0	0	0	0	0	0	0	0	0	0	0	0	1	1	0
1_815-3p(mml-miR-3200-5p)	359	237	120	322	15	270	75.82	52.96	14.21	52.63	2.78	35.32	0.895	1.1	0.138	No_change	1_815-3p(mml-miR-3200-5p)	8	16	13	322	15	270	2.53	3.35	2.43	52.63	2.78	35.32	0	0.068	-3.88	Down_regulate	1_815-3p(mml-miR-3200-5p)	359	237	120	8	16	13	75.82	52.96	14.21	2.53	3.35	2.43	0	20.181	4.335
1_902-5p	0	0	1	0	1	0	0	0	0.12	0	0.19	0	1	0.874	-0.194	No_change	1_902-5p	0	6	0	0	1	0	0	1.25	0	0	0.19	0	0.403	4.547	2.185	No_change	1_902-5p	0	0	1	0	6	0	0	0	0.12	0	1.25	0	0.425	0.209	-2.259
1_937-3p(bta-miR-2285l)	2	1	2	2	1	0	0.42	0.22	0.24	0.33	0.19	0	0.78	1.462	0.548	No_change	1_937-3p(bta-miR-2285l)	0	5	0	2	1	0	0	1.05	0	0.33	0.19	0	0.84	1.727	0.788	No_change	1_937-3p(bta-miR-2285l)	2	1	2	0	5	0	0.42	0.22	0.24	0	1.05	0	1	0.998	-0.003
1_944-5p	0	1	0	3	11	0	0	0.22	0	0.49	2.04	0	0.073	0.1	-3.319	No_change	1_944-5p	1	7	0	3	11	0	0.32	1.46	0	0.49	2.04	0	0.698	0.621	-0.688	No_change	1_944-5p	0	1	0	1	7	0	0	0.22	0	0.32	1.46	0	0.146	0.17	-2.561
1_956-3p	636	402	590	648	203	357	134.31	89.82	69.85	105.92	37.64	46.7	0.731	1.214	0.28	No_change	1_956-3p	64	120	140	648	203	357	20.27	25.09	26.13	105.92	37.64	46.7	0.032	0.3	-1.737	Down_regulate	1_956-3p	636	402	590	64	120	140	134.31	89.82	69.85	20.27	25.09	26.13	0	4.97	2.313
1_956-5p(bta-miR-2284x)	744	572	833	812	29	198	157.12	127.81	98.62	132.73	5.38	25.9	0.34	1.934	0.952	No_change	1_956-5p(bta-miR-2284x)	121	121	227	812	29	198	38.32	25.3	42.37	132.73	5.38	25.9	0.401	0.564	-0.825	No_change	1_956-5p(bta-miR-2284x)	744	572	833	121	121	227	157.12	127.81	98.62	38.32	25.3	42.37	0	4.384	2.132
20_14365-3p(hsa-miR-29b-1-5p)	22	13	27	24	25	11	4.65	2.9	3.2	3.92	4.64	1.44	0.924	0.934	-0.099	No_change	20_14365-3p(hsa-miR-29b-1-5p)	5	3	3	24	25	11	1.58	0.63	0.56	3.92	4.64	1.44	0.024	0.225	-2.152	Down_regulate	20_14365-3p(hsa-miR-29b-1-5p)	22	13	27	5	3	3	4.65	2.9	3.2	1.58	0.63	0.56	0	5.055	2.338
20_14389-3p(hsa-miR-219a-1-3p)	42	42	95	34	56	240	8.87	9.38	11.25	5.56	10.38	31.4	0.154	0.387	-1.371	No_change	20_14389-3p(hsa-miR-219a-1-3p)	101	104	107	34	56	240	31.98	21.74	19.97	5.56	10.38	31.4	0.953	0.962	-0.056	No_change	20_14389-3p(hsa-miR-219a-1-3p)	42	42	95	101	104	107	8.87	9.38	11.25	31.98	21.74	19.97	0.022	0.508	-0.978
20_14389-5p	9	7	6	24	0	1	1.9	1.56	0.71	3.92	0	0.13	0.959	0.91	-0.136	No_change	20_14389-5p	0	1	1	24	0	1	0	0.21	0.19	3.92	0	0.13	0.071	0.116	-3.11	No_change	20_14389-5p	9	7	6	0	1	1	1.9	1.56	0.71	0	0.21	0.19	0.001	9.364	3.227
20_14419-3p(hsa-miR-2276-5p)	0	0	0	0	0	0	0	0	0	0	0	0	1	1	0	No_change	20_14419-3p(hsa-miR-2276-5p)	4	0	0	0	0	0	1.27	0	0	0	0	0	0.252	16.046	4.004	No_change	20_14419-3p(hsa-miR-2276-5p)	0	0	0	4	0	0	0	0	0	1.27	0	0	0.239	0.067	-3.901
20_14473-3p(mmu-miR-129-5p)	0	1	1	15	2	6	0	0.22	0.12	2.45	0.37	0.78	0.01	0.09	-3.469	Down_regulate	20_14473-3p(mmu-miR-129-5p)	0	0	0	15	2	6	0	0	0	2.45	0.37	0.78	0.002	0.018	-5.817	Down_regulate	20_14473-3p(mmu-miR-129-5p)	0	1	1	0	0	0	0	0.22	0.12	0	0	0	0.518	6.192	2.63
20_14511-3p(cel-miR-789-3p)	1	0	1	0	0	0	0.21	0	0.12	0	0	0	0.53	5.94	2.57	No_change	20_14511-3p(cel-miR-789-3p)	1	0	9	0	0	0	0.32	0	1.68	0	0	0	0.054	27.288	4.77	No_change	20_14511-3p(cel-miR-789-3p)	1	0	1	1	0	9	0.21	0	0.12	0.32	0	1.68	0.163	0.225	-2.153
20_14568-5p(dps-miR-2564-5p)	0	1	3	1	0	0	0	0.22	0.36	0.16	0	0	0.69	2.726	1.447	No_change	20_14568-5p(dps-miR-2564-5p)	0	0	0	1	0	0	0	0	0	0.16	0	0	1	0.298	-1.747	No_change	20_14568-5p(dps-miR-2564-5p)	0	1	3	0	0	0	0	0.22	0.36	0	0	0	0.172	10.928	3.45
20_14598-3p	14	18	27	11	7	3	2.96	4.02	3.2	1.8	1.3	0.39	0.106	2.545	1.348	No_change	20_14598-3p	9	19	10	11	7	3	2.85	3.97	1.87	1.8	1.3	0.39	0.244	2.069	1.049	No_change	20_14598-3p	14	18	27	9	19	10	2.96	4.02	3.2	2.85	3.97	1.87	0.267	1.465	0.551
20_14598-5p	5	8	10	8	11	3	1.06	1.79	1.18	1.31	2.04	0.39	1	0.969	-0.045	No_change	20_14598-5p	19	24	37	8	11	3	6.02	5.02	6.91	1.31	2.04	0.39	0.02	4.009	2.003	Up_regulate	20_14598-5p	5	8	10	19	24	37	1.06	1.79	1.18	6.02	5.02	6.91	0	0.277	-1.85
20_14602-3p	1	0	0	0	0	0	0.21	0	0	0	0	0	1	3.662	1.873	No_change	20_14602-3p	2	2	1	0	0	0	0.63	0.42	0.19	0	0	0	0.11	15.604	3.964	No_change	20_14602-3p	1	0	0	2	2	1	0.21	0	0	0.63	0.42	0.19	0.259	0.243	-2.04
20_14602-5p	0	0	3	2	5	8	0	0	0.36	0.33	0.93	1.05	0.041	0.16	-2.64	Down_regulate	20_14602-5p	6	12	19	2	5	8	1.9	2.51	3.55	0.33	0.93	1.05	0.17	2.424	1.278	No_change	20_14602-5p	0	0	3	6	12	19	0	0	0.36	1.9	2.51	3.55	0	0.085	-3.549
20_14653-3p(mmu-miR-6903-3p)	1	0	4	1	0	0	0.21	0	0.47	0.16	0	0	0.501	3.195	1.676	No_change	20_14653-3p(mmu-miR-6903-3p)	1	2	5	1	0	0	0.32	0.42	0.93	0.16	0	0	0.107	6.6	2.722	No_change	20_14653-3p(mmu-miR-6903-3p)	1	0	4	1	2	5	0.21	0	0.47	0.32	0.42	0.93	0.481	0.594	-0.752
20_14655-3p(mmu-miR-299a-3p)	28	14	27	20	15	49	5.91	3.13	3.2	3.27	2.78	6.41	0.486	0.655	-0.611	No_change	20_14655-3p(mmu-miR-299a-3p)	5	9	6	20	15	49	1.58	1.88	1.12	3.27	2.78	6.41	0.03	0.249	-2.006	Down_regulate	20_14655-3p(mmu-miR-299a-3p)	28	14	27	5	9	6	5.91	3.13	3.2	1.58	1.88	1.12	0.001	3.246	1.699
20_14789-3p(meu-miR-6313)	16	20	28	24	38	3	3.38	4.47	3.31	3.92	7.05	0.39	0.979	0.955	-0.067	No_change	20_14789-3p(meu-miR-6313)	67	96	138	24	38	3	21.22	20.07	25.76	3.92	7.05	0.39	0.011	5.196	2.377	Up_regulate	20_14789-3p(meu-miR-6313)	16	20	28	67	96	138	3.38	4.47	3.31	21.22	20.07	25.76	0	0.205	-2.286
20_14789-5p	35	21	32	16	42	27	7.39	4.69	3.79	2.62	7.79	3.53	0.903	0.921	-0.119	No_change	20_14789-5p	23	37	48	16	42	27	7.28	7.74	8.96	2.62	7.79	3.53	0.648	1.318	0.398	No_change	20_14789-5p	35	21	32	23	37	48	7.39	4.69	3.79	7.28	7.74	8.96	0.524	0.797	-0.328
20_14813-3p(mmu-miR-425-3p)	11	11	15	13	15	3	2.32	2.46	1.78	2.12	2.78	0.39	0.829	1.131	0.178	No_change	20_14813-3p(mmu-miR-425-3p)	8	16	3	13	15	3	2.53	3.35	0.56	2.12	2.78	0.39	1	1.024	0.034	No_change	20_14813-3p(mmu-miR-425-3p)	11	11	15	8	16	3	2.32	2.46	1.78	2.53	3.35	0.56	0.582	1.289	0.366
20_14904-3p(gga-miR-6691-5p)	0	11	0	0	0	0	0	2.46	0	0	0	0	0.067	37.139	5.215	No_change	20_14904-3p(gga-miR-6691-5p)	0	0	0	0	0	0	0	0	0	0	0	0	1	1	0	No_change	20_14904-3p(gga-miR-6691-5p)	0	11	0	0	0	0	0	2.46	0	0	0	0	0.04	35.562	5.152
20_14904-5p	0	5	0	0	0	0	0	1.12	0	0	0	0	0.216	17.095	4.096	No_change	20_14904-5p	4	0	0	0	0	0	1.27	0	0	0	0	0	0.251	16.042	4.004	No_change	20_14904-5p	0	5	0	4	0	0	0	1.12	0	1.27	0	0	1	1.107	0.147
20_14906-3p	0	0	0	0	1	0	0	0	0	0	0.19	0	1	0.264	-1.921	No_change	20_14906-3p	0	1	0	0	1	0	0	0.21	0	0	0.19	0	1	1.028	0.041	No_change	20_14906-3p	0	0	0	0	1	0	0	0	0	0	0.21	0	1	0.271	-1.884
20_14906-5p(hsa-miR-4680-5p)	0	0	3	1	2	5	0	0	0.36	0.16	0.37	0.65	0.246	0.285	-1.809	No_change	20_14906-5p(hsa-miR-4680-5p)	0	0	0	1	2	5	0	0	0	0.16	0.37	0.65	0.046	0.044	-4.521	Down_regulate	20_14906-5p(hsa-miR-4680-5p)	0	0	3	0	0	0	0	0	0.36	0	0	0	0.588	7.733	2.951
20_14935-3p(bta-miR-2285b)	352	157	185	277	8	159	74.34	35.08	21.9	45.28	1.48	20.8	0.626	1.425	0.51	No_change	20_14935-3p(bta-miR-2285b)	12	22	18	277	8	159	3.8	4.6	3.36	45.28	1.48	20.8	0.007	0.136	-2.879	Down_regulate	20_14935-3p(bta-miR-2285b)	352	157	185	12	22	18	74.34	35.08	21.9	3.8	4.6	3.36	0	13.296	3.733
20_14951-3p(mdo-miR-7270-3p)	3	2	7	5	12	26	0.63	0.45	0.83	0.82	2.23	3.4	0.026	0.212	-2.235	Down_regulate	20_14951-3p(mdo-miR-7270-3p)	7	15	9	5	12	26	2.22	3.14	1.68	0.82	2.23	3.4	0.619	0.723	-0.468	No_change	20_14951-3p(mdo-miR-7270-3p)	3	2	7	7	15	9	0.63	0.45	0.83	2.22	3.14	1.68	0.017	0.369	-1.437
20_15005-3p	61	0	102	72	194	56	12.88	0	12.08	11.77	35.97	7.33	0.253	0.405	-1.302	No_change	20_15005-3p	0	130	147	72	194	56	0	27.18	27.44	11.77	35.97	7.33	0.799	0.81	-0.305	No_change	20_15005-3p	61	0	102	0	130	147	12.88	0	12.08	0	27.18	27.44	0.509	0.571	-0.809
20_15014-5p(ipu-miR-7549)	6	0	16	4	8	26	1.27	0	1.89	0.65	1.48	3.4	0.228	0.382	-1.388	No_change	20_15014-5p(ipu-miR-7549)	0	3	11	4	8	26	0	0.63	2.05	0.65	1.48	3.4	0.184	0.333	-1.586	No_change	20_15014-5p(ipu-miR-7549)	6	0	16	0	3	11	1.27	0	1.89	0	0.63	2.05	0.72	1.433	0.519
20_15049-5p	70	46	87	80	84	151	14.78	10.28	10.3	13.08	15.58	19.75	0.252	0.524	-0.932	No_change	20_15049-5p	57	116	81	80	84	151	18.05	24.25	15.12	13.08	15.58	19.75	0.753	0.835	-0.26	No_change	20_15049-5p	70	46	87	57	116	81	14.78	10.28	10.3	18.05	24.25	15.12	0.353	0.762	-0.392
20_15054-3p(mml-miR-3200-5p)	351	232	118	321	18	266	74.13	51.84	13.97	52.47	3.34	34.8	0.912	1.083	0.115	No_change	20_15054-3p(mml-miR-3200-5p)	7	16	12	321	18	266	2.22	3.35	2.24	52.47	3.34	34.8	0	0.064	-3.964	Down_regulate	20_15054-3p(mml-miR-3200-5p)	351	232	118	7	16	12	74.13	51.84	13.97	2.22	3.35	2.24	0	20.975	4.391
20_15075-5p(gga-miR-1756b)	2	0	0	4	3	0	0.42	0	0	0.65	0.56	0	0.388	0.326	-1.615	No_change	20_15075-5p(gga-miR-1756b)	0	7	1	4	3	0	0	1.46	0.19	0.65	0.56	0	1	1.226	0.294	No_change	20_15075-5p(gga-miR-1756b)	2	0	0	0	7	1	0.42	0	0	0	1.46	0.19	0.368	0.304	-1.716
20_15099-5p(hsa-miR-4435)	2	2	0	0	1	0	0.42	0.45	0	0	0.19	0	0.494	3.286	1.716	No_change	20_15099-5p(hsa-miR-4435)	0	5	3	0	1	0	0	1.05	0.56	0	0.19	0	0.207	6.066	2.601	No_change	20_15099-5p(hsa-miR-4435)	2	2	0	0	5	3	0.42	0.45	0	0	1.05	0.56	0.637	0.552	-0.857
20_15105-5p	0	0	0	1	1	2	0	0	0	0.16	0.19	0.26	0.173	0.078	-3.68	No_change	20_15105-5p	2	2	3	1	1	2	0.63	0.42	0.56	0.16	0.19	0.26	0.646	1.835	0.875	No_change	20_15105-5p	0	0	0	2	2	3	0	0	0	0.63	0.42	0.56	0.02	0.049	-4.339
20_15125-3p	0	0	0	0	1	0	0	0	0	0	0.19	0	1	0.264	-1.922	No_change	20_15125-3p	0	1	1	0	1	0	0	0.21	0.19	0	0.19	0	1	1.789	0.839	No_change	20_15125-3p	0	0	0	0	1	1	0	0	0	0	0.21	0.19	0.511	0.156	-2.684
20_15125-5p	1	0	2	0	0	4	0.21	0	0.24	0	0	0.52	0.658	0.534	-0.906	No_change	20_15125-5p	2	2	5	0	0	4	0.63	0.42	0.93	0	0	0.52	0.503	2.123	1.086	No_change	20_15125-5p	1	0	2	2	2	5	0.21	0	0.24	0.63	0.42	0.93	0.195	0.339	-1.56
20_15138-3p(hsa-miR-660-3p)	3	0	2	0	8	1	0.63	0	0.24	0	1.48	0.13	0.543	0.523	-0.935	No_change	20_15138-3p(hsa-miR-660-3p)	8	8	11	0	8	1	2.53	1.67	2.05	0	1.48	0.13	0.139	3.158	1.659	No_change	20_15138-3p(hsa-miR-660-3p)	3	0	2	8	8	11	0.63	0	0.24	2.53	1.67	2.05	0.002	0.184	-2.441
20_15138-5p	0	0	3	0	0	0	0	0	0.36	0	0	0	0.616	7.104	2.829	No_change	20_15138-5p	0	0	0	0	0	0	0	0	0	0	0	0	1	1	0	No_change	20_15138-5p	0	0	3	0	0	0	0	0	0.36	0	0	0	0.588	7.732	2.951
20_15176-3p(cin-miR-4060-5p)	2	4	7	4	9	0	0.42	0.89	0.83	0.65	1.67	0	1	0.927	-0.109	No_change	20_15176-3p(cin-miR-4060-5p)	16	13	18	4	9	0	5.07	2.72	3.36	0.65	1.67	0	0.046	4.162	2.057	Up_regulate	20_15176-3p(cin-miR-4060-5p)	2	4	7	16	13	18	0.42	0.89	0.83	5.07	2.72	3.36	0.001	0.258	-1.956
20_15203-5p(eca-miR-9104)	0	1	4	1	1	0	0	0.22	0.47	0.16	0.19	0	0.756	1.9	0.926	No_change	20_15203-5p(eca-miR-9104)	5	1	0	1	1	0	1.58	0.21	0	0.16	0.19	0	0.343	3.67	1.876	No_change	20_15203-5p(eca-miR-9104)	0	1	4	5	1	0	0	0.22	0.47	1.58	0.21	0	0.694	0.643	-0.638
20_15230-3p(hsa-miR-770-5p)	1	0	2	0	0	0	0.21	0	0.24	0	0	0	0.537	8.149	3.027	No_change	20_15230-3p(hsa-miR-770-5p)	2	4	10	0	0	0	0.63	0.84	1.87	0	0	0	0.003	43.98	5.459	Up_regulate	20_15230-3p(hsa-miR-770-5p)	1	0	2	2	4	10	0.21	0	0.24	0.63	0.84	1.87	0.033	0.198	-2.338
20_15230-5p	0	0	1	1	0	0	0	0	0.12	0.16	0	0	1	0.877	-0.19	No_change	20_15230-5p	0	5	4	1	0	0	0	1.05	0.75	0.16	0	0	0.158	7.118	2.831	No_change	20_15230-5p	0	0	1	0	5	4	0	0	0.12	0	1.05	0.75	0.096	0.144	-2.791
20_15241-3p	1	0	2	1	1	0	0.21	0	0.24	0.16	0.19	0	1	1.243	0.314	No_change	20_15241-3p	0	1	0	1	1	0	0	0.21	0	0.16	0.19	0	1	0.629	-0.668	No_change	20_15241-3p	1	0	2	0	1	0	0.21	0	0.24	0	0.21	0	0.65	2.318	1.213
20_15241-5p	5	8	10	8	11	3	1.06	1.79	1.18	1.31	2.04	0.39	1	0.969	-0.045	No_change	20_15241-5p	19	24	37	8	11	3	6.02	5.02	6.91	1.31	2.04	0.39	0.02	4.009	2.003	Up_regulate	20_15241-5p	5	8	10	19	24	37	1.06	1.79	1.18	6.02	5.02	6.91	0	0.277	-1.85
20_15243-3p	14	18	27	11	7	3	2.96	4.02	3.2	1.8	1.3	0.39	0.106	2.545	1.348	No_change	20_15243-3p	9	19	10	11	7	3	2.85	3.97	1.87	1.8	1.3	0.39	0.244	2.069	1.049	No_change	20_15243-3p	14	18	27	9	19	10	2.96	4.02	3.2	2.85	3.97	1.87	0.268	1.465	0.551
20_15243-5p	5	8	10	8	11	3	1.06	1.79	1.18	1.31	2.04	0.39	1	0.969	-0.045	No_change	20_15243-5p	19	24	37	8	11	3	6.02	5.02	6.91	1.31	2.04	0.39	0.02	4.009	2.003	Up_regulate	20_15243-5p	5	8	10	19	24	37	1.06	1.79	1.18	6.02	5.02	6.91	0	0.277	-1.85
20_15287-3p	21	15	63	16	52	5	4.43	3.35	7.46	2.62	9.64	0.65	0.817	1.161	0.215	No_change	20_15287-3p	310	441	421	16	52	5	98.17	92.2	78.59	2.62	9.64	0.65	0	17.794	4.153	Up_regulate	20_15287-3p	21	15	63	310	441	421	4.43	3.35	7.46	98.17	92.2	78.59	0	0.074	-3.757
20_15287-5p(mmu-miR-877-5p)	107	117	233	125	220	83	22.6	26.14	27.58	20.43	40.8	10.86	0.912	0.941	-0.088	No_change	20_15287-5p(mmu-miR-877-5p)	738	1062	1160	125	220	83	233.7	222.04	216.54	20.43	40.8	10.86	0.001	7.614	2.929	Up_regulate	20_15287-5p(mmu-miR-877-5p)	107	117	233	738	1062	1160	22.6	26.14	27.58	233.7	222.04	216.54	0	0.142	-2.815
20_15290-3p(hco-miR-5925)	6	0	0	2	0	5	1.27	0	0	0.33	0	0.65	0.903	0.753	-0.41	No_change	20_15290-3p(hco-miR-5925)	1	1	0	2	0	5	0.32	0.21	0	0.33	0	0.65	0.387	0.349	-1.52	No_change	20_15290-3p(hco-miR-5925)	6	0	0	1	1	0	1.27	0	0	0.32	0.21	0	0.5	2.664	1.413
20_15373-3p	0	0	1	1	0	0	0	0	0.12	0.16	0	0	1	0.876	-0.192	No_change	20_15373-3p	0	2	0	1	0	0	0	0.42	0	0.16	0	0	1	1.896	0.923	No_change	20_15373-3p	0	0	1	0	2	0	0	0	0.12	0	0.42	0	1	0.547	-0.869
20_15373-5p(hsa-miR-148b-5p)	1	2	1	2	0	4	0.21	0.45	0.12	0.33	0	0.52	0.705	0.593	-0.754	No_change	20_15373-5p(hsa-miR-148b-5p)	0	2	0	2	0	4	0	0.42	0	0.33	0	0.52	0.51	0.374	-1.418	No_change	20_15373-5p(hsa-miR-148b-5p)	1	2	1	0	2	0	0.21	0.45	0.12	0	0.42	0	0.725	1.833	0.874
20_15482-3p(bmo-miR-79-3p)	26	25	30	28	22	7	5.49	5.59	3.55	4.58	4.08	0.92	0.572	1.368	0.453	No_change	20_15482-3p(bmo-miR-79-3p)	5	7	4	28	22	7	1.58	1.46	0.75	4.58	4.08	0.92	0.079	0.338	-1.563	No_change	20_15482-3p(bmo-miR-79-3p)	26	25	30	5	7	4	5.49	5.59	3.55	1.58	1.46	0.75	0	4.764	2.252
20_15591-5p(bta-miR-2294)	2	4	5	0	3	16	0.42	0.89	0.59	0	0.56	2.09	0.351	0.437	-1.194	No_change	20_15591-5p(bta-miR-2294)	2	2	6	0	3	16	0.63	0.42	1.12	0	0.56	2.09	0.437	0.503	-0.991	No_change	20_15591-5p(bta-miR-2294)	2	4	5	2	2	6	0.42	0.89	0.59	0.63	0.42	1.12	1	1.048	0.068
20_15622-3p(hsa-miR-3199)	2	1	1	4	4	14	0.42	0.22	0.12	0.65	0.74	1.83	0.03	0.16	-2.643	Down_regulate	20_15622-3p(hsa-miR-3199)	4	0	4	4	4	14	1.27	0	0.75	0.65	0.74	1.83	0.275	0.41	-1.285	No_change	20_15622-3p(hsa-miR-3199)	2	1	1	4	0	4	0.42	0.22	0.12	1.27	0	0.75	0.4	0.482	-1.053
20_15642-3p(oan-miR-7409-3p)	1	0	1	1	1	4	0.21	0	0.12	0.16	0.19	0.52	0.343	0.299	-1.741	No_change	20_15642-3p(oan-miR-7409-3p)	1	10	5	1	1	4	0.32	2.09	0.93	0.16	0.19	0.52	0.304	2.513	1.329	No_change	20_15642-3p(oan-miR-7409-3p)	1	0	1	1	10	5	0.21	0	0.12	0.32	2.09	0.93	0.017	0.144	-2.8
20_15682-3p	5	5	9	6	24	30	1.06	1.12	1.07	0.98	4.45	3.92	0.037	0.258	-1.957	Down_regulate	20_15682-3p	80	40	46	6	24	30	25.33	8.36	8.59	0.98	4.45	3.92	0.084	3.14	1.651	No_change	20_15682-3p	5	5	9	80	40	46	1.06	1.12	1.07	25.33	8.36	8.59	0	0.099	-3.337
20_15682-5p	0	1	0	0	0	0	0	0.22	0	0	0	0	1	3.812	1.931	No_change	20_15682-5p	0	2	1	0	0	0	0	0.42	0.19	0	0	0	0.342	9.002	3.17	No_change	20_15682-5p	0	1	0	0	2	1	0	0.22	0	0	0.42	0.19	0.664	0.411	-1.283
21_15714-5p	6	7	9	9	9	0	1.27	1.56	1.07	1.47	1.67	0	0.816	1.188	0.248	No_change	21_15714-5p	0	2	4	9	9	0	0	0.42	0.75	1.47	1.67	0	0.252	0.376	-1.412	No_change	21_15714-5p	6	7	9	0	2	4	1.27	1.56	1.07	0	0.42	0.75	0.013	3.425	1.776
21_15727-3p(bta-miR-2285l)	123	43	136	93	84	57	25.98	9.61	16.1	15.2	15.58	7.46	0.84	1.12	0.163	No_change	21_15727-3p(bta-miR-2285l)	77	448	170	93	84	57	24.38	93.67	31.73	15.2	15.58	7.46	0.053	3.095	1.63	No_change	21_15727-3p(bta-miR-2285l)	123	43	136	77	448	170	25.98	9.61	16.1	24.38	93.67	31.73	0.029	0.431	-1.214
21_15759-3p(gga-miR-6552-3p)	2	5	2	4	6	0	0.42	1.12	0.24	0.65	1.11	0	1	0.941	-0.088	No_change	21_15759-3p(gga-miR-6552-3p)	18	19	14	4	6	0	5.7	3.97	2.61	0.65	1.11	0	0.011	5.937	2.57	Up_regulate	21_15759-3p(gga-miR-6552-3p)	2	5	2	18	19	14	0.42	1.12	0.24	5.7	3.97	2.61	0	0.173	-2.535
21_15759-5p	0	0	0	1	0	0	0	0	0	0.16	0	0	1	0.264	-1.919	No_change	21_15759-5p	0	0	2	1	0	0	0	0	0.37	0.16	0	0	1	1.869	0.902	No_change	21_15759-5p	0	0	0	0	0	2	0	0	0	0	0	0.37	0.58	0.161	-2.632
21_15769-3p(ame-miR-3772)	15	6	8	82	104	152	3.17	1.34	0.95	13.4	19.29	19.88	0	0.075	-3.735	Down_regulate	21_15769-3p(ame-miR-3772)	1	1	6	82	104	152	0.32	0.21	1.12	13.4	19.29	19.88	0	0.025	-5.334	Down_regulate	21_15769-3p(ame-miR-3772)	15	6	8	1	1	6	3.17	1.34	0.95	0.32	0.21	1.12	0.02	3.504	1.809
21_15769-5p	9	11	14	143	112	1	1.9	2.46	1.66	23.37	20.77	0.13	0.014	0.135	-2.886	Down_regulate	21_15769-5p	0	1	9	143	112	1	0	0.21	1.68	23.37	20.77	0.13	0.002	0.044	-4.511	Down_regulate	21_15769-5p	9	11	14	0	1	9	1.9	2.46	1.66	0	0.21	1.68	0.017	3.316	1.729
21_15828-3p	0	2	0	2	0	0	0	0.45	0	0.33	0	0	1	1.108	0.147	No_change	21_15828-3p	2	2	0	2	0	0	0.63	0.42	0	0.33	0	0	0.617	2.335	1.223	No_change	21_15828-3p	0	2	0	2	2	0	0	0.45	0	0.63	0.42	0	0.759	0.528	-0.922
21_15828-5p(oan-miR-1356)	6	0	0	0	2	0	1.27	0	0	0	0.37	0	0.582	2.819	1.495	No_change	21_15828-5p(oan-miR-1356)	4	2	2	0	2	0	1.27	0.42	0.37	0	0.37	0	0.207	4.117	2.042	No_change	21_15828-5p(oan-miR-1356)	6	0	0	4	2	2	1.27	0	0	1.27	0.42	0.37	0.749	0.725	-0.465
21_15830-3p	17	6	17	10	14	5	3.59	1.34	2.01	1.63	2.6	0.65	0.743	1.237	0.306	No_change	21_15830-3p	4	13	13	10	14	5	1.27	2.72	2.43	1.63	2.6	0.65	0.951	1.098	0.135	No_change	21_15830-3p	17	6	17	4	13	13	3.59	1.34	2.01	1.27	2.72	2.43	0.524	1.288	0.365
21_15830-5p(bta-miR-2284g)	277	127	139	168	1	24	58.5	28.38	16.46	27.46	0.19	3.14	0.197	2.837	1.504	No_change	21_15830-5p(bta-miR-2284g)	16	30	28	168	1	24	5.07	6.27	5.23	27.46	0.19	3.14	0.364	0.488	-1.036	No_change	21_15830-5p(bta-miR-2284g)	277	127	139	16	30	28	58.5	28.38	16.46	5.07	6.27	5.23	0	7.399	2.887
21_15875-3p(hsa-miR-4667-3p)	23	17	12	14	8	0	4.86	3.8	1.42	2.29	1.48	0	0.2	2.477	1.309	No_change	21_15875-3p(hsa-miR-4667-3p)	38	27	37	14	8	0	12.03	5.65	6.91	2.29	1.48	0	0.011	5.887	2.557	Up_regulate	21_15875-3p(hsa-miR-4667-3p)	23	17	12	38	27	37	4.86	3.8	1.42	12.03	5.65	6.91	0.072	0.489	-1.031
21_15875-5p	1	0	0	0	0	2	0.21	0	0	0	0	0.26	0.757	0.481	-1.055	No_change	21_15875-5p	1	0	1	0	0	2	0.32	0	0.19	0	0	0.26	1	1.055	0.078	No_change	21_15875-5p	1	0	0	1	0	1	0.21	0	0	0.32	0	0.19	1	0.553	-0.854
21_15927-3p	2	1	3	1	0	7	0.42	0.22	0.36	0.16	0	0.92	0.569	0.562	-0.831	No_change	21_15927-3p	1	6	3	1	0	7	0.32	1.25	0.56	0.16	0	0.92	0.901	1.179	0.238	No_change	21_15927-3p	2	1	3	1	6	3	0.42	0.22	0.36	0.32	1.25	0.56	0.528	0.591	-0.759
21_15928-5p	2	1	3	1	0	7	0.42	0.22	0.36	0.16	0	0.92	0.569	0.562	-0.831	No_change	21_15928-5p	1	6	3	1	0	7	0.32	1.25	0.56	0.16	0	0.92	0.901	1.179	0.238	No_change	21_15928-5p	2	1	3	1	6	3	0.42	0.22	0.36	0.32	1.25	0.56	0.527	0.591	-0.759
21_16004-5p(hsa-miR-6765-5p)	0	0	1	1	0	0	0	0	0.12	0.16	0	0	1	0.875	-0.193	No_change	21_16004-5p(hsa-miR-6765-5p)	0	2	0	1	0	0	0	0.42	0	0.16	0	0	1	1.896	0.923	No_change	21_16004-5p(hsa-miR-6765-5p)	0	0	1	0	2	0	0	0	0.12	0	0.42	0	1	0.547	-0.869
21_16033-3p(hsa-miR-4743-3p)	0	1	1	0	0	0	0	0.22	0.12	0	0	0	0.533	6.023	2.59	No_change	21_16033-3p(hsa-miR-4743-3p)	0	3	2	0	0	0	0	0.63	0.37	0	0	0	0.15	14.13	3.821	No_change	21_16033-3p(hsa-miR-4743-3p)	0	1	1	0	3	2	0	0.22	0.12	0	0.63	0.37	0.519	0.435	-1.2
21_16061-3p(rno-miR-185-3p)	0	1	1	0	1	0	0	0.22	0.12	0	0.19	0	1	1.581	0.661	No_change	21_16061-3p(rno-miR-185-3p)	0	5	3	0	1	0	0	1.05	0.56	0	0.19	0	0.207	6.067	2.601	No_change	21_16061-3p(rno-miR-185-3p)	0	1	1	0	5	3	0	0.22	0.12	0	1.05	0.56	0.273	0.284	-1.818
21_16073-3p(ame-miR-3789)	0	0	1	0	0	3	0	0	0.12	0	0	0.39	0.598	0.279	-1.839	No_change	21_16073-3p(ame-miR-3789)	0	0	0	0	0	3	0	0	0	0	0	0.39	0.475	0.102	-3.298	No_change	21_16073-3p(ame-miR-3789)	0	0	1	0	0	0	0	0	0.12	0	0	0	1	3.486	1.801
21_16124-3p(mmu-miR-677-5p)	609	487	518	818	57	143	128.61	108.82	61.32	133.71	10.57	18.71	0.497	1.568	0.649	No_change	21_16124-3p(mmu-miR-677-5p)	57	111	106	818	57	143	18.05	23.21	19.79	133.71	10.57	18.71	0.092	0.334	-1.584	No_change	21_16124-3p(mmu-miR-677-5p)	609	487	518	57	111	106	128.61	108.82	61.32	18.05	23.21	19.79	0	5.915	2.564
21_16124-5p	19	13	30	13	18	12	4.01	2.9	3.55	2.12	3.34	1.57	0.711	1.233	0.302	No_change	21_16124-5p	44	79	116	13	18	12	13.93	16.52	21.65	2.12	3.34	1.57	0.002	5.814	2.54	Up_regulate	21_16124-5p	19	13	30	44	79	116	4.01	2.9	3.55	13.93	16.52	21.65	0	0.249	-2.004
21_16175-3p(mml-miR-3200-5p)	725	475	243	742	33	382	153.11	106.13	28.77	121.29	6.12	49.97	0.783	1.216	0.283	No_change	21_16175-3p(mml-miR-3200-5p)	25	33	31	742	33	382	7.92	6.9	5.79	121.29	6.12	49.97	0.001	0.092	-3.44	Down_regulate	21_16175-3p(mml-miR-3200-5p)	725	475	243	25	33	31	153.11	106.13	28.77	7.92	6.9	5.79	0	16.607	4.054
21_16175-5p	13	12	11	13	1	1	2.75	2.68	1.3	2.12	0.19	0.13	0.257	2.365	1.242	No_change	21_16175-5p	1	3	2	13	1	1	0.32	0.63	0.37	2.12	0.19	0.13	0.492	0.504	-0.989	No_change	21_16175-5p	13	12	11	1	3	2	2.75	2.68	1.3	0.32	0.63	0.37	0	5.608	2.488
21_16307-5p	0	0	1	5	1	0	0	0	0.12	0.82	0.19	0	0.302	0.193	-2.377	No_change	21_16307-5p	0	1	1	5	1	0	0	0.21	0.19	0.82	0.19	0	0.598	0.431	-1.215	No_change	21_16307-5p	0	0	1	0	1	1	0	0	0.12	0	0.21	0.19	1	0.554	-0.853
21_16371-3p	0	0	1	1	0	0	0	0	0.12	0.16	0	0	1	0.875	-0.193	No_change	21_16371-3p	1	1	0	1	0	0	0.32	0.21	0	0.16	0	0	1	2.025	1.018	No_change	21_16371-3p	0	0	1	1	1	0	0	0	0.12	0.32	0.21	0	1	0.539	-0.892
21_16371-5p(mmu-miR-1964-5p)	0	0	4	2	5	1	0	0	0.47	0.33	0.93	0.13	0.437	0.414	-1.273	No_change	21_16371-5p(mmu-miR-1964-5p)	5	15	7	2	5	1	1.58	3.14	1.31	0.33	0.93	0.13	0.063	3.52	1.816	No_change	21_16371-5p(mmu-miR-1964-5p)	0	0	4	5	15	7	0	0	0.47	1.58	3.14	1.31	0.001	0.147	-2.762
21_16379-5p(mmu-miR-6912-5p)	0	0	0	0	0	0	0	0	0	0	0	0	1	1	0	No_change	21_16379-5p(mmu-miR-6912-5p)	0	0	3	0	0	0	0	0	0.56	0	0	0	0.453	8.649	3.113	No_change	21_16379-5p(mmu-miR-6912-5p)	0	0	0	0	0	3	0	0	0	0	0	0.56	0.391	0.115	-3.116
21_16386-3p(hsa-miR-4768-5p)	0	0	2	0	0	0	0	0	0.24	0	0	0	1	5.287	2.402	No_change	21_16386-3p(hsa-miR-4768-5p)	5	5	16	0	0	0	1.58	1.05	2.99	0	0	0	0	72.509	6.18	Up_regulate	21_16386-3p(hsa-miR-4768-5p)	0	0	2	5	5	16	0	0	0.24	1.58	1.05	2.99	0	0.085	-3.564
21_16386-5p	0	0	0	1	1	0	0	0	0	0.16	0.19	0	0.523	0.151	-2.726	No_change	21_16386-5p	0	1	1	1	1	0	0	0.21	0.19	0.16	0.19	0	1	1.08	0.111	No_change	21_16386-5p	0	0	0	0	1	1	0	0	0	0	0.21	0.19	0.51	0.156	-2.685
21_16393-3p	11	4	7	11	3	1	2.32	0.89	0.83	1.8	0.56	0.13	0.678	1.406	0.491	No_change	21_16393-3p	0	4	1	11	3	1	0	0.84	0.19	1.8	0.56	0.13	0.34	0.399	-1.326	No_change	21_16393-3p	11	4	7	0	4	1	2.32	0.89	0.83	0	0.84	0.19	0.01	4.144	2.051
21_16393-5p(hsa-miR-192-5p)	27122	21738	44235	38807	24291	38929	5727.8	4857.15	5236.78	6343.38	4504.45	5092.53	0.603	0.754	-0.407	No_change	21_16393-5p(hsa-miR-192-5p)	5294	9165	9430	38807	24291	38929	1676.44	1916.17	1760.29	6343.38	4504.45	5092.53	0.01	0.252	-1.988	Down_regulate	21_16393-5p(hsa-miR-192-5p)	27122	21738	44235	5294	9165	9430	5727.8	4857.15	5236.78	1676.44	1916.17	1760.29	0	3.665	1.874
21_16452-3p	2	1	0	1	4	0	0.42	0.22	0	0.16	0.74	0	0.813	0.648	-0.625	No_change	21_16452-3p	12	17	10	1	4	0	3.8	3.55	1.87	0.16	0.74	0	0.005	8.328	3.058	Up_regulate	21_16452-3p	2	1	0	12	17	10	0.42	0.22	0	3.8	3.55	1.87	0	0.082	-3.616
21_16460-3p(hsa-miR-6729-3p)	4	4	5	0	11	3	0.84	0.89	0.59	0	2.04	0.39	0.919	0.854	-0.228	No_change	21_16460-3p(hsa-miR-6729-3p)	20	13	21	0	11	3	6.33	2.72	3.92	0	2.04	0.39	0.053	4.18	2.064	No_change	21_16460-3p(hsa-miR-6729-3p)	4	4	5	20	13	21	0.84	0.89	0.59	6.33	2.72	3.92	0	0.226	-2.144
21_16504-3p	11	1	4	3	7	9	2.32	0.22	0.47	0.49	1.3	1.18	0.693	0.729	-0.456	No_change	21_16504-3p	10	32	9	3	7	9	3.17	6.69	1.68	0.49	1.3	1.18	0.129	2.713	1.44	No_change	21_16504-3p	11	1	4	10	32	9	2.32	0.22	0.47	3.17	6.69	1.68	0.032	0.316	-1.661
22_16625-3p(nve-miR-2044-3p)	0	4	2	1	1	0	0	0.89	0.24	0.16	0.19	0	0.473	2.66	1.411	No_change	22_16625-3p(nve-miR-2044-3p)	0	1	1	1	1	0	0	0.21	0.19	0.16	0.19	0	1	1.08	0.111	No_change	22_16625-3p(nve-miR-2044-3p)	0	4	2	0	1	1	0	0.89	0.24	0	0.21	0.19	0.411	2.724	1.445
22_16641-3p	0	1	3	3	5	0	0	0.22	0.36	0.49	0.93	0	0.443	0.461	-1.118	No_change	22_16641-3p	26	25	25	3	5	0	8.23	5.23	4.67	0.49	0.93	0	0.001	10.82	3.436	Up_regulate	22_16641-3p	0	1	3	26	25	25	0	0.22	0.36	8.23	5.23	4.67	0	0.052	-4.274
22_16658-3p	2	1	0	1	0	0	0.42	0.22	0	0.16	0	0	0.69	2.454	1.295	No_change	22_16658-3p	2	3	2	1	0	0	0.63	0.63	0.37	0.16	0	0	0.134	6.044	2.596	No_change	22_16658-3p	2	1	0	2	3	2	0.42	0.22	0	0.63	0.63	0.37	0.388	0.443	-1.176
22_16658-5p	34	22	29	29	88	17	7.18	4.92	3.43	4.74	16.32	2.22	0.434	0.616	-0.698	No_change	22_16658-5p	103	172	125	29	88	17	32.62	35.96	23.33	4.74	16.32	2.22	0.052	3.279	1.713	No_change	22_16658-5p	34	22	29	103	172	125	7.18	4.92	3.43	32.62	35.96	23.33	0	0.206	-2.28
22_16676-3p	4	2	12	0	1	4	0.84	0.45	1.42	0	0.19	0.52	0.327	2.476	1.308	No_change	22_16676-3p	0	1	1	0	1	4	0	0.21	0.19	0	0.19	0.52	0.608	0.421	-1.247	No_change	22_16676-3p	4	2	12	0	1	1	0.84	0.45	1.42	0	0.21	0.19	0.01	7.042	2.816
22_16676-5p(dme-miR-11-5p)	5	4	12	4	2	3	1.06	0.89	1.42	0.65	0.37	0.39	0.409	1.895	0.922	No_change	22_16676-5p(dme-miR-11-5p)	0	3	2	4	2	3	0	0.63	0.37	0.65	0.37	0.39	0.697	0.605	-0.725	No_change	22_16676-5p(dme-miR-11-5p)	5	4	12	0	3	2	1.06	0.89	1.42	0	0.63	0.37	0.014	3.739	1.903
22_16683-3p(hsa-miR-548as-3p)	4	1	1	1	2	1	0.84	0.22	0.12	0.16	0.37	0.13	0.82	1.373	0.458	No_change	22_16683-3p(hsa-miR-548as-3p)	0	3	0	1	2	1	0	0.63	0	0.16	0.37	0.13	1	0.799	-0.323	No_change	22_16683-3p(hsa-miR-548as-3p)	4	1	1	0	3	0	0.84	0.22	0.12	0	0.63	0	0.622	1.944	0.959
22_16686-3p(pma-miR-4601)	0	0	0	0	1	2	0	0	0	0	0.19	0.26	0.346	0.097	-3.36	No_change	22_16686-3p(pma-miR-4601)	0	3	1	0	1	2	0	0.63	0.19	0	0.19	0.26	1	1.265	0.34	No_change	22_16686-3p(pma-miR-4601)	0	0	0	0	3	1	0	0	0	0	0.63	0.19	0.187	0.087	-3.52
22_16686-5p	0	0	0	0	2	1	0	0	0	0	0.37	0.13	0.324	0.103	-3.276	No_change	22_16686-5p	1	6	3	0	2	1	0.32	1.25	0.56	0	0.37	0.13	0.246	3.136	1.649	No_change	22_16686-5p	0	0	0	1	6	3	0	0	0	0.32	1.25	0.56	0.006	0.036	-4.792
22_16720-3p	2	2	6	5	2	0	0.42	0.45	0.71	0.82	0.37	0	0.875	1.249	0.321	No_change	22_16720-3p	1	5	2	5	2	0	0.32	1.05	0.37	0.82	0.37	0	0.865	1.301	0.379	No_change	22_16720-3p	2	2	6	1	5	2	0.42	0.45	0.71	0.32	1.05	0.37	1	1.167	0.222
22_16720-5p(bta-miR-2284l)	24	10	53	18	3	5	5.07	2.23	6.27	2.94	0.56	0.65	0.11	2.722	1.445	No_change	22_16720-5p(bta-miR-2284l)	3	9	9	18	3	5	0.95	1.88	1.68	2.94	0.56	0.65	1	0.926	-0.111	No_change	22_16720-5p(bta-miR-2284l)	24	10	53	3	9	9	5.07	2.23	6.27	0.95	1.88	1.68	0.001	3.709	1.891
22_16825-5p(oan-miR-1349)	2	1	1	2	2	0	0.42	0.22	0.12	0.33	0.37	0	1	0.954	-0.068	No_change	22_16825-5p(oan-miR-1349)	0	3	3	2	2	0	0	0.63	0.56	0.33	0.37	0	0.64	1.549	0.631	No_change	22_16825-5p(oan-miR-1349)	2	1	1	0	3	3	0.42	0.22	0.12	0	0.63	0.56	1	0.682	-0.552
22_16842-3p	0	0	0	1	2	0	0	0	0	0.16	0.37	0	0.315	0.108	-3.211	No_change	22_16842-3p	1	1	4	1	2	0	0.32	0.21	0.75	0.16	0.37	0	0.62	2.049	1.035	No_change	22_16842-3p	0	0	0	1	1	4	0	0	0	0.32	0.21	0.75	0.052	0.058	-4.108
22_16842-5p	0	2	5	0	0	2	0	0.45	0.59	0	0	0.26	0.687	2.297	1.2	No_change	22_16842-5p	1	1	1	0	0	2	0.32	0.21	0.19	0	0	0.26	1	1.491	0.576	No_change	22_16842-5p	0	2	5	1	1	1	0	0.45	0.59	0.32	0.21	0.19	0.574	1.988	0.992
22_16937-3p(mmu-miR-7050-3p)	1	1	3	1	0	0	0.21	0.22	0.36	0.16	0	0	0.44	3.442	1.783	No_change	22_16937-3p(mmu-miR-7050-3p)	1	6	1	1	0	0	0.32	1.25	0.19	0.16	0	0	0.136	6.674	2.739	No_change	22_16937-3p(mmu-miR-7050-3p)	1	1	3	1	6	1	0.21	0.22	0.36	0.32	1.25	0.19	0.657	0.61	-0.713
22_16937-5p	0	1	0	0	1	1	0	0.22	0	0	0.19	0.13	1	0.537	-0.897	No_change	22_16937-5p	2	1	3	0	1	1	0.63	0.21	0.56	0	0.19	0.13	0.393	2.919	1.545	No_change	22_16937-5p	0	1	0	2	1	3	0	0.22	0	0.63	0.21	0.56	0.164	0.207	-2.272
23_16985-3p(mmu-miR-187-3p)	0	0	1	1	58	1	0	0	0.12	0.16	10.76	0.13	0.003	0.021	-5.591	Down_regulate	23_16985-3p(mmu-miR-187-3p)	0	0	3	1	58	1	0	0	0.56	0.16	10.76	0.13	0.017	0.055	-4.194	Down_regulate	23_16985-3p(mmu-miR-187-3p)	0	0	1	0	0	3	0	0	0.12	0	0	0.56	0.718	0.389	-1.364
23_16986-5p(mmu-miR-187-3p)	0	0	1	1	58	1	0	0	0.12	0.16	10.76	0.13	0.003	0.021	-5.591	Down_regulate	23_16986-5p(mmu-miR-187-3p)	0	0	3	1	58	1	0	0	0.56	0.16	10.76	0.13	0.017	0.055	-4.194	Down_regulate	23_16986-5p(mmu-miR-187-3p)	0	0	1	0	0	3	0	0	0.12	0	0	0.56	0.719	0.388	-1.364
23_17000-5p(hsa-miR-6840-3p)	3	4	3	10	27	10	0.63	0.89	0.36	1.63	5.01	1.31	0.018	0.207	-2.275	Down_regulate	23_17000-5p(hsa-miR-6840-3p)	6	15	11	10	27	10	1.9	3.14	2.05	1.63	5.01	1.31	0.592	0.72	-0.475	No_change	23_17000-5p(hsa-miR-6840-3p)	3	4	3	6	15	11	0.63	0.89	0.36	1.9	3.14	2.05	0.008	0.312	-1.68
23_17033-3p(cel-miR-1-3p)	50	61	40	101	107	33	10.56	13.63	4.74	16.51	19.84	4.32	0.443	0.642	-0.64	No_change	23_17033-3p(cel-miR-1-3p)	69	8	938	101	107	33	21.85	1.67	175.1	16.51	19.84	4.32	0.082	4.289	2.1	No_change	23_17033-3p(cel-miR-1-3p)	50	61	40	69	8	938	10.56	13.63	4.74	21.85	1.67	175.1	0.012	0.167	-2.586
23_17109-3p	2	1	6	3	17	11	0.42	0.22	0.71	0.49	3.15	1.44	0.038	0.237	-2.077	Down_regulate	23_17109-3p	18	28	36	3	17	11	5.7	5.85	6.72	0.49	3.15	1.44	0.115	2.687	1.426	No_change	23_17109-3p	2	1	6	18	28	36	0.42	0.22	0.71	5.7	5.85	6.72	0	0.106	-3.235
23_17145-3p(cin-miR-4200-3p)	0	0	5	1	1	1	0	0	0.59	0.16	0.19	0.13	1	1.181	0.24	No_change	23_17145-3p(cin-miR-4200-3p)	2	11	7	1	1	1	0.63	2.3	1.31	0.16	0.19	0.13	0.029	6.293	2.654	Up_regulate	23_17145-3p(cin-miR-4200-3p)	0	0	5	2	11	7	0	0	0.59	0.63	2.3	1.31	0.032	0.243	-2.043
23_17145-5p	1	0	1	1	0	0	0.21	0	0.12	0.16	0	0	1	1.557	0.638	No_change	23_17145-5p	0	0	2	1	0	0	0	0	0.37	0.16	0	0	1	1.869	0.902	No_change	23_17145-5p	1	0	1	0	0	2	0.21	0	0.12	0	0	0.37	1	0.968	-0.047
23_17166-5p(mmu-miR-122-5p)	2	2	7	3	1	3	0.42	0.45	0.83	0.49	0.19	0.39	1	1.247	0.319	No_change	23_17166-5p(mmu-miR-122-5p)	0	2	3	3	1	3	0	0.42	0.56	0.49	0.19	0.39	0.842	0.757	-0.402	No_change	23_17166-5p(mmu-miR-122-5p)	2	2	7	0	2	3	0.42	0.45	0.83	0	0.42	0.56	0.393	1.991	0.993
23_17203-5p(cel-miR-48-3p)	3	2	2	1	5	5	0.63	0.45	0.24	0.16	0.93	0.65	0.565	0.57	-0.812	No_change	23_17203-5p(cel-miR-48-3p)	12	10	16	1	5	5	3.8	2.09	2.99	0.16	0.93	0.65	0.048	3.63	1.86	Up_regulate	23_17203-5p(cel-miR-48-3p)	3	2	2	12	10	16	0.63	0.45	0.24	3.8	2.09	2.99	0	0.181	-2.463
23_17318-3p(mml-miR-3200-5p)	355	233	117	321	16	276	74.97	52.06	13.85	52.47	2.97	36.11	0.925	1.071	0.099	No_change	23_17318-3p(mml-miR-3200-5p)	7	16	12	321	16	276	2.22	3.35	2.24	52.47	2.97	36.11	0	0.063	-3.987	Down_regulate	23_17318-3p(mml-miR-3200-5p)	355	233	117	7	16	12	74.97	52.06	13.85	2.22	3.35	2.24	0	21.111	4.4
24_17456-5p	4	5	17	7	14	3	0.84	1.12	2.01	1.14	2.6	0.39	0.943	0.914	-0.129	No_change	24_17456-5p	27	11	14	7	14	3	8.55	2.3	2.61	1.14	2.6	0.39	0.131	2.699	1.432	No_change	24_17456-5p	4	5	17	27	11	14	0.84	1.12	2.01	8.55	2.3	2.61	0.05	0.408	-1.294
24_17459-3p(hsa-miR-7973)	0	2	1	1	2	0	0	0.45	0.12	0.16	0.37	0	1	0.97	-0.044	No_change	24_17459-3p(hsa-miR-7973)	2	4	5	1	2	0	0.63	0.84	0.93	0.16	0.37	0	0.173	3.67	1.876	No_change	24_17459-3p(hsa-miR-7973)	0	2	1	2	4	5	0	0.45	0.12	0.63	0.84	0.93	0.095	0.287	-1.799
24_17499-3p(prd-miR-60-5p)	2843	2198	3562	1969	1399	698	600.4	491.12	421.69	321.85	259.43	91.31	0.215	1.965	0.975	No_change	24_17499-3p(prd-miR-60-5p)	888	1204	1100	1969	1399	698	281.2	251.73	205.34	321.85	259.43	91.31	0.883	0.925	-0.113	No_change	24_17499-3p(prd-miR-60-5p)	2843	2198	3562	888	1204	1100	600.4	491.12	421.69	281.2	251.73	205.34	0.001	2.526	1.337
24_17553-3p(cin-miR-5605-5p)	3	3	2	0	4	0	0.63	0.67	0.24	0	0.74	0	0.599	1.915	0.938	No_change	24_17553-3p(cin-miR-5605-5p)	19	34	17	0	4	0	6.02	7.11	3.17	0	0.74	0	0	17.663	4.143	Up_regulate	24_17553-3p(cin-miR-5605-5p)	3	3	2	19	34	17	0.63	0.67	0.24	6.02	7.11	3.17	0	0.114	-3.131
24_17575-3p(mmu-miR-193a-3p)	50	61	118	49	93	16	10.56	13.63	13.97	8.01	17.25	2.09	0.624	1.324	0.405	No_change	24_17575-3p(mmu-miR-193a-3p)	54	31	108	49	93	16	17.1	6.48	20.16	8.01	17.25	2.09	0.605	1.385	0.47	No_change	24_17575-3p(mmu-miR-193a-3p)	50	61	118	54	31	108	10.56	13.63	13.97	17.1	6.48	20.16	0.844	1.078	0.108
24_17575-5p	2	5	14	6	6	1	0.42	1.12	1.66	0.98	1.11	0.13	0.697	1.366	0.45	No_change	24_17575-5p	17	13	36	6	6	1	5.38	2.72	6.72	0.98	1.11	0.13	0.006	5.693	2.509	Up_regulate	24_17575-5p	2	5	14	17	13	36	0.42	1.12	1.66	5.38	2.72	6.72	0.003	0.289	-1.789
24_17577-3p(hsa-miR-365a-3p)	101	193	372	164	353	27	21.33	43.12	44.04	26.81	65.46	3.53	0.847	1.13	0.176	No_change	24_17577-3p(hsa-miR-365a-3p)	343	446	781	164	353	27	108.62	93.25	145.79	26.81	65.46	3.53	0.074	3.195	1.676	No_change	24_17577-3p(hsa-miR-365a-3p)	101	193	372	343	446	781	21.33	43.12	44.04	108.62	93.25	145.79	0.004	0.391	-1.355
24_17577-5p	4	11	16	8	17	23	0.84	2.46	1.89	1.31	3.15	3.01	0.299	0.524	-0.931	No_change	24_17577-5p	28	20	70	8	17	23	8.87	4.18	13.07	1.31	3.15	3.01	0.153	2.502	1.323	No_change	24_17577-5p	4	11	16	28	20	70	0.84	2.46	1.89	8.87	4.18	13.07	0.001	0.249	-2.007
24_17591-3p(rno-miR-339-5p)	1	0	6	4	14	2	0.21	0	0.71	0.65	2.6	0.26	0.121	0.293	-1.77	No_change	24_17591-3p(rno-miR-339-5p)	6	8	10	4	14	2	1.9	1.67	1.87	0.65	2.6	0.26	0.723	1.307	0.387	No_change	24_17591-3p(rno-miR-339-5p)	1	0	6	6	8	10	0.21	0	0.71	1.9	1.67	1.87	0.012	0.275	-1.863
24_17591-5p	0	0	2	0	0	0	0	0	0.24	0	0	0	1	5.288	2.403	No_change	24_17591-5p	0	0	0	0	0	0	0	0	0	0	0	0	1	1	0	No_change	24_17591-5p	0	0	2	0	0	0	0	0	0.24	0	0	0	0.576	5.638	2.495
24_17610-3p	1	0	0	0	0	0	0.21	0	0	0	0	0	1	3.662	1.873	No_change	24_17610-3p	0	0	1	0	0	0	0	0	0.19	0	0	0	1	3.686	1.882	No_change	24_17610-3p	1	0	0	0	0	1	0.21	0	0	0	0	0.19	1	0.996	-0.006
24_17610-5p(ppc-miR-8317b-5p)	1	1	0	3	0	0	0.21	0.22	0	0.49	0	0	1	0.732	-0.45	No_change	24_17610-5p(ppc-miR-8317b-5p)	0	0	0	3	0	0	0	0	0	0.49	0	0	0.646	0.132	-2.921	No_change	24_17610-5p(ppc-miR-8317b-5p)	1	1	0	0	0	0	0.21	0.22	0	0	0	0	0.517	6.343	2.665
24_17630-5p	24	18	28	21	1	82	5.07	4.02	3.31	3.43	0.19	10.73	0.394	0.502	-0.995	No_change	24_17630-5p	5	9	12	21	1	82	1.58	1.88	2.24	3.43	0.19	10.73	0.084	0.244	-2.037	No_change	24_17630-5p	24	18	28	5	9	12	5.07	4.02	3.31	1.58	1.88	2.24	0.005	2.576	1.365
24_17648-5p(bta-miR-3432a)	13	4	26	7	11	14	2.75	0.89	3.08	1.14	2.04	1.83	1	1.023	0.032	No_change	24_17648-5p(bta-miR-3432a)	12	41	42	7	11	14	3.8	8.57	7.84	1.14	2.04	1.83	0.077	2.918	1.545	No_change	24_17648-5p(bta-miR-3432a)	13	4	26	12	41	42	2.75	0.89	3.08	3.8	8.57	7.84	0.031	0.426	-1.23
24_17670-5p(ame-miR-6056)	0	0	0	2	0	2	0	0	0	0.33	0	0.26	0.214	0.077	-3.7	No_change	24_17670-5p(ame-miR-6056)	4	1	3	2	0	2	1.27	0.21	0.56	0.33	0	0.26	0.468	2.274	1.185	No_change	24_17670-5p(ame-miR-6056)	0	0	0	4	1	3	0	0	0	1.27	0.21	0.56	0.014	0.041	-4.591
24_17690-5p(isc-miR-5312)	0	0	0	2	0	0	0	0	0	0.33	0	0	0.607	0.156	-2.677	No_change	24_17690-5p(isc-miR-5312)	0	2	0	2	0	0	0	0.42	0	0.33	0	0	1	1.141	0.19	No_change	24_17690-5p(isc-miR-5312)	0	0	0	0	2	0	0	0	0	0	0.42	0	0.574	0.161	-2.638
24_17698-5p(tgu-miR-2980)	49	72	116	56	75	29	10.35	16.09	13.73	9.15	13.91	3.79	0.603	1.334	0.416	No_change	24_17698-5p(tgu-miR-2980)	49	76	75	56	75	29	15.52	15.89	14	9.15	13.91	3.79	0.546	1.395	0.48	No_change	24_17698-5p(tgu-miR-2980)	49	72	116	49	76	75	10.35	16.09	13.73	15.52	15.89	14	0.732	1.107	0.146
24_17705-3p(mmu-miR-5131)	0	2	1	2	1	0	0	0.45	0.12	0.33	0.19	0	1	0.97	-0.044	No_change	24_17705-3p(mmu-miR-5131)	1	2	2	2	1	0	0.32	0.42	0.37	0.33	0.19	0	0.773	1.786	0.837	No_change	24_17705-3p(mmu-miR-5131)	0	2	1	1	2	2	0	0.45	0.12	0.32	0.42	0.37	0.751	0.607	-0.721
24_17706-5p(mmu-miR-5131)	0	2	1	2	1	0	0	0.45	0.12	0.33	0.19	0	1	0.971	-0.043	No_change	24_17706-5p(mmu-miR-5131)	1	2	2	2	1	0	0.32	0.42	0.37	0.33	0.19	0	0.773	1.786	0.837	No_change	24_17706-5p(mmu-miR-5131)	0	2	1	1	2	2	0	0.45	0.12	0.32	0.42	0.37	0.751	0.607	-0.721
24_17713-3p	1	0	0	1	3	2	0.21	0	0	0.16	0.56	0.26	0.215	0.195	-2.357	No_change	24_17713-3p	8	12	13	1	3	2	2.53	2.51	2.43	0.16	0.56	0.26	0.011	5.642	2.496	Up_regulate	24_17713-3p	1	0	0	8	12	13	0.21	0	0	2.53	2.51	2.43	0	0.04	-4.661
24_17730-5p(hsa-miR-4737)	2	3	5	1	0	1	0.42	0.67	0.59	0.16	0	0.13	0.166	3.784	1.92	No_change	24_17730-5p(hsa-miR-4737)	0	3	0	1	0	1	0	0.63	0	0.16	0	0.13	1	1.47	0.556	No_change	24_17730-5p(hsa-miR-4737)	2	3	5	0	3	0	0.42	0.67	0.59	0	0.63	0	0.219	2.948	1.56
24_17762-5p(nve-miR-2024c-3p)	3	0	0	1	4	12	0.63	0	0	0.16	0.74	1.57	0.087	0.162	-2.629	No_change	24_17762-5p(nve-miR-2024c-3p)	0	0	0	1	4	12	0	0	0	0.16	0.74	1.57	0.006	0.02	-5.632	Down_regulate	24_17762-5p(nve-miR-2024c-3p)	3	0	0	0	0	0	0.63	0	0	0	0	0	0.403	9.468	3.243
24_17809-3p(mmu-miR-744-3p)	1	1	4	0	4	1	0.21	0.22	0.47	0	0.74	0.13	1	0.997	-0.005	No_change	24_17809-3p(mmu-miR-744-3p)	23	16	17	0	4	1	7.28	3.35	3.17	0	0.74	0.13	0.001	12.075	3.594	Up_regulate	24_17809-3p(mmu-miR-744-3p)	1	1	4	23	16	17	0.21	0.22	0.47	7.28	3.35	3.17	0	0.099	-3.33
24_17814-3p	151	164	177	135	238	3	31.89	36.64	20.95	22.07	44.13	0.39	0.673	1.352	0.435	No_change	24_17814-3p	174	305	213	135	238	3	55.1	63.77	39.76	22.07	44.13	0.39	0.304	2.128	1.089	No_change	24_17814-3p	151	164	177	174	305	213	31.89	36.64	20.95	55.1	63.77	39.76	0.195	0.694	-0.528
24_17814-5p(hsa-miR-17-5p)	25534	24503	33117	24338	12070	1460	5392.43	5474.96	3920.57	3978.28	2238.22	190.99	0.215	2.195	1.134	No_change	24_17814-5p(hsa-miR-17-5p)	3608	8607	7565	24338	12070	1460	1142.54	1799.5	1412.15	3978.28	2238.22	190.99	0.44	0.622	-0.685	No_change	24_17814-5p(hsa-miR-17-5p)	25534	24503	33117	3608	8607	7565	5392.43	5474.96	3920.57	1142.54	1799.5	1412.15	0	4.175	2.062
24_17822-5p(mdo-miR-151)	12	5	13	11	18	13	2.53	1.12	1.54	1.8	3.34	1.7	0.386	0.617	-0.696	No_change	24_17822-5p(mdo-miR-151)	44	47	51	11	18	13	13.93	9.83	9.52	1.8	3.34	1.7	0.024	3.74	1.903	Up_regulate	24_17822-5p(mdo-miR-151)	12	5	13	44	47	51	2.53	1.12	1.54	13.93	9.83	9.52	0	0.196	-2.353
24_17844-5p	0	0	0	0	3	0	0	0	0	0	0.56	0	0.44	0.111	-3.171	No_change	24_17844-5p	2	7	5	0	3	0	0.63	1.46	0.93	0	0.56	0	0.115	4.437	2.15	No_change	24_17844-5p	0	0	0	2	7	5	0	0	0	0.63	1.46	0.93	0.001	0.026	-5.275
24_17895-3p(mmu-miR-1894-5p)	0	0	1	0	0	0	0	0	0.12	0	0	0	1	3.312	1.728	No_change	24_17895-3p(mmu-miR-1894-5p)	5	0	3	0	0	0	1.58	0	0.56	0	0	0	0.046	26.956	4.753	Up_regulate	24_17895-3p(mmu-miR-1894-5p)	0	0	1	5	0	3	0	0	0.12	1.58	0	0.56	0.095	0.137	-2.872
24_17897-3p	8	8	16	13	15	3	1.69	1.79	1.89	2.12	2.78	0.39	1	0.94	-0.09	No_change	24_17897-3p	3	7	10	13	15	3	0.95	1.46	1.87	2.12	2.78	0.39	0.628	0.713	-0.488	No_change	24_17897-3p	8	8	16	3	7	10	1.69	1.79	1.89	0.95	1.46	1.87	0.258	1.51	0.595
24_17897-5p	2	0	1	0	2	4	0.42	0	0.12	0	0.37	0.52	0.554	0.43	-1.218	No_change	24_17897-5p	0	3	1	0	2	4	0	0.63	0.19	0	0.37	0.52	0.843	0.651	-0.618	No_change	24_17897-5p	2	0	1	0	3	1	0.42	0	0.12	0	0.63	0.19	1	0.766	-0.385
24_17900-3p	99	83	170	112	262	4	20.91	18.55	20.13	18.31	48.58	0.52	0.882	0.895	-0.16	No_change	24_17900-3p	326	522	479	112	262	4	103.23	109.14	89.41	18.31	48.58	0.52	0.064	3.977	1.992	No_change	24_17900-3p	99	83	170	326	522	479	20.91	18.55	20.13	103.23	109.14	89.41	0	0.246	-2.021
24_17900-5p(rno-miR-339-5p)	14995	13266	20690	15681	14519	324	3166.74	2964.16	2449.39	2563.21	2692.36	42.38	0.503	1.598	0.676	No_change	24_17900-5p(rno-miR-339-5p)	28975	40420	44393	15681	14519	324	9175.44	8450.78	8286.8	2563.21	2692.36	42.38	0.037	4.484	2.165	Up_regulate	24_17900-5p(rno-miR-339-5p)	14995	13266	20690	28975	40420	44393	3166.74	2964.16	2449.39	9175.44	8450.78	8286.8	0.001	0.407	-1.295
24_17921-3p	0	1	1	0	0	0	0	0.22	0.12	0	0	0	0.533	6.023	2.59	No_change	24_17921-3p	0	0	0	0	0	0	0	0	0	0	0	0	1	1	0	No_change	24_17921-3p	0	1	1	0	0	0	0	0.22	0.12	0	0	0	0.518	6.192	2.63
24_17921-5p(aca-miR-5446)	41	48	65	25	1	160	8.66	10.73	7.7	4.09	0.19	20.93	0.543	0.601	-0.736	No_change	24_17921-5p(aca-miR-5446)	10	4	17	25	1	160	3.17	0.84	3.17	4.09	0.19	20.93	0.051	0.168	-2.576	No_change	24_17921-5p(aca-miR-5446)	41	48	65	10	4	17	8.66	10.73	7.7	3.17	0.84	3.17	0	4.605	2.203
24_17930-3p(hsa-miR-632)	0	2	3	0	4	2	0	0.45	0.36	0	0.74	0.26	0.841	0.715	-0.485	No_change	24_17930-3p(hsa-miR-632)	10	8	13	0	4	2	3.17	1.67	2.43	0	0.74	0.26	0.021	5.356	2.421	Up_regulate	24_17930-3p(hsa-miR-632)	0	2	3	10	8	13	0	0.45	0.36	3.17	1.67	2.43	0	0.158	-2.659
24_17930-5p	0	1	1	2	3	0	0	0.22	0.12	0.33	0.56	0	0.574	0.414	-1.273	No_change	24_17930-5p	3	0	3	2	3	0	0.95	0	0.56	0.33	0.56	0	0.709	1.438	0.524	No_change	24_17930-5p	0	1	1	3	0	3	0	0.22	0.12	0.95	0	0.56	0.285	0.339	-1.562
24_17936-3p(egr-miR-4990)	3	1	6	7	4	1	0.63	0.22	0.71	1.14	0.74	0.13	0.673	0.73	-0.453	No_change	24_17936-3p(egr-miR-4990)	5	6	4	7	4	1	1.58	1.25	0.75	1.14	0.74	0.13	0.555	1.486	0.572	No_change	24_17936-3p(egr-miR-4990)	3	1	6	5	6	4	0.63	0.22	0.71	1.58	1.25	0.75	0.405	0.617	-0.698
24_17936-5p	3	2	5	3	3	4	0.63	0.45	0.59	0.49	0.56	0.52	0.88	0.844	-0.245	No_change	24_17936-5p	2	1	3	3	3	4	0.63	0.21	0.56	0.49	0.56	0.52	0.604	0.674	-0.569	No_change	24_17936-5p	3	2	5	2	1	3	0.63	0.45	0.59	0.63	0.21	0.56	0.649	1.524	0.608
24_17958-3p(mml-miR-1232)	0	0	0	2	1	0	0	0	0	0.33	0.19	0	0.315	0.108	-3.21	No_change	24_17958-3p(mml-miR-1232)	2	4	3	2	1	0	0.63	0.84	0.56	0.33	0.19	0	0.156	3.139	1.65	No_change	24_17958-3p(mml-miR-1232)	0	0	0	2	4	3	0	0	0	0.63	0.84	0.56	0.006	0.039	-4.679
24_17961-3p	149	150	263	354	117	35	31.47	33.52	31.14	57.86	21.7	4.58	0.931	1.056	0.079	No_change	24_17961-3p	91	95	118	354	117	35	28.82	19.86	22.03	57.86	21.7	4.58	0.662	0.768	-0.381	No_change	24_17961-3p	149	150	263	91	95	118	31.47	33.52	31.14	28.82	19.86	22.03	0.059	1.69	0.757
24_17961-5p(rno-miR-146a-3p)	1545	1516	2799	2036	1843	483	326.28	338.74	331.36	332.8	341.76	63.18	0.692	1.246	0.318	No_change	24_17961-5p(rno-miR-146a-3p)	529	757	951	2036	1843	483	167.52	158.27	177.52	332.8	341.76	63.18	0.342	0.593	-0.754	No_change	24_17961-5p(rno-miR-146a-3p)	1545	1516	2799	529	757	951	326.28	338.74	331.36	167.52	158.27	177.52	0.001	2.451	1.293
24_17967-3p	1	1	3	1	2	0	0.21	0.22	0.36	0.16	0.37	0	1	1.407	0.492	No_change	24_17967-3p	1	0	0	1	2	0	0.32	0	0	0.16	0.37	0	0.713	0.486	-1.04	No_change	24_17967-3p	1	1	3	1	0	0	0.21	0.22	0.36	0.32	0	0	0.248	3.645	1.866
24_17967-5p(mmu-miR-760-3p)	53	67	38	29	0	2	11.19	14.97	4.5	4.74	0	0.26	0.043	5.378	2.427	Up_regulate	24_17967-5p(mmu-miR-760-3p)	10	5	4	29	0	2	3.17	1.05	0.75	4.74	0	0.26	1	0.904	-0.145	No_change	24_17967-5p(mmu-miR-760-3p)	53	67	38	10	5	4	11.19	14.97	4.5	3.17	1.05	0.75	0	7.803	2.964
24_17968-3p(mmu-miR-760-3p)	53	67	38	29	0	2	11.19	14.97	4.5	4.74	0	0.26	0.043	5.378	2.427	Up_regulate	24_17968-3p(mmu-miR-760-3p)	10	5	4	29	0	2	3.17	1.05	0.75	4.74	0	0.26	1	0.904	-0.145	No_change	24_17968-3p(mmu-miR-760-3p)	53	67	38	10	5	4	11.19	14.97	4.5	3.17	1.05	0.75	0	7.803	2.964
24_17984-3p(mmu-miR-6994-3p)	13	15	28	39	203	131	2.75	3.35	3.31	6.37	37.64	17.14	0.001	0.126	-2.991	Down_regulate	24_17984-3p(mmu-miR-6994-3p)	83	94	149	39	203	131	26.28	19.65	27.81	6.37	37.64	17.14	0.866	0.903	-0.148	No_change	24_17984-3p(mmu-miR-6994-3p)	13	15	28	83	94	149	2.75	3.35	3.31	26.28	19.65	27.81	0	0.16	-2.641
24_18114-3p(cin-miR-5596b-3p)	2	1	0	1	5	3	0.42	0.22	0	0.16	0.93	0.39	0.262	0.34	-1.558	No_change	24_18114-3p(cin-miR-5596b-3p)	1	2	2	1	5	3	0.32	0.42	0.37	0.16	0.93	0.39	0.583	0.599	-0.739	No_change	24_18114-3p(cin-miR-5596b-3p)	2	1	0	1	2	2	0.42	0.22	0	0.32	0.42	0.37	0.746	0.612	-0.709
24_18144-3p(mmu-miR-6984-3p)	0	0	2	0	3	0	0	0	0.24	0	0.56	0	0.748	0.576	-0.796	No_change	24_18144-3p(mmu-miR-6984-3p)	7	10	12	0	3	0	2.22	2.09	2.24	0	0.56	0	0.006	9.412	3.235	Up_regulate	24_18144-3p(mmu-miR-6984-3p)	0	0	2	7	10	12	0	0	0.24	2.22	2.09	2.24	0	0.076	-3.718
24_18184-3p	0	0	3	1	2	0	0	0	0.36	0.16	0.37	0	1	0.81	-0.303	No_change	24_18184-3p	0	4	3	1	2	0	0	0.84	0.56	0.16	0.37	0	0.65	2.258	1.175	No_change	24_18184-3p	0	0	3	0	4	3	0	0	0.36	0	0.84	0.56	0.407	0.427	-1.226
24_18249-5p(bta-miR-2387)	5	4	6	6	9	6	1.06	0.89	0.71	0.98	1.67	0.78	0.488	0.639	-0.646	No_change	24_18249-5p(bta-miR-2387)	4	9	12	6	9	6	1.27	1.88	2.24	0.98	1.67	0.78	0.754	1.249	0.32	No_change	24_18249-5p(bta-miR-2387)	5	4	6	4	9	12	1.06	0.89	0.71	1.27	1.88	2.24	0.233	0.586	-0.772
24_18250-3p(bta-miR-2387)	5	4	6	6	9	6	1.06	0.89	0.71	0.98	1.67	0.78	0.488	0.639	-0.646	No_change	24_18250-3p(bta-miR-2387)	4	9	12	6	9	6	1.27	1.88	2.24	0.98	1.67	0.78	0.754	1.249	0.32	No_change	24_18250-3p(bta-miR-2387)	5	4	6	4	9	12	1.06	0.89	0.71	1.27	1.88	2.24	0.232	0.586	-0.772
24_18252-3p	38	24	39	20	10	13	8.03	5.36	4.62	3.27	1.85	1.7	0.202	2.079	1.056	No_change	24_18252-3p	6	12	15	20	10	13	1.9	2.51	2.8	3.27	1.85	1.7	0.763	0.841	-0.25	No_change	24_18252-3p	38	24	39	6	12	15	8.03	5.36	4.62	1.9	2.51	2.8	0.002	2.959	1.565
24_18252-5p	0	0	0	4	0	0	0	0	0	0.65	0	0	0.329	0.087	-3.531	No_change	24_18252-5p	0	1	0	4	0	0	0	0.21	0	0.65	0	0	0.762	0.377	-1.406	No_change	24_18252-5p	0	0	0	0	1	0	0	0	0	0	0.21	0	1	0.271	-1.883
24_18258-3p(cin-miR-4094-5p)	3	1	3	3	3	0	0.63	0.22	0.36	0.49	0.56	0	1	1.071	0.099	No_change	24_18258-3p(cin-miR-4094-5p)	2	25	9	3	3	0	0.63	5.23	1.68	0.49	0.56	0	0.023	6.019	2.589	Up_regulate	24_18258-3p(cin-miR-4094-5p)	3	1	3	2	25	9	0.63	0.22	0.36	0.63	5.23	1.68	0.009	0.205	-2.287
24_18271-3p	0	0	1	0	1	1	0	0	0.12	0	0.19	0.13	1	0.491	-1.026	No_change	24_18271-3p	1	1	0	0	1	1	0.32	0.21	0	0	0.19	0.13	1	1.09	0.125	No_change	24_18271-3p	0	0	1	1	1	0	0	0	0.12	0.32	0.21	0	1	0.539	-0.892
24_18271-5p(hsa-miR-4512)	21	18	28	18	2	5	4.43	4.02	3.31	2.94	0.37	0.65	0.166	2.426	1.279	No_change	24_18271-5p(hsa-miR-4512)	38	30	32	18	2	5	12.03	6.27	5.97	2.94	0.37	0.65	0.012	5.068	2.342	Up_regulate	24_18271-5p(hsa-miR-4512)	21	18	28	38	30	32	4.43	4.02	3.31	12.03	6.27	5.97	0.156	0.607	-0.721
24_18278-3p	97	23	146	43	74	41	20.49	5.14	17.28	7.03	13.72	5.36	0.588	1.372	0.457	No_change	24_18278-3p	153	296	367	43	74	41	48.45	61.89	68.51	7.03	13.72	5.36	0.003	5.409	2.435	Up_regulate	24_18278-3p	97	23	146	153	296	367	20.49	5.14	17.28	48.45	61.89	68.51	0.001	0.299	-1.741
24_18278-5p(bta-miR-3432a)	3794	1490	7970	1723	3039	3621	801.24	332.93	943.53	281.64	563.54	473.68	0.777	1.178	0.237	No_change	24_18278-5p(bta-miR-3432a)	4772	8875	12658	1723	3039	3621	1511.14	1855.53	2362.86	281.64	563.54	473.68	0.041	3.142	1.652	Up_regulate	24_18278-5p(bta-miR-3432a)	3794	1490	7970	4772	8875	12658	801.24	332.93	943.53	1511.14	1855.53	2362.86	0.019	0.454	-1.138
24_18330-3p	4	6	6	8	1	1	0.84	1.34	0.71	1.31	0.19	0.13	0.653	1.507	0.592	No_change	24_18330-3p	0	1	0	8	1	1	0	0.21	0	1.31	0.19	0.13	0.149	0.155	-2.687	No_change	24_18330-3p	4	6	6	0	1	0	0.84	1.34	0.71	0	0.21	0	0.001	11.575	3.533
24_18347-3p	1	0	0	0	0	0	0.21	0	0	0	0	0	1	3.662	1.873	No_change	24_18347-3p	2	1	1	0	0	0	0.63	0.21	0.19	0	0	0	0.191	12.927	3.692	No_change	24_18347-3p	1	0	0	2	1	1	0.21	0	0	0.63	0.21	0.19	0.417	0.297	-1.754
24_18347-5p(mmu-miR-1938)	19	8	17	13	21	8	4.01	1.79	2.01	2.12	3.89	1.05	0.966	0.956	-0.064	No_change	24_18347-5p(mmu-miR-1938)	15	18	29	13	21	8	4.75	3.76	5.41	2.12	3.89	1.05	0.397	1.619	0.695	No_change	24_18347-5p(mmu-miR-1938)	19	8	17	15	18	29	4.01	1.79	2.01	4.75	3.76	5.41	0.27	0.679	-0.559
24_18378-3p(cin-miR-92c-5p)	2	0	4	1	5	1	0.42	0	0.47	0.16	0.93	0.13	0.852	0.725	-0.464	No_change	24_18378-3p(cin-miR-92c-5p)	2	2	3	1	5	1	0.63	0.42	0.56	0.16	0.93	0.13	1	1.089	0.123	No_change	24_18378-3p(cin-miR-92c-5p)	2	0	4	2	2	3	0.42	0	0.47	0.63	0.42	0.56	0.803	0.796	-0.329
25_18412-5p(mmu-miR-3098-3p)	2	0	2	1	3	4	0.42	0	0.24	0.16	0.56	0.52	0.328	0.426	-1.231	No_change	25_18412-5p(mmu-miR-3098-3p)	3	0	1	1	3	4	0.95	0	0.19	0.16	0.56	0.52	0.735	0.606	-0.721	No_change	25_18412-5p(mmu-miR-3098-3p)	2	0	2	3	0	1	0.42	0	0.24	0.95	0	0.19	1	0.859	-0.219
25_18440-5p(hru-miR-1990)	122	189	257	95	1	21	25.76	42.23	30.43	15.53	0.19	2.75	0.05	4.477	2.162	Up_regulate	25_18440-5p(hru-miR-1990)	29	14	34	95	1	21	9.18	2.93	6.35	15.53	0.19	2.75	0.873	0.879	-0.187	No_change	25_18440-5p(hru-miR-1990)	122	189	257	29	14	34	25.76	42.23	30.43	9.18	2.93	6.35	0	6.645	2.732
25_18479-3p	0	1	3	0	1	0	0	0.22	0.36	0	0.19	0	0.69	2.722	1.445	No_change	25_18479-3p	0	0	4	0	1	0	0	0	0.75	0	0.19	0	0.602	3.087	1.626	No_change	25_18479-3p	0	1	3	0	0	4	0	0.22	0.36	0	0	0.75	1	0.947	-0.078
25_18524-3p	0	1	0	0	0	0	0	0.22	0	0	0	0	1	3.818	1.933	No_change	25_18524-3p	1	0	0	0	0	0	0.32	0	0	0	0	0	1	4.36	2.124	No_change	25_18524-3p	0	1	0	1	0	0	0	0.22	0	0.32	0	0	1	0.948	-0.077
25_18524-5p	3	5	10	2	0	1	0.63	1.12	1.18	0.33	0	0.13	0.056	4.648	2.217	No_change	25_18524-5p	0	0	1	2	0	1	0	0	0.19	0.33	0	0.13	0.694	0.444	-1.172	No_change	25_18524-5p	3	5	10	0	0	1	0.63	1.12	1.18	0	0	0.19	0.001	12.562	3.651
25_18555-3p(mmu-miR-7660-5p)	9	7	21	18	23	5	1.9	1.56	2.49	2.94	4.27	0.65	0.58	0.708	-0.497	No_change	25_18555-3p(mmu-miR-7660-5p)	46	59	58	18	23	5	14.57	12.34	10.83	2.94	4.27	0.65	0.018	4.081	2.029	Up_regulate	25_18555-3p(mmu-miR-7660-5p)	9	7	21	46	59	58	1.9	1.56	2.49	14.57	12.34	10.83	0	0.206	-2.28
25_18605-3p	22	11	21	36	38	44	4.65	2.46	2.49	5.88	7.05	5.76	0.102	0.394	-1.344	No_change	25_18605-3p	16	48	30	36	38	44	5.07	10.04	5.6	5.88	7.05	5.76	0.739	0.827	-0.274	No_change	25_18605-3p	22	11	21	16	48	30	4.65	2.46	2.49	5.07	10.04	5.6	0.107	0.566	-0.822
25_18607-3p	430	210	382	216	131	333	90.81	46.92	45.22	35.31	24.29	43.56	0.712	1.239	0.31	No_change	25_18607-3p	37	55	35	216	131	333	11.72	11.5	6.53	35.31	24.29	43.56	0.007	0.203	-2.3	Down_regulate	25_18607-3p	430	210	382	37	55	35	90.81	46.92	45.22	11.72	11.5	6.53	0	7.565	2.919
25_18658-3p(bmo-miR-3362)	0	0	49	10	17	6	0	0	5.8	1.63	3.15	0.78	1	0.981	-0.027	No_change	25_18658-3p(bmo-miR-3362)	3	1	8	10	17	6	0.95	0.21	1.49	1.63	3.15	0.78	0.213	0.406	-1.299	No_change	25_18658-3p(bmo-miR-3362)	0	0	49	3	1	8	0	0	5.8	0.95	0.21	1.49	0.252	2.964	1.567
25_18743-5p	0	2	2	2	1	1	0	0.45	0.24	0.33	0.19	0.13	1	0.893	-0.164	No_change	25_18743-5p	1	0	0	2	1	1	0.32	0	0	0.33	0.19	0.13	0.455	0.362	-1.467	No_change	25_18743-5p	0	2	2	1	0	0	0	0.45	0.24	0.32	0	0	0.452	2.928	1.55
25_18782-3p(bta-miR-2285b)	352	157	185	277	8	159	74.34	35.08	21.9	45.28	1.48	20.8	0.625	1.425	0.51	No_change	25_18782-3p(bta-miR-2285b)	12	22	18	277	8	159	3.8	4.6	3.36	45.28	1.48	20.8	0.007	0.136	-2.879	Down_regulate	25_18782-3p(bta-miR-2285b)	352	157	185	12	22	18	74.34	35.08	21.9	3.8	4.6	3.36	0	13.296	3.733
25_18812-3p(sko-miR-4819-5p)	3	0	6	4	2	189	0.63	0	0.71	0.65	0.37	24.72	0.002	0.029	-5.093	Down_regulate	25_18812-3p(sko-miR-4819-5p)	0	10	6	4	2	189	0	2.09	1.12	0.65	0.37	24.72	0.015	0.069	-3.849	Down_regulate	25_18812-3p(sko-miR-4819-5p)	3	0	6	0	10	6	0.63	0	0.71	0	2.09	1.12	0.506	0.551	-0.86
25_18868-3p	41	36	41	108	50	17	8.66	8.04	4.85	17.65	9.27	2.22	0.505	0.669	-0.58	No_change	25_18868-3p	8	15	12	108	50	17	2.53	3.14	2.24	17.65	9.27	2.22	0.02	0.242	-2.049	Down_regulate	25_18868-3p	41	36	41	8	15	12	8.66	8.04	4.85	2.53	3.14	2.24	0.001	3.283	1.715
25_18877-5p(hsa-miR-942-5p)	0	0	0	0	0	0	0	0	0	0	0	0	1	1	0	No_change	25_18877-5p(hsa-miR-942-5p)	0	4	0	0	0	0	0	0.84	0	0	0	0	0.339	11.355	3.505	No_change	25_18877-5p(hsa-miR-942-5p)	0	0	0	0	4	0	0	0	0	0	0.84	0	0.283	0.09	-3.48
26_18921-3p(tca-miR-3900-3p)	6	2	5	5	0	2	1.27	0.45	0.59	0.82	0	0.26	0.578	1.611	0.688	No_change	26_18921-3p(tca-miR-3900-3p)	2	3	2	5	0	2	0.63	0.63	0.37	0.82	0	0.26	1	1.167	0.223	No_change	26_18921-3p(tca-miR-3900-3p)	6	2	5	2	3	2	1.27	0.45	0.59	0.63	0.63	0.37	0.438	1.721	0.783
26_18951-3p(oan-miR-1406-3p)	7	3	14	3	7	0	1.48	0.67	1.66	0.49	1.3	0	0.322	2.063	1.044	No_change	26_18951-3p(oan-miR-1406-3p)	38	46	35	3	7	0	12.03	9.62	6.53	0.49	1.3	0	0	13.427	3.747	Up_regulate	26_18951-3p(oan-miR-1406-3p)	7	3	14	38	46	35	1.48	0.67	1.66	12.03	9.62	6.53	0	0.181	-2.465
26_18951-5p	0	0	1	2	0	0	0	0	0.12	0.33	0	0	1	0.502	-0.995	No_change	26_18951-5p	1	0	1	2	0	0	0.32	0	0.19	0.33	0	0	1	1.22	0.287	No_change	26_18951-5p	0	0	1	1	0	1	0	0	0.12	0.32	0	0.19	1	0.539	-0.891
26_18958-5p(dps-miR-2514)	1	4	2	6	0	0	0.21	0.89	0.24	0.98	0	0	1	1.197	0.259	No_change	26_18958-5p(dps-miR-2514)	0	0	0	6	0	0	0	0	0	0.98	0	0	0.278	0.072	-3.797	No_change	26_18958-5p(dps-miR-2514)	1	4	2	0	0	0	0.21	0.89	0.24	0	0	0	0.037	19.92	4.316
26_18978-3p	0	0	1	0	0	0	0	0	0.12	0	0	0	1	3.313	1.728	No_change	26_18978-3p	0	0	1	0	0	0	0	0	0.19	0	0	0	1	3.685	1.881	No_change	26_18978-3p	0	0	1	0	0	1	0	0	0.12	0	0	0.19	1	0.944	-0.082
26_18978-5p	3	5	7	3	15	8	0.63	1.12	0.83	0.49	2.78	1.05	0.308	0.507	-0.979	No_change	26_18978-5p	2	2	2	3	15	8	0.63	0.42	0.37	0.49	2.78	1.05	0.087	0.257	-1.958	No_change	26_18978-5p	3	5	7	2	2	2	0.63	1.12	0.83	0.63	0.42	0.37	0.174	2.273	1.184
26_18982-5p	0	1	2	0	0	0	0	0.22	0.24	0	0	0	0.308	8.266	3.047	No_change	26_18982-5p	0	3	9	0	0	0	0	0.63	1.68	0	0	0	0.033	31.341	4.97	Up_regulate	26_18982-5p	0	1	2	0	3	9	0	0.22	0.24	0	0.63	1.68	0.184	0.272	-1.879
26_18989-3p(nve-miR-2028-3p)	2	1	2	2	1	1	0.42	0.22	0.24	0.33	0.19	0.13	1	1.097	0.133	No_change	26_18989-3p(nve-miR-2028-3p)	1	0	1	2	1	1	0.32	0	0.19	0.33	0.19	0.13	0.732	0.613	-0.706	No_change	26_18989-3p(nve-miR-2028-3p)	2	1	2	1	0	1	0.42	0.22	0.24	0.32	0	0.19	0.48	2.147	1.102
26_19038-3p(hsa-miR-100-3p)	8	9	13	12	3	8	1.69	2.01	1.54	1.96	0.56	1.05	0.897	1.131	0.178	No_change	26_19038-3p(hsa-miR-100-3p)	4	1	6	12	3	8	1.27	0.21	1.12	1.96	0.56	1.05	0.464	0.566	-0.82	No_change	26_19038-3p(hsa-miR-100-3p)	8	9	13	4	1	6	1.69	2.01	1.54	1.27	0.21	1.12	0.049	2.507	1.326
26_19054-3p	41	36	41	108	50	17	8.66	8.04	4.85	17.65	9.27	2.22	0.504	0.669	-0.58	No_change	26_19054-3p	8	15	12	108	50	17	2.53	3.14	2.24	17.65	9.27	2.22	0.021	0.242	-2.049	Down_regulate	26_19054-3p	41	36	41	8	15	12	8.66	8.04	4.85	2.53	3.14	2.24	0.001	3.283	1.715
26_19101-3p	2	2	4	1	6	1	0.42	0.45	0.47	0.16	1.11	0.13	1	0.896	-0.159	No_change	26_19101-3p	1	2	6	1	6	1	0.32	0.42	1.12	0.16	1.11	0.13	1	1.149	0.201	No_change	26_19101-3p	2	2	4	1	2	6	0.42	0.45	0.47	0.32	0.42	1.12	0.834	0.857	-0.222
26_19101-5p(hsa-miR-486-5p)	1001	637	1737	1778	4295	1675	211.4	142.33	205.64	290.63	796.45	219.12	0.078	0.374	-1.418	No_change	26_19101-5p(hsa-miR-486-5p)	2457	2559	5536	1778	4295	1675	778.05	535.02	1033.4	290.63	796.45	219.12	0.499	1.455	0.541	No_change	26_19101-5p(hsa-miR-486-5p)	1001	637	1737	2457	2559	5536	211.4	142.33	205.64	778.05	535.02	1033.4	0	0.293	-1.769
26_19147-3p	12	9	25	7	19	4	2.53	2.01	2.96	1.14	3.52	0.52	0.652	1.337	0.419	No_change	26_19147-3p	8	22	16	7	19	4	2.53	4.6	2.99	1.14	3.52	0.52	0.441	1.619	0.695	No_change	26_19147-3p	12	9	25	8	22	16	2.53	2.01	2.96	2.53	4.6	2.99	0.892	0.938	-0.092
26_19147-5p	160	175	275	181	170	31	33.79	39.1	32.56	29.59	31.52	4.06	0.462	1.524	0.608	No_change	26_19147-5p	63	124	124	181	170	31	19.95	25.93	23.15	29.59	31.52	4.06	0.907	0.931	-0.104	No_change	26_19147-5p	160	175	275	63	124	124	33.79	39.1	32.56	19.95	25.93	23.15	0.02	1.886	0.916
2_12155-3p	8	5	7	10	11	3	1.69	1.12	0.83	1.63	2.04	0.39	0.747	0.79	-0.34	No_change	2_12155-3p	1	13	12	10	11	3	0.32	2.72	2.24	1.63	2.04	0.39	0.946	1.124	0.169	No_change	2_12155-3p	8	5	7	1	13	12	1.69	1.12	0.83	0.32	2.72	2.24	0.679	0.786	-0.348
2_12155-5p(bta-miR-2284j)	16	14	12	21	7	0	3.38	3.13	1.42	3.43	1.3	0	0.528	1.558	0.64	No_change	2_12155-5p(bta-miR-2284j)	0	5	2	21	7	0	0	1.05	0.37	3.43	1.3	0	0.179	0.3	-1.738	No_change	2_12155-5p(bta-miR-2284j)	16	14	12	0	5	2	3.38	3.13	1.42	0	1.05	0.37	0	5.81	2.539
2_12192-3p	389	501	782	588	151	211	82.15	111.94	92.58	96.11	28	27.6	0.425	1.578	0.658	No_change	2_12192-3p	42	99	145	588	151	211	13.3	20.7	27.07	96.11	28	27.6	0.06	0.338	-1.565	No_change	2_12192-3p	389	501	782	42	99	145	82.15	111.94	92.58	13.3	20.7	27.07	0	5.743	2.522
2_12192-5p(hsa-miR-25-3p)	6465	5813	7757	5943	722	1030	1365.32	1298.86	918.32	971.44	133.89	134.74	0.146	2.507	1.326	No_change	2_12192-5p(hsa-miR-25-3p)	858	1452	1533	5943	722	1030	271.7	303.58	286.16	971.44	133.89	134.74	0.42	0.619	-0.692	No_change	2_12192-5p(hsa-miR-25-3p)	6465	5813	7757	858	1452	1533	1365.32	1298.86	918.32	271.7	303.58	286.16	0	5.089	2.347
2_12258-5p(mml-miR-23a-5p)	5	4	18	1	6	1	1.06	0.89	2.13	0.16	1.11	0.13	0.185	2.693	1.429	No_change	2_12258-5p(mml-miR-23a-5p)	4	3	18	1	6	1	1.27	0.63	3.36	0.16	1.11	0.13	0.168	3.126	1.644	No_change	2_12258-5p(mml-miR-23a-5p)	5	4	18	4	3	18	1.06	0.89	2.13	1.27	0.63	3.36	1	0.982	-0.026
2_12272-3p	952	1281	1988	1937	1469	561	201.05	286.23	235.35	316.62	272.41	73.39	0.979	0.986	-0.021	No_change	2_12272-3p	303	715	757	1937	1469	561	95.95	149.49	141.31	316.62	272.41	73.39	0.203	0.499	-1.002	No_change	2_12272-3p	952	1281	1988	303	715	757	201.05	286.23	235.35	95.95	149.49	141.31	0.004	2.317	1.212
2_12272-5p(dme-miR-7-5p)	63597	76247	116528	106964	28044	153034	13430.8	17036.7	13795.2	17484.3	5200.39	20019.3	0.569	0.71	-0.494	No_change	2_12272-5p(dme-miR-7-5p)	4548	9660	10036	106964	28044	153034	1440.2	2019.66	1873.41	17484.3	5200.39	20019.3	0	0.087	-3.528	Down_regulate	2_12272-5p(dme-miR-7-5p)	63597	76247	116528	4548	9660	10036	13430.8	17036.7	13795.2	1440.2	2019.66	1873.41	0	10.273	3.361
2_12274-3p(hsa-miR-6776-3p)	0	0	0	1	2	0	0	0	0	0.16	0.37	0	0.317	0.108	-3.21	No_change	2_12274-3p(hsa-miR-6776-3p)	0	1	4	1	2	0	0	0.21	0.75	0.16	0.37	0	0.814	1.646	0.719	No_change	2_12274-3p(hsa-miR-6776-3p)	0	0	0	0	1	4	0	0	0	0	0.21	0.75	0.133	0.072	-3.797
2_12274-5p	1	1	3	2	1	2	0.21	0.22	0.36	0.33	0.19	0.26	1	0.844	-0.244	No_change	2_12274-5p	3	0	1	2	1	2	0.95	0	0.19	0.33	0.19	0.26	1	0.991	-0.014	No_change	2_12274-5p	1	1	3	3	0	1	0.21	0.22	0.36	0.95	0	0.19	1	1.074	0.104
2_12302-5p(bta-miR-2284g)	185	73	114	98	1	15	39.07	16.31	13.5	16.02	0.19	1.96	0.135	3.184	1.671	No_change	2_12302-5p(bta-miR-2284g)	7	21	23	98	1	15	2.22	4.39	4.29	16.02	0.19	1.96	0.431	0.543	-0.882	No_change	2_12302-5p(bta-miR-2284g)	185	73	114	7	21	23	39.07	16.31	13.5	2.22	4.39	4.29	0	7.38	2.884
2_12315-3p(gga-miR-1453)	0	0	0	0	1	0	0	0	0	0	0.19	0	1	0.264	-1.922	No_change	2_12315-3p(gga-miR-1453)	0	3	2	0	1	0	0	0.63	0.37	0	0.19	0	0.364	3.948	1.981	No_change	2_12315-3p(gga-miR-1453)	0	0	0	0	3	2	0	0	0	0	0.63	0.37	0.103	0.071	-3.82
2_12315-5p	0	0	0	0	0	1	0	0	0	0	0	0.13	1	0.24	-2.057	No_change	2_12315-5p	0	2	0	0	0	1	0	0.42	0	0	0	0.13	1	1.667	0.737	No_change	2_12315-5p	0	0	0	0	2	0	0	0	0	0	0.42	0	0.574	0.161	-2.638
2_12317-3p(hsa-miR-320a)	2316	2976	5210	3520	7644	2561	489.11	664.96	616.79	575.38	1417.48	335.02	0.493	0.684	-0.548	No_change	2_12317-3p(hsa-miR-320a)	5189	7190	7312	3520	7644	2561	1643.19	1503.24	1364.92	575.38	1417.48	335.02	0.402	1.582	0.662	No_change	2_12317-3p(hsa-miR-320a)	2316	2976	5210	5189	7190	7312	489.11	664.96	616.79	1643.19	1503.24	1364.92	0.009	0.491	-1.027
2_12317-5p	2	1	1	0	4	0	0.42	0.22	0.12	0	0.74	0	1	0.981	-0.028	No_change	2_12317-5p	2	5	7	0	4	0	0.63	1.05	1.31	0	0.74	0	0.197	3.396	1.764	No_change	2_12317-5p	2	1	1	2	5	7	0.42	0.22	0.12	0.63	1.05	1.31	0.062	0.297	-1.753
2_12333-3p(hco-miR-5906)	19	19	60	23	35	45	4.01	4.25	7.1	3.76	6.49	5.89	0.584	0.724	-0.466	No_change	2_12333-3p(hco-miR-5906)	16	28	37	23	35	45	5.07	5.85	6.91	3.76	6.49	5.89	0.713	0.803	-0.316	No_change	2_12333-3p(hco-miR-5906)	19	19	60	16	28	37	4.01	4.25	7.1	5.07	5.85	6.91	0.84	1.096	0.133
2_12454-5p(mmu-miR-204-5p)	51	13	8	20	847	24	10.77	2.9	0.95	3.27	157.07	3.14	0.01	0.089	-3.489	Down_regulate	2_12454-5p(mmu-miR-204-5p)	102	18	12	20	847	24	32.3	3.76	2.24	3.27	157.07	3.14	0.095	0.202	-2.308	No_change	2_12454-5p(mmu-miR-204-5p)	51	13	8	102	18	12	10.77	2.9	0.95	32.3	3.76	2.24	0.225	0.455	-1.136
2_12477-3p(hsa-miR-101-3p)	22459	23556	30701	42389	8401	33332	4743.03	5263.36	3634.55	6928.89	1557.86	4360.35	0.682	0.786	-0.348	No_change	2_12477-3p(hsa-miR-101-3p)	1781	3566	5202	42389	8401	33332	563.98	745.56	971.05	6928.89	1557.86	4360.35	0.001	0.134	-2.895	Down_regulate	2_12477-3p(hsa-miR-101-3p)	22459	23556	30701	1781	3566	5202	4743.03	5263.36	3634.55	563.98	745.56	971.05	0	7.281	2.864
2_12477-5p	1	0	0	2	4	0	0.21	0	0	0.33	0.74	0	0.276	0.213	-2.231	No_change	2_12477-5p	1	0	0	2	4	0	0.32	0	0	0.33	0.74	0	0.394	0.26	-1.946	No_change	2_12477-5p	1	0	0	1	0	0	0.21	0	0	0.32	0	0	1	0.934	-0.099
2_12528-3p	13	4	17	16	12	1	2.75	0.89	2.01	2.62	2.23	0.13	0.958	1.069	0.096	No_change	2_12528-3p	2	9	7	16	12	1	0.63	1.88	1.31	2.62	2.23	0.13	0.676	0.702	-0.51	No_change	2_12528-3p	13	4	17	2	9	7	2.75	0.89	2.01	0.63	1.88	1.31	0.179	1.776	0.829
2_12528-5p(hsa-miR-491-5p)	64	73	120	184	299	17	13.52	16.31	14.21	30.08	55.45	2.22	0.274	0.497	-1.007	No_change	2_12528-5p(hsa-miR-491-5p)	90	158	139	184	299	17	28.5	33.03	25.95	30.08	55.45	2.22	0.852	0.884	-0.179	No_change	2_12528-5p(hsa-miR-491-5p)	64	73	120	90	158	139	13.52	16.31	14.21	28.5	33.03	25.95	0.087	0.627	-0.672
2_12546-3p	2	5	7	4	4	0	0.42	1.12	0.83	0.65	0.74	0	0.608	1.599	0.677	No_change	2_12546-3p	0	7	1	4	4	0	0	1.46	0.19	0.65	0.74	0	1	1.069	0.096	No_change	2_12546-3p	2	5	7	0	7	1	0.42	1.12	0.83	0	1.46	0.19	0.436	1.694	0.761
2_12546-5p(mse-miR-9571b)	92	96	187	91	1	15	19.43	21.45	22.14	14.87	0.19	1.96	0.125	3.172	1.665	No_change	2_12546-5p(mse-miR-9571b)	5	29	23	91	1	15	1.58	6.06	4.29	14.87	0.19	1.96	0.551	0.627	-0.674	No_change	2_12546-5p(mse-miR-9571b)	92	96	187	5	29	23	19.43	21.45	22.14	1.58	6.06	4.29	0	6.392	2.676
2_12548-3p(hco-miR-5904c)	3	4	7	8	9	0	0.63	0.89	0.83	1.31	1.67	0	0.849	0.779	-0.361	No_change	2_12548-3p(hco-miR-5904c)	6	6	3	8	9	0	1.9	1.25	0.56	1.31	1.67	0	0.933	1.092	0.128	No_change	2_12548-3p(hco-miR-5904c)	3	4	7	6	6	3	0.63	0.89	0.83	1.9	1.25	0.56	0.768	0.858	-0.22
2_12548-5p	2	2	2	2	0	0	0.42	0.45	0.24	0.33	0	0	0.417	2.533	1.341	No_change	2_12548-5p	0	0	0	2	0	0	0	0	0	0.33	0	0	0.629	0.182	-2.456	No_change	2_12548-5p	2	2	2	0	0	0	0.42	0.45	0.24	0	0	0	0.036	16.676	4.06
2_12613-3p(mml-miR-1243-3p)	2875	1929	3883	2324	1797	7095	607.16	431.02	459.69	379.88	333.23	928.14	0.387	0.589	-0.765	No_change	2_12613-3p(mml-miR-1243-3p)	404	1027	846	2324	1797	7095	127.93	214.72	157.92	379.88	333.23	928.14	0.008	0.198	-2.338	Down_regulate	2_12613-3p(mml-miR-1243-3p)	2875	1929	3883	404	1027	846	607.16	431.02	459.69	127.93	214.72	157.92	0	3.698	1.887
2_12613-5p	2	0	2	0	0	0	0.42	0	0.24	0	0	0	0.322	10.739	3.425	No_change	2_12613-5p	0	0	0	0	0	0	0	0	0	0	0	0	1	1	0	No_change	2_12613-5p	2	0	2	0	0	0	0.42	0	0.24	0	0	0	0.166	11.214	3.487
2_12631-3p	0	0	1	1	3	0	0	0	0.12	0.16	0.56	0	0.497	0.279	-1.843	No_change	2_12631-3p	0	0	0	1	3	0	0	0	0	0.16	0.56	0	0.251	0.09	-3.478	No_change	2_12631-3p	0	0	1	0	0	0	0	0	0.12	0	0	0	1	3.486	1.801
2_12631-5p(hsa-miR-15a-5p)	0	1	0	0	2	0	0	0.22	0	0	0.37	0	1	0.605	-0.726	No_change	2_12631-5p(hsa-miR-15a-5p)	0	2	0	0	2	0	0	0.42	0	0	0.37	0	1	1.003	0.004	No_change	2_12631-5p(hsa-miR-15a-5p)	0	1	0	0	2	0	0	0.22	0	0	0.42	0	1	0.606	-0.722
2_12641-3p	42	36	45	103	40	18	8.87	8.04	5.33	16.84	7.42	2.35	0.626	0.746	-0.423	No_change	2_12641-3p	7	14	14	103	40	18	2.22	2.93	2.61	16.84	7.42	2.35	0.029	0.26	-1.945	Down_regulate	2_12641-3p	42	36	45	7	14	14	8.87	8.04	5.33	2.22	2.93	2.61	0.001	3.426	1.776
2_12685-3p	74	55	59	210	67	267	15.63	12.29	6.98	34.33	12.42	34.93	0.047	0.297	-1.752	Down_regulate	2_12685-3p	7	21	9	210	67	267	2.22	4.39	1.68	34.33	12.42	34.93	0	0.072	-3.794	Down_regulate	2_12685-3p	74	55	59	7	21	9	15.63	12.29	6.98	2.22	4.39	1.68	0	5.06	2.339
2_12685-5p	1	1	4	1	0	0	0.21	0.22	0.47	0.16	0	0	0.304	3.995	1.998	No_change	2_12685-5p	0	0	0	1	0	0	0	0	0	0.16	0	0	1	0.298	-1.748	No_change	2_12685-5p	1	1	4	0	0	0	0.21	0.22	0.47	0	0	0	0.082	16.148	4.013
2_12811-3p(mml-miR-3200-5p)	359	237	120	322	15	270	75.82	52.96	14.21	52.63	2.78	35.32	0.895	1.1	0.138	No_change	2_12811-3p(mml-miR-3200-5p)	8	16	13	322	15	270	2.53	3.35	2.43	52.63	2.78	35.32	0	0.068	-3.88	Down_regulate	2_12811-3p(mml-miR-3200-5p)	359	237	120	8	16	13	75.82	52.96	14.21	2.53	3.35	2.43	0	20.181	4.335
2_12852-5p(hsa-miR-6874-5p)	0	1	1	3	9	1	0	0.22	0.12	0.49	1.67	0.13	0.083	0.166	-2.59	No_change	2_12852-5p(hsa-miR-6874-5p)	0	1	0	3	9	1	0	0.21	0	0.49	1.67	0.13	0.056	0.109	-3.194	No_change	2_12852-5p(hsa-miR-6874-5p)	0	1	1	0	1	0	0	0.22	0.12	0	0.21	0	1	1.666	0.737
2_12879-3p(hsa-miR-6794-3p)	0	0	2	1	4	0	0	0	0.24	0.16	0.74	0	0.393	0.373	-1.423	No_change	2_12879-3p(hsa-miR-6794-3p)	2	1	2	1	4	0	0.63	0.21	0.37	0.16	0.74	0	1	1.138	0.186	No_change	2_12879-3p(hsa-miR-6794-3p)	0	0	2	2	1	2	0	0	0.24	0.63	0.21	0.37	0.504	0.402	-1.315
2_12933-3p(cin-miR-4121-3p)	1	0	0	0	0	3	0.21	0	0	0	0	0.39	0.602	0.328	-1.608	No_change	2_12933-3p(cin-miR-4121-3p)	0	0	0	0	0	3	0	0	0	0	0	0.39	0.473	0.102	-3.298	No_change	2_12933-3p(cin-miR-4121-3p)	1	0	0	0	0	0	0.21	0	0	0	0	0	1	3.694	1.885
2_12978-3p	0	0	0	2	2	1	0	0	0	0.33	0.37	0.13	0.093	0.066	-3.925	No_change	2_12978-3p	2	1	0	2	2	1	0.63	0.21	0	0.33	0.37	0.13	1	0.739	-0.435	No_change	2_12978-3p	0	0	0	2	1	0	0	0	0	0.63	0.21	0	0.315	0.102	-3.298
2_12978-5p(hsa-miR-3609)	38079	56049	77878	122098	6682	2888	8041.77	12523.6	9219.62	19958.1	1239.09	377.8	0.732	1.295	0.373	No_change	2_12978-5p(hsa-miR-3609)	2169	5852	9666	122098	6682	2888	686.85	1223.5	1804.34	19958.1	1239.09	377.8	0.022	0.167	-2.581	Down_regulate	2_12978-5p(hsa-miR-3609)	38079	56049	77878	2169	5852	9666	8041.77	12523.6	9219.62	686.85	1223.5	1804.34	0	9.814	3.295
2_13036-5p(hsa-miR-4690-5p)	1	1	0	0	8	6	0.21	0.22	0	0	1.48	0.78	0.081	0.151	-2.724	No_change	2_13036-5p(hsa-miR-4690-5p)	0	1	1	0	8	6	0	0.21	0.19	0	1.48	0.78	0.084	0.159	-2.65	No_change	2_13036-5p(hsa-miR-4690-5p)	1	1	0	0	1	1	0.21	0.22	0	0	0.21	0.19	1	0.983	-0.024
2_13089-3p(bmo-bantam-5p)	7	9	13	8	2	5	1.48	2.01	1.54	1.31	0.37	0.65	0.426	1.67	0.74	No_change	2_13089-3p(bmo-bantam-5p)	1	3	2	8	2	5	0.32	0.63	0.37	1.31	0.37	0.65	0.293	0.459	-1.122	No_change	2_13089-3p(bmo-bantam-5p)	7	9	13	1	3	2	1.48	2.01	1.54	0.32	0.63	0.37	0.002	4.396	2.136
2_13214-5p(cte-miR-1994)	4	2	5	2	1	3	0.84	0.45	0.59	0.33	0.19	0.39	0.741	1.506	0.591	No_change	2_13214-5p(cte-miR-1994)	1	0	4	2	1	3	0.32	0	0.75	0.33	0.19	0.39	1	0.893	-0.164	No_change	2_13214-5p(cte-miR-1994)	4	2	5	1	0	4	0.84	0.45	0.59	0.32	0	0.75	0.39	2.008	1.006
2_13231-3p(hsa-miR-548as-3p)	3	2	14	8	12	16	0.63	0.45	1.66	1.31	2.23	2.09	0.142	0.392	-1.351	No_change	2_13231-3p(hsa-miR-548as-3p)	3	14	7	8	12	16	0.95	2.93	1.31	1.31	2.23	2.09	0.538	0.673	-0.572	No_change	2_13231-3p(hsa-miR-548as-3p)	3	2	14	3	14	7	0.63	0.45	1.66	0.95	2.93	1.31	0.52	0.725	-0.464
2_13247-3p	3	1	2	5	4	3	0.63	0.22	0.24	0.82	0.74	0.39	0.413	0.464	-1.108	No_change	2_13247-3p	6	3	4	5	4	3	1.9	0.63	0.75	0.82	0.74	0.39	0.723	1.287	0.364	No_change	2_13247-3p	3	1	2	6	3	4	0.63	0.22	0.24	1.9	0.63	0.75	0.211	0.438	-1.191
2_13247-5p	0	1	0	0	0	0	0	0.22	0	0	0	0	1	3.816	1.932	No_change	2_13247-5p	1	0	0	0	0	0	0.32	0	0	0	0	0	1	4.36	2.124	No_change	2_13247-5p	0	1	0	1	0	0	0	0.22	0	0.32	0	0	1	0.949	-0.076
2_13250-3p	9	3	9	5	11	27	1.9	0.67	1.07	0.82	2.04	3.53	0.152	0.38	-1.394	No_change	2_13250-3p	7	6	19	5	11	27	2.22	1.25	3.55	0.82	2.04	3.53	0.664	0.736	-0.443	No_change	2_13250-3p	9	3	9	7	6	19	1.9	0.67	1.07	2.22	1.25	3.55	0.3	0.628	-0.672
2_13268-3p	5	5	6	9	8	8	1.06	1.12	0.71	1.47	1.48	1.05	0.34	0.575	-0.799	No_change	2_13268-3p	0	3	3	9	8	8	0	0.63	0.56	1.47	1.48	1.05	0.036	0.261	-1.938	Down_regulate	2_13268-3p	5	5	6	0	3	3	1.06	1.12	0.71	0	0.63	0.56	0.063	2.517	1.332
2_13293-3p	25	21	58	66	168	7	5.28	4.69	6.87	10.79	31.15	0.92	0.17	0.396	-1.336	No_change	2_13293-3p	77	113	160	66	168	7	24.38	23.63	29.87	10.79	31.15	0.92	0.484	1.605	0.683	No_change	2_13293-3p	25	21	58	77	113	160	5.28	4.69	6.87	24.38	23.63	29.87	0	0.274	-1.87
2_13293-5p(dre-miR-455-5p)	218	145	187	347	9	122	46.04	32.4	22.14	56.72	1.67	15.96	0.93	1.068	0.095	No_change	2_13293-5p(dre-miR-455-5p)	8	14	20	347	9	122	2.53	2.93	3.73	56.72	1.67	15.96	0.003	0.104	-3.262	Down_regulate	2_13293-5p(dre-miR-455-5p)	218	145	187	8	14	20	46.04	32.4	22.14	2.53	2.93	3.73	0	12.904	3.69
2_13309-5p(efu-miR-9223e)	1	2	0	3	4	8	0.21	0.45	0	0.49	0.74	1.05	0.064	0.198	-2.337	No_change	2_13309-5p(efu-miR-9223e)	1	0	2	3	4	8	0.32	0	0.37	0.49	0.74	1.05	0.083	0.23	-2.121	No_change	2_13309-5p(efu-miR-9223e)	1	2	0	1	0	2	0.21	0.45	0	0.32	0	0.37	1	0.996	-0.006
2_13338-3p(ipu-miR-7565)	3	0	4	3	3	0	0.63	0	0.47	0.49	0.56	0	1	1.021	0.03	No_change	2_13338-3p(ipu-miR-7565)	3	9	11	3	3	0	0.95	1.88	2.05	0.49	0.56	0	0.05	3.995	1.998	Up_regulate	2_13338-3p(ipu-miR-7565)	3	0	4	3	9	11	0.63	0	0.47	0.95	1.88	2.05	0.024	0.302	-1.729
2_13369-5p(hsa-miR-1294)	2	0	1	1	0	1	0.42	0	0.12	0.16	0	0.13	1	1.248	0.319	No_change	2_13369-5p(hsa-miR-1294)	5	3	0	1	0	1	1.58	0.63	0	0.16	0	0.13	0.212	4.433	2.148	No_change	2_13369-5p(hsa-miR-1294)	2	0	1	5	3	0	0.42	0	0.12	1.58	0.63	0	0.307	0.35	-1.515
2_13376-3p(hsa-miR-27a-3p)	26656	26217	48140	34146	23242	7283	5629.38	5857.94	5699.07	5581.5	4309.93	952.73	0.504	1.45	0.536	No_change	2_13376-3p(hsa-miR-27a-3p)	6751	13663	17473	34146	23242	7283	2137.82	2856.58	3261.67	5581.5	4309.93	952.73	0.456	0.666	-0.587	No_change	2_13376-3p(hsa-miR-27a-3p)	26656	26217	48140	6751	13663	17473	5629.38	5857.94	5699.07	2137.82	2856.58	3261.67	0.001	2.57	1.362
2_13376-5p	73	62	181	107	136	74	15.42	13.85	21.43	17.49	25.22	9.68	0.735	0.831	-0.267	No_change	2_13376-5p	60	95	132	107	136	74	19	19.86	24.64	17.49	25.22	9.68	0.975	0.979	-0.03	No_change	2_13376-5p	73	62	181	60	95	132	15.42	13.85	21.43	19	19.86	24.64	1	1.003	0.005
2_13384-3p(oan-miR-7428-3p)	11	4	10	7	1	0	2.32	0.89	1.18	1.14	0.19	0	0.197	2.859	1.515	No_change	2_13384-3p(oan-miR-7428-3p)	0	0	1	7	1	0	0	0	0.19	1.14	0.19	0	0.252	0.195	-2.356	No_change	2_13384-3p(oan-miR-7428-3p)	11	4	10	0	0	1	2.32	0.89	1.18	0	0	0.19	0	17.738	4.149
2_13384-5p	0	0	0	1	0	0	0	0	0	0.16	0	0	1	0.264	-1.92	No_change	2_13384-5p	0	1	0	1	0	0	0	0.21	0	0.16	0	0	1	1.107	0.147	No_change	2_13384-5p	0	0	0	0	1	0	0	0	0	0	0.21	0	1	0.271	-1.883
2_13390-3p(bbe-miR-2068-3p)	0	0	2	0	0	0	0	0	0.24	0	0	0	1	5.29	2.403	No_change	2_13390-3p(bbe-miR-2068-3p)	1	0	1	0	0	0	0.32	0	0.19	0	0	0	0.562	6.906	2.788	No_change	2_13390-3p(bbe-miR-2068-3p)	0	0	2	1	0	1	0	0	0.24	0.32	0	0.19	1	0.888	-0.171
2_13397-3p(hsa-miR-6776-3p)	0	0	0	1	2	0	0	0	0	0.16	0.37	0	0.317	0.108	-3.21	No_change	2_13397-3p(hsa-miR-6776-3p)	0	1	4	1	2	0	0	0.21	0.75	0.16	0.37	0	0.814	1.645	0.718	No_change	2_13397-3p(hsa-miR-6776-3p)	0	0	0	0	1	4	0	0	0	0	0.21	0.75	0.132	0.072	-3.797
2_13397-5p	1	1	3	1	1	2	0.21	0.22	0.36	0.16	0.19	0.26	1	1.028	0.039	No_change	2_13397-5p	2	0	1	1	1	2	0.63	0	0.19	0.16	0.19	0.26	1	0.882	-0.181	No_change	2_13397-5p	1	1	3	2	0	1	0.21	0.22	0.36	0.63	0	0.19	0.758	1.446	0.532
2_13415-5p	0	3	6	2	0	1	0	0.67	0.71	0.33	0	0.13	0.445	2.299	1.201	No_change	2_13415-5p	1	1	0	2	0	1	0.32	0.21	0	0.33	0	0.13	1	0.816	-0.293	No_change	2_13415-5p	0	3	6	1	1	0	0	0.67	0.71	0.32	0.21	0	0.207	3.535	1.822
2_13475-5p(gga-miR-6684-5p)	3	2	2	0	8	0	0.63	0.45	0.24	0	1.48	0	1	0.882	-0.18	No_change	2_13475-5p(gga-miR-6684-5p)	5	9	11	0	8	0	1.58	1.88	2.05	0	1.48	0	0.199	3.168	1.664	No_change	2_13475-5p(gga-miR-6684-5p)	3	2	2	5	9	11	0.63	0.45	0.24	1.58	1.88	2.05	0.01	0.281	-1.832
2_13481-5p(bta-miR-1434-5p)	0	1	0	1	1	0	0	0.22	0	0.16	0.19	0	1	0.562	-0.832	No_change	2_13481-5p(bta-miR-1434-5p)	0	1	0	1	1	0	0	0.21	0	0.16	0.19	0	1	0.629	-0.668	No_change	2_13481-5p(bta-miR-1434-5p)	0	1	0	0	1	0	0	0.22	0	0	0.21	0	1	1.01	0.014
2_13487-3p	189	162	225	198	63	79	39.91	36.2	26.64	32.37	11.68	10.33	0.431	1.556	0.638	No_change	2_13487-3p	17	47	68	198	63	79	5.38	9.83	12.69	32.37	11.68	10.33	0.134	0.428	-1.225	No_change	2_13487-3p	189	162	225	17	47	68	39.91	36.2	26.64	5.38	9.83	12.69	0	4.4	2.138
2_13487-5p(hru-miR-1990)	122	189	257	95	1	21	25.76	42.23	30.43	15.53	0.19	2.75	0.05	4.477	2.162	Up_regulate	2_13487-5p(hru-miR-1990)	29	14	34	95	1	21	9.18	2.93	6.35	15.53	0.19	2.75	0.873	0.879	-0.187	No_change	2_13487-5p(hru-miR-1990)	122	189	257	29	14	34	25.76	42.23	30.43	9.18	2.93	6.35	0	6.645	2.732
2_13622-3p	10	14	12	38	2	23	2.11	3.13	1.42	6.21	0.37	3.01	0.367	0.52	-0.944	No_change	2_13622-3p	0	7	2	38	2	23	0	1.46	0.37	6.21	0.37	3.01	0.023	0.157	-2.674	Down_regulate	2_13622-3p	10	14	12	0	7	2	2.11	3.13	1.42	0	1.46	0.37	0.003	3.931	1.975
2_13622-5p	8	7	6	4	0	3	1.69	1.56	0.71	0.65	0	0.39	0.212	2.652	1.407	No_change	2_13622-5p	1	0	1	4	0	3	0.32	0	0.19	0.65	0	0.39	0.449	0.371	-1.432	No_change	2_13622-5p	8	7	6	1	0	1	1.69	1.56	0.71	0.32	0	0.19	0.001	8.767	3.132
2_13633-3p	1	1	3	1	1	0	0.21	0.22	0.36	0.16	0.19	0	0.729	1.992	0.995	No_change	2_13633-3p	2	2	0	1	1	0	0.63	0.42	0	0.16	0.19	0	0.58	2.188	1.129	No_change	2_13633-3p	1	1	3	2	2	0	0.21	0.22	0.36	0.63	0.42	0	1	1.126	0.172
2_13633-5p(bta-miR-2284x)	13	11	13	18	1	7	2.75	2.46	1.54	2.94	0.19	0.92	0.696	1.304	0.383	No_change	2_13633-5p(bta-miR-2284x)	1	2	4	18	1	7	0.32	0.42	0.75	2.94	0.19	0.92	0.146	0.319	-1.647	No_change	2_13633-5p(bta-miR-2284x)	13	11	13	1	2	4	2.75	2.46	1.54	0.32	0.42	0.75	0	4.93	2.302
2_13689-3p	6	1	1	16	6	2	1.27	0.22	0.12	2.62	1.11	0.26	0.203	0.348	-1.525	No_change	2_13689-3p	0	5	0	16	6	2	0	1.05	0	2.62	1.11	0.26	0.135	0.25	-1.999	No_change	2_13689-3p	6	1	1	0	5	0	1.27	0.22	0.12	0	1.05	0	0.733	1.667	0.737
2_13689-5p(cel-miR-72-5p)	38	53	51	217	179	16	8.03	11.84	6.04	35.47	33.19	2.09	0.107	0.354	-1.498	No_change	2_13689-5p(cel-miR-72-5p)	18	74	34	217	179	16	5.7	15.47	6.35	35.47	33.19	2.09	0.107	0.348	-1.524	No_change	2_13689-5p(cel-miR-72-5p)	38	53	51	18	74	34	8.03	11.84	6.04	5.7	15.47	6.35	0.694	1.153	0.206
2_13812-3p	0	0	1	8	2	8	0	0	0.12	1.31	0.37	1.05	0.008	0.06	-4.049	Down_regulate	2_13812-3p	6	1	3	8	2	8	1.9	0.21	0.56	1.31	0.37	1.05	0.703	0.692	-0.531	No_change	2_13812-3p	0	0	1	6	1	3	0	0	0.12	1.9	0.21	0.56	0.037	0.113	-3.149
2_13812-5p	0	0	0	2	0	1	0	0	0	0.33	0	0.13	0.325	0.103	-3.274	No_change	2_13812-5p	0	0	0	2	0	1	0	0	0	0.33	0	0.13	0.343	0.119	-3.068	No_change	2_13812-5p	0	0	0	0	0	0	0	0	0	0	0	0	1	1	0
2_13846-3p(hsa-miR-595)	0	0	0	0	0	3	0	0	0	0	0	0.39	0.357	0.087	-3.523	No_change	2_13846-3p(hsa-miR-595)	0	0	0	0	0	3	0	0	0	0	0	0.39	0.472	0.102	-3.297	No_change	2_13846-3p(hsa-miR-595)	0	0	0	0	0	0	0	0	0	0	0	0	1	1	0
2_13875-5p(gga-miR-1632-5p)	12	1	7	2	0	8	2.53	0.22	0.83	0.33	0	1.05	0.761	1.508	0.593	No_change	2_13875-5p(gga-miR-1632-5p)	0	0	1	2	0	8	0	0	0.19	0.33	0	1.05	0.144	0.127	-2.976	No_change	2_13875-5p(gga-miR-1632-5p)	12	1	7	0	0	1	2.53	0.22	0.83	0	0	0.19	0.003	14.379	3.846
2_13902-3p	0	0	4	4	2	3	0	0	0.47	0.65	0.37	0.39	0.274	0.355	-1.494	No_change	2_13902-3p	1	0	0	4	2	3	0.32	0	0	0.65	0.37	0.39	0.1	0.167	-2.583	No_change	2_13902-3p	0	0	4	1	0	0	0	0	0.47	0.32	0	0	0.728	2.415	1.272
2_13902-5p(bta-miR-2284g)	57	40	84	299	138	8	12.04	8.94	9.94	48.87	25.59	1.05	0.175	0.393	-1.346	No_change	2_13902-5p(bta-miR-2284g)	3	28	15	299	138	8	0.95	5.85	2.8	48.87	25.59	1.05	0.006	0.119	-3.076	Down_regulate	2_13902-5p(bta-miR-2284g)	57	40	84	3	28	15	12.04	8.94	9.94	0.95	5.85	2.8	0.001	3.883	1.957
2_13948-3p(mmu-miR-128-3p)	11726	6023	31143	13766	24430	15687	2476.37	1345.78	3686.88	2250.19	4530.23	2052.11	0.53	0.704	-0.506	No_change	2_13948-3p(mmu-miR-128-3p)	11223	19925	20683	13766	24430	15687	3553.96	4165.81	3860.88	2250.19	4530.23	2052.11	0.975	1.017	0.024	No_change	2_13948-3p(mmu-miR-128-3p)	11726	6023	31143	11223	19925	20683	2476.37	1345.78	3686.88	3553.96	4165.81	3860.88	0.549	0.825	-0.278
2_13948-5p	41	42	71	65	152	178	8.66	9.38	8.41	10.62	28.19	23.29	0.05	0.319	-1.65	Down_regulate	2_13948-5p	50	109	103	65	152	178	15.83	22.79	19.23	10.62	28.19	23.29	0.469	0.663	-0.593	No_change	2_13948-5p	41	42	71	50	109	103	8.66	9.38	8.41	15.83	22.79	19.23	0.051	0.567	-0.82
2_13996-3p(hsa-miR-4682)	0	0	0	0	0	3	0	0	0	0	0	0.39	0.357	0.087	-3.523	No_change	2_13996-3p(hsa-miR-4682)	0	0	0	0	0	3	0	0	0	0	0	0.39	0.47	0.102	-3.297	No_change	2_13996-3p(hsa-miR-4682)	0	0	0	0	0	0	0	0	0	0	0	0	1	1	0
2_14014-3p	0	0	4	2	0	0	0	0	0.47	0.33	0	0	1	1.413	0.498	No_change	2_14014-3p	0	2	0	2	0	0	0	0.42	0	0.33	0	0	1	1.141	0.19	No_change	2_14014-3p	0	0	4	0	2	0	0	0	0.47	0	0.42	0	1	1.589	0.668
2_14014-5p(mmu-miR-1941-5p)	0	0	1	0	0	0	0	0	0.12	0	0	0	1	3.313	1.728	No_change	2_14014-5p(mmu-miR-1941-5p)	0	0	2	0	0	0	0	0	0.37	0	0	0	0.63	6.173	2.626	No_change	2_14014-5p(mmu-miR-1941-5p)	0	0	1	0	0	2	0	0	0.12	0	0	0.37	1	0.548	-0.867
2_14021-3p	0	0	0	0	0	0	0	0	0	0	0	0	1	1	0	No_change	2_14021-3p	0	1	1	0	0	0	0	0.21	0.19	0	0	0	0.554	6.404	2.679	No_change	2_14021-3p	0	0	0	0	1	1	0	0	0	0	0.21	0.19	0.51	0.155	-2.685
2_14021-5p(bta-miR-2904)	8	12	5	13	7	0	1.69	2.68	0.59	2.12	1.3	0	0.716	1.352	0.435	No_change	2_14021-5p(bta-miR-2904)	1	5	2	13	7	0	0.32	1.05	0.37	2.12	1.3	0	0.42	0.479	-1.061	No_change	2_14021-5p(bta-miR-2904)	8	12	5	1	5	2	1.69	2.68	0.59	0.32	1.05	0.37	0.035	3.124	1.643
2_14022-3p(bta-miR-2904)	8	12	5	13	7	0	1.69	2.68	0.59	2.12	1.3	0	0.716	1.352	0.435	No_change	2_14022-3p(bta-miR-2904)	1	5	2	13	7	0	0.32	1.05	0.37	2.12	1.3	0	0.419	0.479	-1.061	No_change	2_14022-3p(bta-miR-2904)	8	12	5	1	5	2	1.69	2.68	0.59	0.32	1.05	0.37	0.034	3.123	1.643
2_14042-3p(dme-miR-6-2-5p)	1	2	5	2	6	3	0.21	0.45	0.59	0.33	1.11	0.39	0.547	0.62	-0.689	No_change	2_14042-3p(dme-miR-6-2-5p)	2	0	0	2	6	3	0.63	0	0	0.33	1.11	0.39	0.234	0.246	-2.024	No_change	2_14042-3p(dme-miR-6-2-5p)	1	2	5	2	0	0	0.21	0.45	0.59	0.63	0	0	0.434	3.106	1.635
2_14042-5p	0	0	1	0	0	0	0	0	0.12	0	0	0	1	3.307	1.726	No_change	2_14042-5p	0	0	1	0	0	0	0	0	0.19	0	0	0	1	3.684	1.881	No_change	2_14042-5p	0	0	1	0	0	1	0	0	0.12	0	0	0.19	1	0.945	-0.082
2_14064-3p(bta-miR-2355-3p)	135	55	64	63	4	9	28.51	12.29	7.58	10.3	0.74	1.18	0.09	3.353	1.745	No_change	2_14064-3p(bta-miR-2355-3p)	6	9	14	63	4	9	1.9	1.88	2.61	10.3	0.74	1.18	0.305	0.476	-1.07	No_change	2_14064-3p(bta-miR-2355-3p)	135	55	64	6	9	14	28.51	12.29	7.58	1.9	1.88	2.61	0	8.762	3.131
2_14064-5p	11	4	7	8	6	1	2.32	0.89	0.83	1.31	1.11	0.13	0.661	1.399	0.485	No_change	2_14064-5p	0	1	2	8	6	1	0	0.21	0.37	1.31	1.11	0.13	0.139	0.243	-2.04	No_change	2_14064-5p	11	4	7	0	1	2	2.32	0.89	0.83	0	0.21	0.37	0.004	6.53	2.707
2_14087-5p	37	36	34	77	3	22	7.81	8.04	4.03	12.59	0.56	2.88	1	1.009	0.013	No_change	2_14087-5p	6	4	6	77	3	22	1.9	0.84	1.12	12.59	0.56	2.88	0.035	0.205	-2.284	Down_regulate	2_14087-5p	37	36	34	6	4	6	7.81	8.04	4.03	1.9	0.84	1.12	0	6.333	2.663
2_14098-3p(bta-miR-2285l)	123	43	136	93	84	57	25.98	9.61	16.1	15.2	15.58	7.46	0.84	1.12	0.163	No_change	2_14098-3p(bta-miR-2285l)	77	448	170	93	84	57	24.38	93.67	31.73	15.2	15.58	7.46	0.053	3.095	1.63	No_change	2_14098-3p(bta-miR-2285l)	123	43	136	77	448	170	25.98	9.61	16.1	24.38	93.67	31.73	0.029	0.431	-1.214
2_14126-3p(mmu-miR-153-3p)	8	3	0	7	0	0	1.69	0.67	0	1.14	0	0	0.692	1.724	0.785	No_change	2_14126-3p(mmu-miR-153-3p)	0	1	1	7	0	0	0	0.21	0.19	1.14	0	0	0.548	0.388	-1.366	No_change	2_14126-3p(mmu-miR-153-3p)	8	3	0	0	1	1	1.69	0.67	0	0	0.21	0.19	0.087	5.179	2.373
2_14126-5p	1	1	1	2	0	0	0.21	0.22	0.12	0.33	0	0	1	1.332	0.414	No_change	2_14126-5p	0	5	0	2	0	0	0	1.05	0	0.33	0	0	0.695	2.527	1.338	No_change	2_14126-5p	1	1	1	0	5	0	0.21	0.22	0.12	0	1.05	0	0.802	0.642	-0.639
2_14203-5p	1	0	2	0	0	4	0.21	0	0.24	0	0	0.52	0.658	0.534	-0.906	No_change	2_14203-5p	2	2	5	0	0	4	0.63	0.42	0.93	0	0	0.52	0.504	2.123	1.086	No_change	2_14203-5p	1	0	2	2	2	5	0.21	0	0.24	0.63	0.42	0.93	0.195	0.339	-1.56
2_14232-3p(hsa-miR-661)	3707	1208	2190	2979	5794	1340	782.87	269.92	259.26	486.95	1074.42	175.29	0.515	0.682	-0.551	No_change	2_14232-3p(hsa-miR-661)	3881	1740	1916	2979	5794	1340	1228.99	363.79	357.66	486.95	1074.42	175.29	0.932	0.95	-0.074	No_change	2_14232-3p(hsa-miR-661)	3707	1208	2190	3881	1740	1916	782.87	269.92	259.26	1228.99	363.79	357.66	0.603	0.814	-0.297
2_14232-5p	91	23	47	73	127	131	19.22	5.14	5.56	11.93	23.55	17.14	0.154	0.425	-1.233	No_change	2_14232-5p	197	65	51	73	127	131	62.38	13.59	9.52	11.93	23.55	17.14	0.774	1.199	0.262	No_change	2_14232-5p	91	23	47	197	65	51	19.22	5.14	5.56	62.38	13.59	9.52	0.077	0.426	-1.231
2_14247-5p(bmo-miR-3235)	102	42	53	12	9	0	21.54	9.38	6.27	1.96	1.67	0	0.002	9.494	3.247	Up_regulate	2_14247-5p(bmo-miR-3235)	31	24	5	12	9	0	9.82	5.02	0.93	1.96	1.67	0	0.087	3.853	1.946	No_change	2_14247-5p(bmo-miR-3235)	102	42	53	31	24	5	21.54	9.38	6.27	9.82	5.02	0.93	0.024	2.924	1.548
2_14315-3p	0	0	0	1	0	5	0	0	0	0.16	0	0.65	0.117	0.047	-4.401	No_change	2_14315-3p	0	0	0	1	0	5	0	0	0	0.16	0	0.65	0.159	0.056	-4.162	No_change	2_14315-3p	0	0	0	0	0	0	0	0	0	0	0	0	1	1	0
2_14315-5p	0	2	1	0	0	0	0	0.45	0.12	0	0	0	0.354	9.026	3.174	No_change	2_14315-5p	1	1	0	0	0	0	0.32	0.21	0	0	0	0	0.561	6.94	2.795	No_change	2_14315-5p	0	2	1	1	1	0	0	0.45	0.12	0.32	0.21	0	1	1.357	0.44
3_19194-5p(mmu-miR-3475-3p)	3	1	3	1	2	7	0.63	0.22	0.36	0.16	0.37	0.92	0.484	0.56	-0.836	No_change	3_19194-5p(mmu-miR-3475-3p)	21	30	33	1	2	7	6.65	6.27	6.16	0.16	0.37	0.92	0.003	8.353	3.062	Up_regulate	3_19194-5p(mmu-miR-3475-3p)	3	1	3	21	30	33	0.63	0.22	0.36	6.65	6.27	6.16	0	0.083	-3.597
3_19197-3p	2	3	4	0	3	2	0.42	0.67	0.47	0	0.56	0.26	0.857	1.521	0.605	No_change	3_19197-3p	41	21	33	0	3	2	12.98	4.39	6.16	0	0.56	0.26	0	20.439	4.353	Up_regulate	3_19197-3p	2	3	4	41	21	33	0.42	0.67	0.47	12.98	4.39	6.16	0	0.087	-3.526
3_19213-3p(hsa-miR-3190-5p)	0	0	1	0	0	1	0	0	0.12	0	0	0.13	1	0.805	-0.313	No_change	3_19213-3p(hsa-miR-3190-5p)	2	2	1	0	0	1	0.63	0.42	0.19	0	0	0.13	0.316	4.303	2.105	No_change	3_19213-3p(hsa-miR-3190-5p)	0	0	1	2	2	1	0	0	0.12	0.63	0.42	0.19	0.255	0.238	-2.07
3_19319-3p	56	50	78	31	31	4	11.83	11.17	9.23	5.07	5.75	0.52	0.101	2.678	1.421	No_change	3_19319-3p	15	23	29	31	31	4	4.75	4.81	5.41	5.07	5.75	0.52	0.815	1.17	0.226	No_change	3_19319-3p	56	50	78	15	23	29	11.83	11.17	9.23	4.75	4.81	5.41	0.002	2.622	1.391
3_19319-5p	40	36	32	24	0	4	8.45	8.04	3.79	3.92	0	0.52	0.079	3.796	1.925	No_change	3_19319-5p	6	1	2	24	0	4	1.9	0.21	0.37	3.92	0	0.52	0.456	0.482	-1.054	No_change	3_19319-5p	40	36	32	6	1	2	8.45	8.04	3.79	1.9	0.21	0.37	0	10.825	3.436
3_19362-5p(oan-miR-1329-5p)	1	2	2	1	7	1	0.21	0.45	0.24	0.16	1.3	0.13	0.605	0.536	-0.899	No_change	3_19362-5p(oan-miR-1329-5p)	4	6	3	1	7	1	1.27	1.25	0.56	0.16	1.3	0.13	0.638	1.573	0.653	No_change	3_19362-5p(oan-miR-1329-5p)	1	2	2	4	6	3	0.21	0.45	0.24	1.27	1.25	0.56	0.15	0.38	-1.396
3_19404-5p(efu-miR-9202)	2	3	1	3	5	1	0.42	0.67	0.12	0.49	0.93	0.13	0.731	0.674	-0.569	No_change	3_19404-5p(efu-miR-9202)	2	3	3	3	5	1	0.63	0.63	0.56	0.49	0.93	0.13	1	0.993	-0.01	No_change	3_19404-5p(efu-miR-9202)	2	3	1	2	3	3	0.42	0.67	0.12	0.63	0.63	0.56	0.815	0.741	-0.432
3_19534-3p	0	0	0	1	0	0	0	0	0	0.16	0	0	1	0.264	-1.92	No_change	3_19534-3p	0	2	0	1	0	0	0	0.42	0	0.16	0	0	1	1.896	0.923	No_change	3_19534-3p	0	0	0	0	2	0	0	0	0	0	0.42	0	0.576	0.161	-2.637
3_19534-5p(bmo-miR-3401)	0	0	1	0	0	2	0	0	0.12	0	0	0.26	0.751	0.414	-1.273	No_change	3_19534-5p(bmo-miR-3401)	0	3	1	0	0	2	0	0.63	0.19	0	0	0.26	0.792	1.742	0.801	No_change	3_19534-5p(bmo-miR-3401)	0	0	1	0	3	1	0	0	0.12	0	0.63	0.19	0.455	0.303	-1.723
3_19546-5p(mmu-miR-207)	1	0	1	1	6	0	0.21	0	0.12	0.16	1.11	0	0.391	0.299	-1.741	No_change	3_19546-5p(mmu-miR-207)	0	4	3	1	6	0	0	0.84	0.56	0.16	1.11	0	1	1.001	0.001	No_change	3_19546-5p(mmu-miR-207)	1	0	1	0	4	3	0.21	0	0.12	0	0.84	0.56	0.371	0.318	-1.655
3_19547-3p(hsa-miR-7846-3p)	9	13	26	7	6	17	1.9	2.9	3.08	1.14	1.11	2.22	0.763	1.233	0.302	No_change	3_19547-3p(hsa-miR-7846-3p)	1	9	6	7	6	17	0.32	1.88	1.12	1.14	1.11	2.22	0.331	0.523	-0.934	No_change	3_19547-3p(hsa-miR-7846-3p)	9	13	26	1	9	6	1.9	2.9	3.08	0.32	1.88	1.12	0.011	2.816	1.494
3_19630-5p(dre-miR-216b)	1	0	5	2	4	1	0.21	0	0.59	0.33	0.74	0.13	0.682	0.697	-0.521	No_change	3_19630-5p(dre-miR-216b)	4	0	8	2	4	1	1.27	0	1.49	0.33	0.74	0.13	0.538	1.897	0.923	No_change	3_19630-5p(dre-miR-216b)	1	0	5	4	0	8	0.21	0	0.59	1.27	0	1.49	0.347	0.437	-1.193
3_19632-3p(mmu-miR-216a-3p)	3	0	1	0	4	2	0.63	0	0.12	0	0.74	0.26	0.847	0.614	-0.703	No_change	3_19632-3p(mmu-miR-216a-3p)	1	0	0	0	4	2	0.32	0	0	0	0.74	0.26	0.295	0.238	-2.07	No_change	3_19632-3p(mmu-miR-216a-3p)	3	0	1	1	0	0	0.63	0	0.12	0.32	0	0	0.487	2.933	1.552
3_19632-5p	0	0	4	0	1	1	0	0	0.47	0	0.19	0.13	1	1.335	0.417	No_change	3_19632-5p	0	0	0	0	1	1	0	0	0	0	0.19	0.13	0.559	0.157	-2.668	No_change	3_19632-5p	0	0	4	0	0	0	0	0	0.47	0	0	0	0.392	9.788	3.291
3_19634-3p	1	0	0	0	0	0	0.21	0	0	0	0	0	1	3.661	1.872	No_change	3_19634-3p	0	0	1	0	0	0	0	0	0.19	0	0	0	1	3.684	1.881	No_change	3_19634-3p	1	0	0	0	0	1	0.21	0	0	0	0	0.19	1	0.996	-0.006
3_19634-5p(hsa-miR-217)	4	21	19	7	4	0	0.84	4.69	2.25	1.14	0.74	0	0.063	3.854	1.946	No_change	3_19634-5p(hsa-miR-217)	7	0	10	7	4	0	2.22	0	1.87	1.14	0.74	0	0.453	1.95	0.963	No_change	3_19634-5p(hsa-miR-217)	4	21	19	7	0	10	0.84	4.69	2.25	2.22	0	1.87	0.137	2.356	1.236
3_19643-3p(bmo-miR-3383-5p)	1	0	1	0	1	16	0.21	0	0.12	0	0.19	2.09	0.067	0.095	-3.394	No_change	3_19643-3p(bmo-miR-3383-5p)	1	1	0	0	1	16	0.32	0.21	0	0	0.19	2.09	0.087	0.135	-2.887	No_change	3_19643-3p(bmo-miR-3383-5p)	1	0	1	1	1	0	0.21	0	0.12	0.32	0.21	0	1	0.94	-0.089
3_19754-5p	1	1	5	0	4	11	0.21	0.22	0.59	0	0.74	1.44	0.271	0.335	-1.578	No_change	3_19754-5p	1	0	0	0	4	11	0.32	0	0	0	0.74	1.44	0.097	0.093	-3.424	No_change	3_19754-5p	1	1	5	1	0	0	0.21	0.22	0.59	0.32	0	0	0.183	4.769	2.254
3_19769-3p(cel-miR-2217a-5p)	8	8	12	14	9	5	1.69	1.79	1.42	2.29	1.67	0.65	0.947	0.914	-0.13	No_change	3_19769-3p(cel-miR-2217a-5p)	7	21	33	14	9	5	2.22	4.39	6.16	2.29	1.67	0.65	0.155	2.324	1.217	No_change	3_19769-3p(cel-miR-2217a-5p)	8	8	12	7	21	33	1.69	1.79	1.42	2.22	4.39	6.16	0.049	0.459	-1.123
3_19769-5p	0	0	0	0	1	0	0	0	0	0	0.19	0	1	0.264	-1.921	No_change	3_19769-5p	0	1	0	0	1	0	0	0.21	0	0	0.19	0	1	1.029	0.041	No_change	3_19769-5p	0	0	0	0	1	0	0	0	0	0	0.21	0	1	0.271	-1.882
3_19786-5p	3	0	4	4	1	3	0.63	0	0.47	0.65	0.19	0.39	0.745	0.719	-0.477	No_change	3_19786-5p	0	0	0	4	1	3	0	0	0	0.65	0.19	0.39	0.046	0.047	-4.404	Down_regulate	3_19786-5p	3	0	4	0	0	0	0.63	0	0.47	0	0	0	0.071	18.421	4.203
3_19843-3p(mdo-miR-7397-5p)	0	2	0	1	0	2	0	0.45	0	0.16	0	0.26	0.792	0.665	-0.589	No_change	3_19843-3p(mdo-miR-7397-5p)	0	0	0	1	0	2	0	0	0	0.16	0	0.26	0.363	0.112	-3.157	No_change	3_19843-3p(mdo-miR-7397-5p)	0	2	0	0	0	0	0	0.45	0	0	0	0	0.592	6.886	2.784
3_19878-3p	0	0	2	0	3	0	0	0	0.24	0	0.56	0	0.748	0.576	-0.796	No_change	3_19878-3p	4	5	2	0	3	0	1.27	1.05	0.37	0	0.56	0	0.19	3.796	1.924	No_change	3_19878-3p	0	0	2	4	5	2	0	0	0.24	1.27	1.05	0.37	0.019	0.189	-2.403
3_19878-5p(mdo-miR-7338-3p)	4	2	10	1	4	14	0.84	0.45	1.18	0.16	0.74	1.83	0.495	0.596	-0.746	No_change	3_19878-5p(mdo-miR-7338-3p)	1	5	9	1	4	14	0.32	1.05	1.68	0.16	0.74	1.83	0.702	0.726	-0.463	No_change	3_19878-5p(mdo-miR-7338-3p)	4	2	10	1	5	9	0.84	0.45	1.18	0.32	1.05	1.68	1	1.005	0.008
3_19933-3p(efu-miR-9281)	1	1	0	0	0	0	0.21	0.22	0	0	0	0	0.534	6.371	2.672	No_change	3_19933-3p(efu-miR-9281)	2	4	1	0	0	0	0.63	0.84	0.19	0	0	0	0.049	21.046	4.395	Up_regulate	3_19933-3p(efu-miR-9281)	1	1	0	2	4	1	0.21	0.22	0	0.63	0.84	0.19	0.232	0.312	-1.683
3_19953-3p(rno-miR-331-3p)	1451	1042	2008	1679	2869	417	306.43	232.82	237.72	274.45	532.02	54.55	0.79	0.858	-0.222	No_change	3_19953-3p(rno-miR-331-3p)	1733	1855	1823	1679	2869	417	548.78	387.83	340.3	274.45	532.02	54.55	0.667	1.284	0.361	No_change	3_19953-3p(rno-miR-331-3p)	1451	1042	2008	1733	1855	1823	306.43	232.82	237.72	548.78	387.83	340.3	0.303	0.753	-0.409
3_19953-5p	360	336	542	670	384	404	76.03	75.08	64.16	109.52	71.21	52.85	0.591	0.749	-0.416	No_change	3_19953-5p	120	158	206	670	384	404	38	33.03	38.45	109.52	71.21	52.85	0.07	0.375	-1.414	No_change	3_19953-5p	360	336	542	120	158	206	76.03	75.08	64.16	38	33.03	38.45	0.001	2.417	1.273
3_20116-3p	1	0	3	0	1	5	0.21	0	0.36	0	0.19	0.65	0.578	0.477	-1.069	No_change	3_20116-3p	12	6	9	0	1	5	3.8	1.25	1.68	0	0.19	0.65	0.066	4.72	2.239	No_change	3_20116-3p	1	0	3	12	6	9	0.21	0	0.36	3.8	1.25	1.68	0	0.14	-2.84
3_20116-5p(hsa-miR-939-3p)	1	1	2	1	4	3	0.21	0.22	0.24	0.16	0.74	0.39	0.433	0.447	-1.161	No_change	3_20116-5p(hsa-miR-939-3p)	7	6	3	1	4	3	2.22	1.25	0.56	0.16	0.74	0.39	0.31	2.223	1.153	No_change	3_20116-5p(hsa-miR-939-3p)	1	1	2	7	6	3	0.21	0.22	0.24	2.22	1.25	0.56	0.032	0.243	-2.044
3_20246-5p(hsa-miR-4779)	0	1	0	0	0	0	0	0.22	0	0	0	0	1	3.814	1.931	No_change	3_20246-5p(hsa-miR-4779)	2	2	1	0	0	0	0.63	0.42	0.19	0	0	0	0.109	15.601	3.964	No_change	3_20246-5p(hsa-miR-4779)	0	1	0	2	2	1	0	0.22	0	0.63	0.42	0.19	0.262	0.244	-2.033
3_20253-3p(rno-miR-329-3p)	0	1	1	0	1	0	0	0.22	0.12	0	0.19	0	1	1.581	0.661	No_change	3_20253-3p(rno-miR-329-3p)	3	2	2	0	1	0	0.95	0.42	0.37	0	0.19	0	0.106	6.083	2.605	No_change	3_20253-3p(rno-miR-329-3p)	0	1	1	3	2	2	0	0.22	0.12	0.95	0.42	0.37	0.224	0.301	-1.733
3_20292-5p(dre-miR-727-3p)	3	14	20	4	5	0	0.63	3.13	2.37	0.65	0.93	0	0.067	3.685	1.882	No_change	3_20292-5p(dre-miR-727-3p)	3	7	4	4	5	0	0.95	1.46	0.75	0.65	0.93	0	0.526	1.736	0.796	No_change	3_20292-5p(dre-miR-727-3p)	3	14	20	3	7	4	0.63	3.13	2.37	0.95	1.46	0.75	0.057	2.436	1.285
3_20293-3p	4	1	5	4	1	0	0.84	0.22	0.59	0.65	0.19	0	0.608	1.737	0.796	No_change	3_20293-3p	0	2	3	4	1	0	0	0.42	0.56	0.65	0.19	0	1	1.114	0.155	No_change	3_20293-3p	4	1	5	0	2	3	0.84	0.22	0.59	0	0.42	0.56	0.507	1.851	0.888
3_20293-5p	4	4	1	5	1	0	0.84	0.89	0.12	0.82	0.19	0	0.672	1.563	0.644	No_change	3_20293-5p	0	0	1	5	1	0	0	0	0.19	0.82	0.19	0	0.397	0.252	-1.99	No_change	3_20293-5p	4	4	1	0	0	1	0.84	0.89	0.12	0	0	0.19	0.058	7.031	2.814
3_20310-3p	1	3	7	3	0	1	0.21	0.67	0.83	0.49	0	0.13	0.461	2.185	1.127	No_change	3_20310-3p	0	2	3	3	0	1	0	0.42	0.56	0.49	0	0.13	0.801	1.328	0.409	No_change	3_20310-3p	1	3	7	0	2	3	0.21	0.67	0.83	0	0.42	0.56	0.408	1.999	0.999
3_20310-5p	8	15	48	16	5	7	1.69	3.35	5.68	2.62	0.93	0.92	0.255	2.008	1.006	No_change	3_20310-5p	12	29	27	16	5	7	3.8	6.06	5.04	2.62	0.93	0.92	0.089	2.691	1.428	No_change	3_20310-5p	8	15	48	12	29	27	1.69	3.35	5.68	3.8	6.06	5.04	0.903	0.939	-0.09
3_20311-3p(cel-miR-238-3p)	1	2	9	0	2	0	0.21	0.45	1.07	0	0.37	0	0.181	4.26	2.091	No_change	3_20311-3p(cel-miR-238-3p)	1	9	6	0	2	0	0.32	1.88	1.12	0	0.37	0	0.056	6.958	2.799	No_change	3_20311-3p(cel-miR-238-3p)	1	2	9	1	9	6	0.21	0.45	1.07	0.32	1.88	1.12	0.575	0.704	-0.505
3_20325-3p(ppc-miR-8218b-3p)	18	11	53	25	99	59	3.8	2.46	6.27	4.09	18.36	7.72	0.082	0.347	-1.528	No_change	3_20325-3p(ppc-miR-8218b-3p)	37	153	123	25	99	59	11.72	31.99	22.96	4.09	18.36	7.72	0.403	1.662	0.733	No_change	3_20325-3p(ppc-miR-8218b-3p)	18	11	53	37	153	123	3.8	2.46	6.27	11.72	31.99	22.96	0	0.244	-2.033
3_20325-5p	0	1	2	6	9	2	0	0.22	0.24	0.98	1.67	0.26	0.023	0.174	-2.526	Down_regulate	3_20325-5p	1	9	8	6	9	2	0.32	1.88	1.49	0.98	1.67	0.26	1	1.102	0.14	No_change	3_20325-5p	0	1	2	1	9	8	0	0.22	0.24	0.32	1.88	1.49	0.02	0.181	-2.47
3_20378-5p(pma-miR-4594)	0	1	10	2	0	0	0	0.22	1.18	0.33	0	0	0.362	3.643	1.865	No_change	3_20378-5p(pma-miR-4594)	0	4	4	2	0	0	0	0.84	0.75	0.33	0	0	0.377	3.807	1.929	No_change	3_20378-5p(pma-miR-4594)	0	1	10	0	4	4	0	0.22	1.18	0	0.84	0.75	0.876	1.207	0.271
3_20385-3p(mmu-miR-6411)	110	121	157	80	26	113	23.23	27.04	18.59	13.08	4.82	14.78	0.53	1.459	0.545	No_change	3_20385-3p(mmu-miR-6411)	27	41	41	80	26	113	8.55	8.57	7.65	13.08	4.82	14.78	0.286	0.532	-0.91	No_change	3_20385-3p(mmu-miR-6411)	110	121	157	27	41	41	23.23	27.04	18.59	8.55	8.57	7.65	0	3.412	1.77
3_20385-5p	1	5	4	2	0	0	0.21	1.12	0.47	0.33	0	0	0.18	4.192	2.068	No_change	3_20385-5p	1	5	3	2	0	0	0.32	1.05	0.56	0.33	0	0	0.182	4.387	2.133	No_change	3_20385-5p	1	5	4	1	5	3	0.21	1.12	0.47	0.32	1.05	0.56	1	1.088	0.122
3_20457-3p	0	3	1	3	3	0	0	0.67	0.12	0.49	0.56	0	0.844	0.706	-0.502	No_change	3_20457-3p	1	2	0	3	3	0	0.32	0.42	0	0.49	0.56	0	0.801	0.616	-0.7	No_change	3_20457-3p	0	3	1	1	2	0	0	0.67	0.12	0.32	0.42	0	1	1.278	0.354
3_20538-5p(mdo-miR-375)	14	8	17	7	3	1	2.96	1.79	2.01	1.14	0.56	0.13	0.069	3.169	1.664	No_change	3_20538-5p(mdo-miR-375)	1	7	7	7	3	1	0.32	1.46	1.31	1.14	0.56	0.13	0.624	1.485	0.57	No_change	3_20538-5p(mdo-miR-375)	14	8	17	1	7	7	2.96	1.79	2.01	0.32	1.46	1.31	0.018	2.479	1.31
3_20565-3p	1	2	1	4	2	1	0.21	0.45	0.12	0.65	0.37	0.13	0.661	0.564	-0.826	No_change	3_20565-3p	0	1	3	4	2	1	0	0.21	0.56	0.65	0.37	0.13	0.817	0.645	-0.633	No_change	3_20565-3p	1	2	1	0	1	3	0.21	0.45	0.12	0	0.21	0.56	1	1.001	0.001
3_20565-5p	0	1	0	2	5	0	0	0.22	0	0.33	0.93	0	0.221	0.191	-2.387	No_change	3_20565-5p	0	0	0	2	5	0	0	0	0	0.33	0.93	0	0.13	0.054	-4.219	No_change	3_20565-5p	0	1	0	0	0	0	0	0.22	0	0	0	0	1	3.772	1.915
3_20576-3p	359	296	579	314	960	697	75.82	66.14	68.55	51.33	178.02	91.18	0.252	0.525	-0.931	No_change	3_20576-3p	2356	801	2918	314	960	697	746.07	167.47	544.7	51.33	178.02	91.18	0.045	3.445	1.785	Up_regulate	3_20576-3p	359	296	579	2356	801	2918	75.82	66.14	68.55	746.07	167.47	544.7	0	0.177	-2.497
3_20576-5p	309	292	501	247	865	176	65.26	65.24	59.31	40.37	160.4	23.02	0.687	0.792	-0.336	No_change	3_20576-5p	1514	2163	2398	247	865	176	479.43	452.23	447.63	40.37	160.4	23.02	0.007	5.118	2.356	Up_regulate	3_20576-5p	309	292	501	1514	2163	2398	65.26	65.24	59.31	479.43	452.23	447.63	0	0.17	-2.554
3_20593-3p(hsa-miR-4762-5p)	2	6	5	7	0	1	0.42	1.34	0.59	1.14	0	0.13	0.641	1.532	0.616	No_change	3_20593-3p(hsa-miR-4762-5p)	0	0	1	7	0	1	0	0	0.19	1.14	0	0.13	0.251	0.193	-2.376	No_change	3_20593-3p(hsa-miR-4762-5p)	2	6	5	0	0	1	0.42	1.34	0.59	0	0	0.19	0.009	9.527	3.252
3_20593-5p	1	0	3	3	0	0	0.21	0	0.36	0.49	0	0	1	1.094	0.13	No_change	3_20593-5p	0	0	0	3	0	0	0	0	0	0.49	0	0	0.645	0.132	-2.922	No_change	3_20593-5p	1	0	3	0	0	0	0.21	0	0.36	0	0	0	0.296	10.841	3.438
3_20611-3p(ppc-miR-360-3p)	4	4	4	4	16	1	0.84	0.89	0.47	0.65	2.97	0.13	0.533	0.57	-0.811	No_change	3_20611-3p(ppc-miR-360-3p)	49	40	46	4	16	1	15.52	8.36	8.59	0.65	2.97	0.13	0.005	7.378	2.883	Up_regulate	3_20611-3p(ppc-miR-360-3p)	4	4	4	49	40	46	0.84	0.89	0.47	15.52	8.36	8.59	0	0.084	-3.573
3_20617-3p(dps-miR-311-5p)	0	2	3	2	0	0	0	0.45	0.36	0.33	0	0	0.776	2.035	1.025	No_change	3_20617-3p(dps-miR-311-5p)	0	1	3	2	0	0	0	0.21	0.56	0.33	0	0	0.783	2.026	1.018	No_change	3_20617-3p(dps-miR-311-5p)	0	2	3	0	1	3	0	0.45	0.36	0	0.21	0.56	1	1.186	0.246
3_20618-3p	0	0	0	0	0	0	0	0	0	0	0	0	1	1	0	No_change	3_20618-3p	0	1	3	0	0	0	0	0.21	0.56	0	0	0	0.23	11.476	3.52	No_change	3_20618-3p	0	0	0	0	1	3	0	0	0	0	0.21	0.56	0.186	0.087	-3.519
3_20618-5p	0	2	3	2	0	0	0	0.45	0.36	0.33	0	0	0.776	2.035	1.025	No_change	3_20618-5p	0	1	3	2	0	0	0	0.21	0.56	0.33	0	0	0.783	2.026	1.018	No_change	3_20618-5p	0	2	3	0	1	3	0	0.45	0.36	0	0.21	0.56	1	1.186	0.246
3_20633-3p(hsa-miR-33a-3p)	154	191	282	125	53	4	32.52	42.68	33.38	20.43	9.83	0.52	0.071	3.383	1.758	No_change	3_20633-3p(hsa-miR-33a-3p)	30	61	82	125	53	4	9.5	12.75	15.31	20.43	9.83	0.52	0.844	1.137	0.186	No_change	3_20633-3p(hsa-miR-33a-3p)	154	191	282	30	61	82	32.52	42.68	33.38	9.5	12.75	15.31	0	3.53	1.82
3_20633-5p	33	7	25	10	2	0	6.97	1.56	2.96	1.63	0.37	0	0.027	5.026	2.329	Up_regulate	3_20633-5p	3	3	5	10	2	0	0.95	0.63	0.93	1.63	0.37	0	0.907	1.141	0.19	No_change	3_20633-5p	33	7	25	3	3	5	6.97	1.56	2.96	0.95	0.63	0.93	0	5.427	2.44
3_20667-3p(bta-miR-2361)	23	14	40	19	25	375	4.86	3.13	4.74	3.11	4.64	49.06	0.012	0.124	-3.016	Down_regulate	3_20667-3p(bta-miR-2361)	7	7	7	19	25	375	2.22	1.46	1.31	3.11	4.64	49.06	0.001	0.05	-4.326	Down_regulate	3_20667-3p(bta-miR-2361)	23	14	40	7	7	7	4.86	3.13	4.74	2.22	1.46	1.31	0.001	3.279	1.713
3_20692-5p	1	0	1	0	0	3	0.21	0	0.12	0	0	0.39	0.802	0.525	-0.928	No_change	3_20692-5p	2	4	4	0	0	3	0.63	0.84	0.75	0	0	0.39	0.267	3.11	1.637	No_change	3_20692-5p	1	0	1	2	4	4	0.21	0	0.12	0.63	0.84	0.75	0.054	0.218	-2.195
3_20699-5p(hsa-miR-574-5p)	10	5	9	11	12	10	2.11	1.12	1.07	1.8	2.23	1.31	0.493	0.647	-0.628	No_change	3_20699-5p(hsa-miR-574-5p)	11	14	12	11	12	10	3.48	2.93	2.24	1.8	2.23	1.31	0.715	1.253	0.326	No_change	3_20699-5p(hsa-miR-574-5p)	10	5	9	11	14	12	2.11	1.12	1.07	3.48	2.93	2.24	0.19	0.615	-0.701
3_20718-3p	2	1	2	1	2	0	0.42	0.22	0.24	0.16	0.37	0	0.78	1.461	0.547	No_change	3_20718-3p	12	19	8	1	2	0	3.8	3.97	1.49	0.16	0.37	0	0.001	13.405	3.745	Up_regulate	3_20718-3p	2	1	2	12	19	8	0.42	0.22	0.24	3.8	3.97	1.49	0	0.128	-2.971
3_20718-5p	0	0	0	0	0	0	0	0	0	0	0	0	1	1	0	No_change	3_20718-5p	1	1	0	0	0	0	0.32	0.21	0	0	0	0	0.562	6.942	2.795	No_change	3_20718-5p	0	0	0	1	1	0	0	0	0	0.32	0.21	0	0.52	0.152	-2.718
3_20843-5p(hsa-miR-4283)	1	0	0	1	0	0	0.21	0	0	0.16	0	0	1	0.961	-0.057	No_change	3_20843-5p(hsa-miR-4283)	4	0	0	1	0	0	1.27	0	0	0.16	0	0	0.433	4.821	2.269	No_change	3_20843-5p(hsa-miR-4283)	1	0	0	4	0	0	0.21	0	0	1.27	0	0	0.465	0.253	-1.984
3_20857-5p(tca-miR-3812-3p)	0	0	0	0	0	0	0	0	0	0	0	0	1	1	0	No_change	3_20857-5p(tca-miR-3812-3p)	0	3	0	0	0	0	0	0.63	0	0	0	0	0.454	8.812	3.139	No_change	3_20857-5p(tca-miR-3812-3p)	0	0	0	0	3	0	0	0	0	0	0.63	0	0.387	0.115	-3.121
3_20863-3p	1	7	2	11	0	1	0.21	1.56	0.24	1.8	0	0.13	1	0.9	-0.152	No_change	3_20863-3p	1	1	3	11	0	1	0.32	0.21	0.56	1.8	0	0.13	0.567	0.534	-0.904	No_change	3_20863-3p	1	7	2	1	1	3	0.21	1.56	0.24	0.32	0.21	0.56	0.451	1.982	0.987
3_20863-5p(mmu-miR-181a-5p)	1111	957	1478	3287	4282	685	234.63	213.83	174.97	537.29	794.04	89.61	0.129	0.415	-1.269	No_change	3_20863-5p(mmu-miR-181a-5p)	469	1156	919	3287	4282	685	148.52	241.69	171.55	537.29	794.04	89.61	0.067	0.343	-1.545	No_change	3_20863-5p(mmu-miR-181a-5p)	1111	957	1478	469	1156	919	234.63	213.83	174.97	148.52	241.69	171.55	0.249	1.369	0.453
3_20881-3p(oan-miR-449b-3p)	0	0	1	1	0	4	0	0	0.12	0.16	0	0.52	0.319	0.187	-2.42	No_change	3_20881-3p(oan-miR-449b-3p)	1	4	12	1	0	4	0.32	0.84	2.24	0.16	0	0.52	0.233	3.088	1.626	No_change	3_20881-3p(oan-miR-449b-3p)	0	0	1	1	4	12	0	0	0.12	0.32	0.84	2.24	0.006	0.078	-3.68
3_20881-5p	3	1	6	2	2	2	0.63	0.22	0.71	0.33	0.37	0.26	0.849	1.349	0.431	No_change	3_20881-5p	1	7	3	2	2	2	0.32	1.46	0.56	0.33	0.37	0.26	0.518	1.87	0.903	No_change	3_20881-5p	3	1	6	1	7	3	0.63	0.22	0.71	0.32	1.46	0.56	1	0.863	-0.213
3_20890-3p	111	50	136	100	63	142	23.44	11.17	16.1	16.35	11.68	18.58	0.656	0.777	-0.364	No_change	3_20890-3p	25	40	41	100	63	142	7.92	8.36	7.65	16.35	11.68	18.58	0.078	0.369	-1.439	No_change	3_20890-3p	111	50	136	25	40	41	23.44	11.17	16.1	7.92	8.36	7.65	0.002	2.608	1.383
3_20939-3p	0	0	2	0	0	0	0	0	0.24	0	0	0	1	5.291	2.404	No_change	3_20939-3p	0	0	1	0	0	0	0	0	0.19	0	0	0	1	3.684	1.881	No_change	3_20939-3p	0	0	2	0	0	1	0	0	0.24	0	0	0.19	1	1.569	0.649
3_20939-5p	1	0	4	0	1	2	0.21	0	0.47	0	0.19	0.26	1	1.185	0.245	No_change	3_20939-5p	3	2	2	0	1	2	0.95	0.42	0.37	0	0.19	0.26	0.376	2.404	1.265	No_change	3_20939-5p	1	0	4	3	2	2	0.21	0	0.47	0.95	0.42	0.37	0.609	0.649	-0.624
3_20947-5p(rno-miR-409a-3p)	0	0	0	0	0	2	0	0	0	0	0	0.26	0.461	0.127	-2.973	No_change	3_20947-5p(rno-miR-409a-3p)	0	2	1	0	0	2	0	0.42	0.19	0	0	0.26	1	1.355	0.439	No_change	3_20947-5p(rno-miR-409a-3p)	0	0	0	0	2	1	0	0	0	0	0.42	0.19	0.283	0.111	-3.174
3_20957-3p	5	1	1	2	1	3	1.06	0.22	0.12	0.33	0.19	0.39	1	1.048	0.068	No_change	3_20957-3p	0	0	0	2	1	3	0	0	0	0.33	0.19	0.39	0.074	0.06	-4.054	No_change	3_20957-3p	5	1	1	0	0	0	1.06	0.22	0.12	0	0	0	0.05	20.185	4.335
3_20957-5p(bta-miR-2284x)	744	575	827	812	25	193	157.12	128.48	97.9	132.73	4.64	25.25	0.339	1.954	0.966	No_change	3_20957-5p(bta-miR-2284x)	120	120	224	812	25	193	38	25.09	41.81	132.73	4.64	25.25	0.407	0.565	-0.824	No_change	3_20957-5p(bta-miR-2284x)	744	575	827	120	120	224	157.12	128.48	97.9	38	25.09	41.81	0	4.428	2.147
3_20977-3p	0	0	1	1	1	0	0	0	0.12	0.16	0.19	0	1	0.514	-0.961	No_change	3_20977-3p	1	0	0	1	1	0	0.32	0	0	0.16	0.19	0	1	0.693	-0.53	No_change	3_20977-3p	0	0	1	1	0	0	0	0	0.12	0.32	0	0	1	0.885	-0.177
3_20977-5p(bmo-miR-3273)	2	0	1	1	1	0	0.42	0	0.12	0.16	0.19	0	1	1.311	0.39	No_change	3_20977-5p(bmo-miR-3273)	1	0	5	1	1	0	0.32	0	0.93	0.16	0.19	0	0.472	2.924	1.548	No_change	3_20977-5p(bmo-miR-3273)	2	0	1	1	0	5	0.42	0	0.12	0.32	0	0.93	0.625	0.515	-0.956
3_20993-5p(bta-miR-2284j)	5	3	7	6	0	4	1.06	0.67	0.83	0.98	0	0.52	0.825	1.252	0.324	No_change	3_20993-5p(bta-miR-2284j)	0	0	1	6	0	4	0	0	0.19	0.98	0	0.52	0.133	0.144	-2.795	No_change	3_20993-5p(bta-miR-2284j)	5	3	7	0	0	1	1.06	0.67	0.83	0	0	0.19	0.003	10.653	3.413
3_21097-5p(efu-miR-9225)	0	0	0	0	0	0	0	0	0	0	0	0	1	1	0	No_change	3_21097-5p(efu-miR-9225)	3	0	0	0	0	0	0.95	0	0	0	0	0	0.379	12.147	3.603	No_change	3_21097-5p(efu-miR-9225)	0	0	0	3	0	0	0	0	0	0.95	0	0	0.314	0.089	-3.498
3_21102-3p(tca-miR-33-3p)	0	0	0	0	0	3	0	0	0	0	0	0.39	0.356	0.087	-3.523	No_change	3_21102-3p(tca-miR-33-3p)	0	0	0	0	0	3	0	0	0	0	0	0.39	0.469	0.102	-3.297	No_change	3_21102-3p(tca-miR-33-3p)	0	0	0	0	0	0	0	0	0	0	0	0	1	1	0
3_21141-5p(hsa-miR-4686)	0	0	0	1	0	0	0	0	0	0.16	0	0	1	0.264	-1.92	No_change	3_21141-5p(hsa-miR-4686)	0	8	2	1	0	0	0	1.67	0.37	0.16	0	0	0.15	7.894	2.981	No_change	3_21141-5p(hsa-miR-4686)	0	0	0	0	8	2	0	0	0	0	1.67	0.37	0.031	0.038	-4.721
3_21206-3p(dps-miR-2565-3p)	1	1	0	0	0	0	0.21	0.22	0	0	0	0	0.534	6.37	2.671	No_change	3_21206-3p(dps-miR-2565-3p)	2	3	3	0	0	0	0.63	0.63	0.56	0	0	0	0.022	23.59	4.56	Up_regulate	3_21206-3p(dps-miR-2565-3p)	1	1	0	2	3	3	0.21	0.22	0	0.63	0.63	0.56	0.133	0.273	-1.873
3_21207-5p	0	2	5	3	2	0	0	0.45	0.59	0.49	0.37	0	1	1.191	0.252	No_change	3_21207-5p	0	0	2	3	2	0	0	0	0.37	0.49	0.37	0	0.778	0.488	-1.036	No_change	3_21207-5p	0	2	5	0	0	2	0	0.45	0.59	0	0	0.37	0.414	2.875	1.524
3_21235-3p	1	0	0	0	1	0	0.21	0	0	0	0.19	0	1	0.96	-0.06	No_change	3_21235-3p	1	2	1	0	1	0	0.32	0.42	0.19	0	0.19	0	0.448	3.45	1.787	No_change	3_21235-3p	1	0	0	1	2	1	0.21	0	0	0.32	0.42	0.19	0.397	0.302	-1.726
3_21235-5p	3	2	1	1	5	1	0.63	0.45	0.12	0.16	0.93	0.13	1	0.843	-0.246	No_change	3_21235-5p	0	6	3	1	5	1	0	1.25	0.56	0.16	0.93	0.13	1	1.261	0.334	No_change	3_21235-5p	3	2	1	0	6	3	0.63	0.45	0.12	0	1.25	0.56	0.84	0.707	-0.499
3_21269-5p(prd-miR-7927c-3p)	0	1	0	0	1	0	0	0.22	0	0	0.19	0	1	0.996	-0.005	No_change	3_21269-5p(prd-miR-7927c-3p)	0	5	3	0	1	0	0	1.05	0.56	0	0.19	0	0.207	6.067	2.601	No_change	3_21269-5p(prd-miR-7927c-3p)	0	1	0	0	5	3	0	0.22	0	0	1.05	0.56	0.148	0.171	-2.547
3_21414-3p(hme-miR-6302-3p)	4	2	7	4	2	4	0.84	0.45	0.83	0.65	0.37	0.52	1	1.067	0.093	No_change	3_21414-3p(hme-miR-6302-3p)	0	0	1	4	2	4	0	0	0.19	0.65	0.37	0.52	0.072	0.141	-2.825	No_change	3_21414-3p(hme-miR-6302-3p)	4	2	7	0	0	1	0.84	0.45	0.83	0	0	0.19	0.009	9.164	3.196
3_21467-5p(hsa-miR-1276)	2	6	3	5	4	4	0.42	1.34	0.36	0.82	0.74	0.52	0.811	0.801	-0.321	No_change	3_21467-5p(hsa-miR-1276)	0	1	0	5	4	4	0	0.21	0	0.82	0.74	0.52	0.028	0.11	-3.179	Down_regulate	3_21467-5p(hsa-miR-1276)	2	6	3	0	1	0	0.42	1.34	0.36	0	0.21	0	0.024	8.322	3.057
3_21484-3p(mmu-miR-152-3p)	24127	29360	45052	24191	17936	26844	5095.29	6560.21	5333.5	3954.25	3326	3511.62	0.736	1.201	0.264	No_change	3_21484-3p(mmu-miR-152-3p)	8310	13832	15380	24191	17936	26844	2631.51	2891.92	2870.97	3954.25	3326	3511.62	0.297	0.581	-0.784	No_change	3_21484-3p(mmu-miR-152-3p)	24127	29360	45052	8310	13832	15380	5095.29	6560.21	5333.5	2631.51	2891.92	2870.97	0.001	2.506	1.325
3_21484-5p	618	513	999	734	346	253	130.51	114.62	118.27	119.98	64.16	33.1	0.506	1.434	0.52	No_change	3_21484-5p	136	330	319	734	346	253	43.07	68.99	59.55	119.98	64.16	33.1	0.45	0.664	-0.592	No_change	3_21484-5p	618	513	999	136	330	319	130.51	114.62	118.27	43.07	68.99	59.55	0.001	2.619	1.389
3_21498-3p(hsa-miR-615-3p)	0	0	1	0	0	0	0	0	0.12	0	0	0	1	3.309	1.726	No_change	3_21498-3p(hsa-miR-615-3p)	0	1	1	0	0	0	0	0.21	0.19	0	0	0	0.554	6.404	2.679	No_change	3_21498-3p(hsa-miR-615-3p)	0	0	1	0	1	1	0	0	0.12	0	0.21	0.19	1	0.553	-0.853
3_21616-3p	20	10	26	10	10	5	4.22	2.23	3.08	1.63	1.85	0.65	0.253	1.958	0.97	No_change	3_21616-3p	26	46	39	10	10	5	8.23	9.62	7.28	1.63	1.85	0.65	0.007	4.905	2.294	Up_regulate	3_21616-3p	20	10	26	26	46	39	4.22	2.23	3.08	8.23	9.62	7.28	0.03	0.475	-1.075
3_21616-5p	2	1	4	1	0	1	0.42	0.22	0.47	0.16	0	0.13	0.389	2.628	1.394	No_change	3_21616-5p	3	6	1	1	0	1	0.95	1.25	0.19	0.16	0	0.13	0.12	4.919	2.298	No_change	3_21616-5p	2	1	4	3	6	1	0.42	0.22	0.47	0.95	1.25	0.19	0.539	0.657	-0.607
3_21672-3p(cel-miR-74-5p)	0	0	0	0	0	3	0	0	0	0	0	0.39	0.355	0.087	-3.522	No_change	3_21672-3p(cel-miR-74-5p)	0	0	0	0	0	3	0	0	0	0	0	0.39	0.469	0.102	-3.296	No_change	3_21672-3p(cel-miR-74-5p)	0	0	0	0	0	0	0	0	0	0	0	0	1	1	0
3_21675-3p	48	48	69	43	25	5	10.14	10.73	8.17	7.03	4.64	0.65	0.192	2.182	1.126	No_change	3_21675-3p	7	7	30	43	25	5	2.22	1.46	5.6	7.03	4.64	0.65	0.571	0.691	-0.533	No_change	3_21675-3p	48	48	69	7	7	30	10.14	10.73	8.17	2.22	1.46	5.6	0.001	3.667	1.875
3_21675-5p	1	4	5	3	3	1	0.21	0.89	0.59	0.49	0.56	0.13	0.865	1.269	0.344	No_change	3_21675-5p	0	0	1	3	3	1	0	0	0.19	0.49	0.56	0.13	0.206	0.203	-2.301	No_change	3_21675-5p	1	4	5	0	0	1	0.21	0.89	0.59	0	0	0.19	0.03	7.227	2.853
3_21737-3p	12	6	22	16	14	3	2.53	1.34	2.6	2.62	2.6	0.39	0.917	1.067	0.094	No_change	3_21737-3p	1	5	2	16	14	3	0.32	1.05	0.37	2.62	2.6	0.39	0.067	0.281	-1.829	No_change	3_21737-3p	12	6	22	1	5	2	2.53	1.34	2.6	0.32	1.05	0.37	0.001	4.476	2.162
3_21737-5p	1	12	14	6	9	0	0.21	2.68	1.66	0.98	1.67	0	0.504	1.707	0.772	No_change	3_21737-5p	4	6	5	6	9	0	1.27	1.25	0.93	0.98	1.67	0	0.848	1.153	0.205	No_change	3_21737-5p	1	12	14	4	6	5	0.21	2.68	1.66	1.27	1.25	0.93	0.316	1.668	0.738
3_21769-3p	51	40	45	108	50	24	10.77	8.94	5.33	17.65	9.27	3.14	0.592	0.734	-0.446	No_change	3_21769-3p	14	21	25	108	50	24	4.43	4.39	4.67	17.65	9.27	3.14	0.104	0.392	-1.351	No_change	3_21769-3p	51	40	45	14	21	25	10.77	8.94	5.33	4.43	4.39	4.67	0.017	2.224	1.153
3_21769-5p	4	1	3	4	0	0	0.84	0.22	0.36	0.65	0	0	0.711	1.803	0.85	No_change	3_21769-5p	0	1	0	4	0	0	0	0.21	0	0.65	0	0	0.761	0.377	-1.406	No_change	3_21769-5p	4	1	3	0	1	0	0.84	0.22	0.36	0	0.21	0	0.07	5.879	2.556
3_21790-3p(hsa-miR-3657)	0	0	0	0	2	0	0	0	0	0	0.37	0	0.605	0.156	-2.683	No_change	3_21790-3p(hsa-miR-3657)	1	4	6	0	2	0	0.32	0.84	1.12	0	0.37	0	0.122	4.911	2.296	No_change	3_21790-3p(hsa-miR-3657)	0	0	0	1	4	6	0	0	0	0.32	0.84	1.12	0.004	0.033	-4.922
3_21844-3p	0	1	3	1	6	2	0	0.22	0.36	0.16	1.11	0.26	0.331	0.391	-1.355	No_change	3_21844-3p	2	5	3	1	6	2	0.63	1.05	0.56	0.16	1.11	0.26	1	1.168	0.224	No_change	3_21844-3p	0	1	3	2	5	3	0	0.22	0.36	0.63	1.05	0.56	0.137	0.396	-1.337
3_21846-3p	0	1	3	1	6	2	0	0.22	0.36	0.16	1.11	0.26	0.331	0.391	-1.355	No_change	3_21846-3p	2	5	3	1	6	2	0.63	1.05	0.56	0.16	1.11	0.26	1	1.168	0.224	No_change	3_21846-3p	0	1	3	2	5	3	0	0.22	0.36	0.63	1.05	0.56	0.136	0.396	-1.337
3_21872-3p(cin-miR-4178b-5p)	6	4	4	6	2	1	1.27	0.89	0.47	0.98	0.37	0.13	0.615	1.476	0.561	No_change	3_21872-3p(cin-miR-4178b-5p)	0	3	4	6	2	1	0	0.63	0.75	0.98	0.37	0.13	0.864	0.86	-0.218	No_change	3_21872-3p(cin-miR-4178b-5p)	6	4	4	0	3	4	1.27	0.89	0.47	0	0.63	0.75	0.204	1.954	0.966
3_21872-5p	0	0	0	1	0	0	0	0	0	0.16	0	0	1	0.264	-1.919	No_change	3_21872-5p	0	0	1	1	0	0	0	0	0.19	0.16	0	0	1	1.098	0.134	No_change	3_21872-5p	0	0	0	0	0	1	0	0	0	0	0	0.19	1	0.271	-1.883
3_21874-3p(mmu-miR-702-5p)	0	1	0	0	0	0	0	0.22	0	0	0	0	1	3.813	1.931	No_change	3_21874-3p(mmu-miR-702-5p)	2	1	1	0	0	0	0.63	0.21	0.19	0	0	0	0.19	12.925	3.692	No_change	3_21874-3p(mmu-miR-702-5p)	0	1	0	2	1	1	0	0.22	0	0.63	0.21	0.19	0.419	0.298	-1.745
3_21883-5p(tca-miR-3875-3p)	1	1	1	0	0	0	0.21	0.22	0.12	0	0	0	0.275	8.615	3.107	No_change	3_21883-5p(tca-miR-3875-3p)	1	4	1	0	0	0	0.32	0.84	0.19	0	0	0	0.078	17.649	4.142	No_change	3_21883-5p(tca-miR-3875-3p)	1	1	1	1	4	1	0.21	0.22	0.12	0.32	0.84	0.19	0.554	0.511	-0.968
3_21898-3p	56	41	59	69	4	8	11.83	9.16	6.98	11.28	0.74	1.05	0.371	1.867	0.901	No_change	3_21898-3p	5	8	15	69	4	8	1.58	1.67	2.8	11.28	0.74	1.05	0.239	0.43	-1.217	No_change	3_21898-3p	56	41	59	5	8	15	11.83	9.16	6.98	1.58	1.67	2.8	0	5.407	2.435
3_21906-3p(bta-miR-2312)	10	5	21	19	13	7	2.11	1.12	2.49	3.11	2.41	0.92	0.717	0.782	-0.355	No_change	3_21906-3p(bta-miR-2312)	3	5	10	19	13	7	0.95	1.05	1.87	3.11	2.41	0.92	0.279	0.518	-0.949	No_change	3_21906-3p(bta-miR-2312)	10	5	21	3	5	10	2.11	1.12	2.49	0.95	1.05	1.87	0.159	1.829	0.871
3_21948-3p	5	2	2	3	0	0	1.06	0.45	0.24	0.49	0	0	0.364	2.749	1.459	No_change	3_21948-3p	0	2	2	3	0	0	0	0.42	0.37	0.49	0	0	0.783	1.462	0.548	No_change	3_21948-3p	5	2	2	0	2	2	1.06	0.45	0.24	0	0.42	0.37	0.358	2.146	1.102
3_22018-3p(mmu-miR-141-3p)	110	90	192	153	6	24	23.23	20.11	22.73	25.01	1.11	3.14	0.333	1.948	0.962	No_change	3_22018-3p(mmu-miR-141-3p)	10	5	16	153	6	24	3.17	1.05	2.99	25.01	1.11	3.14	0.051	0.224	-2.156	No_change	3_22018-3p(mmu-miR-141-3p)	110	90	192	10	5	16	23.23	20.11	22.73	3.17	1.05	2.99	0	11.357	3.505
3_22018-5p	15	13	23	12	3	5	3.17	2.9	2.72	1.96	0.56	0.65	0.179	2.231	1.158	No_change	3_22018-5p	2	4	6	12	3	5	0.63	0.84	1.12	1.96	0.56	0.65	0.593	0.683	-0.55	No_change	3_22018-5p	15	13	23	2	4	6	3.17	2.9	2.72	0.63	0.84	1.12	0	3.954	1.983
3_22038-3p(hsa-miR-4800-5p)	19	19	22	16	44	63	4.01	4.25	2.6	2.62	8.16	8.24	0.155	0.409	-1.288	No_change	3_22038-3p(hsa-miR-4800-5p)	30	40	49	16	44	63	9.5	8.36	9.15	2.62	8.16	8.24	0.989	0.984	-0.023	No_change	3_22038-3p(hsa-miR-4800-5p)	19	19	22	30	40	49	4.01	4.25	2.6	9.5	8.36	9.15	0.034	0.488	-1.034
3_22055-5p(gga-miR-1463)	1	0	2	0	3	2	0.21	0	0.24	0	0.56	0.26	0.578	0.514	-0.961	No_change	3_22055-5p(gga-miR-1463)	0	3	2	0	3	2	0	0.63	0.37	0	0.56	0.26	1	0.978	-0.033	No_change	3_22055-5p(gga-miR-1463)	1	0	2	0	3	2	0.21	0	0.24	0	0.63	0.37	0.767	0.603	-0.731
3_22075-3p(hsa-miR-488-3p)	16	9	14	15	20	6	3.38	2.01	1.66	2.45	3.71	0.78	0.89	0.897	-0.156	No_change	3_22075-3p(hsa-miR-488-3p)	14	24	36	15	20	6	4.43	5.02	6.72	2.45	3.71	0.78	0.254	1.961	0.971	No_change	3_22075-3p(hsa-miR-488-3p)	16	9	14	14	24	36	3.38	2.01	1.66	4.43	5.02	6.72	0.054	0.519	-0.947
3_22075-5p	5	3	25	13	3	9	1.06	0.67	2.96	2.12	0.56	1.18	1	0.969	-0.045	No_change	3_22075-5p	8	12	28	13	3	9	2.53	2.51	5.23	2.12	0.56	1.18	0.246	2.063	1.045	No_change	3_22075-5p	5	3	25	8	12	28	1.06	0.67	2.96	2.53	2.51	5.23	0.277	0.61	-0.714
3_22167-5p(cin-miR-4017-5p)	2	0	5	1	4	5	0.42	0	0.59	0.16	0.74	0.65	0.441	0.538	-0.896	No_change	3_22167-5p(cin-miR-4017-5p)	4	5	5	1	4	5	1.27	1.05	0.93	0.16	0.74	0.65	0.636	1.464	0.549	No_change	3_22167-5p(cin-miR-4017-5p)	2	0	5	4	5	5	0.42	0	0.59	1.27	1.05	0.93	0.192	0.468	-1.094
3_22218-3p(mmu-miR-1249-3p)	260	161	444	225	911	62	54.91	35.97	52.56	36.78	168.93	8.11	0.523	0.666	-0.587	No_change	3_22218-3p(mmu-miR-1249-3p)	3948	3463	3843	225	911	62	1250.2	724.02	717.37	36.78	168.93	8.11	0.001	10.893	3.445	Up_regulate	3_22218-3p(mmu-miR-1249-3p)	260	161	444	3948	3463	3843	54.91	35.97	52.56	1250.2	724.02	717.37	0	0.067	-3.907
3_22218-5p	8	8	8	8	2	4	1.69	1.79	0.95	1.31	0.37	0.52	0.535	1.562	0.644	No_change	3_22218-5p	36	33	40	8	2	4	11.4	6.9	7.47	1.31	0.37	0.52	0.001	9.075	3.182	Up_regulate	3_22218-5p	8	8	8	36	33	40	1.69	1.79	0.95	11.4	6.9	7.47	0	0.209	-2.258
4_22401-3p(hsa-miR-6864-5p)	0	0	0	1	0	17	0	0	0	0.16	0	2.22	0.013	0.015	-6.034	Down_regulate	4_22401-3p(hsa-miR-6864-5p)	0	1	2	1	0	17	0	0.21	0.37	0.16	0	2.22	0.131	0.163	-2.618	No_change	4_22401-3p(hsa-miR-6864-5p)	0	0	0	0	1	2	0	0	0	0	0.21	0.37	0.282	0.111	-3.174
4_22413-3p(mmu-miR-7002-5p)	5	1	2	6	7	17	1.06	0.22	0.24	0.98	1.3	2.22	0.049	0.229	-2.123	Down_regulate	4_22413-3p(mmu-miR-7002-5p)	1	0	1	6	7	17	0.32	0	0.19	0.98	1.3	2.22	0.004	0.082	-3.609	Down_regulate	4_22413-3p(mmu-miR-7002-5p)	5	1	2	1	0	1	1.06	0.22	0.24	0.32	0	0.19	0.183	3.387	1.76
4_22415-3p(mmu-miR-7002-5p)	5	1	2	6	7	17	1.06	0.22	0.24	0.98	1.3	2.22	0.049	0.229	-2.123	Down_regulate	4_22415-3p(mmu-miR-7002-5p)	1	0	1	6	7	17	0.32	0	0.19	0.98	1.3	2.22	0.004	0.082	-3.609	Down_regulate	4_22415-3p(mmu-miR-7002-5p)	5	1	2	1	0	1	1.06	0.22	0.24	0.32	0	0.19	0.183	3.387	1.76
4_22537-3p(cin-miR-5597-5p)	11	7	15	7	10	19	2.32	1.56	1.78	1.14	1.85	2.49	0.628	0.736	-0.443	No_change	4_22537-3p(cin-miR-5597-5p)	3	3	4	7	10	19	0.95	0.63	0.75	1.14	1.85	2.49	0.077	0.299	-1.743	No_change	4_22537-3p(cin-miR-5597-5p)	11	7	15	3	3	4	2.32	1.56	1.78	0.95	0.63	0.75	0.009	3.022	1.596
4_22561-3p(gga-miR-1558)	7	5	12	3	14	39	1.48	1.12	1.42	0.49	2.6	5.1	0.107	0.319	-1.649	No_change	4_22561-3p(gga-miR-1558)	1	12	6	3	14	39	0.32	2.51	1.12	0.49	2.6	5.1	0.125	0.31	-1.692	No_change	4_22561-3p(gga-miR-1558)	7	5	12	1	12	6	1.48	1.12	1.42	0.32	2.51	1.12	0.735	1.221	0.288
4_22575-3p	43	42	43	112	52	18	9.08	9.38	5.09	18.31	9.64	2.35	0.559	0.703	-0.508	No_change	4_22575-3p	8	16	14	112	52	18	2.53	3.35	2.61	18.31	9.64	2.35	0.023	0.25	-2.002	Down_regulate	4_22575-3p	43	42	43	8	16	14	9.08	9.38	5.09	2.53	3.35	2.61	0.001	3.32	1.731
4_22592-5p(gga-miR-1648-3p)	9	9	13	11	10	14	1.9	2.01	1.54	1.8	1.85	1.83	0.661	0.76	-0.397	No_change	4_22592-5p(gga-miR-1648-3p)	3	2	3	11	10	14	0.95	0.42	0.56	1.8	1.85	1.83	0.042	0.262	-1.934	Down_regulate	4_22592-5p(gga-miR-1648-3p)	9	9	13	3	2	3	1.9	2.01	1.54	0.95	0.42	0.56	0.007	3.538	1.823
4_22594-3p	3	6	5	13	33	6	0.63	1.34	0.59	2.12	6.12	0.78	0.05	0.267	-1.906	No_change	4_22594-3p	18	22	36	13	33	6	5.7	4.6	6.72	2.12	6.12	0.78	0.457	1.596	0.674	No_change	4_22594-3p	3	6	5	18	22	36	0.63	1.34	0.59	5.7	4.6	6.72	0	0.182	-2.46
4_22594-5p(mmu-miR-129-5p)	143	196	363	248	776	879	30.2	43.79	42.97	40.54	143.9	114.99	0.041	0.293	-1.773	Down_regulate	4_22594-5p(mmu-miR-129-5p)	419	574	703	248	776	879	132.68	120.01	131.23	40.54	143.9	114.99	0.868	0.908	-0.14	No_change	4_22594-5p(mmu-miR-129-5p)	143	196	363	419	574	703	30.2	43.79	42.97	132.68	120.01	131.23	0.001	0.381	-1.391
4_22611-3p(hsa-miR-335-3p)	68	115	471	203	116	54	14.36	25.7	55.76	33.18	21.51	7.06	0.564	1.406	0.491	No_change	4_22611-3p(hsa-miR-335-3p)	87	162	347	203	116	54	27.55	33.87	64.77	33.18	21.51	7.06	0.314	1.773	0.826	No_change	4_22611-3p(hsa-miR-335-3p)	68	115	471	87	162	347	14.36	25.7	55.76	27.55	33.87	64.77	0.947	0.971	-0.042
4_22611-5p	48	74	152	247	20	9	10.14	16.53	17.99	40.37	3.71	1.18	0.92	0.924	-0.114	No_change	4_22611-5p	6	13	16	247	20	9	1.9	2.72	2.99	40.37	3.71	1.18	0.018	0.162	-2.622	Down_regulate	4_22611-5p	48	74	152	6	13	16	10.14	16.53	17.99	1.9	2.72	2.99	0	7.211	2.85
4_22617-3p	39	26	61	35	17	12	8.24	5.81	7.22	5.72	3.15	1.57	0.329	1.737	0.796	No_change	4_22617-3p	13	36	21	35	17	12	4.12	7.53	3.92	5.72	3.15	1.57	0.713	1.239	0.31	No_change	4_22617-3p	39	26	61	13	36	21	8.24	5.81	7.22	4.12	7.53	3.92	0.127	1.701	0.766
4_22617-5p	3	4	4	3	2	0	0.63	0.89	0.47	0.49	0.37	0	0.403	2.022	1.016	No_change	4_22617-5p	0	0	1	3	2	0	0	0	0.19	0.49	0.37	0	0.497	0.286	-1.808	No_change	4_22617-5p	3	4	4	0	0	1	0.63	0.89	0.47	0	0	0.19	0.012	8.015	3.003
4_22692-3p	0	0	0	0	0	0	0	0	0	0	0	0	1	1	0	No_change	4_22692-3p	2	0	0	0	0	0	0.63	0	0	0	0	0	0.491	8.275	3.049	No_change	4_22692-3p	0	0	0	2	0	0	0	0	0	0.63	0	0	0.401	0.132	-2.921
4_22692-5p(mml-miR-612)	0	0	0	0	3	10	0	0	0	0	0.56	1.31	0.018	0.022	-5.482	Down_regulate	4_22692-5p(mml-miR-612)	2	0	1	0	3	10	0.63	0	0.19	0	0.56	1.31	0.278	0.268	-1.898	No_change	4_22692-5p(mml-miR-612)	0	0	0	2	0	1	0	0	0	0.63	0	0.19	0.315	0.102	-3.298
4_22696-3p	0	0	1	0	1	0	0	0	0.12	0	0.19	0	1	0.874	-0.194	No_change	4_22696-3p	2	0	0	0	1	0	0.63	0	0	0	0.19	0	0.767	2.232	1.158	No_change	4_22696-3p	0	0	1	2	0	0	0	0	0.12	0.63	0	0	0.725	0.454	-1.139
4_22696-5p(mdo-miR-7342-5p)	0	0	2	1	4	0	0	0	0.24	0.16	0.74	0	0.392	0.373	-1.423	No_change	4_22696-5p(mdo-miR-7342-5p)	2	3	4	1	4	0	0.63	0.63	0.75	0.16	0.74	0	0.6	1.902	0.928	No_change	4_22696-5p(mdo-miR-7342-5p)	0	0	2	2	3	4	0	0	0.24	0.63	0.63	0.75	0.034	0.238	-2.072
4_22706-3p	0	0	0	2	0	1	0	0	0	0.33	0	0.13	0.325	0.103	-3.274	No_change	4_22706-3p	0	1	0	2	0	1	0	0.21	0	0.33	0	0.13	0.695	0.446	-1.164	No_change	4_22706-3p	0	0	0	0	1	0	0	0	0	0	0.21	0	1	0.271	-1.882
4_22706-5p	1	0	1	2	3	3	0.21	0	0.12	0.33	0.56	0.39	0.166	0.243	-2.042	No_change	4_22706-5p	0	4	2	2	3	3	0	0.84	0.37	0.33	0.56	0.39	0.86	0.772	-0.373	No_change	4_22706-5p	1	0	1	0	4	2	0.21	0	0.12	0	0.84	0.37	0.531	0.367	-1.445
4_22815-3p	4	9	6	2	0	0	0.84	2.01	0.71	0.33	0	0	0.023	8.033	3.006	Up_regulate	4_22815-3p	1	1	0	2	0	0	0.32	0.21	0	0.33	0	0	1	1.226	0.293	No_change	4_22815-3p	4	9	6	1	1	0	0.84	2.01	0.71	0.32	0.21	0	0.003	7.961	2.993
4_22815-5p	8	21	20	3	2	2	1.69	4.69	2.37	0.49	0.37	0.26	0.006	6.152	2.621	Up_regulate	4_22815-5p	2	2	3	3	2	2	0.63	0.42	0.56	0.49	0.37	0.26	1	1.117	0.159	No_change	4_22815-5p	8	21	20	2	2	3	1.69	4.69	2.37	0.63	0.42	0.56	0	6.453	2.69
4_22872-3p(cel-miR-72-3p)	3	5	4	4	9	0	0.63	1.12	0.47	0.65	1.67	0	1	0.928	-0.107	No_change	4_22872-3p(cel-miR-72-3p)	20	42	25	4	9	0	6.33	8.78	4.67	0.65	1.67	0	0.005	7.315	2.871	Up_regulate	4_22872-3p(cel-miR-72-3p)	3	5	4	20	42	25	0.63	1.12	0.47	6.33	8.78	4.67	0	0.137	-2.865
4_22872-5p	0	1	0	0	0	0	0	0.22	0	0	0	0	1	3.812	1.931	No_change	4_22872-5p	0	1	0	0	0	0	0	0.21	0	0	0	0	1	3.712	1.892	No_change	4_22872-5p	0	1	0	0	1	0	0	0.22	0	0	0.21	0	1	1.009	0.013
4_22874-3p	0	3	0	7	29	5	0	0.67	0	1.14	5.38	0.65	0.009	0.086	-3.544	Down_regulate	4_22874-3p	9	11	14	7	29	5	2.85	2.3	2.61	1.14	5.38	0.65	0.932	0.905	-0.144	No_change	4_22874-3p	0	3	0	9	11	14	0	0.67	0	2.85	2.3	2.61	0	0.095	-3.394
4_22874-5p	1	0	0	2	9	5	0.21	0	0	0.33	1.67	0.65	0.013	0.076	-3.721	Down_regulate	4_22874-5p	2	2	1	2	9	5	0.63	0.42	0.19	0.33	1.67	0.65	0.24	0.356	-1.489	No_change	4_22874-5p	1	0	0	2	2	1	0.21	0	0	0.63	0.42	0.19	0.262	0.243	-2.041
4_22969-3p	0	0	0	0	0	0	0	0	0	0	0	0	1	1	0	No_change	4_22969-3p	1	0	1	0	0	0	0.32	0	0.19	0	0	0	0.561	6.904	2.787	No_change	4_22969-3p	0	0	0	1	0	1	0	0	0	0.32	0	0.19	0.52	0.152	-2.717
4_22969-5p	7	7	19	1	2	14	1.48	1.56	2.25	0.16	0.37	1.83	0.747	1.357	0.44	No_change	4_22969-5p	2	1	5	1	2	14	0.63	0.21	0.93	0.16	0.37	1.83	0.399	0.468	-1.094	No_change	4_22969-5p	7	7	19	2	1	5	1.48	1.56	2.25	0.63	0.21	0.93	0.007	3.66	1.872
4_22982-3p(mmu-miR-703)	169	204	363	181	79	221	35.69	45.58	42.97	29.59	14.65	28.91	0.721	1.229	0.297	No_change	4_22982-3p(mmu-miR-703)	28	72	78	181	79	221	8.87	15.05	14.56	29.59	14.65	28.91	0.09	0.381	-1.394	No_change	4_22982-3p(mmu-miR-703)	169	204	363	28	72	78	35.69	45.58	42.97	8.87	15.05	14.56	0	3.982	1.994
4_22985-5p(hsa-miR-592)	40	101	69	16	2	2	8.45	22.57	8.17	2.62	0.37	0.26	0.001	10.502	3.393	Up_regulate	4_22985-5p(hsa-miR-592)	3	1	15	16	2	2	0.95	0.21	2.8	2.62	0.37	0.26	0.943	1.121	0.165	No_change	4_22985-5p(hsa-miR-592)	40	101	69	3	1	15	8.45	22.57	8.17	0.95	0.21	2.8	0	11.203	3.486
4_22997-3p	0	0	0	2	0	0	0	0	0	0.33	0	0	0.605	0.156	-2.678	No_change	4_22997-3p	0	0	0	2	0	0	0	0	0	0.33	0	0	0.628	0.182	-2.456	No_change	4_22997-3p	0	0	0	0	0	0	0	0	0	0	0	0	1	1	0
4_22997-5p(gga-miR-1659)	0	0	1	2	5	0	0	0	0.12	0.33	0.93	0	0.217	0.167	-2.581	No_change	4_22997-5p(gga-miR-1659)	6	5	5	2	5	0	1.9	1.05	0.93	0.33	0.93	0	0.224	2.598	1.377	No_change	4_22997-5p(gga-miR-1659)	0	0	1	6	5	5	0	0	0.12	1.9	1.05	0.93	0.001	0.078	-3.689
4_23032-3p	39	26	61	35	17	12	8.24	5.81	7.22	5.72	3.15	1.57	0.33	1.737	0.796	No_change	4_23032-3p	13	36	21	35	17	12	4.12	7.53	3.92	5.72	3.15	1.57	0.713	1.239	0.31	No_change	4_23032-3p	39	26	61	13	36	21	8.24	5.81	7.22	4.12	7.53	3.92	0.127	1.701	0.766
4_23032-5p	2	4	4	3	2	0	0.42	0.89	0.47	0.49	0.37	0	0.491	1.834	0.875	No_change	4_23032-5p	0	0	1	3	2	0	0	0	0.19	0.49	0.37	0	0.497	0.286	-1.808	No_change	4_23032-5p	2	4	4	0	0	1	0.42	0.89	0.47	0	0	0.19	0.023	7.303	2.868
4_23211-5p(mmu-miR-153-3p)	8	3	0	7	0	0	1.69	0.67	0	1.14	0	0	0.692	1.724	0.785	No_change	4_23211-5p(mmu-miR-153-3p)	0	1	1	7	0	0	0	0.21	0.19	1.14	0	0	0.548	0.388	-1.366	No_change	4_23211-5p(mmu-miR-153-3p)	8	3	0	0	1	1	1.69	0.67	0	0	0.21	0.19	0.087	5.178	2.372
4_23212-3p(mmu-miR-153-3p)	8	3	0	7	0	0	1.69	0.67	0	1.14	0	0	0.691	1.723	0.785	No_change	4_23212-3p(mmu-miR-153-3p)	0	1	1	7	0	0	0	0.21	0.19	1.14	0	0	0.547	0.388	-1.366	No_change	4_23212-3p(mmu-miR-153-3p)	8	3	0	0	1	1	1.69	0.67	0	0	0.21	0.19	0.086	5.177	2.372
5_23218-3p	603	349	1327	712	602	428	127.35	77.98	157.1	116.38	111.63	55.99	0.901	1.07	0.097	No_change	5_23218-3p	191	401	450	712	602	428	60.48	83.84	84	116.38	111.63	55.99	0.415	0.648	-0.626	No_change	5_23218-3p	603	349	1327	191	401	450	127.35	77.98	157.1	60.48	83.84	84	0.027	1.994	0.996
5_23218-5p(rno-miR-340-5p)	9427	8159	12464	12391	2169	1208	1990.85	1823.05	1475.56	2025.43	402.21	158.03	0.327	1.853	0.89	No_change	5_23218-5p(rno-miR-340-5p)	483	1652	1818	12391	2169	1208	152.95	345.39	339.36	2025.43	402.21	158.03	0.054	0.297	-1.75	No_change	5_23218-5p(rno-miR-340-5p)	9427	8159	12464	483	1652	1818	1990.85	1823.05	1475.56	152.95	345.39	339.36	0	7.719	2.948
5_23219-3p(gga-miR-1558)	6	1	4	5	2	2	1.27	0.22	0.47	0.82	0.37	0.26	1	1.09	0.124	No_change	5_23219-3p(gga-miR-1558)	1	2	0	5	2	2	0.32	0.42	0	0.82	0.37	0.26	0.369	0.413	-1.275	No_change	5_23219-3p(gga-miR-1558)	6	1	4	1	2	0	1.27	0.22	0.47	0.32	0.42	0	0.127	3.197	1.677
5_23219-5p	0	0	0	2	2	0	0	0	0	0.33	0.37	0	0.196	0.084	-3.576	No_change	5_23219-5p	0	2	4	2	2	0	0	0.42	0.75	0.33	0.37	0	0.803	1.543	0.626	No_change	5_23219-5p	0	0	0	0	2	4	0	0	0	0	0.42	0.75	0.114	0.06	-4.048
5_23255-3p(hsa-miR-550b-2-5p)	1	0	3	1	1	0	0.21	0	0.36	0.16	0.19	0	1	1.565	0.646	No_change	5_23255-3p(hsa-miR-550b-2-5p)	2	1	3	1	1	0	0.63	0.21	0.56	0.16	0.19	0	0.394	3.038	1.603	No_change	5_23255-3p(hsa-miR-550b-2-5p)	1	0	3	2	1	3	0.21	0	0.36	0.63	0.21	0.56	0.556	0.63	-0.667
5_23258-5p	1	2	12	1	7	1	0.21	0.45	1.42	0.16	1.3	0.13	0.814	1.304	0.382	No_change	5_23258-5p	3	3	4	1	7	1	0.95	0.63	0.75	0.16	1.3	0.13	0.894	1.21	0.275	No_change	5_23258-5p	1	2	12	3	3	4	0.21	0.45	1.42	0.95	0.63	0.75	0.765	1.282	0.359
5_23264-5p(spu-miR-2002-5p)	1	2	0	0	3	1	0.21	0.45	0	0	0.56	0.13	1	0.77	-0.377	No_change	5_23264-5p(spu-miR-2002-5p)	7	18	8	0	3	1	2.22	3.76	1.49	0	0.56	0.13	0.006	8.066	3.012	Up_regulate	5_23264-5p(spu-miR-2002-5p)	1	2	0	7	18	8	0.21	0.45	0	2.22	3.76	1.49	0	0.099	-3.33
5_23275-3p(efu-miR-9272)	0	0	3	1	0	0	0	0	0.36	0.16	0	0	1	1.926	0.946	No_change	5_23275-3p(efu-miR-9272)	7	7	4	1	0	0	2.22	1.46	0.75	0.16	0	0	0.005	15.873	3.989	Up_regulate	5_23275-3p(efu-miR-9272)	0	0	3	7	7	4	0	0	0.36	2.22	1.46	0.75	0.003	0.162	-2.624
5_23275-5p	1	0	0	1	0	0	0.21	0	0	0.16	0	0	1	0.962	-0.056	No_change	5_23275-5p	0	0	0	1	0	0	0	0	0	0.16	0	0	1	0.298	-1.749	No_change	5_23275-5p	1	0	0	0	0	0	0.21	0	0	0	0	0	1	3.693	1.885
5_23296-5p(hsa-miR-1226-3p)	0	0	0	1	7	0	0	0	0	0.16	1.3	0	0.083	0.045	-4.47	No_change	5_23296-5p(hsa-miR-1226-3p)	9	10	7	1	7	0	2.85	2.09	1.31	0.16	1.3	0	0.123	3.592	1.845	No_change	5_23296-5p(hsa-miR-1226-3p)	0	0	0	9	10	7	0	0	0	2.85	2.09	1.31	0	0.014	-6.211
5_23304-5p	1	0	1	0	3	4	0.21	0	0.12	0	0.56	0.52	0.293	0.26	-1.942	No_change	5_23304-5p	1	5	5	0	3	4	0.32	1.05	0.93	0	0.56	0.52	0.665	1.503	0.588	No_change	5_23304-5p	1	0	1	1	5	5	0.21	0	0.12	0.32	1.05	0.93	0.047	0.203	-2.302
5_23387-3p(hsa-miR-6821-3p)	8	7	9	8	24	5	1.69	1.56	1.07	1.31	4.45	0.65	0.459	0.617	-0.696	No_change	5_23387-3p(hsa-miR-6821-3p)	42	60	39	8	24	5	13.3	12.54	7.28	1.31	4.45	0.65	0.022	4.249	2.087	Up_regulate	5_23387-3p(hsa-miR-6821-3p)	8	7	9	42	60	39	1.69	1.56	1.07	13.3	12.54	7.28	0	0.162	-2.626
5_23388-5p(hsa-miR-6821-3p)	8	7	9	8	24	5	1.69	1.56	1.07	1.31	4.45	0.65	0.459	0.617	-0.697	No_change	5_23388-5p(hsa-miR-6821-3p)	42	60	39	8	24	5	13.3	12.54	7.28	1.31	4.45	0.65	0.022	4.249	2.087	Up_regulate	5_23388-5p(hsa-miR-6821-3p)	8	7	9	42	60	39	1.69	1.56	1.07	13.3	12.54	7.28	0	0.162	-2.626
5_23403-3p	1	0	0	1	4	0	0.21	0	0	0.16	0.74	0	0.387	0.253	-1.981	No_change	5_23403-3p	11	10	11	1	4	0	3.48	2.09	2.05	0.16	0.74	0	0.011	6.928	2.792	Up_regulate	5_23403-3p	1	0	0	11	10	11	0.21	0	0	3.48	2.09	2.05	0	0.04	-4.651
5_23426-3p	1	1	1	1	0	1	0.21	0.22	0.12	0.16	0	0.13	1	1.271	0.346	No_change	5_23426-3p	0	0	0	1	0	1	0	0	0	0.16	0	0.13	0.56	0.164	-2.605	No_change	5_23426-3p	1	1	1	0	0	0	0.21	0.22	0.12	0	0	0	0.252	8.8	3.138
5_23426-5p	11	10	29	4	15	9	2.32	2.23	3.43	0.65	2.78	1.18	0.564	1.444	0.53	No_change	5_23426-5p	8	24	24	4	15	9	2.53	5.02	4.48	0.65	2.78	1.18	0.283	1.99	0.993	No_change	5_23426-5p	11	10	29	8	24	24	2.32	2.23	3.43	2.53	5.02	4.48	0.64	0.84	-0.252
5_23455-3p(mmu-miR-134-5p)	406	297	311	347	493	1009	85.74	66.36	36.82	56.72	91.42	131.99	0.197	0.462	-1.113	No_change	5_23455-3p(mmu-miR-134-5p)	328	458	259	347	493	1009	103.87	95.76	48.35	56.72	91.42	131.99	0.384	0.599	-0.74	No_change	5_23455-3p(mmu-miR-134-5p)	406	297	311	328	458	259	85.74	66.36	36.82	103.87	95.76	48.35	0.822	0.932	-0.102
5_23455-5p	12	10	17	9	23	4	2.53	2.23	2.01	1.47	4.27	0.52	1	1.007	0.01	No_change	5_23455-5p	60	81	41	9	23	4	19	16.94	7.65	1.47	4.27	0.52	0.007	5.789	2.533	Up_regulate	5_23455-5p	12	10	17	60	81	41	2.53	2.23	2.01	19	16.94	7.65	0	0.197	-2.344
5_23516-5p(bmo-miR-3278)	3	0	2	5	1	1	0.63	0	0.24	0.82	0.19	0.13	0.693	0.658	-0.604	No_change	5_23516-5p(bmo-miR-3278)	1	0	0	5	1	1	0.32	0	0	0.82	0.19	0.13	0.241	0.228	-2.135	No_change	5_23516-5p(bmo-miR-3278)	3	0	2	1	0	0	0.63	0	0.24	0.32	0	0	0.321	3.553	1.829
5_23524-3p	0	0	0	0	0	0	0	0	0	0	0	0	1	1	0	No_change	5_23524-3p	1	3	0	0	0	0	0.32	0.63	0	0	0	0	0.234	12.38	3.63	No_change	5_23524-3p	0	0	0	1	3	0	0	0	0	0.32	0.63	0	0.186	0.083	-3.583
5_23524-5p(hsa-miR-4446-3p)	1	0	0	0	1	2	0.21	0	0	0	0.19	0.26	0.704	0.356	-1.491	No_change	5_23524-5p(hsa-miR-4446-3p)	1	4	0	0	1	2	0.32	0.84	0	0	0.19	0.26	0.812	1.632	0.707	No_change	5_23524-5p(hsa-miR-4446-3p)	1	0	0	1	4	0	0.21	0	0	0.32	0.84	0	0.334	0.253	-1.985
5_23555-3p	2	1	2	1	0	0	0.42	0.22	0.24	0.16	0	0	0.291	3.566	1.834	No_change	5_23555-3p	0	0	2	1	0	0	0	0	0.37	0.16	0	0	1	1.869	0.902	No_change	5_23555-3p	2	1	2	0	0	2	0.42	0.22	0.24	0	0	0.37	0.499	2.188	1.129
5_23571-3p(mmu-miR-7050-3p)	0	0	2	1	1	0	0	0	0.24	0.16	0.19	0	1	0.846	-0.242	No_change	5_23571-3p(mmu-miR-7050-3p)	0	0	2	1	1	0	0	0	0.37	0.16	0.19	0	1	1.066	0.092	No_change	5_23571-3p(mmu-miR-7050-3p)	0	0	2	0	0	2	0	0	0.24	0	0	0.37	1	0.91	-0.137
5_23583-3p(dme-miR-979-3p)	7	5	11	7	7	7	1.48	1.12	1.3	1.14	1.3	0.92	1	0.932	-0.101	No_change	5_23583-3p(dme-miR-979-3p)	3	5	4	7	7	7	0.95	1.05	0.75	1.14	1.3	0.92	0.536	0.632	-0.662	No_change	5_23583-3p(dme-miR-979-3p)	7	5	11	3	5	4	1.48	1.12	1.3	0.95	1.05	0.75	0.195	1.778	0.83
5_23589-3p(bta-miR-2385-5p)	0	0	0	2	1	0	0	0	0	0.33	0.19	0	0.315	0.108	-3.21	No_change	5_23589-3p(bta-miR-2385-5p)	0	9	6	2	1	0	0	1.88	1.12	0.33	0.19	0	0.09	4.764	2.252	No_change	5_23589-3p(bta-miR-2385-5p)	0	0	0	0	9	6	0	0	0	0	1.88	1.12	0.004	0.026	-5.284
5_23590-3p	0	0	1	0	0	0	0	0	0.12	0	0	0	1	3.31	1.727	No_change	5_23590-3p	1	5	0	0	0	0	0.32	1.05	0	0	0	0	0.131	17.613	4.139	No_change	5_23590-3p	0	0	1	1	5	0	0	0	0.12	0.32	1.05	0	0.246	0.202	-2.31
5_23590-5p(bta-miR-2385-5p)	0	0	0	2	1	0	0	0	0	0.33	0.19	0	0.315	0.108	-3.211	No_change	5_23590-5p(bta-miR-2385-5p)	0	9	6	2	1	0	0	1.88	1.12	0.33	0.19	0	0.09	4.764	2.252	No_change	5_23590-5p(bta-miR-2385-5p)	0	0	0	0	9	6	0	0	0	0	1.88	1.12	0.004	0.026	-5.283
5_23607-3p(mmu-miR-666-5p)	11	0	7	4	2	4	2.32	0	0.83	0.65	0.37	0.52	0.702	1.489	0.575	No_change	5_23607-3p(mmu-miR-666-5p)	13	22	19	4	2	4	4.12	4.6	3.55	0.65	0.37	0.52	0.004	5.764	2.527	Up_regulate	5_23607-3p(mmu-miR-666-5p)	11	0	7	13	22	19	2.32	0	0.83	4.12	4.6	3.55	0.012	0.319	-1.648
5_23607-5p	0	0	0	0	0	0	0	0	0	0	0	0	1	1	0	No_change	5_23607-5p	3	1	0	0	0	0	0.95	0.21	0	0	0	0	0.196	14.341	3.842	No_change	5_23607-5p	0	0	0	3	1	0	0	0	0	0.95	0.21	0	0.145	0.075	-3.741
5_23632-5p(aca-miR-5435b-5p)	2	0	3	5	0	0	0.42	0	0.36	0.82	0	0	1	0.883	-0.18	No_change	5_23632-5p(aca-miR-5435b-5p)	0	0	0	5	0	0	0	0	0	0.82	0	0	0.354	0.085	-3.56	No_change	5_23632-5p(aca-miR-5435b-5p)	2	0	3	0	0	0	0.42	0	0.36	0	0	0	0.168	13.532	3.758
5_23642-3p	6	2	4	7	6	3	1.27	0.45	0.47	1.14	1.11	0.39	0.637	0.695	-0.525	No_change	5_23642-3p	1	2	3	7	6	3	0.32	0.42	0.56	1.14	1.11	0.39	0.229	0.43	-1.218	No_change	5_23642-3p	6	2	4	1	2	3	1.27	0.45	0.47	0.32	0.42	0.56	0.319	1.877	0.908
5_23642-5p(hsa-miR-96-5p)	2284	2526	4693	5875	4734	5486	482.35	564.41	555.58	960.33	877.86	717.66	0.195	0.495	-1.015	No_change	5_23642-5p(hsa-miR-96-5p)	596	1027	836	5875	4734	5486	188.73	214.72	156.06	960.33	877.86	717.66	0.001	0.167	-2.582	Down_regulate	5_23642-5p(hsa-miR-96-5p)	2284	2526	4693	596	1027	836	482.35	564.41	555.58	188.73	214.72	156.06	0	3.587	1.843
5_23723-3p(bta-miR-2319a)	2	2	0	0	1	0	0.42	0.45	0	0	0.19	0	0.494	3.285	1.716	No_change	5_23723-3p(bta-miR-2319a)	5	5	2	0	1	0	1.58	1.05	0.37	0	0.19	0	0.032	10.379	3.376	Up_regulate	5_23723-3p(bta-miR-2319a)	2	2	0	5	5	2	0.42	0.45	0	1.58	1.05	0.37	0.115	0.339	-1.563
5_23786-3p	0	0	0	0	0	0	0	0	0	0	0	0	1	1	0	No_change	5_23786-3p	3	0	1	0	0	0	0.95	0	0.19	0	0	0	0.198	14.293	3.837	No_change	5_23786-3p	0	0	0	3	0	1	0	0	0	0.95	0	0.19	0.146	0.075	-3.741
5_23786-5p	13	5	10	9	7	2	2.75	1.12	1.18	1.47	1.3	0.26	0.595	1.451	0.537	No_change	5_23786-5p	4	4	9	9	7	2	1.27	0.84	1.68	1.47	1.3	0.26	0.924	1.079	0.11	No_change	5_23786-5p	13	5	10	4	4	9	2.75	1.12	1.18	1.27	0.84	1.68	0.312	1.568	0.649
5_23807-3p	1	0	0	1	0	0	0.21	0	0	0.16	0	0	1	0.961	-0.058	No_change	5_23807-3p	1	0	1	1	0	0	0.32	0	0.19	0.16	0	0	1	2.018	1.013	No_change	5_23807-3p	1	0	0	1	0	1	0.21	0	0	0.32	0	0.19	1	0.553	-0.854
5_23807-5p(mmu-miR-193a-3p)	0	0	1	0	0	0	0	0	0.12	0	0	0	1	3.312	1.728	No_change	5_23807-5p(mmu-miR-193a-3p)	2	0	1	0	0	0	0.63	0	0.19	0	0	0	0.244	10.453	3.386	No_change	5_23807-5p(mmu-miR-193a-3p)	0	0	1	2	0	1	0	0	0.12	0.63	0	0.19	0.677	0.356	-1.491
5_23815-3p(bmo-miR-33-3p)	3	6	19	3	7	6	0.63	1.34	2.25	0.49	1.3	0.78	0.686	1.354	0.438	No_change	5_23815-3p(bmo-miR-33-3p)	0	4	2	3	7	6	0	0.84	0.37	0.49	1.3	0.78	0.247	0.388	-1.365	No_change	5_23815-3p(bmo-miR-33-3p)	3	6	19	0	4	2	0.63	1.34	2.25	0	0.84	0.37	0.011	4.086	2.031
5_23827-3p(bta-miR-2461-5p)	1	0	2	0	5	10	0.21	0	0.24	0	0.93	1.31	0.059	0.161	-2.635	No_change	5_23827-3p(bta-miR-2461-5p)	3	2	3	0	5	10	0.95	0.42	0.56	0	0.93	1.31	0.55	0.559	-0.838	No_change	5_23827-3p(bta-miR-2461-5p)	1	0	2	3	2	3	0.21	0	0.24	0.95	0.42	0.56	0.275	0.374	-1.42
5_23853-3p(mmu-miR-145a-5p)	0	0	2	3	6	0	0	0	0.24	0.49	1.11	0	0.137	0.218	-2.199	No_change	5_23853-3p(mmu-miR-145a-5p)	1	1	4	3	6	0	0.32	0.21	0.75	0.49	1.11	0	0.873	0.744	-0.427	No_change	5_23853-3p(mmu-miR-145a-5p)	0	0	2	1	1	4	0	0	0.24	0.32	0.21	0.75	0.373	0.346	-1.533
5_23854-5p(mmu-miR-145a-5p)	0	0	2	3	6	0	0	0	0.24	0.49	1.11	0	0.138	0.218	-2.2	No_change	5_23854-5p(mmu-miR-145a-5p)	1	1	4	3	6	0	0.32	0.21	0.75	0.49	1.11	0	0.872	0.744	-0.427	No_change	5_23854-5p(mmu-miR-145a-5p)	0	0	2	1	1	4	0	0	0.24	0.32	0.21	0.75	0.373	0.346	-1.533
5_23857-3p	3	0	3	1	3	7	0.63	0	0.36	0.16	0.56	0.92	0.344	0.432	-1.212	No_change	5_23857-3p	0	0	2	1	3	7	0	0	0.37	0.16	0.56	0.92	0.16	0.2	-2.319	No_change	5_23857-3p	3	0	3	0	0	2	0.63	0	0.36	0	0	0.37	0.555	2.558	1.355
5_23859-3p(hsa-miR-378a-3p)	36508	26082	48670	45171	69302	98416	7709.99	5827.77	5761.82	7383.64	12851.1	12874.4	0.129	0.425	-1.233	No_change	5_23859-3p(hsa-miR-378a-3p)	32302	52727	38178	45171	69302	98416	10229	11023.9	7126.65	7383.64	12851.1	12874.4	0.356	0.607	-0.721	No_change	5_23859-3p(hsa-miR-378a-3p)	36508	26082	48670	32302	52727	38178	7709.99	5827.77	5761.82	10229	11023.9	7126.65	0.525	0.844	-0.245
5_23859-5p	254	190	305	363	684	67	53.64	42.45	36.11	59.34	126.84	8.76	0.483	0.656	-0.608	No_change	5_23859-5p	608	943	624	363	684	67	192.53	197.16	116.48	59.34	126.84	8.76	0.192	2.256	1.174	No_change	5_23859-5p	254	190	305	608	943	624	53.64	42.45	36.11	192.53	197.16	116.48	0	0.323	-1.629
5_23866-3p	0	1	1	0	0	1	0	0.22	0.12	0	0	0.13	1	1.492	0.577	No_change	5_23866-3p	0	1	4	0	0	1	0	0.21	0.75	0	0	0.13	0.399	3.755	1.909	No_change	5_23866-3p	0	1	1	0	1	4	0	0.22	0.12	0	0.21	0.75	0.552	0.441	-1.181
5_23866-5p(hsa-miR-769-5p)	0	0	3	1	0	0	0	0	0.36	0.16	0	0	1	1.927	0.946	No_change	5_23866-5p(hsa-miR-769-5p)	0	1	0	1	0	0	0	0.21	0	0.16	0	0	1	1.107	0.146	No_change	5_23866-5p(hsa-miR-769-5p)	0	0	3	0	1	0	0	0	0.36	0	0.21	0	1	2.146	1.102
5_23873-3p(rno-miR-664-1-5p)	0	1	2	0	0	1	0	0.22	0.24	0	0	0.13	0.689	2.038	1.027	No_change	5_23873-3p(rno-miR-664-1-5p)	0	2	3	0	0	1	0	0.42	0.56	0	0	0.13	0.366	3.832	1.938	No_change	5_23873-3p(rno-miR-664-1-5p)	0	1	2	0	2	3	0	0.22	0.24	0	0.42	0.56	0.768	0.607	-0.72
5_23878-3p	1	0	1	1	0	1	0.21	0	0.12	0.16	0	0.13	1	0.87	-0.202	No_change	5_23878-3p	1	2	2	1	0	1	0.32	0.42	0.37	0.16	0	0.13	0.523	2.468	1.303	No_change	5_23878-3p	1	0	1	1	2	2	0.21	0	0.12	0.32	0.42	0.37	0.473	0.421	-1.247
5_23878-5p(cel-miR-1818)	0	1	2	0	0	0	0	0.22	0.24	0	0	0	0.308	8.264	3.047	No_change	5_23878-5p(cel-miR-1818)	0	2	0	0	0	0	0	0.42	0	0	0	0	0.63	6.271	2.649	No_change	5_23878-5p(cel-miR-1818)	0	1	2	0	2	0	0	0.22	0.24	0	0.42	0	1	1.353	0.437
5_23888-5p(cin-miR-141-5p)	3	0	1	3	1	0	0.63	0	0.12	0.49	0.19	0	1	0.963	-0.055	No_change	5_23888-5p(cin-miR-141-5p)	0	0	2	3	1	0	0	0	0.37	0.49	0.19	0	1	0.608	-0.719	No_change	5_23888-5p(cin-miR-141-5p)	3	0	1	0	0	2	0.63	0	0.12	0	0	0.37	0.765	1.853	0.89
5_23892-5p(mmu-miR-465a-3p)	3	1	0	1	1	6	0.63	0.22	0	0.16	0.19	0.78	0.445	0.454	-1.14	No_change	5_23892-5p(mmu-miR-465a-3p)	0	3	0	1	1	6	0	0.63	0	0.16	0.19	0.78	0.486	0.383	-1.383	No_change	5_23892-5p(mmu-miR-465a-3p)	3	1	0	0	3	0	0.63	0.22	0	0	0.63	0	1	1.395	0.481
5_23898-3p	0	0	0	0	0	0	0	0	0	0	0	0	1	1	0	No_change	5_23898-3p	0	0	2	0	0	0	0	0	0.37	0	0	0	0.63	6.173	2.626	No_change	5_23898-3p	0	0	0	0	0	2	0	0	0	0	0	0.37	0.579	0.161	-2.633
5_23898-5p	1	1	0	0	4	0	0.21	0.22	0	0	0.74	0	0.796	0.57	-0.811	No_change	5_23898-5p	0	1	2	0	4	0	0	0.21	0.37	0	0.74	0	1	0.764	-0.388	No_change	5_23898-5p	1	1	0	0	1	2	0.21	0.22	0	0	0.21	0.37	1	0.703	-0.509
5_23913-3p(cbr-miR-42)	5	4	15	5	27	8	1.06	0.89	1.78	0.82	5.01	1.05	0.278	0.503	-0.993	No_change	5_23913-3p(cbr-miR-42)	18	27	30	5	27	8	5.7	5.65	5.6	0.82	5.01	1.05	0.277	1.976	0.982	No_change	5_23913-3p(cbr-miR-42)	5	4	15	18	27	30	1.06	0.89	1.78	5.7	5.65	5.6	0	0.296	-1.757
5_23932-3p	2	2	2	4	3	7	0.42	0.45	0.24	0.65	0.56	0.92	0.229	0.38	-1.397	No_change	5_23932-3p	0	0	0	4	3	7	0	0	0	0.65	0.56	0.92	0.005	0.026	-5.253	Down_regulate	5_23932-3p	2	2	2	0	0	0	0.42	0.45	0.24	0	0	0	0.037	16.68	4.06
5_23932-5p(mmu-miR-146a-5p)	7840	8084	4397	22543	357	886	1655.7	1806.29	520.54	3684.87	66.2	115.9	0.938	0.939	-0.091	No_change	5_23932-5p(mmu-miR-146a-5p)	414	520	535	22543	357	886	131.1	108.72	99.87	3684.87	66.2	115.9	0.003	0.085	-3.564	Down_regulate	5_23932-5p(mmu-miR-146a-5p)	7840	8084	4397	414	520	535	1655.7	1806.29	520.54	131.1	108.72	99.87	0	14.073	3.815
5_23943-3p(gga-miR-1680-5p)	4	2	9	7	9	0	0.84	0.45	1.07	1.14	1.67	0	0.922	0.837	-0.257	No_change	5_23943-3p(gga-miR-1680-5p)	21	39	29	7	9	0	6.65	8.15	5.41	1.14	1.67	0	0.007	6.278	2.65	Up_regulate	5_23943-3p(gga-miR-1680-5p)	4	2	9	21	39	29	0.84	0.45	1.07	6.65	8.15	5.41	0	0.159	-2.649
5_23943-5p	0	0	2	0	0	0	0	0	0.24	0	0	0	1	5.284	2.402	No_change	5_23943-5p	0	0	0	0	0	0	0	0	0	0	0	0	1	1	0	No_change	5_23943-5p	0	0	2	0	0	0	0	0	0.24	0	0	0	0.575	5.639	2.495
5_24006-5p(rno-miR-361-3p)	0	0	1	1	0	0	0	0	0.12	0.16	0	0	1	0.875	-0.192	No_change	5_24006-5p(rno-miR-361-3p)	2	0	4	1	0	0	0.63	0	0.75	0.16	0	0	0.283	5.398	2.432	No_change	5_24006-5p(rno-miR-361-3p)	0	0	1	2	0	4	0	0	0.12	0.63	0	0.75	0.219	0.196	-2.35
5_24025-3p(gsa-miR-76b-5p)	8	1	13	3	2	33	1.69	0.22	1.54	0.49	0.37	4.32	0.244	0.383	-1.384	No_change	5_24025-3p(gsa-miR-76b-5p)	1	2	3	3	2	33	0.32	0.42	0.56	0.49	0.37	4.32	0.038	0.155	-2.687	Down_regulate	5_24025-3p(gsa-miR-76b-5p)	8	1	13	1	2	3	1.69	0.22	1.54	0.32	0.42	0.56	0.061	3.2	1.678
5_24062-3p	3	5	7	1	12	2	0.63	1.12	0.83	0.16	2.23	0.26	1	0.917	-0.126	No_change	5_24062-3p	36	33	39	1	12	2	11.4	6.9	7.28	0.16	2.23	0.26	0.004	7.839	2.971	Up_regulate	5_24062-3p	3	5	7	36	33	39	0.63	1.12	0.83	11.4	6.9	7.28	0	0.13	-2.946
5_24097-3p	1	0	0	0	0	1	0.21	0	0	0	0	0.13	1	0.888	-0.171	No_change	5_24097-3p	1	1	0	0	0	1	0.32	0.21	0	0	0	0.13	1	1.883	0.913	No_change	5_24097-3p	1	0	0	1	1	0	0.21	0	0	0.32	0.21	0	1	0.553	-0.855
5_24097-5p(pma-miR-4620)	0	0	0	0	0	0	0	0	0	0	0	0	1	1	0	No_change	5_24097-5p(pma-miR-4620)	3	1	3	0	0	0	0.95	0.21	0.56	0	0	0	0.035	21.742	4.442	Up_regulate	5_24097-5p(pma-miR-4620)	0	0	0	3	1	3	0	0	0	0.95	0.21	0.56	0.031	0.048	-4.376
5_24144-3p(bta-miR-2284t-3p)	6	14	10	10	0	0	1.27	3.13	1.18	1.63	0	0	0.181	3.014	1.592	No_change	5_24144-3p(bta-miR-2284t-3p)	0	9	1	10	0	0	0	1.88	0.19	1.63	0	0	1	1.181	0.24	No_change	5_24144-3p(bta-miR-2284t-3p)	6	14	10	0	9	1	1.27	3.13	1.18	0	1.88	0.19	0.052	3.06	1.614
5_24144-5p	8	11	9	8	0	0	1.69	2.46	1.07	1.31	0	0	0.148	3.429	1.778	No_change	5_24144-5p	1	0	2	8	0	0	0.32	0	0.37	1.31	0	0	0.717	0.526	-0.926	No_change	5_24144-5p	8	11	9	1	0	2	1.69	2.46	1.07	0.32	0	0.37	0	8.207	3.037
5_24178-3p(hsa-miR-181a-3p)	15	13	21	30	32	7	3.17	2.9	2.49	4.9	5.93	0.92	0.482	0.672	-0.575	No_change	5_24178-3p(hsa-miR-181a-3p)	4	19	8	30	32	7	1.27	3.97	1.49	4.9	5.93	0.92	0.278	0.496	-1.013	No_change	5_24178-3p(hsa-miR-181a-3p)	15	13	21	4	19	8	3.17	2.9	2.49	1.27	3.97	1.49	0.248	1.537	0.62
5_24178-5p	9	5	11	19	17	0	1.9	1.12	1.3	3.11	3.15	0	0.623	0.673	-0.571	No_change	5_24178-5p	3	12	2	19	17	0	0.95	2.51	0.37	3.11	3.15	0	0.486	0.555	-0.849	No_change	5_24178-5p	9	5	11	3	12	2	1.9	1.12	1.3	0.95	2.51	0.37	0.512	1.397	0.482
5_24181-5p(mml-miR-23a-5p)	5	4	18	1	6	1	1.06	0.89	2.13	0.16	1.11	0.13	0.185	2.693	1.429	No_change	5_24181-5p(mml-miR-23a-5p)	4	3	18	1	6	1	1.27	0.63	3.36	0.16	1.11	0.13	0.168	3.126	1.644	No_change	5_24181-5p(mml-miR-23a-5p)	5	4	18	4	3	18	1.06	0.89	2.13	1.27	0.63	3.36	1	0.982	-0.026
5_24182-3p(mml-miR-23a-5p)	5	4	18	1	6	1	1.06	0.89	2.13	0.16	1.11	0.13	0.184	2.693	1.429	No_change	5_24182-3p(mml-miR-23a-5p)	4	3	18	1	6	1	1.27	0.63	3.36	0.16	1.11	0.13	0.168	3.126	1.644	No_change	5_24182-3p(mml-miR-23a-5p)	5	4	18	4	3	18	1.06	0.89	2.13	1.27	0.63	3.36	1	0.982	-0.026
5_24221-3p	1	1	1	1	0	1	0.21	0.22	0.12	0.16	0	0.13	1	1.271	0.346	No_change	5_24221-3p	0	0	0	1	0	1	0	0	0	0.16	0	0.13	0.56	0.164	-2.605	No_change	5_24221-3p	1	1	1	0	0	0	0.21	0.22	0.12	0	0	0	0.252	8.8	3.138
5_24221-5p	8	8	26	2	15	9	1.69	1.79	3.08	0.33	2.78	1.18	0.759	1.274	0.349	No_change	5_24221-5p	5	21	22	2	15	9	1.58	4.39	4.11	0.33	2.78	1.18	0.406	1.773	0.826	No_change	5_24221-5p	8	8	26	5	21	22	1.69	1.79	3.08	1.58	4.39	4.11	0.616	0.825	-0.277
5_24236-3p(rno-miR-6318)	7	9	9	2	11	1	1.48	2.01	1.07	0.33	2.04	0.13	0.467	1.713	0.776	No_change	5_24236-3p(rno-miR-6318)	31	55	38	2	11	1	9.82	11.5	7.09	0.33	2.04	0.13	0.002	9.439	3.239	Up_regulate	5_24236-3p(rno-miR-6318)	7	9	9	31	55	38	1.48	2.01	1.07	9.82	11.5	7.09	0	0.197	-2.346
5_24262-3p(hsa-miR-942-5p)	0	0	0	2	0	0	0	0	0	0.33	0	0	0.604	0.156	-2.678	No_change	5_24262-3p(hsa-miR-942-5p)	8	0	13	2	0	0	2.53	0	2.43	0.33	0	0	0.018	11.256	3.493	Up_regulate	5_24262-3p(hsa-miR-942-5p)	0	0	0	8	0	13	0	0	0	2.53	0	2.43	0.001	0.016	-5.942
5_24272-3p	320	291	294	318	32	19	67.58	65.02	34.81	51.98	5.93	2.49	0.185	2.523	1.335	No_change	5_24272-3p	264	220	295	318	32	19	83.6	46	55.07	51.98	5.93	2.49	0.122	2.885	1.529	No_change	5_24272-3p	320	291	294	264	220	295	67.58	65.02	34.81	83.6	46	55.07	0.752	1.1	0.138
5_24296-3p(mmu-miR-683)	2	2	2	2	3	6	0.42	0.45	0.24	0.33	0.56	0.78	0.445	0.478	-1.066	No_change	5_24296-3p(mmu-miR-683)	2	2	0	2	3	6	0.63	0.42	0	0.33	0.56	0.78	0.437	0.422	-1.245	No_change	5_24296-3p(mmu-miR-683)	2	2	2	2	2	0	0.42	0.45	0.24	0.63	0.42	0	0.78	1.377	0.461
5_24307-5p(dme-miR-7-5p)	62607	75108	115009	105325	27697	152422	13221.8	16782.2	13615.4	17216.4	5136.05	19939.2	0.563	0.705	-0.504	No_change	5_24307-5p(dme-miR-7-5p)	4476	9551	9936	105325	27697	152422	1417.4	1996.87	1854.74	17216.4	5136.05	19939.2	0	0.086	-3.534	Down_regulate	5_24307-5p(dme-miR-7-5p)	62607	75108	115009	4476	9551	9936	13221.8	16782.2	13615.4	1417.4	1996.87	1854.74	0	10.248	3.357
5_24312-3p(gga-miR-1458)	223	150	209	350	90	185	47.09	33.52	24.74	57.21	16.69	24.2	0.766	0.842	-0.249	No_change	5_24312-3p(gga-miR-1458)	18	63	34	350	90	185	5.7	13.17	6.35	57.21	16.69	24.2	0.007	0.204	-2.294	Down_regulate	5_24312-3p(gga-miR-1458)	223	150	209	18	63	34	47.09	33.52	24.74	5.7	13.17	6.35	0	5.075	2.344
5_24373-5p(hco-miR-5946b)	2	7	10	5	0	0	0.42	1.56	1.18	0.82	0	0	0.209	3.33	1.736	No_change	5_24373-5p(hco-miR-5946b)	0	0	0	5	0	0	0	0	0	0.82	0	0	0.353	0.085	-3.56	No_change	5_24373-5p(hco-miR-5946b)	2	7	10	0	0	0	0.42	1.56	1.18	0	0	0	0	49.677	5.634
5_24379-5p(aca-miR-5435b-5p)	2	0	3	5	0	0	0.42	0	0.36	0.82	0	0	1	0.883	-0.18	No_change	5_24379-5p(aca-miR-5435b-5p)	0	0	0	5	0	0	0	0	0	0.82	0	0	0.353	0.085	-3.56	No_change	5_24379-5p(aca-miR-5435b-5p)	2	0	3	0	0	0	0.42	0	0.36	0	0	0	0.168	13.533	3.758
5_24393-3p	0	0	0	1	1	3	0	0	0	0.16	0.19	0.39	0.086	0.061	-4.027	No_change	5_24393-3p	9	3	5	1	1	3	2.85	0.63	0.93	0.16	0.19	0.39	0.106	3.81	1.93	No_change	5_24393-3p	0	0	0	9	3	5	0	0	0	2.85	0.63	0.93	0	0.019	-5.686
5_24393-5p	6	3	13	8	10	7	1.27	0.67	1.54	1.31	1.85	0.92	0.636	0.727	-0.461	No_change	5_24393-5p	19	40	42	8	10	7	6.02	8.36	7.84	1.31	1.85	0.92	0.013	4.253	2.088	Up_regulate	5_24393-5p	6	3	13	19	40	42	1.27	0.67	1.54	6.02	8.36	7.84	0	0.207	-2.275
5_24397-3p	2	1	0	1	1	0	0.42	0.22	0	0.16	0.19	0	1	1.406	0.492	No_change	5_24397-3p	12	13	6	1	1	0	3.8	2.72	1.12	0.16	0.19	0	0.001	15.757	3.978	Up_regulate	5_24397-3p	2	1	0	12	13	6	0.42	0.22	0	3.8	2.72	1.12	0	0.101	-3.312
5_24397-5p(mmu-miR-3104-5p)	7	0	4	4	7	7	1.48	0	0.47	0.65	1.3	0.92	0.399	0.524	-0.931	No_change	5_24397-5p(mmu-miR-3104-5p)	22	42	23	4	7	7	6.97	8.78	4.29	0.65	1.3	0.92	0.008	5.104	2.352	Up_regulate	5_24397-5p(mmu-miR-3104-5p)	7	0	4	22	42	23	1.48	0	0.47	6.97	8.78	4.29	0	0.123	-3.023
5_24406-3p	17	13	18	7	27	0	3.59	2.9	2.13	1.14	5.01	0	0.641	1.407	0.492	No_change	5_24406-3p	134	201	195	7	27	0	42.43	42.02	36.4	1.14	5.01	0	0	17.177	4.102	Up_regulate	5_24406-3p	17	13	18	134	201	195	3.59	2.9	2.13	42.43	42.02	36.4	0	0.087	-3.518
5_24406-5p	0	0	1	0	0	0	0	0	0.12	0	0	0	1	3.307	1.725	No_change	5_24406-5p	1	0	2	0	0	0	0.32	0	0.37	0	0	0	0.343	9.602	3.263	No_change	5_24406-5p	0	0	1	1	0	2	0	0	0.12	0.32	0	0.37	0.659	0.378	-1.402
5_24409-5p(gga-miR-1756b)	0	0	0	0	0	3	0	0	0	0	0	0.39	0.353	0.087	-3.522	No_change	5_24409-5p(gga-miR-1756b)	0	0	0	0	0	3	0	0	0	0	0	0.39	0.467	0.102	-3.296	No_change	5_24409-5p(gga-miR-1756b)	0	0	0	0	0	0	0	0	0	0	0	0	1	1	0
5_24412-3p(eca-miR-492)	0	0	0	0	0	0	0	0	0	0	0	0	1	1	0	No_change	5_24412-3p(eca-miR-492)	3	0	0	0	0	0	0.95	0	0	0	0	0	0.378	12.143	3.602	No_change	5_24412-3p(eca-miR-492)	0	0	0	3	0	0	0	0	0	0.95	0	0	0.314	0.089	-3.497
5_24481-5p(ppc-miR-8225-3p)	8	4	9	6	9	14	1.69	0.89	1.07	0.98	1.67	1.83	0.394	0.598	-0.742	No_change	5_24481-5p(ppc-miR-8225-3p)	1	6	6	6	9	14	0.32	1.25	1.12	0.98	1.67	1.83	0.202	0.449	-1.154	No_change	5_24481-5p(ppc-miR-8225-3p)	8	4	9	1	6	6	1.69	0.89	1.07	0.32	1.25	1.12	0.324	1.548	0.631
5_24494-3p	1	0	1	0	1	0	0.21	0	0.12	0	0.19	0	1	1.555	0.637	No_change	5_24494-3p	7	2	5	0	1	0	2.22	0.42	0.93	0	0.19	0	0.018	12.424	3.635	Up_regulate	5_24494-3p	1	0	1	7	2	5	0.21	0	0.12	2.22	0.42	0.93	0.018	0.147	-2.767
5_24535-3p	0	1	0	1	0	0	0	0.22	0	0.16	0	0	1	0.997	-0.005	No_change	5_24535-3p	0	0	0	1	0	0	0	0	0	0.16	0	0	1	0.298	-1.749	No_change	5_24535-3p	0	1	0	0	0	0	0	0.22	0	0	0	0	1	3.768	1.914
5_24535-5p(hsa-miR-4680-5p)	3	1	3	4	2	8	0.63	0.22	0.36	0.65	0.37	1.05	0.251	0.415	-1.268	No_change	5_24535-5p(hsa-miR-4680-5p)	1	4	2	4	2	8	0.32	0.84	0.37	0.65	0.37	1.05	0.42	0.529	-0.919	No_change	5_24535-5p(hsa-miR-4680-5p)	3	1	3	1	4	2	0.63	0.22	0.36	0.32	0.84	0.37	1	0.957	-0.063
5_24542-3p(cfa-miR-8803)	0	1	0	1	1	0	0	0.22	0	0.16	0.19	0	1	0.562	-0.833	No_change	5_24542-3p(cfa-miR-8803)	9	9	9	1	1	0	2.85	1.88	1.68	0.16	0.19	0	0.002	13.352	3.739	Up_regulate	5_24542-3p(cfa-miR-8803)	0	1	0	9	9	9	0	0.22	0	2.85	1.88	1.68	0	0.047	-4.398
5_24633-5p(mml-miR-3200-5p)	356	234	118	321	20	266	75.18	52.29	13.97	52.47	3.71	34.8	0.904	1.091	0.126	No_change	5_24633-5p(mml-miR-3200-5p)	9	16	14	321	20	266	2.85	3.35	2.61	52.47	3.71	34.8	0	0.072	-3.794	Down_regulate	5_24633-5p(mml-miR-3200-5p)	356	234	118	9	16	14	75.18	52.29	13.97	2.85	3.35	2.61	0	18.86	4.237
5_24634-3p(mml-miR-3200-5p)	356	234	118	321	20	266	75.18	52.29	13.97	52.47	3.71	34.8	0.904	1.091	0.126	No_change	5_24634-3p(mml-miR-3200-5p)	9	16	14	321	20	266	2.85	3.35	2.61	52.47	3.71	34.8	0	0.072	-3.794	Down_regulate	5_24634-3p(mml-miR-3200-5p)	356	234	118	9	16	14	75.18	52.29	13.97	2.85	3.35	2.61	0	18.86	4.237
5_24660-3p(eca-miR-9157)	1	3	1	2	0	8	0.21	0.67	0.12	0.33	0	1.05	0.446	0.435	-1.2	No_change	5_24660-3p(eca-miR-9157)	3	0	0	2	0	8	0.95	0	0	0.33	0	1.05	0.531	0.398	-1.328	No_change	5_24660-3p(eca-miR-9157)	1	3	1	3	0	0	0.21	0.67	0.12	0.95	0	0	1	1.424	0.51
5_24670-3p(cel-let-7-5p)	118	163	436	188	69	220	24.92	36.42	51.62	30.73	12.8	28.78	0.834	1.134	0.181	No_change	5_24670-3p(cel-let-7-5p)	28	106	107	188	69	220	8.87	22.16	19.97	30.73	12.8	28.78	0.244	0.509	-0.973	No_change	5_24670-3p(cel-let-7-5p)	118	163	436	28	106	107	24.92	36.42	51.62	8.87	22.16	19.97	0.003	2.794	1.483
5_24687-3p	33	53	126	84	10	7	6.97	11.84	14.92	13.73	1.85	0.92	0.36	1.872	0.904	No_change	5_24687-3p	1	11	14	84	10	7	0.32	2.3	2.61	13.73	1.85	0.92	0.102	0.302	-1.728	No_change	5_24687-3p	33	53	126	1	11	14	6.97	11.84	14.92	0.32	2.3	2.61	0	7.662	2.938
5_24687-5p(dme-miR-9a-5p)	798	1277	2035	1439	435	768	168.53	285.33	240.91	235.22	80.67	100.47	0.603	1.342	0.425	No_change	5_24687-5p(dme-miR-9a-5p)	175	405	404	1439	435	768	55.42	84.68	75.41	235.22	80.67	100.47	0.113	0.413	-1.275	No_change	5_24687-5p(dme-miR-9a-5p)	798	1277	2035	175	405	404	168.53	285.33	240.91	55.42	84.68	75.41	0	4.021	2.008
5_24703-3p	0	2	0	0	0	0	0	0.45	0	0	0	0	0.63	7.153	2.839	No_change	5_24703-3p	1	0	0	0	0	0	0.32	0	0	0	0	0	1	4.361	2.125	No_change	5_24703-3p	0	2	0	1	0	0	0	0.45	0	0.32	0	0	1	1.678	0.747
5_24703-5p(gga-miR-1685-5p)	4	4	3	6	2	0	0.84	0.89	0.36	0.98	0.37	0	0.787	1.36	0.444	No_change	5_24703-5p(gga-miR-1685-5p)	1	2	1	6	2	0	0.32	0.42	0.19	0.98	0.37	0	0.684	0.625	-0.679	No_change	5_24703-5p(gga-miR-1685-5p)	4	4	3	1	2	1	0.84	0.89	0.36	0.32	0.42	0.19	0.17	2.527	1.337
6_24776-3p	1	1	3	0	0	0	0.21	0.22	0.36	0	0	0	0.16	13.187	3.721	No_change	6_24776-3p	0	0	0	0	0	0	0	0	0	0	0	0	1	1	0	No_change	6_24776-3p	1	1	3	0	0	0	0.21	0.22	0.36	0	0	0	0.072	13.856	3.792
6_24776-5p(bfl-miR-4878)	2	0	4	0	0	0	0.42	0	0.47	0	0	0	0.142	14.78	3.886	No_change	6_24776-5p(bfl-miR-4878)	2	15	4	0	0	0	0.63	3.14	0.75	0	0	0	0.002	56.981	5.832	Up_regulate	6_24776-5p(bfl-miR-4878)	2	0	4	2	15	4	0.42	0	0.47	0.63	3.14	0.75	0.052	0.284	-1.816
6_24799-3p(bta-miR-2454-5p)	1	1	1	0	2	1	0.21	0.22	0.12	0	0.37	0.13	1	0.9	-0.152	No_change	6_24799-3p(bta-miR-2454-5p)	2	1	7	0	2	1	0.63	0.21	1.31	0	0.37	0.13	0.268	3.194	1.675	No_change	6_24799-3p(bta-miR-2454-5p)	1	1	1	2	1	7	0.21	0.22	0.12	0.63	0.21	1.31	0.173	0.315	-1.665
6_24857-3p	1	1	0	2	0	0	0.21	0.22	0	0.33	0	0	1	1.008	0.012	No_change	6_24857-3p	9	2	2	2	0	0	2.85	0.42	0.37	0.33	0	0	0.032	7.85	2.973	Up_regulate	6_24857-3p	1	1	0	9	2	2	0.21	0.22	0	2.85	0.42	0.37	0.036	0.155	-2.69
6_24857-5p	4	0	1	0	0	1	0.84	0	0.12	0	0	0.13	0.418	3.429	1.778	No_change	6_24857-5p	0	0	0	0	0	1	0	0	0	0	0	0.13	1	0.265	-1.918	No_change	6_24857-5p	4	0	1	0	0	0	0.84	0	0.12	0	0	0	0.155	14.464	3.854
6_25000-3p	3	2	8	3	2	0	0.63	0.45	0.95	0.49	0.37	0	0.403	2.157	1.109	No_change	6_25000-3p	2	1	10	3	2	0	0.63	0.21	1.87	0.49	0.37	0	0.246	2.767	1.468	No_change	6_25000-3p	3	2	8	2	1	10	0.63	0.45	0.95	0.63	0.21	1.87	1	0.93	-0.104
6_25000-5p	3	5	19	5	2	3	0.63	1.12	2.25	0.82	0.37	0.39	0.336	2.084	1.059	No_change	6_25000-5p	1	4	4	5	2	3	0.32	0.84	0.75	0.82	0.37	0.39	1	0.98	-0.029	No_change	6_25000-5p	3	5	19	1	4	4	0.63	1.12	2.25	0.32	0.84	0.75	0.08	2.641	1.401
6_25014-3p(mml-miR-3200-5p)	359	237	120	322	15	270	75.82	52.96	14.21	52.63	2.78	35.32	0.895	1.1	0.138	No_change	6_25014-3p(mml-miR-3200-5p)	8	16	13	322	15	270	2.53	3.35	2.43	52.63	2.78	35.32	0	0.068	-3.88	Down_regulate	6_25014-3p(mml-miR-3200-5p)	359	237	120	8	16	13	75.82	52.96	14.21	2.53	3.35	2.43	0	20.182	4.335
6_25014-5p	109	50	119	49	40	20	23.02	11.17	14.09	8.01	7.42	2.62	0.133	2.3	1.201	No_change	6_25014-5p	11	38	55	49	40	20	3.48	7.94	10.27	8.01	7.42	2.62	1	1.011	0.015	No_change	6_25014-5p	109	50	119	11	38	55	23.02	11.17	14.09	3.48	7.94	10.27	0.005	2.656	1.409
6_25024-5p	4	0	4	10	5	33	0.84	0	0.47	1.63	0.93	4.32	0.012	0.126	-2.985	Down_regulate	6_25024-5p	0	3	4	10	5	33	0	0.63	0.75	1.63	0.93	4.32	0.013	0.143	-2.811	Down_regulate	6_25024-5p	4	0	4	0	3	4	0.84	0	0.47	0	0.63	0.75	1	1.103	0.141
6_25048-5p(rno-miR-340-3p)	1	2	7	3	3	1	0.21	0.45	0.83	0.49	0.56	0.13	1	1.18	0.239	No_change	6_25048-5p(rno-miR-340-3p)	3	0	2	3	3	1	0.95	0	0.37	0.49	0.56	0.13	1	0.885	-0.177	No_change	6_25048-5p(rno-miR-340-3p)	1	2	7	3	0	2	0.21	0.45	0.83	0.95	0	0.37	0.697	1.659	0.731
6_25060-5p(hsa-miR-548q)	26	32	44	28	19	193	5.49	7.15	5.21	4.58	3.52	25.25	0.106	0.313	-1.675	No_change	6_25060-5p(hsa-miR-548q)	5	20	12	28	19	193	1.58	4.18	2.24	4.58	3.52	25.25	0.01	0.143	-2.805	Down_regulate	6_25060-5p(hsa-miR-548q)	26	32	44	5	20	12	5.49	7.15	5.21	1.58	4.18	2.24	0.005	2.69	1.428
6_25097-5p(bmo-miR-3378-5p)	383	414	813	364	403	57	80.88	92.5	96.25	59.5	74.73	7.46	0.306	1.821	0.865	No_change	6_25097-5p(bmo-miR-3378-5p)	752	750	1057	364	403	57	238.13	156.81	197.31	59.5	74.73	7.46	0.032	3.702	1.888	Up_regulate	6_25097-5p(bmo-miR-3378-5p)	383	414	813	752	750	1057	80.88	92.5	96.25	238.13	156.81	197.31	0.044	0.567	-0.818
6_25148-3p(gga-miR-1644)	1	1	2	2	1	4	0.21	0.22	0.24	0.33	0.19	0.52	0.547	0.489	-1.033	No_change	6_25148-3p(gga-miR-1644)	1	0	3	2	1	4	0.32	0	0.56	0.33	0.19	0.52	0.684	0.626	-0.675	No_change	6_25148-3p(gga-miR-1644)	1	1	2	1	0	3	0.21	0.22	0.24	0.32	0	0.56	1	0.947	-0.079
6_25153-3p	1	0	1	0	0	1	0.21	0	0.12	0	0	0.13	1	1.466	0.551	No_change	6_25153-3p	7	33	11	0	0	1	2.22	6.9	2.05	0	0	0.13	0	38.144	5.253	Up_regulate	6_25153-3p	1	0	1	7	33	11	0.21	0	0.12	2.22	6.9	2.05	0	0.045	-4.46
6_25153-5p(hsa-miR-3714)	2	5	12	2	0	54	0.42	1.12	1.42	0.33	0	7.06	0.126	0.221	-2.178	No_change	6_25153-5p(hsa-miR-3714)	17	223	28	2	0	54	5.38	46.62	5.23	0.33	0	7.06	0.157	4.066	2.024	No_change	6_25153-5p(hsa-miR-3714)	2	5	12	17	223	28	0.42	1.12	1.42	5.38	46.62	5.23	0	0.071	-3.817
6_25194-3p(ame-miR-3762)	260	80	59	127	0	67	54.91	17.88	6.98	20.76	0	8.76	0.433	1.965	0.975	No_change	6_25194-3p(ame-miR-3762)	5	4	3	127	0	67	1.58	0.84	0.56	20.76	0	8.76	0.008	0.08	-3.649	Down_regulate	6_25194-3p(ame-miR-3762)	260	80	59	5	4	3	54.91	17.88	6.98	1.58	0.84	0.56	0	32.138	5.006
6_25234-3p	19	20	23	19	8	3	4.01	4.47	2.72	3.11	1.48	0.39	0.245	1.99	0.993	No_change	6_25234-3p	5	11	3	19	8	3	1.58	2.3	0.56	3.11	1.48	0.39	0.73	0.768	-0.381	No_change	6_25234-3p	19	20	23	5	11	3	4.01	4.47	2.72	1.58	2.3	0.56	0.003	3.106	1.635
6_25234-5p(bta-miR-2284g)	306	153	177	216	1	49	64.62	34.19	20.95	35.31	0.19	6.41	0.29	2.333	1.222	No_change	6_25234-5p(bta-miR-2284g)	23	36	31	216	1	49	7.28	7.53	5.79	35.31	0.19	6.41	0.28	0.428	-1.224	No_change	6_25234-5p(bta-miR-2284g)	306	153	177	23	36	31	64.62	34.19	20.95	7.28	7.53	5.79	0	6.982	2.804
6_25264-3p	14	16	21	15	3	8	2.96	3.58	2.49	2.45	0.56	1.05	0.382	1.735	0.795	No_change	6_25264-3p	1	9	14	15	3	8	0.32	1.88	2.61	2.45	0.56	1.05	1	0.97	-0.044	No_change	6_25264-3p	14	16	21	1	9	14	2.96	3.58	2.49	0.32	1.88	2.61	0.054	2.117	1.082
6_25377-5p(dme-miR-2283-5p)	5	6	0	3	0	0	1.06	1.34	0	0.49	0	0	0.269	3.79	1.922	No_change	6_25377-5p(dme-miR-2283-5p)	1	0	0	3	0	0	0.32	0	0	0.49	0	0	1	0.57	-0.81	No_change	6_25377-5p(dme-miR-2283-5p)	5	6	0	1	0	0	1.06	1.34	0	0.32	0	0	0.039	8.529	3.092
6_25436-3p(hsa-miR-95-3p)	44	73	73	1016	163	42	9.29	16.31	8.64	166.08	30.23	5.49	0.012	0.16	-2.648	Down_regulate	6_25436-3p(hsa-miR-95-3p)	53	40	88	1016	163	42	16.78	8.36	16.43	166.08	30.23	5.49	0.023	0.197	-2.344	Down_regulate	6_25436-3p(hsa-miR-95-3p)	44	73	73	53	40	88	9.29	16.31	8.64	16.78	8.36	16.43	1	1.003	0.004
6_25461-5p(mmu-miR-3077-3p)	1	0	0	4	4	1	0.21	0	0	0.65	0.74	0.13	0.079	0.139	-2.849	No_change	6_25461-5p(mmu-miR-3077-3p)	1	1	1	4	4	1	0.32	0.21	0.19	0.65	0.74	0.13	0.36	0.409	-1.291	No_change	6_25461-5p(mmu-miR-3077-3p)	1	0	0	1	1	1	0.21	0	0	0.32	0.21	0.19	0.637	0.391	-1.355
7_25519-3p(api-miR-3015a)	0	0	0	0	3	0	0	0	0	0	0.56	0	0.44	0.111	-3.171	No_change	7_25519-3p(api-miR-3015a)	0	0	0	0	3	0	0	0	0	0	0.56	0	0.47	0.112	-3.163	No_change	7_25519-3p(api-miR-3015a)	0	0	0	0	0	0	0	0	0	0	0	0	1	1	0
7_25579-3p(ppy-miR-199b-5p)	1	2	4	0	0	0	0.21	0.45	0.47	0	0	0	0.064	18.116	4.179	No_change	7_25579-3p(ppy-miR-199b-5p)	0	0	1	0	0	0	0	0	0.19	0	0	0	1	3.684	1.881	No_change	7_25579-3p(ppy-miR-199b-5p)	1	2	4	0	0	1	0.21	0.45	0.47	0	0	0.19	0.098	5.086	2.346
7_25583-3p	7	19	15	8	6	19	1.48	4.25	1.78	1.31	1.11	2.49	1	1.051	0.072	No_change	7_25583-3p	3	7	8	8	6	19	0.95	1.46	1.49	1.31	1.11	2.49	0.364	0.555	-0.85	No_change	7_25583-3p	7	19	15	3	7	8	1.48	4.25	1.78	0.95	1.46	1.49	0.055	2.235	1.161
7_25588-5p(tgu-miR-1805-5p)	11	5	6	3	0	8	2.32	1.12	0.71	0.49	0	1.05	0.539	1.633	0.707	No_change	7_25588-5p(tgu-miR-1805-5p)	0	1	2	3	0	8	0	0.21	0.37	0.49	0	1.05	0.289	0.287	-1.801	No_change	7_25588-5p(tgu-miR-1805-5p)	11	5	6	0	1	2	2.32	1.12	0.71	0	0.21	0.37	0.003	6.611	2.725
7_25592-5p(hsa-miR-1915-3p)	26	25	35	35	21	11	5.49	5.59	4.14	5.72	3.89	1.44	0.746	1.198	0.261	No_change	7_25592-5p(hsa-miR-1915-3p)	9	4	7	35	21	11	2.85	0.84	1.31	5.72	3.89	1.44	0.122	0.378	-1.403	No_change	7_25592-5p(hsa-miR-1915-3p)	26	25	35	9	4	7	5.49	5.59	4.14	2.85	0.84	1.31	0	3.91	1.967
7_25618-5p(hsa-miR-2117)	0	0	0	0	2	2	0	0	0	0	0.37	0.26	0.215	0.077	-3.702	No_change	7_25618-5p(hsa-miR-2117)	3	0	8	0	2	2	0.95	0	1.49	0	0.37	0.26	0.38	2.698	1.432	No_change	7_25618-5p(hsa-miR-2117)	0	0	0	3	0	8	0	0	0	0.95	0	1.49	0.014	0.032	-4.972
7_25721-3p(hco-miR-5918a)	5	2	6	1	33	9	1.06	0.45	0.71	0.16	6.12	1.18	0.101	0.272	-1.88	No_change	7_25721-3p(hco-miR-5918a)	8	41	10	1	33	9	2.53	8.57	1.87	0.16	6.12	1.18	0.71	1.349	0.432	No_change	7_25721-3p(hco-miR-5918a)	5	2	6	8	41	10	1.06	0.45	0.71	2.53	8.57	1.87	0.002	0.22	-2.183
7_25722-3p	1	1	1	1	3	11	0.21	0.22	0.12	0.16	0.56	1.44	0.079	0.174	-2.525	No_change	7_25722-3p	0	0	0	1	3	11	0	0	0	0.16	0.56	1.44	0.011	0.023	-5.457	Down_regulate	7_25722-3p	1	1	1	0	0	0	0.21	0.22	0.12	0	0	0	0.253	8.801	3.138
7_25722-5p(hco-miR-5918a)	5	2	6	1	33	9	1.06	0.45	0.71	0.16	6.12	1.18	0.101	0.272	-1.88	No_change	7_25722-5p(hco-miR-5918a)	8	41	10	1	33	9	2.53	8.57	1.87	0.16	6.12	1.18	0.71	1.349	0.432	No_change	7_25722-5p(hco-miR-5918a)	5	2	6	8	41	10	1.06	0.45	0.71	2.53	8.57	1.87	0.002	0.22	-2.183
7_25792-5p	1	1	4	2	0	1	0.21	0.22	0.47	0.33	0	0.13	0.783	1.579	0.659	No_change	7_25792-5p	0	1	1	2	0	1	0	0.21	0.19	0.33	0	0.13	1	0.765	-0.387	No_change	7_25792-5p	1	1	4	0	1	1	0.21	0.22	0.47	0	0.21	0.19	0.491	2.524	1.336
7_25804-3p(hsa-miR-548as-3p)	0	1	5	3	5	7	0	0.22	0.59	0.49	0.93	0.92	0.163	0.312	-1.678	No_change	7_25804-3p(hsa-miR-548as-3p)	4	5	4	3	5	7	1.27	1.05	0.75	0.49	0.93	0.92	1	0.936	-0.095	No_change	7_25804-3p(hsa-miR-548as-3p)	0	1	5	4	5	4	0	0.22	0.59	1.27	1.05	0.75	0.175	0.429	-1.22
7_25804-5p	1	0	0	2	0	1	0.21	0	0	0.33	0	0.13	0.688	0.374	-1.417	No_change	7_25804-5p	0	0	0	2	0	1	0	0	0	0.33	0	0.13	0.342	0.119	-3.068	No_change	7_25804-5p	1	0	0	0	0	0	0.21	0	0	0	0	0	1	3.695	1.886
7_25856-3p	63	43	47	61	54	3	13.3	9.61	5.56	9.97	10.01	0.39	0.655	1.339	0.421	No_change	7_25856-3p	18	49	45	61	54	3	5.7	10.24	8.4	9.97	10.01	0.39	0.92	1.081	0.112	No_change	7_25856-3p	63	43	47	18	49	45	13.3	9.61	5.56	5.7	10.24	8.4	0.307	1.393	0.479
7_25856-5p(hsa-miR-628-5p)	171	112	101	115	19	9	36.11	25.03	11.96	18.8	3.52	1.18	0.125	2.791	1.481	No_change	7_25856-5p(hsa-miR-628-5p)	5	33	21	115	19	9	1.58	6.9	3.92	18.8	3.52	1.18	0.297	0.487	-1.038	No_change	7_25856-5p(hsa-miR-628-5p)	171	112	101	5	33	21	36.11	25.03	11.96	1.58	6.9	3.92	0	6.91	2.789
7_25857-3p(mmu-miR-1927)	4	10	5	4	1	1	0.84	2.23	0.59	0.65	0.19	0.13	0.155	3.012	1.591	No_change	7_25857-3p(mmu-miR-1927)	1	1	5	4	1	1	0.32	0.21	0.93	0.65	0.19	0.13	0.842	1.292	0.369	No_change	7_25857-3p(mmu-miR-1927)	4	10	5	1	1	5	0.84	2.23	0.59	0.32	0.21	0.93	0.119	2.674	1.419
7_25857-5p	2	1	0	0	0	0	0.42	0.22	0	0	0	0	0.329	9.351	3.225	No_change	7_25857-5p	0	1	0	0	0	0	0	0.21	0	0	0	0	1	3.71	1.892	No_change	7_25857-5p	2	1	0	0	1	0	0.42	0.22	0	0	0.21	0	0.665	2.489	1.315
7_25860-3p	0	3	5	3	0	0	0	0.67	0.59	0.49	0	0	0.575	2.218	1.149	No_change	7_25860-3p	0	0	0	3	0	0	0	0	0	0.49	0	0	0.645	0.132	-2.922	No_change	7_25860-3p	0	3	5	0	0	0	0	0.67	0.59	0	0	0	0.05	21.058	4.396
7_25860-5p(mml-miR-7189-3p)	52	34	91	34	6	166	10.98	7.6	10.77	5.56	1.11	21.72	0.485	0.596	-0.746	No_change	7_25860-5p(mml-miR-7189-3p)	5	11	22	34	6	166	1.58	2.3	4.11	5.56	1.11	21.72	0.026	0.171	-2.545	Down_regulate	7_25860-5p(mml-miR-7189-3p)	52	34	91	5	11	22	10.98	7.6	10.77	1.58	2.3	4.11	0	4.383	2.132
7_25902-5p(mmu-miR-182-3p)	2	0	1	0	0	1	0.42	0	0.12	0	0	0.13	0.703	2.107	1.075	No_change	7_25902-5p(mmu-miR-182-3p)	0	0	0	0	0	1	0	0	0	0	0	0.13	1	0.265	-1.919	No_change	7_25902-5p(mmu-miR-182-3p)	2	0	1	0	0	0	0.42	0	0.12	0	0	0	0.302	8.827	3.142
7_26003-3p(bta-miR-2285aa)	77	89	364	158	257	25	16.26	19.89	43.09	25.83	47.66	3.27	0.979	1.017	0.025	No_change	7_26003-3p(bta-miR-2285aa)	124	256	191	158	257	25	39.27	53.52	35.65	25.83	47.66	3.27	0.538	1.461	0.547	No_change	7_26003-3p(bta-miR-2285aa)	77	89	364	124	256	191	16.26	19.89	43.09	39.27	53.52	35.65	0.517	0.803	-0.316
7_26003-5p	0	2	6	9	0	0	0	0.45	0.71	1.47	0	0	0.9	0.772	-0.373	No_change	7_26003-5p	0	0	0	9	0	0	0	0	0	1.47	0	0	0.174	0.05	-4.336	No_change	7_26003-5p	0	2	6	0	0	0	0	0.45	0.71	0	0	0	0.054	20.294	4.343
7_26096-5p	6	3	6	6	0	26	1.27	0.67	0.71	0.98	0	3.4	0.236	0.352	-1.508	No_change	7_26096-5p	1	13	4	6	0	26	0.32	2.72	0.75	0.98	0	3.4	0.462	0.518	-0.948	No_change	7_26096-5p	6	3	6	1	13	4	1.27	0.67	0.71	0.32	2.72	0.75	0.805	0.834	-0.261
7_26125-3p(ssc-miR-7144-5p)	10	18	30	21	99	1	2.11	4.02	3.55	3.43	18.36	0.13	0.311	0.461	-1.118	No_change	7_26125-3p(ssc-miR-7144-5p)	188	206	196	21	99	1	59.53	43.07	36.59	3.43	18.36	0.13	0.028	5.567	2.477	Up_regulate	7_26125-3p(ssc-miR-7144-5p)	10	18	30	188	206	196	2.11	4.02	3.55	59.53	43.07	36.59	0	0.089	-3.491
7_26125-5p	3	7	17	19	18	0	0.63	1.56	2.01	3.11	3.34	0	0.607	0.663	-0.593	No_change	7_26125-5p	2	9	6	19	18	0	0.63	1.88	1.12	3.11	3.34	0	0.439	0.523	-0.935	No_change	7_26125-5p	3	7	17	2	9	6	0.63	1.56	2.01	0.63	1.88	1.12	0.432	1.469	0.555
7_26126-3p	0	0	1	1	1	1	0	0	0.12	0.16	0.19	0.13	0.652	0.356	-1.49	No_change	7_26126-3p	0	0	0	1	1	1	0	0	0	0.16	0.19	0.13	0.295	0.115	-3.116	No_change	7_26126-3p	0	0	1	0	0	0	0	0	0.12	0	0	0	1	3.486	1.802
7_26126-5p(ssc-miR-7144-5p)	10	18	30	21	99	1	2.11	4.02	3.55	3.43	18.36	0.13	0.311	0.461	-1.118	No_change	7_26126-5p(ssc-miR-7144-5p)	188	206	196	21	99	1	59.53	43.07	36.59	3.43	18.36	0.13	0.028	5.567	2.477	Up_regulate	7_26126-5p(ssc-miR-7144-5p)	10	18	30	188	206	196	2.11	4.02	3.55	59.53	43.07	36.59	0	0.089	-3.491
7_26152-3p	0	3	1	5	7	2	0	0.67	0.12	0.82	1.3	0.26	0.177	0.297	-1.75	No_change	7_26152-3p	3	7	9	5	7	2	0.95	1.46	1.68	0.82	1.3	0.26	0.613	1.456	0.542	No_change	7_26152-3p	0	3	1	3	7	9	0	0.67	0.12	0.95	1.46	1.68	0.016	0.223	-2.162
7_26171-3p	429	486	603	861	116	24	90.6	108.59	71.39	140.74	21.51	3.14	0.546	1.535	0.618	No_change	7_26171-3p	30	81	82	861	116	24	9.5	16.94	15.31	140.74	21.51	3.14	0.051	0.241	-2.053	No_change	7_26171-3p	429	486	603	30	81	82	90.6	108.59	71.39	9.5	16.94	15.31	0	7.882	2.979
7_26171-5p(bta-miR-2284x)	12876	11013	16875	15605	507	7801	2719.24	2460.75	1997.75	2550.79	94.02	1020.49	0.562	1.492	0.577	No_change	7_26171-5p(bta-miR-2284x)	2367	2332	3914	15605	507	7801	749.55	487.56	730.62	2550.79	94.02	1020.49	0.211	0.43	-1.219	No_change	7_26171-5p(bta-miR-2284x)	12876	11013	16875	2367	2332	3914	2719.24	2460.75	1997.75	749.55	487.56	730.62	0	4.453	2.155
7_26274-3p(ppy-miR-199b-5p)	1	2	5	0	0	0	0.21	0.45	0.59	0	0	0	0.044	20.18	4.335	Up_regulate	7_26274-3p(ppy-miR-199b-5p)	0	0	1	0	0	0	0	0	0.19	0	0	0	1	3.686	1.882	No_change	7_26274-3p(ppy-miR-199b-5p)	1	2	5	0	0	1	0.21	0.45	0.59	0	0	0.19	0.102	5.719	2.516
7_26282-3p(hsa-miR-647)	0	1	0	0	1	0	0	0.22	0	0	0.19	0	1	0.997	-0.004	No_change	7_26282-3p(hsa-miR-647)	0	1	0	0	1	0	0	0.21	0	0	0.19	0	1	1.03	0.042	No_change	7_26282-3p(hsa-miR-647)	0	1	0	0	1	0	0	0.22	0	0	0.21	0	1	1.009	0.013
7_26436-3p(hsa-miR-328-5p)	59	36	30	125	16	31	12.46	8.04	3.55	20.43	2.97	4.06	0.627	0.726	-0.462	No_change	7_26436-3p(hsa-miR-328-5p)	39	41	31	125	16	31	12.35	8.57	5.79	20.43	2.97	4.06	0.775	0.835	-0.26	No_change	7_26436-3p(hsa-miR-328-5p)	59	36	30	39	41	31	12.46	8.04	3.55	12.35	8.57	5.79	0.836	1.087	0.12
7_26515-5p(cel-miR-50-5p)	3	4	1	1	0	0	0.63	0.89	0.12	0.16	0	0	0.135	6.242	2.642	No_change	7_26515-5p(cel-miR-50-5p)	0	1	3	1	0	0	0	0.21	0.56	0.16	0	0	0.511	3.386	1.759	No_change	7_26515-5p(cel-miR-50-5p)	3	4	1	0	1	3	0.63	0.89	0.12	0	0.21	0.56	0.498	1.996	0.997
7_26581-5p(oan-miR-1353)	0	1	0	0	0	0	0	0.22	0	0	0	0	1	3.812	1.93	No_change	7_26581-5p(oan-miR-1353)	2	3	7	0	0	0	0.63	0.63	1.31	0	0	0	0.008	33.901	5.083	Up_regulate	7_26581-5p(oan-miR-1353)	0	1	0	2	3	7	0	0.22	0	0.63	0.63	1.31	0.012	0.109	-3.195
7_26584-3p(mmu-miR-142a-3p)	2	3	4	3	0	1	0.42	0.67	0.47	0.49	0	0.13	0.544	1.921	0.942	No_change	7_26584-3p(mmu-miR-142a-3p)	0	0	0	3	0	1	0	0	0	0.49	0	0.13	0.227	0.094	-3.409	No_change	7_26584-3p(mmu-miR-142a-3p)	2	3	4	0	0	0	0.42	0.67	0.47	0	0	0	0.007	24.392	4.608
7_26697-5p(gga-miR-7451-3p)	0	0	0	0	0	5	0	0	0	0	0	0.65	0.222	0.053	-4.233	No_change	7_26697-5p(gga-miR-7451-3p)	0	0	0	0	0	5	0	0	0	0	0	0.65	0.241	0.063	-3.992	No_change	7_26697-5p(gga-miR-7451-3p)	0	0	0	0	0	0	0	0	0	0	0	0	1	1	0
7_26699-5p(gga-miR-7451-3p)	0	0	0	0	0	5	0	0	0	0	0	0.65	0.222	0.053	-4.233	No_change	7_26699-5p(gga-miR-7451-3p)	0	0	0	0	0	5	0	0	0	0	0	0.65	0.24	0.063	-3.992	No_change	7_26699-5p(gga-miR-7451-3p)	0	0	0	0	0	0	0	0	0	0	0	0	1	1	0
7_26729-3p	635	425	568	622	158	340	134.1	94.96	67.24	101.67	29.3	44.48	0.633	1.316	0.396	No_change	7_26729-3p	29	136	122	622	158	340	9.18	28.43	22.77	101.67	29.3	44.48	0.029	0.273	-1.873	Down_regulate	7_26729-3p	635	425	568	29	136	122	134.1	94.96	67.24	9.18	28.43	22.77	0	5.911	2.563
7_26729-5p	8	5	10	5	2	0	1.69	1.12	1.18	0.82	0.37	0	0.148	2.944	1.558	No_change	7_26729-5p	2	6	2	5	2	0	0.63	1.25	0.37	0.82	0.37	0	0.64	1.646	0.719	No_change	7_26729-5p	8	5	10	2	6	2	1.69	1.12	1.18	0.63	1.25	0.37	0.111	2.144	1.1
8_26815-3p(gga-miR-6709-5p)	0	0	1	0	0	0	0	0	0.12	0	0	0	1	3.312	1.728	No_change	8_26815-3p(gga-miR-6709-5p)	1	0	2	0	0	0	0.32	0	0.37	0	0	0	0.343	9.602	3.263	No_change	8_26815-3p(gga-miR-6709-5p)	0	0	1	1	0	2	0	0	0.12	0.32	0	0.37	0.659	0.378	-1.402
8_26819-3p	2	2	1	13	15	16	0.42	0.45	0.12	2.12	2.78	2.09	0.002	0.109	-3.199	Down_regulate	8_26819-3p	1	1	2	13	15	16	0.32	0.21	0.37	2.12	2.78	2.09	0.001	0.105	-3.247	Down_regulate	8_26819-3p	2	2	1	1	1	2	0.42	0.45	0.12	0.32	0.21	0.37	1	1.188	0.248
8_26862-5p(bta-miR-6536)	58	55	74	85	30	34	12.25	12.29	8.76	13.89	5.56	4.45	0.802	1.154	0.206	No_change	8_26862-5p(bta-miR-6536)	7	14	17	85	30	34	2.22	2.93	3.17	13.89	5.56	4.45	0.033	0.291	-1.779	Down_regulate	8_26862-5p(bta-miR-6536)	58	55	74	7	14	17	12.25	12.29	8.76	2.22	2.93	3.17	0	4.778	2.256
8_26986-3p	0	0	0	0	1	1	0	0	0	0	0.19	0.13	0.534	0.146	-2.776	No_change	8_26986-3p	1	1	1	0	1	1	0.32	0.21	0.19	0	0.19	0.13	1	1.534	0.617	No_change	8_26986-3p	0	0	0	1	1	1	0	0	0	0.32	0.21	0.19	0.252	0.108	-3.205
8_26986-5p(mmu-miR-466d-5p)	1	3	0	2	1	2	0.21	0.67	0	0.33	0.19	0.26	1	0.796	-0.329	No_change	8_26986-5p(mmu-miR-466d-5p)	1	3	6	2	1	2	0.32	0.63	1.12	0.33	0.19	0.26	0.475	2.029	1.021	No_change	8_26986-5p(mmu-miR-466d-5p)	1	3	0	1	3	6	0.21	0.67	0	0.32	0.63	1.12	0.287	0.436	-1.198
8_27068-3p	0	1	2	2	0	0	0	0.22	0.24	0.33	0	0	1	1.262	0.335	No_change	8_27068-3p	0	0	1	2	0	0	0	0	0.19	0.33	0	0	1	0.662	-0.596	No_change	8_27068-3p	0	1	2	0	0	1	0	0.22	0.24	0	0	0.19	0.652	2.331	1.221
8_27068-5p(hsa-miR-561-3p)	4	6	4	4	2	1	0.84	1.34	0.47	0.65	0.37	0.13	0.405	1.884	0.914	No_change	8_27068-5p(hsa-miR-561-3p)	0	0	0	4	2	1	0	0	0	0.65	0.37	0.13	0.068	0.055	-4.185	No_change	8_27068-5p(hsa-miR-561-3p)	4	6	4	0	0	0	0.84	1.34	0.47	0	0	0	0.001	38.569	5.269
8_27091-3p(chi-miR-487a-5p)	1	0	0	0	0	0	0.21	0	0	0	0	0	1	3.661	1.872	No_change	8_27091-3p(chi-miR-487a-5p)	2	0	4	0	0	0	0.63	0	0.75	0	0	0	0.116	18.35	4.198	No_change	8_27091-3p(chi-miR-487a-5p)	1	0	0	2	0	4	0.21	0	0	0.63	0	0.75	0.221	0.207	-2.275
8_27125-3p	56	41	59	69	4	8	11.83	9.16	6.98	11.28	0.74	1.05	0.371	1.867	0.901	No_change	8_27125-3p	5	8	15	69	4	8	1.58	1.67	2.8	11.28	0.74	1.05	0.238	0.43	-1.217	No_change	8_27125-3p	56	41	59	5	8	15	11.83	9.16	6.98	1.58	1.67	2.8	0	5.407	2.435
8_27183-5p(hsa-miR-378a-3p)	56	27	113	65	103	263	11.83	6.03	13.38	10.62	19.1	34.4	0.073	0.324	-1.624	No_change	8_27183-5p(hsa-miR-378a-3p)	108	163	109	65	103	263	34.2	34.08	20.35	10.62	19.1	34.4	0.868	0.904	-0.146	No_change	8_27183-5p(hsa-miR-378a-3p)	56	27	113	108	163	109	11.83	6.03	13.38	34.2	34.08	20.35	0.013	0.452	-1.147
8_27208-3p	9	21	13	9	4	6	1.9	4.69	1.54	1.47	0.74	0.78	0.23	2.127	1.089	No_change	8_27208-3p	6	7	7	9	4	6	1.9	1.46	1.31	1.47	0.74	0.78	0.857	1.2	0.263	No_change	8_27208-3p	9	21	13	6	7	7	1.9	4.69	1.54	1.9	1.46	1.31	0.09	2.095	1.067
8_27208-5p(bta-miR-2326)	1	1	2	1	4	0	0.21	0.22	0.24	0.16	0.74	0	1	0.747	-0.42	No_change	8_27208-5p(bta-miR-2326)	15	21	5	1	4	0	4.75	4.39	0.93	0.16	0.74	0	0.008	9.017	3.173	Up_regulate	8_27208-5p(bta-miR-2326)	1	1	2	15	21	5	0.21	0.22	0.24	4.75	4.39	0.93	0	0.096	-3.383
8_27227-5p(hsa-miR-6821-5p)	0	0	0	0	0	0	0	0	0	0	0	0	1	1	0	No_change	8_27227-5p(hsa-miR-6821-5p)	0	3	0	0	0	0	0	0.63	0	0	0	0	0.454	8.811	3.139	No_change	8_27227-5p(hsa-miR-6821-5p)	0	0	0	0	3	0	0	0	0	0	0.63	0	0.386	0.115	-3.121
8_27320-3p	18	21	38	12	3	12	3.8	4.69	4.5	1.96	0.56	1.57	0.168	2.321	1.215	No_change	8_27320-3p	2	0	4	12	3	12	0.63	0	0.75	1.96	0.56	1.57	0.099	0.259	-1.949	No_change	8_27320-3p	18	21	38	2	0	4	3.8	4.69	4.5	0.63	0	0.75	0	11.274	3.495
8_27334-3p(mmu-miR-7004-5p)	0	0	0	0	3	0	0	0	0	0	0.56	0	0.441	0.111	-3.171	No_change	8_27334-3p(mmu-miR-7004-5p)	0	0	0	0	3	0	0	0	0	0	0.56	0	0.469	0.112	-3.163	No_change	8_27334-3p(mmu-miR-7004-5p)	0	0	0	0	0	0	0	0	0	0	0	0	1	1	0
8_27424-3p(eca-miR-9157)	21	25	20	12	26	24	4.43	5.59	2.37	1.96	4.82	3.14	0.979	0.967	-0.048	No_change	8_27424-3p(eca-miR-9157)	13	17	15	12	26	24	4.12	3.55	2.8	1.96	4.82	3.14	0.674	0.779	-0.361	No_change	8_27424-3p(eca-miR-9157)	21	25	20	13	17	15	4.43	5.59	2.37	4.12	3.55	2.8	0.291	1.429	0.515
8_27425-5p	1	0	1	1	0	5	0.21	0	0.12	0.16	0	0.65	0.408	0.281	-1.831	No_change	8_27425-5p	0	1	0	1	0	5	0	0.21	0	0.16	0	0.65	0.342	0.208	-2.265	No_change	8_27425-5p	1	0	1	0	1	0	0.21	0	0.12	0	0.21	0	1	1.657	0.728
8_27426-3p	1	0	1	1	0	5	0.21	0	0.12	0.16	0	0.65	0.407	0.281	-1.83	No_change	8_27426-3p	0	1	0	1	0	5	0	0.21	0	0.16	0	0.65	0.341	0.208	-2.265	No_change	8_27426-3p	1	0	1	0	1	0	0.21	0	0.12	0	0.21	0	1	1.657	0.728
8_27431-3p	0	1	1	0	0	0	0	0.22	0.12	0	0	0	0.532	6.022	2.59	No_change	8_27431-3p	0	0	0	0	0	0	0	0	0	0	0	0	1	1	0	No_change	8_27431-3p	0	1	1	0	0	0	0	0.22	0.12	0	0	0	0.518	6.192	2.63
8_27431-5p(gga-miR-1747-3p)	4	1	2	3	2	0	0.84	0.22	0.24	0.49	0.37	0	0.849	1.318	0.398	No_change	8_27431-5p(gga-miR-1747-3p)	0	2	0	3	2	0	0	0.42	0	0.49	0.37	0	0.779	0.493	-1.021	No_change	8_27431-5p(gga-miR-1747-3p)	4	1	2	0	2	0	0.84	0.22	0.24	0	0.42	0	0.266	3.063	1.615
9_27444-3p	1	0	0	2	3	2	0.21	0	0	0.33	0.56	0.26	0.136	0.169	-2.561	No_change	9_27444-3p	0	0	1	2	3	2	0	0	0.19	0.33	0.56	0.26	0.138	0.198	-2.338	No_change	9_27444-3p	1	0	0	0	0	1	0.21	0	0	0	0	0.19	1	0.995	-0.007
9_27444-5p(hsa-miR-30a-5p)	295	243	757	454	704	40	62.3	54.3	89.62	74.21	130.55	5.23	0.968	0.974	-0.039	No_change	9_27444-5p(hsa-miR-30a-5p)	560	988	1108	454	704	40	177.33	206.57	206.83	74.21	130.55	5.23	0.159	2.504	1.324	No_change	9_27444-5p(hsa-miR-30a-5p)	295	243	757	560	988	1108	62.3	54.3	89.62	177.33	206.57	206.83	0.005	0.441	-1.182
9_27445-3p(bfl-miR-2056)	5	3	1	6	0	1	1.06	0.67	0.12	0.98	0	0.13	0.889	1.296	0.374	No_change	9_27445-3p(bfl-miR-2056)	0	0	0	6	0	1	0	0	0	0.98	0	0.13	0.136	0.059	-4.091	No_change	9_27445-3p(bfl-miR-2056)	5	3	1	0	0	0	1.06	0.67	0.12	0	0	0	0.016	25.996	4.7
9_27473-3p(hsa-miR-762)	0	0	0	0	5	3	0	0	0	0	0.93	0.39	0.048	0.041	-4.625	Down_regulate	9_27473-3p(hsa-miR-762)	1	1	2	0	5	3	0.32	0.21	0.37	0	0.93	0.39	0.568	0.538	-0.895	No_change	9_27473-3p(hsa-miR-762)	0	0	0	1	1	2	0	0	0	0.32	0.21	0.37	0.132	0.084	-3.58
9_27474-5p(hsa-miR-762)	0	0	0	0	5	3	0	0	0	0	0.93	0.39	0.048	0.041	-4.625	Down_regulate	9_27474-5p(hsa-miR-762)	1	1	2	0	5	3	0.32	0.21	0.37	0	0.93	0.39	0.568	0.538	-0.895	No_change	9_27474-5p(hsa-miR-762)	0	0	0	1	1	2	0	0	0	0.32	0.21	0.37	0.133	0.084	-3.58
9_27498-5p(cin-miR-4016)	5	1	2	2	0	7	1.06	0.22	0.24	0.33	0	0.92	0.815	0.722	-0.47	No_change	9_27498-5p(cin-miR-4016)	1	2	0	2	0	7	0.32	0.42	0	0.33	0	0.92	0.406	0.374	-1.419	No_change	9_27498-5p(cin-miR-4016)	5	1	2	1	2	0	1.06	0.22	0.24	0.32	0.42	0	0.324	2.398	1.262
9_27501-3p(mmu-miR-151-3p)	20200	16188	44467	20932	61396	443765	4265.96	3617.05	5264.24	3421.54	11385.1	58051.5	0.004	0.103	-3.277	Down_regulate	9_27501-3p(mmu-miR-151-3p)	23136	24785	33726	20932	61396	443765	7326.42	5181.91	6295.6	3421.54	11385.1	58051.5	0.012	0.15	-2.738	Down_regulate	9_27501-3p(mmu-miR-151-3p)	20200	16188	44467	23136	24785	33726	4265.96	3617.05	5264.24	7326.42	5181.91	6295.6	0.638	0.875	-0.192
9_27501-5p	436	696	1391	1053	2028	289	92.08	155.51	164.67	172.12	376.07	37.81	0.511	0.681	-0.554	No_change	9_27501-5p	406	690	895	1053	2028	289	128.57	144.26	167.07	172.12	376.07	37.81	0.459	0.648	-0.625	No_change	9_27501-5p	436	696	1391	406	690	895	92.08	155.51	164.67	128.57	144.26	167.07	0.589	1.176	0.234
9_27594-5p(dps-miR-2513b)	0	0	5	1	3	17	0	0	0.59	0.16	0.56	2.22	0.056	0.155	-2.694	No_change	9_27594-5p(dps-miR-2513b)	1	1	1	1	3	17	0.32	0.21	0.19	0.16	0.56	2.22	0.049	0.155	-2.688	Down_regulate	9_27594-5p(dps-miR-2513b)	0	0	5	1	1	1	0	0	0.59	0.32	0.21	0.19	1	1.334	0.416
9_27633-3p(rno-miR-345-3p)	7	4	1	7	0	0	1.48	0.89	0.12	1.14	0	0	0.603	1.827	0.869	No_change	9_27633-3p(rno-miR-345-3p)	0	0	0	7	0	0	0	0	0	1.14	0	0	0.271	0.063	-4	No_change	9_27633-3p(rno-miR-345-3p)	7	4	1	0	0	0	1.48	0.89	0.12	0	0	0	0.005	34.964	5.128
9_27756-5p(mml-miR-599-5p)	0	1	2	0	0	2	0	0.22	0.24	0	0	0.26	1	1.088	0.121	No_change	9_27756-5p(mml-miR-599-5p)	0	2	1	0	0	2	0	0.42	0.19	0	0	0.26	1	1.356	0.439	No_change	9_27756-5p(mml-miR-599-5p)	0	1	2	0	2	1	0	0.22	0.24	0	0.42	0.19	1	0.957	-0.064
9_27805-3p(mmu-miR-7680-5p)	3	1	5	6	2	8	0.63	0.22	0.59	0.98	0.37	1.05	0.305	0.454	-1.139	No_change	9_27805-3p(mmu-miR-7680-5p)	3	0	0	6	2	8	0.95	0	0	0.98	0.37	1.05	0.192	0.255	-1.97	No_change	9_27805-3p(mmu-miR-7680-5p)	3	1	5	3	0	0	0.63	0.22	0.59	0.95	0	0	0.507	2.367	1.243
9_27845-5p(oan-miR-1348)	2615	2099	5497	2494	1861	2296	552.25	469	650.76	407.67	345.1	300.35	0.687	1.244	0.315	No_change	9_27845-5p(oan-miR-1348)	301	843	1150	2494	1861	2296	95.32	176.25	214.67	407.67	345.1	300.35	0.056	0.354	-1.499	No_change	9_27845-5p(oan-miR-1348)	2615	2099	5497	301	843	1150	552.25	469	650.76	95.32	176.25	214.67	0	4.266	2.093
9_27913-5p(hsa-miR-4760-3p)	0	1	6	2	0	0	0	0.22	0.71	0.33	0	0	0.627	2.485	1.313	No_change	9_27913-5p(hsa-miR-4760-3p)	0	0	0	2	0	0	0	0	0	0.33	0	0	0.63	0.182	-2.455	No_change	9_27913-5p(hsa-miR-4760-3p)	0	1	6	0	0	0	0	0.22	0.71	0	0	0	0.095	17.259	4.109
9_27976-3p(cin-miR-4051-3p)	1	0	0	1	0	3	0.21	0	0	0.16	0	0.39	0.401	0.266	-1.912	No_change	9_27976-3p(cin-miR-4051-3p)	1	0	1	1	0	3	0.32	0	0.19	0.16	0	0.39	0.775	0.587	-0.768	No_change	9_27976-3p(cin-miR-4051-3p)	1	0	0	1	0	1	0.21	0	0	0.32	0	0.19	1	0.553	-0.854
9_28000-3p(bta-miR-2285aa)	10	4	6	5	8	14	2.11	0.89	0.71	0.82	1.48	1.83	0.477	0.632	-0.661	No_change	9_28000-3p(bta-miR-2285aa)	1	7	2	5	8	14	0.32	1.46	0.37	0.82	1.48	1.83	0.18	0.376	-1.411	No_change	9_28000-3p(bta-miR-2285aa)	10	4	6	1	7	2	2.11	0.89	0.71	0.32	1.46	0.37	0.231	1.953	0.966
9_28005-5p(dps-miR-2555-5p)	0	0	3	0	0	0	0	0	0.36	0	0	0	0.615	7.11	2.83	No_change	9_28005-5p(dps-miR-2555-5p)	1	0	0	0	0	0	0.32	0	0	0	0	0	1	4.362	2.125	No_change	9_28005-5p(dps-miR-2555-5p)	0	0	3	1	0	0	0	0	0.36	0.32	0	0	1	1.916	0.938
9_28036-3p	6	2	8	0	0	6	1.27	0.45	0.95	0	0	0.78	0.611	1.844	0.883	No_change	9_28036-3p	0	1	7	0	0	6	0	0.21	1.31	0	0	0.78	1	1.129	0.175	No_change	9_28036-3p	6	2	8	0	1	7	1.27	0.45	0.95	0	0.21	1.31	0.302	1.9	0.926
9_28080-3p(hsa-miR-6838-3p)	27	66	114	50	59	6	5.7	14.75	13.5	8.17	10.94	0.78	0.418	1.667	0.738	No_change	9_28080-3p(hsa-miR-6838-3p)	23	65	85	50	59	6	7.28	13.59	15.87	8.17	10.94	0.78	0.434	1.64	0.713	No_change	9_28080-3p(hsa-miR-6838-3p)	27	66	114	23	65	85	5.7	14.75	13.5	7.28	13.59	15.87	0.695	1.153	0.205
9_28095-5p(sko-miR-4821)	7	0	6	2	3	0	1.48	0	0.71	0.33	0.56	0	0.479	2.239	1.163	No_change	9_28095-5p(sko-miR-4821)	0	9	9	2	3	0	0	1.88	1.68	0.33	0.56	0	0.177	3.475	1.797	No_change	9_28095-5p(sko-miR-4821)	7	0	6	0	9	9	1.48	0	0.71	0	1.88	1.68	0.75	0.731	-0.451
AMGL01123845.1_30080-3p	0	0	0	1	0	0	0	0	0	0.16	0	0	1	0.264	-1.919	No_change	AMGL01123845.1_30080-3p	0	0	3	1	0	0	0	0	0.56	0.16	0	0	0.753	2.623	1.391	No_change	AMGL01123845.1_30080-3p	0	0	0	0	0	3	0	0	0	0	0	0.56	0.39	0.115	-3.116
AMGL01123845.1_30080-5p(dme-miR-1006-5p)	0	0	0	6	0	0	0	0	0	0.98	0	0	0.2	0.06	-4.064	No_change	AMGL01123845.1_30080-5p(dme-miR-1006-5p)	0	0	0	6	0	0	0	0	0	0.98	0	0	0.278	0.072	-3.797	No_change	AMGL01123845.1_30080-5p(dme-miR-1006-5p)	0	0	0	0	0	0	0	0	0	0	0	0	1	1	0
AMGL01125976.1_29809-3p	1	2	0	0	1	7	0.21	0.45	0	0	0.19	0.92	0.375	0.346	-1.531	No_change	AMGL01125976.1_29809-3p	2	4	7	0	1	7	0.63	0.84	1.31	0	0.19	0.92	0.737	1.52	0.604	No_change	AMGL01125976.1_29809-3p	1	2	0	2	4	7	0.21	0.45	0	0.63	0.84	1.31	0.051	0.251	-1.995
AMGL01125976.1_29809-5p	500	300	719	69	263	417	105.59	67.03	85.12	11.28	48.77	54.55	0.473	1.558	0.64	No_change	AMGL01125976.1_29809-5p	573	429	502	69	263	417	181.45	89.69	93.71	11.28	48.77	54.55	0.225	2.148	1.103	No_change	AMGL01125976.1_29809-5p	500	300	719	573	429	502	105.59	67.03	85.12	181.45	89.69	93.71	0.67	0.878	-0.188
AMGL01125976.1_29813-3p	38	32	86	27	176	320	8.03	7.15	10.18	4.41	32.64	41.86	0.027	0.218	-2.198	Down_regulate	AMGL01125976.1_29813-3p	118	205	210	27	176	320	37.37	42.86	39.2	4.41	32.64	41.86	0.984	0.987	-0.02	No_change	AMGL01125976.1_29813-3p	38	32	86	118	205	210	8.03	7.15	10.18	37.37	42.86	39.2	0	0.269	-1.894
AMGL01125976.1_29813-5p(ppy-miR-1304)	151	75	168	96	167	8	31.89	16.76	19.89	15.69	30.97	1.05	0.596	1.407	0.492	No_change	AMGL01125976.1_29813-5p(ppy-miR-1304)	405	308	487	96	167	8	128.25	64.39	90.91	15.69	30.97	1.05	0.016	5.311	2.409	Up_regulate	AMGL01125976.1_29813-5p(ppy-miR-1304)	151	75	168	405	308	487	31.89	16.76	19.89	128.25	64.39	90.91	0	0.296	-1.756
AMGL01127290.1_29664-3p(mmu-miR-128-3p)	11726	6023	31143	13766	24430	15687	2476.37	1345.78	3686.88	2250.19	4530.23	2052.11	0.529	0.704	-0.506	No_change	AMGL01127290.1_29664-3p(mmu-miR-128-3p)	11223	19925	20683	13766	24430	15687	3553.96	4165.81	3860.88	2250.19	4530.23	2052.11	0.975	1.017	0.024	No_change	AMGL01127290.1_29664-3p(mmu-miR-128-3p)	11726	6023	31143	11223	19925	20683	2476.37	1345.78	3686.88	3553.96	4165.81	3860.88	0.549	0.825	-0.278
AMGL01127290.1_29664-5p	41	42	71	65	152	178	8.66	9.38	8.41	10.62	28.19	23.29	0.05	0.319	-1.65	Down_regulate	AMGL01127290.1_29664-5p	50	109	103	65	152	178	15.83	22.79	19.23	10.62	28.19	23.29	0.469	0.663	-0.593	No_change	AMGL01127290.1_29664-5p	41	42	71	50	109	103	8.66	9.38	8.41	15.83	22.79	19.23	0.051	0.567	-0.82
JH921656.1_29508-3p(tgu-miR-215-3p)	0	0	0	0	1	0	0	0	0	0	0.19	0	1	0.264	-1.921	No_change	JH921656.1_29508-3p(tgu-miR-215-3p)	3	7	1	0	1	0	0.95	1.46	0.19	0	0.19	0	0.049	9.099	3.186	Up_regulate	JH921656.1_29508-3p(tgu-miR-215-3p)	0	0	0	3	7	1	0	0	0	0.95	1.46	0.19	0.006	0.032	-4.972
JH921660.1_29796-5p(hsa-miR-4308)	0	1	0	1	0	0	0	0.22	0	0.16	0	0	1	0.997	-0.004	No_change	JH921660.1_29796-5p(hsa-miR-4308)	6	0	0	1	0	0	1.9	0	0	0.16	0	0	0.301	7.153	2.839	No_change	JH921660.1_29796-5p(hsa-miR-4308)	0	1	0	6	0	0	0	0.22	0	1.9	0	0	0.262	0.174	-2.52
JH921771.1_29657-3p(bta-miR-2312)	638	412	602	668	207	377	134.74	92.06	71.27	109.19	38.39	49.32	0.763	1.186	0.246	No_change	JH921771.1_29657-3p(bta-miR-2312)	64	120	142	668	207	377	20.27	25.09	26.51	109.19	38.39	49.32	0.029	0.291	-1.783	Down_regulate	JH921771.1_29657-3p(bta-miR-2312)	638	412	602	64	120	142	134.74	92.06	71.27	20.27	25.09	26.51	0	5.014	2.326
JH921771.1_29657-5p	25	23	26	19	0	2	5.28	5.14	3.08	3.11	0	0.26	0.096	3.413	1.771	No_change	JH921771.1_29657-5p	4	2	2	19	0	2	1.27	0.42	0.37	3.11	0	0.26	0.533	0.542	-0.884	No_change	JH921771.1_29657-5p	25	23	26	4	2	2	5.28	5.14	3.08	1.27	0.42	0.37	0	8.444	3.078
JH921820.1_29901-3p(bta-miR-2361)	0	0	1	2	3	2	0	0	0.12	0.33	0.56	0.26	0.136	0.161	-2.639	No_change	JH921820.1_29901-3p(bta-miR-2361)	1	4	0	2	3	2	0.32	0.84	0	0.33	0.56	0.26	0.844	0.788	-0.344	No_change	JH921820.1_29901-3p(bta-miR-2361)	0	0	1	1	4	0	0	0	0.12	0.32	0.84	0	0.326	0.238	-2.071
JH921857.1_29751-3p	0	0	0	1	2	0	0	0	0	0.16	0.37	0	0.318	0.108	-3.21	No_change	JH921857.1_29751-3p	1	2	2	1	2	0	0.32	0.42	0.37	0.16	0.37	0	0.778	1.748	0.806	No_change	JH921857.1_29751-3p	0	0	0	1	2	2	0	0	0	0.32	0.42	0.37	0.067	0.068	-3.876
JH922168.1_29616-3p(mmu-miR-6953-3p)	1	4	0	1	1	0	0.21	0.89	0	0.16	0.19	0	0.481	2.47	1.305	No_change	JH922168.1_29616-3p(mmu-miR-6953-3p)	3	3	3	1	1	0	0.95	0.63	0.56	0.16	0.19	0	0.119	4.506	2.172	No_change	JH922168.1_29616-3p(mmu-miR-6953-3p)	1	4	0	3	3	3	0.21	0.89	0	0.95	0.63	0.56	0.686	0.571	-0.808
JH922195.1_30077-5p(hsa-miR-4800-5p)	6	2	6	3	7	18	1.27	0.45	0.71	0.49	1.3	2.35	0.209	0.393	-1.349	No_change	JH922195.1_30077-5p(hsa-miR-4800-5p)	6	14	18	3	7	18	1.9	2.93	3.36	0.49	1.3	2.35	0.708	1.304	0.383	No_change	JH922195.1_30077-5p(hsa-miR-4800-5p)	6	2	6	6	14	18	1.27	0.45	0.71	1.9	2.93	3.36	0.012	0.362	-1.467
JH922317.1_29647-3p	41	19	14	10	3	0	8.66	4.25	1.66	1.63	0.56	0	0.016	5.867	2.553	Up_regulate	JH922317.1_29647-3p	0	2	0	10	3	0	0	0.42	0	1.63	0.56	0	0.196	0.21	-2.255	No_change	JH922317.1_29647-3p	41	19	14	0	2	0	8.66	4.25	1.66	0	0.42	0	0	32.444	5.02
JH922317.1_29647-5p(rno-miR-338-5p)	157	35	47	10	7	1	33.16	7.82	5.56	1.63	1.3	0.13	0	13.34	3.738	Up_regulate	JH922317.1_29647-5p(rno-miR-338-5p)	5	31	19	10	7	1	1.58	6.48	3.55	1.63	1.3	0.13	0.078	3.286	1.716	No_change	JH922317.1_29647-5p(rno-miR-338-5p)	157	35	47	5	31	19	33.16	7.82	5.56	1.58	6.48	3.55	0.001	4.651	2.218
JH922574.1_29535-3p(prd-miR-36-5p)	2	9	4	1	6	2	0.42	2.01	0.47	0.16	1.11	0.26	0.577	1.617	0.693	No_change	JH922574.1_29535-3p(prd-miR-36-5p)	3	7	7	1	6	2	0.95	1.46	1.31	0.16	1.11	0.26	0.421	1.933	0.951	No_change	JH922574.1_29535-3p(prd-miR-36-5p)	2	9	4	3	7	7	0.42	2.01	0.47	0.95	1.46	1.31	0.899	0.892	-0.165
JH922574.1_29536-5p(prd-miR-36-5p)	2	9	4	1	6	2	0.42	2.01	0.47	0.16	1.11	0.26	0.577	1.617	0.693	No_change	JH922574.1_29536-5p(prd-miR-36-5p)	3	7	7	1	6	2	0.95	1.46	1.31	0.16	1.11	0.26	0.421	1.933	0.951	No_change	JH922574.1_29536-5p(prd-miR-36-5p)	2	9	4	3	7	7	0.42	2.01	0.47	0.95	1.46	1.31	0.899	0.892	-0.165
JH922609.1_29839-5p(hsa-miR-6800-3p)	0	0	0	0	0	0	0	0	0	0	0	0	1	1	0	No_change	JH922609.1_29839-5p(hsa-miR-6800-3p)	0	3	3	0	0	0	0	0.63	0.56	0	0	0	0.104	16.65	4.057	No_change	JH922609.1_29839-5p(hsa-miR-6800-3p)	0	0	0	0	3	3	0	0	0	0	0.63	0.56	0.064	0.06	-4.058
JH922618.1_29622-5p(oan-miR-1421b-3p)	0	0	0	0	0	0	0	0	0	0	0	0	1	1	0	No_change	JH922618.1_29622-5p(oan-miR-1421b-3p)	0	3	0	0	0	0	0	0.63	0	0	0	0	0.454	8.811	3.139	No_change	JH922618.1_29622-5p(oan-miR-1421b-3p)	0	0	0	0	3	0	0	0	0	0	0.63	0	0.386	0.115	-3.121
JH922618.1_29623-5p(hsa-miR-4800-5p)	6	2	6	3	7	18	1.27	0.45	0.71	0.49	1.3	2.35	0.208	0.393	-1.349	No_change	JH922618.1_29623-5p(hsa-miR-4800-5p)	6	14	18	3	7	18	1.9	2.93	3.36	0.49	1.3	2.35	0.709	1.304	0.383	No_change	JH922618.1_29623-5p(hsa-miR-4800-5p)	6	2	6	6	14	18	1.27	0.45	0.71	1.9	2.93	3.36	0.012	0.362	-1.467
JH923000.1_30121-5p(bta-miR-1343-3p)	13	9	19	9	22	4	2.75	2.01	2.25	1.47	4.08	0.52	0.961	1.069	0.097	No_change	JH923000.1_30121-5p(bta-miR-1343-3p)	134	172	135	9	22	4	42.43	35.96	25.2	1.47	4.08	0.52	0	14.224	3.83	Up_regulate	JH923000.1_30121-5p(bta-miR-1343-3p)	13	9	19	134	172	135	2.75	2.01	2.25	42.43	35.96	25.2	0	0.086	-3.546
JH923643.1_30090-3p	2	1	2	1	2	0	0.42	0.22	0.24	0.16	0.37	0	0.78	1.462	0.547	No_change	JH923643.1_30090-3p	12	19	8	1	2	0	3.8	3.97	1.49	0.16	0.37	0	0.001	13.405	3.745	Up_regulate	JH923643.1_30090-3p	2	1	2	12	19	8	0.42	0.22	0.24	3.8	3.97	1.49	0	0.128	-2.971
JH923643.1_30090-5p	0	0	0	0	0	0	0	0	0	0	0	0	1	1	0	No_change	JH923643.1_30090-5p	1	1	0	0	0	0	0.32	0.21	0	0	0	0	0.562	6.942	2.795	No_change	JH923643.1_30090-5p	0	0	0	1	1	0	0	0	0	0.32	0.21	0	0.519	0.152	-2.717
JH923873.1_30181-5p(hsa-miR-96-5p)	9	13	20	11	1	1	1.9	2.9	2.37	1.8	0.19	0.13	0.126	2.937	1.554	No_change	JH923873.1_30181-5p(hsa-miR-96-5p)	2	0	3	11	1	1	0.63	0	0.56	1.8	0.19	0.13	0.598	0.515	-0.957	No_change	JH923873.1_30181-5p(hsa-miR-96-5p)	9	13	20	2	0	3	1.9	2.9	2.37	0.63	0	0.56	0	7.38	2.884
JH923873.1_30183-3p	0	0	0	0	1	0	0	0	0	0	0.19	0	1	0.264	-1.922	No_change	JH923873.1_30183-3p	0	0	1	0	1	0	0	0	0.19	0	0.19	0	1	1.021	0.03	No_change	JH923873.1_30183-3p	0	0	0	0	0	1	0	0	0	0	0	0.19	1	0.271	-1.883
JH923873.1_30183-5p(mmu-miR-183-5p)	37	48	70	24	41	18	7.81	10.73	8.29	3.92	7.6	2.35	0.347	1.683	0.751	No_change	JH923873.1_30183-5p(mmu-miR-183-5p)	28	18	41	24	41	18	8.87	3.76	7.65	3.92	7.6	2.35	0.778	1.188	0.249	No_change	JH923873.1_30183-5p(mmu-miR-183-5p)	37	48	70	28	18	41	7.81	10.73	8.29	8.87	3.76	7.65	0.157	1.636	0.71
JH923873.1_30185-5p(hsa-miR-96-5p)	9	13	20	11	1	1	1.9	2.9	2.37	1.8	0.19	0.13	0.126	2.937	1.554	No_change	JH923873.1_30185-5p(hsa-miR-96-5p)	2	0	3	11	1	1	0.63	0	0.56	1.8	0.19	0.13	0.598	0.515	-0.958	No_change	JH923873.1_30185-5p(hsa-miR-96-5p)	9	13	20	2	0	3	1.9	2.9	2.37	0.63	0	0.56	0	7.379	2.884
JH923873.1_30187-3p	0	0	0	0	1	0	0	0	0	0	0.19	0	1	0.264	-1.922	No_change	JH923873.1_30187-3p	0	0	1	0	1	0	0	0	0.19	0	0.19	0	1	1.02	0.029	No_change	JH923873.1_30187-3p	0	0	0	0	0	1	0	0	0	0	0	0.19	1	0.271	-1.883
JH923873.1_30187-5p(mmu-miR-183-5p)	37	48	70	24	41	18	7.81	10.73	8.29	3.92	7.6	2.35	0.347	1.683	0.751	No_change	JH923873.1_30187-5p(mmu-miR-183-5p)	28	18	41	24	41	18	8.87	3.76	7.65	3.92	7.6	2.35	0.778	1.188	0.249	No_change	JH923873.1_30187-5p(mmu-miR-183-5p)	37	48	70	28	18	41	7.81	10.73	8.29	8.87	3.76	7.65	0.157	1.636	0.71
JH924155.1_30076-5p(cel-miR-8195-5p)	0	0	0	0	3	1	0	0	0	0	0.56	0.13	0.218	0.08	-3.636	No_change	JH924155.1_30076-5p(cel-miR-8195-5p)	3	1	0	0	3	1	0.95	0.21	0	0	0.56	0.13	1	1.197	0.259	No_change	JH924155.1_30076-5p(cel-miR-8195-5p)	0	0	0	3	1	0	0	0	0	0.95	0.21	0	0.144	0.075	-3.741
X_28333-3p(gga-miR-1458)	0	0	4	1	2	1	0	0	0.47	0.16	0.37	0.13	1	0.774	-0.369	No_change	X_28333-3p(gga-miR-1458)	0	2	0	1	2	1	0	0.42	0	0.16	0.37	0.13	0.755	0.571	-0.809	No_change	X_28333-3p(gga-miR-1458)	0	0	4	0	2	0	0	0	0.47	0	0.42	0	1	1.589	0.668
X_28383-3p	2	0	2	10	3	11	0.42	0	0.24	1.63	0.56	1.44	0.012	0.145	-2.782	Down_regulate	X_28383-3p	0	1	1	10	3	11	0	0.21	0.19	1.63	0.56	1.44	0.009	0.102	-3.289	Down_regulate	X_28383-3p	2	0	2	0	1	1	0.42	0	0.24	0	0.21	0.19	0.719	1.76	0.816
X_28413-3p(mml-miR-3200-5p)	351	231	116	317	15	267	74.13	51.61	13.73	51.82	2.78	34.93	0.91	1.087	0.121	No_change	X_28413-3p(mml-miR-3200-5p)	7	16	12	317	15	267	2.22	3.35	2.24	51.82	2.78	34.93	0	0.065	-3.951	Down_regulate	X_28413-3p(mml-miR-3200-5p)	351	231	116	7	16	12	74.13	51.61	13.73	2.22	3.35	2.24	0	20.9	4.385
X_28515-3p(cel-let-7-5p)	9586	11337	22110	11374	3799	2068	2024.43	2533.14	2617.5	1859.19	704.48	270.53	0.157	2.274	1.186	No_change	X_28515-3p(cel-let-7-5p)	848	2347	2789	11374	3799	2068	268.53	490.7	520.62	1859.19	704.48	270.53	0.107	0.399	-1.325	No_change	X_28515-3p(cel-let-7-5p)	9586	11337	22110	848	2347	2789	2024.43	2533.14	2617.5	268.53	490.7	520.62	0	6.971	2.801
X_28516-3p	246	172	237	151	41	18	51.95	38.43	28.06	24.68	7.6	2.35	0.068	3.071	1.619	No_change	X_28516-3p	36	71	78	151	41	18	11.4	14.84	14.56	24.68	7.6	2.35	0.918	1.065	0.091	No_change	X_28516-3p	246	172	237	36	71	78	51.95	38.43	28.06	11.4	14.84	14.56	0	3.505	1.809
X_28516-5p(cel-let-7-5p)	9586	11337	22110	11374	3799	2068	2024.43	2533.14	2617.5	1859.19	704.48	270.53	0.157	2.274	1.186	No_change	X_28516-5p(cel-let-7-5p)	848	2347	2789	11374	3799	2068	268.53	490.7	520.62	1859.19	704.48	270.53	0.107	0.399	-1.325	No_change	X_28516-5p(cel-let-7-5p)	9586	11337	22110	848	2347	2789	2024.43	2533.14	2617.5	268.53	490.7	520.62	0	6.971	2.801
X_28541-3p(ame-miR-928)	0	0	0	0	0	3	0	0	0	0	0	0.39	0.353	0.087	-3.522	No_change	X_28541-3p(ame-miR-928)	0	0	0	0	0	3	0	0	0	0	0	0.39	0.468	0.102	-3.296	No_change	X_28541-3p(ame-miR-928)	0	0	0	0	0	0	0	0	0	0	0	0	1	1	0
X_28624-5p	0	0	1	1	3	0	0	0	0.12	0.16	0.56	0	0.496	0.279	-1.843	No_change	X_28624-5p	1	1	4	1	3	0	0.32	0.21	0.75	0.16	0.56	0	0.827	1.569	0.65	No_change	X_28624-5p	0	0	1	1	1	4	0	0	0.12	0.32	0.21	0.75	0.177	0.205	-2.288
X_28633-3p(hsa-miR-7846-3p)	9	13	26	7	6	17	1.9	2.9	3.08	1.14	1.11	2.22	0.763	1.233	0.302	No_change	X_28633-3p(hsa-miR-7846-3p)	1	9	6	7	6	17	0.32	1.88	1.12	1.14	1.11	2.22	0.331	0.523	-0.934	No_change	X_28633-3p(hsa-miR-7846-3p)	9	13	26	1	9	6	1.9	2.9	3.08	0.32	1.88	1.12	0.012	2.817	1.494
X_28654-5p	105	139	275	264	67	9	22.17	31.06	32.56	43.15	12.42	1.18	0.59	1.439	0.525	No_change	X_28654-5p	26	72	84	264	67	9	8.23	15.05	15.68	43.15	12.42	1.18	0.525	0.647	-0.629	No_change	X_28654-5p	105	139	275	26	72	84	22.17	31.06	32.56	8.23	15.05	15.68	0.001	2.729	1.448
X_28656-3p	21	49	61	91	6	4	4.43	10.95	7.22	14.87	1.11	0.52	0.756	1.271	0.346	No_change	X_28656-3p	1	7	11	91	6	4	0.32	1.46	2.05	14.87	1.11	0.52	0.071	0.229	-2.125	No_change	X_28656-3p	21	49	61	1	7	11	4.43	10.95	7.22	0.32	1.46	2.05	0	6.742	2.753
X_28656-5p	106	134	275	256	73	8	22.39	29.94	32.56	41.85	13.54	1.05	0.592	1.437	0.523	No_change	X_28656-5p	27	71	87	256	73	8	8.55	14.84	16.24	41.85	13.54	1.05	0.546	0.661	-0.596	No_change	X_28656-5p	106	134	275	27	71	87	22.39	29.94	32.56	8.55	14.84	16.24	0.002	2.654	1.408
X_28699-3p	17	21	6	2	8	20	3.59	4.69	0.71	0.33	1.48	2.62	0.733	1.312	0.391	No_change	X_28699-3p	4	17	3	2	8	20	1.27	3.55	0.56	0.33	1.48	2.62	0.731	0.772	-0.373	No_change	X_28699-3p	17	21	6	4	17	3	3.59	4.69	0.71	1.27	3.55	0.56	0.181	1.961	0.971
X_28699-5p	32	34	16	8	0	0	6.76	7.6	1.89	1.31	0	0	0.003	10.553	3.4	Up_regulate	X_28699-5p	1	14	9	8	0	0	0.32	2.93	1.68	1.31	0	0	0.191	3.359	1.748	No_change	X_28699-5p	32	34	16	1	14	9	6.76	7.6	1.89	0.32	2.93	1.68	0.003	3.702	1.888
X_28720-3p	57	34	34	47	19	12	12.04	7.6	4.03	7.68	3.52	1.57	0.443	1.584	0.663	No_change	X_28720-3p	7	21	14	47	19	12	2.22	4.39	2.61	7.68	3.52	1.57	0.414	0.62	-0.69	No_change	X_28720-3p	57	34	34	7	21	14	12.04	7.6	4.03	2.22	4.39	2.61	0.004	3.025	1.597
X_28720-5p(hsa-miR-452-5p)	362	304	267	392	238	150	76.45	67.93	31.61	64.08	44.13	19.62	0.772	1.176	0.234	No_change	X_28720-5p(hsa-miR-452-5p)	99	357	128	392	238	150	31.35	74.64	23.89	64.08	44.13	19.62	0.751	0.836	-0.259	No_change	X_28720-5p(hsa-miR-452-5p)	362	304	267	99	357	128	76.45	67.93	31.61	31.35	74.64	23.89	0.143	1.66	0.732
X_28722-3p	3	2	0	1	0	1	0.63	0.45	0	0.16	0	0.13	0.584	2.22	1.151	No_change	X_28722-3p	0	0	0	1	0	1	0	0	0	0.16	0	0.13	0.56	0.164	-2.605	No_change	X_28722-3p	3	2	0	0	0	0	0.63	0.45	0	0	0	0	0.117	15.163	3.922
X_28722-5p(hsa-miR-224-5p)	2090	1321	1543	1443	2459	2514	441.38	295.16	182.67	235.87	455.99	328.87	0.5	0.685	-0.545	No_change	X_28722-5p(hsa-miR-224-5p)	1058	4359	1640	1443	2459	2514	335.03	911.35	306.14	235.87	455.99	328.87	0.864	1.101	0.139	No_change	X_28722-5p(hsa-miR-224-5p)	2090	1321	1543	1058	4359	1640	441.38	295.16	182.67	335.03	911.35	306.14	0.354	0.727	-0.459
X_28724-3p	412	324	256	221	581	984	87.01	72.39	30.31	36.12	107.74	128.72	0.237	0.479	-1.061	No_change	X_28724-3p	211	682	311	221	581	984	66.82	142.59	58.05	36.12	107.74	128.72	0.487	0.654	-0.613	No_change	X_28724-3p	412	324	256	211	682	311	87.01	72.39	30.31	66.82	142.59	58.05	0.667	0.863	-0.213
X_28724-5p(bta-miR-3431)	3621	1804	1510	2118	2933	1613	764.71	403.09	178.76	346.21	543.89	211.01	0.975	1.018	0.026	No_change	X_28724-5p(bta-miR-3431)	527	1370	544	2118	2933	1613	166.88	286.43	101.55	346.21	543.89	211.01	0.095	0.398	-1.33	No_change	X_28724-5p(bta-miR-3431)	3621	1804	1510	527	1370	544	764.71	403.09	178.76	166.88	286.43	101.55	0.004	2.935	1.553
X_28729-3p	5	3	3	12	16	12	1.06	0.67	0.36	1.96	2.97	1.57	0.031	0.257	-1.961	Down_regulate	X_28729-3p	5	6	7	12	16	12	1.58	1.25	1.31	1.96	2.97	1.57	0.251	0.499	-1.003	No_change	X_28729-3p	5	3	3	5	6	7	1.06	0.67	0.36	1.58	1.25	1.31	0.352	0.594	-0.751
X_28731-3p	5	3	3	12	16	12	1.06	0.67	0.36	1.96	2.97	1.57	0.032	0.257	-1.961	Down_regulate	X_28731-3p	5	6	7	12	16	12	1.58	1.25	1.31	1.96	2.97	1.57	0.25	0.499	-1.003	No_change	X_28731-3p	5	3	3	5	6	7	1.06	0.67	0.36	1.58	1.25	1.31	0.352	0.594	-0.751
X_28745-3p(ssc-miR-505)	1262	942	2155	1309	1990	117	266.52	210.48	255.12	213.97	369.02	15.31	0.767	1.205	0.269	No_change	X_28745-3p(ssc-miR-505)	1366	2742	2278	1309	1990	117	432.57	573.28	425.23	213.97	369.02	15.31	0.239	2.121	1.085	No_change	X_28745-3p(ssc-miR-505)	1262	942	2155	1366	2742	2278	266.52	210.48	255.12	432.57	573.28	425.23	0.097	0.638	-0.647
X_28745-5p	27	30	61	37	71	4	5.7	6.7	7.22	6.05	13.17	0.52	1	0.986	-0.02	No_change	X_28745-5p	52	194	179	37	71	4	16.47	40.56	33.41	6.05	13.17	0.52	0.04	4.017	2.006	Up_regulate	X_28745-5p	27	30	61	52	194	179	5.7	6.7	7.22	16.47	40.56	33.41	0	0.272	-1.878
X_28748-5p(hsa-miR-504-5p)	2	0	0	20	25	8	0.42	0	0	3.27	4.64	1.05	0	0.043	-4.548	Down_regulate	X_28748-5p(hsa-miR-504-5p)	1	2	1	20	25	8	0.32	0.42	0.19	3.27	4.64	1.05	0.001	0.092	-3.446	Down_regulate	X_28748-5p(hsa-miR-504-5p)	2	0	0	1	2	1	0.42	0	0	0.32	0.42	0.19	0.722	0.529	-0.919
X_28773-3p	4	5	7	45	59	20	0.84	1.12	0.83	7.36	10.94	2.62	0.001	0.122	-3.039	Down_regulate	X_28773-3p	5	16	21	45	59	20	1.58	3.35	3.92	7.36	10.94	2.62	0.088	0.36	-1.474	No_change	X_28773-3p	4	5	7	5	16	21	0.84	1.12	0.83	1.58	3.35	3.92	0.019	0.38	-1.396
X_28773-5p(hsa-miR-15a-5p)	2	4	6	47	14	2	0.42	0.89	0.71	7.68	2.6	0.26	0.025	0.187	-2.419	Down_regulate	X_28773-5p(hsa-miR-15a-5p)	1	3	0	47	14	2	0.32	0.63	0	7.68	2.6	0.26	0.005	0.087	-3.531	Down_regulate	X_28773-5p(hsa-miR-15a-5p)	2	4	6	1	3	0	0.42	0.89	0.71	0.32	0.63	0	0.187	2.669	1.416
X_28776-3p	0	0	1	0	5	0	0	0	0.12	0	0.93	0	0.469	0.224	-2.161	No_change	X_28776-3p	0	0	0	0	5	0	0	0	0	0	0.93	0	0.286	0.07	-3.838	No_change	X_28776-3p	0	0	1	0	0	0	0	0	0.12	0	0	0	1	3.489	1.803
X_28776-5p(hsa-miR-503-5p)	9	7	9	67	10	18	1.9	1.56	1.07	10.95	1.85	2.35	0.035	0.25	-2	Down_regulate	X_28776-5p(hsa-miR-503-5p)	0	2	14	67	10	18	0	0.42	2.61	10.95	1.85	2.35	0.031	0.186	-2.426	Down_regulate	X_28776-5p(hsa-miR-503-5p)	9	7	9	0	2	14	1.9	1.56	1.07	0	0.42	2.61	0.402	1.611	0.688
X_28777-3p(mmu-miR-542-3p)	25	33	18	155	26	68	5.28	7.37	2.13	25.34	4.82	8.9	0.063	0.301	-1.733	No_change	X_28777-3p(mmu-miR-542-3p)	0	8	9	155	26	68	0	1.67	1.68	25.34	4.82	8.9	0	0.074	-3.758	Down_regulate	X_28777-3p(mmu-miR-542-3p)	25	33	18	0	8	9	5.28	7.37	2.13	0	1.67	1.68	0.001	4.769	2.254
X_28777-5p	1	2	0	6	1	2	0.21	0.45	0	0.98	0.19	0.26	0.336	0.358	-1.483	No_change	X_28777-5p	0	0	0	6	1	2	0	0	0	0.98	0.19	0.26	0.036	0.044	-4.51	Down_regulate	X_28777-5p	1	2	0	0	0	0	0.21	0.45	0	0	0	0	0.303	9.374	3.229
X_28780-3p	0	1	2	3	2	0	0	0.22	0.24	0.49	0.37	0	0.799	0.565	-0.823	No_change	X_28780-3p	0	1	0	3	2	0	0	0.21	0	0.49	0.37	0	0.498	0.287	-1.799	No_change	X_28780-3p	0	1	2	0	1	0	0	0.22	0.24	0	0.21	0	0.653	2.33	1.22
X_28780-5p(hsa-miR-450a-5p)	81	66	82	433	113	76	17.11	14.75	9.71	70.78	20.95	9.94	0.089	0.36	-1.474	No_change	X_28780-5p(hsa-miR-450a-5p)	16	29	36	433	113	76	5.07	6.06	6.72	70.78	20.95	9.94	0.002	0.157	-2.673	Down_regulate	X_28780-5p(hsa-miR-450a-5p)	81	66	82	16	29	36	17.11	14.75	9.71	5.07	6.06	6.72	0.001	2.79	1.48
X_28782-3p	1	0	0	2	1	0	0.21	0	0	0.33	0.19	0	0.687	0.392	-1.352	No_change	X_28782-3p	0	0	0	2	1	0	0	0	0	0.33	0.19	0	0.343	0.122	-3.039	No_change	X_28782-3p	1	0	0	0	0	0	0.21	0	0	0	0	0	1	3.695	1.885
X_28782-5p(hsa-miR-450a-5p)	81	66	82	433	113	76	17.11	14.75	9.71	70.78	20.95	9.94	0.089	0.36	-1.474	No_change	X_28782-5p(hsa-miR-450a-5p)	16	29	36	433	113	76	5.07	6.06	6.72	70.78	20.95	9.94	0.002	0.157	-2.673	Down_regulate	X_28782-5p(hsa-miR-450a-5p)	81	66	82	16	29	36	17.11	14.75	9.71	5.07	6.06	6.72	0.001	2.79	1.48
X_28784-3p	1	0	0	2	0	0	0.21	0	0	0.33	0	0	1	0.577	-0.794	No_change	X_28784-3p	0	0	0	2	0	0	0	0	0	0.33	0	0	0.632	0.182	-2.454	No_change	X_28784-3p	1	0	0	0	0	0	0.21	0	0	0	0	0	1	3.694	1.885
X_28784-5p(hsa-miR-450b-5p)	99	96	75	554	132	118	20.91	21.45	8.88	90.56	24.48	15.44	0.079	0.34	-1.557	No_change	X_28784-5p(hsa-miR-450b-5p)	13	28	25	554	132	118	4.12	5.85	4.67	90.56	24.48	15.44	0	0.099	-3.343	Down_regulate	X_28784-5p(hsa-miR-450b-5p)	99	96	75	13	28	25	20.91	21.45	8.88	4.12	5.85	4.67	0	4.168	2.059
X_28787-3p(gga-miR-18b-3p)	13	12	15	8	27	0	2.75	2.68	1.78	1.31	5.01	0	0.875	1.146	0.197	No_change	X_28787-3p(gga-miR-18b-3p)	46	52	51	8	27	0	14.57	10.87	9.52	1.31	5.01	0	0.04	4.862	2.282	Up_regulate	X_28787-3p(gga-miR-18b-3p)	13	12	15	46	52	51	2.75	2.68	1.78	14.57	10.87	9.52	0	0.254	-1.979
X_28787-5p	15	11	17	14	2	0	3.17	2.46	2.01	2.29	0.37	0	0.203	2.591	1.373	No_change	X_28787-5p	1	0	1	14	2	0	0.32	0	0.19	2.29	0.37	0	0.141	0.191	-2.389	No_change	X_28787-5p	15	11	17	1	0	1	3.17	2.46	2.01	0.32	0	0.19	0	17.431	4.124
X_28790-3p	4	6	4	3	2	0	0.84	1.34	0.47	0.49	0.37	0	0.239	2.648	1.405	No_change	X_28790-3p	2	5	2	3	2	0	0.63	1.05	0.37	0.49	0.37	0	0.438	1.997	0.998	No_change	X_28790-3p	4	6	4	2	5	2	0.84	1.34	0.47	0.63	1.05	0.37	0.5	1.502	0.587
X_28790-5p(hsa-miR-17-5p)	1603	2413	3001	1891	1043	107	338.53	539.16	355.27	309.1	193.41	14	0.195	2.301	1.202	No_change	X_28790-5p(hsa-miR-17-5p)	559	768	967	1891	1043	107	177.02	160.57	180.51	309.1	193.41	14	0.898	0.923	-0.115	No_change	X_28790-5p(hsa-miR-17-5p)	1603	2413	3001	559	768	967	338.53	539.16	355.27	177.02	160.57	180.51	0	2.934	1.553
X_28793-3p(hsa-miR-25-3p)	67881	66018	133216	91255	225953	87807	14335.5	14751.1	15770.8	14916.5	41900	11486.5	0.315	0.577	-0.793	No_change	X_28793-3p(hsa-miR-25-3p)	318866	418386	512714	91255	225953	87807	100974	87473.8	95707.9	14916.5	41900	11486.5	0.029	3.344	1.742	Up_regulate	X_28793-3p(hsa-miR-25-3p)	67881	66018	133216	318866	418386	512714	14335.5	14751.1	15770.8	100974	87473.8	95707.9	0	0.196	-2.349
X_28793-5p	7	4	7	4	4	1	1.48	0.89	0.83	0.65	0.74	0.13	0.385	1.807	0.854	No_change	X_28793-5p	28	19	35	4	4	1	8.87	3.97	6.53	0.65	0.74	0.13	0	10.414	3.38	Up_regulate	X_28793-5p	7	4	7	28	19	35	1.48	0.89	0.83	8.87	3.97	6.53	0	0.205	-2.283
X_28795-3p(hsa-miR-25-3p)	1711	2597	3143	1852	1248	337	361.34	580.27	372.09	302.73	231.43	44.08	0.196	2.108	1.076	No_change	X_28795-3p(hsa-miR-25-3p)	422	743	874	1852	1248	337	133.63	155.34	163.15	302.73	231.43	44.08	0.503	0.689	-0.538	No_change	X_28795-3p(hsa-miR-25-3p)	1711	2597	3143	422	743	874	361.34	580.27	372.09	133.63	155.34	163.15	0	3.578	1.839
X_28795-5p	12	18	33	14	26	17	2.53	4.02	3.91	2.29	4.82	2.22	0.925	0.936	-0.095	No_change	X_28795-5p	31	19	44	14	26	17	9.82	3.97	8.21	2.29	4.82	2.22	0.303	1.836	0.876	No_change	X_28795-5p	12	18	33	31	19	44	2.53	4.02	3.91	9.82	3.97	8.21	0.177	0.601	-0.735
X_28810-5p(oan-miR-1349)	2	0	1	0	2	3	0.42	0	0.12	0	0.37	0.39	0.662	0.523	-0.936	No_change	X_28810-5p(oan-miR-1349)	0	1	0	0	2	3	0	0.21	0	0	0.37	0.39	0.377	0.251	-1.993	No_change	X_28810-5p(oan-miR-1349)	2	0	1	0	1	0	0.42	0	0.12	0	0.21	0	0.671	2.389	1.256
X_28813-3p	0	0	2	2	5	0	0	0	0.24	0.33	0.93	0	0.22	0.275	-1.862	No_change	X_28813-3p	8	7	12	2	5	0	2.53	1.46	2.24	0.33	0.93	0	0.04	4.222	2.078	Up_regulate	X_28813-3p	0	0	2	8	7	12	0	0	0.24	2.53	1.46	2.24	0	0.08	-3.642
X_28813-5p	0	0	0	1	0	0	0	0	0	0.16	0	0	1	0.264	-1.919	No_change	X_28813-5p	0	1	3	1	0	0	0	0.21	0.56	0.16	0	0	0.51	3.386	1.759	No_change	X_28813-5p	0	0	0	0	1	3	0	0	0	0	0.21	0.56	0.186	0.087	-3.519
X_28831-3p(tca-miR-3883-3p)	0	0	1	0	3	0	0	0	0.12	0	0.56	0	0.745	0.353	-1.501	No_change	X_28831-3p(tca-miR-3883-3p)	1	0	3	0	3	0	0.32	0	0.56	0	0.56	0	1	1.375	0.459	No_change	X_28831-3p(tca-miR-3883-3p)	0	0	1	1	0	3	0	0	0.12	0.32	0	0.56	0.454	0.291	-1.779
X_28842-3p	901	1017	2425	921	155	23	190.28	227.24	287.08	150.55	28.74	3.01	0.073	3.667	1.875	No_change	X_28842-3p	161	520	742	921	155	23	50.98	108.72	138.51	150.55	28.74	3.01	0.53	1.562	0.644	No_change	X_28842-3p	901	1017	2425	161	520	742	190.28	227.24	287.08	50.98	108.72	138.51	0.001	2.941	1.556
X_28842-5p(cel-miR-794-5p)	3240	4223	6518	4057	663	134	684.24	943.59	771.64	663.16	122.94	17.53	0.143	2.817	1.494	No_change	X_28842-5p(cel-miR-794-5p)	165	495	672	4057	663	134	52.25	103.49	125.44	663.16	122.94	17.53	0.115	0.333	-1.586	No_change	X_28842-5p(cel-miR-794-5p)	3240	4223	6518	165	495	672	684.24	943.59	771.64	52.25	103.49	125.44	0	10.488	3.391
X_28852-5p	1	1	1	2	2	8	0.21	0.22	0.12	0.33	0.37	1.05	0.121	0.222	-2.17	No_change	X_28852-5p	0	5	1	2	2	8	0	1.05	0.19	0.33	0.37	1.05	0.516	0.491	-1.025	No_change	X_28852-5p	1	1	1	0	5	1	0.21	0.22	0.12	0	1.05	0.19	0.779	0.534	-0.905
X_28946-3p	0	0	0	3	6	3	0	0	0	0.49	1.11	0.39	0.008	0.028	-5.14	Down_regulate	X_28946-3p	2	1	1	3	6	3	0.63	0.21	0.19	0.49	1.11	0.39	0.33	0.399	-1.325	No_change	X_28946-3p	0	0	0	2	1	1	0	0	0	0.63	0.21	0.19	0.15	0.082	-3.613
X_28958-3p	5	3	0	1	0	1	1.06	0.67	0	0.16	0	0.13	0.244	3.538	1.823	No_change	X_28958-3p	0	0	0	1	0	1	0	0	0	0.16	0	0.13	0.56	0.164	-2.605	No_change	X_28958-3p	5	3	0	0	0	0	1.06	0.67	0	0	0	0	0.027	24.077	4.59
X_28958-5p	8	2	0	0	0	0	1.69	0.45	0	0	0	0	0.041	30.183	4.916	Up_regulate	X_28958-5p	0	0	0	0	0	0	0	0	0	0	0	0	1	1	0	No_change	X_28958-5p	8	2	0	0	0	0	1.69	0.45	0	0	0	0	0.02	29.872	4.901
X_28959-3p(bta-miR-2312)	638	412	602	668	207	377	134.74	92.06	71.27	109.19	38.39	49.32	0.763	1.186	0.246	No_change	X_28959-3p(bta-miR-2312)	64	120	142	668	207	377	20.27	25.09	26.51	109.19	38.39	49.32	0.029	0.291	-1.783	Down_regulate	X_28959-3p(bta-miR-2312)	638	412	602	64	120	142	134.74	92.06	71.27	20.27	25.09	26.51	0	5.014	2.326
X_28959-5p	25	23	26	19	0	2	5.28	5.14	3.08	3.11	0	0.26	0.096	3.414	1.771	No_change	X_28959-5p	4	2	2	19	0	2	1.27	0.42	0.37	3.11	0	0.26	0.532	0.542	-0.885	No_change	X_28959-5p	25	23	26	4	2	2	5.28	5.14	3.08	1.27	0.42	0.37	0	8.444	3.078
X_28969-5p(bmo-miR-3393)	1	0	0	0	2	0	0.21	0	0	0	0.37	0	1	0.575	-0.798	No_change	X_28969-5p(bmo-miR-3393)	7	5	4	0	2	0	2.22	1.05	0.75	0	0.37	0	0.024	8.031	3.006	Up_regulate	X_28969-5p(bmo-miR-3393)	1	0	0	7	5	4	0.21	0	0	2.22	1.05	0.75	0.002	0.078	-3.689
X_29040-3p(hsa-miR-221-3p)	3163	2598	4567	7615	11016	4646	667.98	580.5	540.67	1244.75	2042.77	607.77	0.092	0.402	-1.316	No_change	X_29040-3p(hsa-miR-221-3p)	5361	8683	6840	7615	11016	4646	1697.65	1815.39	1276.82	1244.75	2042.77	607.77	0.998	1.002	0.002	No_change	X_29040-3p(hsa-miR-221-3p)	3163	2598	4567	5361	8683	6840	667.98	580.5	540.67	1697.65	1815.39	1276.82	0.004	0.463	-1.109
X_29040-5p	3	8	3	8	0	7	0.63	1.79	0.36	1.31	0	0.92	0.937	0.874	-0.194	No_change	X_29040-5p	0	0	1	8	0	7	0	0	0.19	1.31	0	0.92	0.054	0.095	-3.391	No_change	X_29040-5p	3	8	3	0	0	1	0.63	1.79	0.36	0	0	0.19	0.009	10.757	3.427
X_29043-5p(hsa-miR-1468-5p)	507	451	1060	841	974	875	107.07	100.77	125.49	137.47	180.62	114.46	0.368	0.618	-0.693	No_change	X_29043-5p(hsa-miR-1468-5p)	1668	799	3016	841	974	875	528.2	167.05	562.99	137.47	180.62	114.46	0.147	2.267	1.181	No_change	X_29043-5p(hsa-miR-1468-5p)	507	451	1060	1668	799	3016	107.07	100.77	125.49	528.2	167.05	562.99	0.002	0.326	-1.615
X_29051-3p	2	0	2	3	0	2	0.42	0	0.24	0.49	0	0.26	0.803	0.683	-0.549	No_change	X_29051-3p	1	0	1	3	0	2	0.32	0	0.19	0.49	0	0.26	0.578	0.51	-0.973	No_change	X_29051-3p	2	0	2	1	0	1	0.42	0	0.24	0.32	0	0.19	0.72	1.712	0.775
X_29051-5p(mse-miR-9571b)	29	31	52	47	0	7	6.12	6.93	6.16	7.68	0	0.92	0.396	1.916	0.938	No_change	X_29051-5p(mse-miR-9571b)	1	7	8	47	0	7	0.32	1.46	1.49	7.68	0	0.92	0.229	0.354	-1.499	No_change	X_29051-5p(mse-miR-9571b)	29	31	52	1	7	8	6.12	6.93	6.16	0.32	1.46	1.49	0	6.662	2.736
X_29063-3p	1	0	1	0	2	0	0.21	0	0.12	0	0.37	0	1	0.905	-0.143	No_change	X_29063-3p	0	0	0	0	2	0	0	0	0	0	0.37	0	0.641	0.159	-2.652	No_change	X_29063-3p	1	0	1	0	0	0	0.21	0	0.12	0	0	0	0.515	6.162	2.623
X_29063-5p(hsa-miR-660-5p)	1903	1738	2848	2567	39	785	401.89	388.34	337.16	419.6	7.23	102.69	0.46	1.722	0.784	No_change	X_29063-5p(hsa-miR-660-5p)	333	448	516	2567	39	785	105.45	93.67	96.32	419.6	7.23	102.69	0.3	0.473	-1.081	No_change	X_29063-5p(hsa-miR-660-5p)	1903	1738	2848	333	448	516	401.89	388.34	337.16	105.45	93.67	96.32	0	4.705	2.234
X_29066-3p(hsa-miR-500a-3p)	596	567	1153	739	1528	323	125.87	126.69	136.5	120.8	283.35	42.25	0.713	0.814	-0.297	No_change	X_29066-3p(hsa-miR-500a-3p)	658	1161	1151	739	1528	323	208.37	242.74	214.86	120.8	283.35	42.25	0.686	1.256	0.329	No_change	X_29066-3p(hsa-miR-500a-3p)	596	567	1153	658	1161	1151	125.87	126.69	136.5	208.37	242.74	214.86	0.24	0.729	-0.457
X_29066-5p	139	150	190	253	255	25	29.35	33.52	22.49	41.36	47.29	3.27	0.861	0.896	-0.158	No_change	X_29066-5p	57	95	60	253	255	25	18.05	19.86	11.2	41.36	47.29	3.27	0.232	0.475	-1.073	No_change	X_29066-5p	139	150	190	57	95	60	29.35	33.52	22.49	18.05	19.86	11.2	0.007	2.155	1.107
X_29069-3p(chi-miR-502b-3p)	15	9	28	9	34	6	3.17	2.01	3.31	1.47	6.3	0.78	0.943	0.934	-0.099	No_change	X_29069-3p(chi-miR-502b-3p)	24	28	14	9	34	6	7.6	5.85	2.61	1.47	6.3	0.78	0.509	1.548	0.63	No_change	X_29069-3p(chi-miR-502b-3p)	15	9	28	24	28	14	3.17	2.01	3.31	7.6	5.85	2.61	0.299	0.692	-0.531
X_29069-5p	11	6	9	11	9	1	2.32	1.34	1.07	1.8	1.67	0.13	0.777	1.199	0.262	No_change	X_29069-5p	1	6	4	11	9	1	0.32	1.25	0.75	1.8	1.67	0.13	0.549	0.592	-0.757	No_change	X_29069-5p	11	6	9	1	6	4	2.32	1.34	1.07	0.32	1.25	0.75	0.059	2.274	1.185
X_29071-3p	0	0	2	0	0	0	0	0	0.24	0	0	0	1	5.292	2.404	No_change	X_29071-3p	0	4	0	0	0	0	0	0.84	0	0	0	0	0.339	11.355	3.505	No_change	X_29071-3p	0	0	2	0	4	0	0	0	0.24	0	0.84	0	0.552	0.499	-1.003
X_29071-5p(mmu-miR-188-5p)	18	15	37	22	6	3	3.8	3.35	4.38	3.6	1.11	0.39	0.246	2.009	1.007	No_change	X_29071-5p(mmu-miR-188-5p)	4	6	6	22	6	3	1.27	1.25	1.12	3.6	1.11	0.39	0.547	0.632	-0.661	No_change	X_29071-5p(mmu-miR-188-5p)	18	15	37	4	6	6	3.8	3.35	4.38	1.27	1.25	1.12	0	3.961	1.986
X_29073-3p	127	128	294	234	648	21	26.82	28.6	34.81	38.25	120.16	2.75	0.402	0.568	-0.817	No_change	X_29073-3p	439	749	658	234	648	21	139.02	156.6	122.83	38.25	120.16	2.75	0.235	2.283	1.191	No_change	X_29073-3p	127	128	294	439	749	658	26.82	28.6	34.81	139.02	156.6	122.83	0	0.272	-1.879
X_29073-5p(hsa-miR-532-5p)	8857	6961	20078	10734	11226	22409	1870.48	1555.37	2376.94	1754.58	2081.72	2931.45	0.385	0.609	-0.716	No_change	X_29073-5p(hsa-miR-532-5p)	3872	7624	7672	10734	11226	22409	1226.14	1593.98	1432.13	1754.58	2081.72	2931.45	0.135	0.437	-1.193	No_change	X_29073-5p(hsa-miR-532-5p)	8857	6961	20078	3872	7624	7672	1870.48	1555.37	2376.94	1226.14	1593.98	1432.13	0.055	1.715	0.779
X_29078-3p	5	2	5	1	1	6	1.06	0.45	0.59	0.16	0.19	0.78	1	1.169	0.225	No_change	X_29078-3p	2	4	5	1	1	6	0.63	0.84	0.93	0.16	0.19	0.78	0.781	1.364	0.448	No_change	X_29078-3p	5	2	5	2	4	5	1.06	0.45	0.59	0.63	0.84	0.93	1	1.04	0.057
X_29081-3p	0	0	0	0	0	1	0	0	0	0	0	0.13	1	0.24	-2.058	No_change	X_29081-3p	2	4	0	0	0	1	0.63	0.84	0	0	0	0.13	0.288	5.025	2.329	No_change	X_29081-3p	0	0	0	2	4	0	0	0	0	0.63	0.84	0	0.079	0.056	-4.155
X_29081-5p(cin-miR-5596b-3p)	0	0	0	0	1	0	0	0	0	0	0.19	0	1	0.264	-1.921	No_change	X_29081-5p(cin-miR-5596b-3p)	3	1	0	0	1	0	0.95	0.21	0	0	0.19	0	0.418	3.963	1.986	No_change	X_29081-5p(cin-miR-5596b-3p)	0	0	0	3	1	0	0	0	0	0.95	0.21	0	0.144	0.075	-3.741
X_29091-3p	0	0	1	1	1	0	0	0	0.12	0.16	0.19	0	1	0.514	-0.961	No_change	X_29091-3p	0	1	1	1	1	0	0	0.21	0.19	0.16	0.19	0	1	1.08	0.111	No_change	X_29091-3p	0	0	1	0	1	1	0	0	0.12	0	0.21	0.19	1	0.553	-0.853
X_29091-5p(mmu-miR-3475-3p)	3	3	1	4	20	5	0.63	0.67	0.12	0.65	3.71	0.65	0.063	0.249	-2.006	No_change	X_29091-5p(mmu-miR-3475-3p)	5	24	14	4	20	5	1.58	5.02	2.61	0.65	3.71	0.65	0.564	1.488	0.573	No_change	X_29091-5p(mmu-miR-3475-3p)	3	3	1	5	24	14	0.63	0.67	0.12	1.58	5.02	2.61	0	0.174	-2.526
X_29306-3p(mmu-miR-5129-5p)	0	0	4	1	2	0	0	0	0.47	0.16	0.37	0	1	1.021	0.03	No_change	X_29306-3p(mmu-miR-5129-5p)	3	0	2	1	2	0	0.95	0	0.37	0.16	0.37	0	0.663	1.945	0.96	No_change	X_29306-3p(mmu-miR-5129-5p)	0	0	4	3	0	2	0	0	0.47	0.95	0	0.37	0.655	0.635	-0.656
X_29333-5p(str-miR-8392-5p)	1	0	0	0	1	9	0.21	0	0	0	0.19	1.18	0.107	0.103	-3.28	No_change	X_29333-5p(str-miR-8392-5p)	0	0	2	0	1	9	0	0	0.37	0	0.19	1.18	0.245	0.205	-2.285	No_change	X_29333-5p(str-miR-8392-5p)	1	0	0	0	0	2	0.21	0	0	0	0	0.37	1	0.593	-0.753
X_29338-3p	0	0	631	0	297	201	0	0	74.7	0	55.07	26.29	0.836	0.748	-0.419	No_change	X_29338-3p	0	1	290	0	297	201	0	0.21	54.13	0	55.07	26.29	0.585	0.498	-1.006	No_change	X_29338-3p	0	0	631	0	1	290	0	0	74.7	0	0.21	54.13	0.668	1.793	0.842
X_29345-5p(bta-miR-2284j)	89	50	99	65	19	10	18.8	11.17	11.72	10.62	3.52	1.31	0.149	2.381	1.252	No_change	X_29345-5p(bta-miR-2284j)	13	25	28	65	19	10	4.12	5.23	5.23	10.62	3.52	1.31	0.8	0.84	-0.252	No_change	X_29345-5p(bta-miR-2284j)	89	50	99	13	25	28	18.8	11.17	11.72	4.12	5.23	5.23	0	3.459	1.79
X_29384-3p(hsa-miR-1278)	9	2	9	2	1	0	1.9	0.45	1.07	0.33	0.19	0	0.048	5.417	2.437	Up_regulate	X_29384-3p(hsa-miR-1278)	1	12	5	2	1	0	0.32	2.51	0.93	0.33	0.19	0	0.034	5.815	2.54	Up_regulate	X_29384-3p(hsa-miR-1278)	9	2	9	1	12	5	1.9	0.45	1.07	0.32	2.51	0.93	0.913	1.088	0.121
X_29389-3p	4	2	2	6	2	1	0.84	0.45	0.24	0.98	0.37	0.13	1	0.858	-0.221	No_change	X_29389-3p	0	4	2	6	2	1	0	0.84	0.37	0.98	0.37	0.13	0.865	0.749	-0.416	No_change	X_29389-3p	4	2	2	0	4	2	0.84	0.45	0.24	0	0.84	0.37	0.649	1.32	0.4
X_29389-5p(eca-miR-8918)	3	5	9	2	3	8	0.63	1.12	1.07	0.33	0.56	1.05	1	1.025	0.035	No_change	X_29389-5p(eca-miR-8918)	2	3	3	2	3	8	0.63	0.63	0.56	0.33	0.56	1.05	0.591	0.646	-0.63	No_change	X_29389-5p(eca-miR-8918)	3	5	9	2	3	3	0.63	1.12	1.07	0.63	0.63	0.56	0.229	1.945	0.96
X_29391-3p(bta-miR-2312)	654	438	639	681	217	385	138.12	97.87	75.65	111.32	40.24	50.36	0.734	1.211	0.276	No_change	X_29391-3p(bta-miR-2312)	66	130	154	681	217	385	20.9	27.18	28.75	111.32	40.24	50.36	0.034	0.303	-1.723	Down_regulate	X_29391-3p(bta-miR-2312)	654	438	639	66	130	154	138.12	97.87	75.65	20.9	27.18	28.75	0	4.906	2.294
X_29391-5p	52	35	68	54	18	20	10.98	7.82	8.05	8.83	3.34	2.62	0.475	1.507	0.592	No_change	X_29391-5p	16	21	26	54	18	20	5.07	4.39	4.85	8.83	3.34	2.62	0.733	0.807	-0.31	No_change	X_29391-5p	52	35	68	16	21	26	10.98	7.82	8.05	5.07	4.39	4.85	0.01	2.304	1.204
X_29396-3p(cel-miR-8207-5p)	0	1	3	2	1	0	0	0.22	0.36	0.33	0.19	0	1	1.122	0.166	No_change	X_29396-3p(cel-miR-8207-5p)	13	18	16	2	1	0	4.12	3.76	2.99	0.33	0.19	0	0	16.247	4.022	Up_regulate	X_29396-3p(cel-miR-8207-5p)	0	1	3	13	18	16	0	0.22	0.36	4.12	3.76	2.99	0	0.086	-3.539
X_29411-3p	11	0	7	2	5	3	2.32	0	0.83	0.33	0.93	0.39	0.702	1.527	0.611	No_change	X_29411-3p	2	3	0	2	5	3	0.63	0.63	0	0.33	0.93	0.39	0.636	0.575	-0.797	No_change	X_29411-3p	11	0	7	2	3	0	2.32	0	0.83	0.63	0.63	0	0.147	3.12	1.642
X_29411-5p	29	5	23	17	26	27	6.12	1.12	2.72	2.78	4.82	3.53	0.533	0.68	-0.557	No_change	X_29411-5p	11	48	18	17	26	27	3.48	10.04	3.36	2.78	4.82	3.53	0.889	1.112	0.153	No_change	X_29411-5p	29	5	23	11	48	18	6.12	1.12	2.72	3.48	10.04	3.36	0.496	0.727	-0.46
X_29432-3p(hsa-miR-548as-3p)	2035	1384	4743	3098	6159	5334	429.76	309.24	561.5	506.4	1142.11	697.77	0.142	0.437	-1.194	No_change	X_29432-3p(hsa-miR-548as-3p)	2640	4689	4671	3098	6159	5334	836	980.35	871.93	506.4	1142.11	697.77	0.767	0.853	-0.229	No_change	X_29432-3p(hsa-miR-548as-3p)	2035	1384	4743	2640	4689	4671	429.76	309.24	561.5	836	980.35	871.93	0.092	0.611	-0.712
X_29432-5p	171	140	479	220	263	34	36.11	31.28	56.71	35.96	48.77	4.45	0.626	1.339	0.422	No_change	X_29432-5p	134	277	372	220	263	34	42.43	57.91	69.44	35.96	48.77	4.45	0.385	1.681	0.75	No_change	X_29432-5p	171	140	479	134	277	372	36.11	31.28	56.71	42.43	57.91	69.44	0.795	0.921	-0.118
X_29438-3p(mmu-miR-741-5p)	25	11	20	45	6	8	5.28	2.46	2.37	7.36	1.11	1.05	0.909	0.902	-0.148	No_change	X_29438-3p(mmu-miR-741-5p)	6	7	6	45	6	8	1.9	1.46	1.12	7.36	1.11	1.05	0.21	0.414	-1.274	No_change	X_29438-3p(mmu-miR-741-5p)	25	11	20	6	7	6	5.28	2.46	2.37	1.9	1.46	1.12	0.01	2.763	1.466
X_29445-5p(hsa-miR-1298-5p)	2	0	0	1	0	0	0.42	0	0	0.16	0	0	1	1.744	0.803	No_change	X_29445-5p(hsa-miR-1298-5p)	0	1	1	1	0	0	0	0.21	0.19	0.16	0	0	1	1.876	0.908	No_change	X_29445-5p(hsa-miR-1298-5p)	2	0	0	0	1	1	0.42	0	0	0	0.21	0.19	1	1.019	0.027
X_29450-3p(hsa-miR-652-3p)	4924	2687	3137	2004	2620	560	1039.88	600.38	371.37	327.57	485.84	73.26	0.207	2.08	1.057	No_change	X_29450-3p(hsa-miR-652-3p)	964	3364	1926	2004	2620	560	305.27	703.33	359.52	327.57	485.84	73.26	0.633	1.311	0.391	No_change	X_29450-3p(hsa-miR-652-3p)	4924	2687	3137	964	3364	1926	1039.88	600.38	371.37	305.27	703.33	359.52	0.078	1.785	0.836
X_29450-5p	307	181	234	203	26	12	64.83	40.44	27.7	33.18	4.82	1.57	0.107	3.042	1.605	No_change	X_29450-5p	20	31	21	203	26	12	6.33	6.48	3.92	33.18	4.82	1.57	0.176	0.395	-1.341	No_change	X_29450-5p	307	181	234	20	31	21	64.83	40.44	27.7	6.33	6.48	3.92	0	9.687	3.276
X_29453-5p(gga-miR-1660)	0	0	0	0	0	0	0	0	0	0	0	0	1	1	0	No_change	X_29453-5p(gga-miR-1660)	0	3	0	0	0	0	0	0.63	0	0	0	0	0.454	8.811	3.139	No_change	X_29453-5p(gga-miR-1660)	0	0	0	0	3	0	0	0	0	0	0.63	0	0.386	0.115	-3.121
X_29463-3p	61	105	123	50	72	18	12.88	23.46	14.56	8.17	13.35	2.35	0.226	1.971	0.979	No_change	X_29463-3p	16	28	50	50	72	18	5.07	5.85	9.33	8.17	13.35	2.35	0.596	0.727	-0.46	No_change	X_29463-3p	61	105	123	16	28	50	12.88	23.46	14.56	5.07	5.85	9.33	0.001	3.033	1.601
X_29463-5p	31	28	55	24	14	2	6.55	6.26	6.51	3.92	2.6	0.26	0.11	2.65	1.406	No_change	X_29463-5p	1	13	19	24	14	2	0.32	2.72	3.55	3.92	2.6	0.26	0.893	0.894	-0.162	No_change	X_29463-5p	31	28	55	1	13	19	6.55	6.26	6.51	0.32	2.72	3.55	0.002	3.41	1.77
X_29473-5p(bma-miR-5841)	2	0	0	1	3	0	0.42	0	0	0.16	0.56	0	0.785	0.547	-0.87	No_change	X_29473-5p(bma-miR-5841)	0	0	0	1	3	0	0	0	0	0.16	0.56	0	0.25	0.09	-3.478	No_change	X_29473-5p(bma-miR-5841)	2	0	0	0	0	0	0.42	0	0	0	0	0	0.589	6.569	2.716
X_29476-3p(bta-miR-2312)	25	50	76	35	18	3	5.28	11.17	9	5.72	3.34	0.39	0.148	2.538	1.343	No_change	X_29476-3p(bta-miR-2312)	7	17	25	35	18	3	2.22	3.55	4.67	5.72	3.34	0.39	1	1.006	0.008	No_change	X_29476-3p(bta-miR-2312)	25	50	76	7	17	25	5.28	11.17	9	2.22	3.55	4.67	0.004	2.963	1.567
X_29476-5p	2	2	1	0	0	0	0.42	0.45	0.12	0	0	0	0.111	14.399	3.848	No_change	X_29476-5p	0	0	0	0	0	0	0	0	0	0	0	0	1	1	0	No_change	X_29476-5p	2	2	1	0	0	0	0.42	0.45	0.12	0	0	0	0.08	14.305	3.838
X_29477-3p	2	1	4	2	2	0	0.42	0.22	0.47	0.33	0.37	0	0.812	1.489	0.575	No_change	X_29477-3p	0	1	8	2	2	0	0	0.21	1.49	0.33	0.37	0	0.478	2.215	1.148	No_change	X_29477-3p	2	1	4	0	1	8	0.42	0.22	0.47	0	0.21	1.49	0.853	0.77	-0.377
X_29477-5p	4	4	13	10	0	0	0.84	0.89	1.54	1.63	0	0	0.481	1.821	0.865	No_change	X_29477-5p	0	1	0	10	0	0	0	0.21	0	1.63	0	0	0.282	0.165	-2.597	No_change	X_29477-5p	4	4	13	0	1	0	0.84	0.89	1.54	0	0.21	0	0.001	14.324	3.84
[truncated: 1 more columns]
