# Supplementary material for: MicroRNA Expression Profile in Peripheral Blood Lymphocytes of Sheep Vaccinated with Nigeria 75/1 Peste Des Petits Ruminants Virus
Source: Viruses. 2019 Nov 5;11(11):1025. doi: 10.3390/v11111025 (PMC6893480; doi:10.3390/v11111025)
Supplement: Supplementary file 1 [file viruses-11-01025-s001.zip › File S2.xls]

## Sheet: Known miRNA
File S2. Differentially expressed known and novel miRNAs in mock and PPR vaccine virus inoculated ST cell samples.
P3C_VS_N3C	--	--	--	--	--	--	--	--	--	--	--	--	--	--	--	--
#miRNA_ID	P3C1_read_count	P3C2_read_count	P3C3_read_count	N3C1_read_count	N3C2_read_count	N3C3_read_count	P3C1_norm_read_count	P3C2_norm_read_count	P3C3_norm_read_count	N3C1_norm_read_count	N3C2_norm_read_count	N3C3_norm_read_count	PValue	FC	log2(FC)	UpDown
oar-let-7a	45818	57783	65340	138802	153855	132163	16772.6	18080.9	18566	21813.8	23673.3	19365.3	0.902	0.991	-0.013	No_change
oar-let-7b	8702	11080	12178	26030	29485	27157	3185.54	3467.05	3460.32	4090.82	4536.79	3979.2	0.58	0.963	-0.054	No_change
oar-let-7c	4226	5320	5913	12249	13572	11991	1547.01	1664.69	1680.15	1925.03	2088.29	1756.99	0.784	1.02	0.028	No_change
oar-let-7d	1135	1438	1637	3791	4363	3156	415.49	449.97	465.15	595.79	671.33	462.44	0.38	0.931	-0.104	No_change
oar-let-7f	31473	41240	47805	103227	112418	98704	11521.3	12904.5	13583.6	16222.9	17297.5	14462.7	0.48	0.952	-0.071	No_change
oar-let-7g	8972	11599	12631	28350	30329	26312	3284.38	3629.45	3589.04	4455.42	4666.66	3855.39	0.691	0.974	-0.038	No_change
oar-let-7i	69895	84200	97708	191921	217848	189329	25586.5	26347.1	27763.2	30161.9	33519.8	27741.6	0.501	1.049	0.069	No_change
oar-miR-103	6984	7859	9166	17855	20423	17580	2556.64	2459.17	2604.47	2806.05	3142.44	2575.93	0.267	1.077	0.107	No_change
oar-miR-106a	13	9	13	14	21	13	4.76	2.82	3.69	2.2	3.23	1.9	0.015	1.817	0.862	No_change
oar-miR-106b	743	1022	971	1838	2142	1922	271.99	319.8	275.9	288.86	329.58	281.62	0.081	1.159	0.212	No_change
oar-miR-107	1668	1850	2085	4544	5501	4903	610.61	578.89	592.44	714.13	846.43	718.42	0.383	0.941	-0.088	No_change
oar-miR-10a	9554	11204	12820	26323	22063	25961	3497.44	3505.85	3642.74	4136.87	3394.79	3803.96	0.17	1.122	0.166	No_change
oar-miR-10b	286726	317792	388904	654297	560532	802107	104962	99440.6	110505	102828	86247.9	117529	0.063	1.219	0.285	No_change
oar-miR-1185-3p	2	5	3	6	5	12	0.73	1.56	0.85	0.94	0.77	1.76	1	1.076	0.105	No_change
oar-miR-1185-5p	13	19	24	49	46	30	4.76	5.95	6.82	7.7	7.08	4.4	0.635	1.116	0.158	No_change
oar-miR-1197-3p	10	17	26	51	48	46	3.66	5.32	7.39	8.02	7.39	6.74	0.598	0.903	-0.147	No_change
oar-miR-1197-5p	0	1	1	0	0	0	0	0.31	0.28	0	0	0	0.25	10.321	3.367	No_change
oar-miR-125b	35180	46457	48466	123568	96537	89999	12878.4	14536.9	13771.4	19419.7	14853.9	13187.2	0.635	1.043	0.061	No_change
oar-miR-127	8773	11201	11022	29588	28065	24080	3211.54	3504.92	3131.85	4649.99	4318.3	3528.34	0.508	0.95	-0.074	No_change
oar-miR-133	194	256	282	828	934	844	71.02	80.11	80.13	130.13	143.71	123.67	0	0.699	-0.516	No_change
oar-miR-134-3p	2	1	1	1	2	0	0.73	0.31	0.28	0.16	0.31	0	0.3	2.987	1.579	No_change
oar-miR-134-5p	7	15	10	25	24	19	2.56	4.69	2.84	3.93	3.69	2.78	0.544	1.173	0.23	No_change
oar-miR-143	329030	398327	428551	832410	985996	853255	120448	124641	121771	130820	151713	125024	0.283	1.084	0.116	No_change
oar-miR-148a	66213	75213	83652	202152	219225	179031	24238.6	23535	23769.3	31769.8	33731.7	26232.7	0.414	0.942	-0.087	No_change
oar-miR-150	99	158	133	185	163	114	36.24	49.44	37.79	29.07	25.08	16.7	0	2.108	1.076	Up_regulate
oar-miR-152	656	811	889	2084	2383	1804	240.14	253.77	252.61	327.52	366.67	264.33	0.47	0.941	-0.087	No_change
oar-miR-154a-3p	1	0	7	11	13	11	0.37	0	1.99	1.73	2	1.61	0.194	0.569	-0.814	No_change
oar-miR-154a-5p	0	0	0	0	1	1	0	0	0	0	0.15	0.15	1	0.211	-2.243	No_change
oar-miR-154b-3p	0	1	0	2	0	2	0	0.31	0	0.31	0	0.29	1	0.665	-0.589	No_change
oar-miR-154b-5p	17	35	31	68	84	61	6.22	10.95	8.81	10.69	12.92	8.94	0.864	0.97	-0.045	No_change
oar-miR-16b	13452	16940	20408	37572	39675	39922	4924.38	5300.71	5798.83	5904.73	6104.71	5849.61	0.328	1.074	0.103	No_change
oar-miR-17-5p	1029	1328	1443	3017	2844	2928	376.69	415.55	410.02	474.15	437.6	429.03	0.385	1.074	0.103	No_change
oar-miR-181a	27291	32332	34404	64020	73362	78254	9990.43	10117	9775.73	10061.2	11288	11466.2	0.289	1.09	0.124	No_change
oar-miR-191	31434	44017	43937	89296	73516	107776	11507.1	13773.4	12484.5	14033.6	11311.8	15792	0.431	1.087	0.12	No_change
oar-miR-194	224	305	381	484	525	616	82	95.44	108.26	76.06	80.78	90.26	0.006	1.377	0.462	No_change
oar-miR-199a-3p	11191	13732	15057	28545	36303	30227	4096.69	4296.89	4278.37	4486.07	5585.86	4429.04	0.467	1.053	0.074	No_change
oar-miR-19b	2423	2276	3000	3572	2862	3271	886.99	712.19	852.44	561.37	440.37	479.29	0	1.983	0.988	No_change
oar-miR-200a	16	15	14	45	53	38	5.86	4.69	3.98	7.07	8.15	5.57	0.392	0.83	-0.269	No_change
oar-miR-200b	2	7	3	15	12	10	0.73	2.19	0.85	2.36	1.85	1.47	0.575	0.811	-0.302	No_change
oar-miR-200c	0	0	1	2	0	0	0	0	0.28	0.31	0	0	1	1.186	0.247	No_change
oar-miR-21	631204	717226	834550	1507045	1635835	1660282	231065	224428	237133	236844	251702	243274	0.117	1.134	0.182	No_change
oar-miR-218a	166	221	255	635	662	823	60.77	69.15	72.46	99.8	101.86	120.59	0.014	0.747	-0.42	No_change
oar-miR-22-3p	257102	325522	359684	816891	877927	832095	94117.4	101859	102202	128381	135085	121923	0.309	0.928	-0.107	No_change
oar-miR-221	10745	12806	15025	19999	20386	24285	3933.43	4007.14	4269.28	3143	3136.75	3558.38	0	1.479	0.565	No_change
oar-miR-23a	6059	7637	8484	14197	13260	15653	2218.02	2389.7	2410.69	2231.17	2040.29	2293.57	0.002	1.275	0.35	No_change
oar-miR-23b	5084	6405	7232	15216	14485	16582	1861.1	2004.19	2054.94	2391.31	2228.78	2429.69	0.979	1.002	0.003	No_change
oar-miR-25	6991	8539	9281	16305	17823	19311	2559.2	2671.95	2637.15	2562.46	2742.39	2829.56	0.054	1.156	0.209	No_change
oar-miR-26a	122839	164641	171099	345719	316767	363640	44967.7	51518	48616.9	54332.4	48740.2	53282.7	0.225	1.107	0.147	No_change
oar-miR-26b	11539	15268	15594	34971	36008	33209	4224.09	4777.52	4430.96	5495.97	5540.47	4865.98	0.832	1.015	0.021	No_change
oar-miR-27a	168325	222865	233347	525816	510227	669543	61618.8	69736.9	66304.4	82636.1	78507.5	98105.4	0.306	0.905	-0.143	No_change
oar-miR-299-3p	4	4	2	12	12	13	1.46	1.25	0.57	1.89	1.85	1.9	0.373	0.68	-0.556	No_change
oar-miR-299-5p	2	5	16	11	11	21	0.73	1.56	4.55	1.73	1.69	3.08	0.596	1.274	0.349	No_change
oar-miR-29a	15570	20531	20646	35673	37640	31054	5699.72	6424.38	5866.46	5606.29	5791.59	4550.22	0	1.36	0.444	No_change
oar-miR-29b	808	987	1076	1306	1492	1504	295.78	308.84	305.74	205.25	229.57	220.37	0	1.664	0.735	No_change
oar-miR-30a-3p	1016	1122	1285	3978	4224	4698	371.93	351.09	365.13	625.17	649.94	688.38	0	0.662	-0.594	No_change
oar-miR-30a-5p	42868	50119	58321	152862	149872	166331	15692.7	15682.8	16571.6	24023.5	23060.5	24371.8	0.006	0.802	-0.318	No_change
oar-miR-30b	1741	2228	2797	4571	6435	4926	637.33	697.17	794.75	718.37	990.14	721.79	0.529	1.057	0.079	No_change
oar-miR-30c	3571	4429	5544	15512	16275	14359	1307.24	1385.88	1575.3	2437.83	2504.2	2103.97	0	0.728	-0.458	No_change
oar-miR-30d	16759	19915	23528	50759	49413	53674	6134.97	6231.62	6685.37	7977.17	7603.07	7864.63	0.706	0.972	-0.042	No_change
oar-miR-323a-3p	17	17	14	39	60	27	6.22	5.32	3.98	6.13	9.23	3.96	0.951	0.966	-0.05	No_change
oar-miR-323a-5p	0	0	0	0	1	2	0	0	0	0	0.15	0.29	0.505	0.151	-2.724	No_change
oar-miR-323b	1	4	0	3	9	5	0.37	1.25	0	0.47	1.38	0.73	0.689	0.749	-0.417	No_change
oar-miR-323c	20	35	26	63	86	64	7.32	10.95	7.39	9.9	13.23	9.38	0.829	0.952	-0.071	No_change
oar-miR-329b-3p	10	12	12	23	18	16	3.66	3.75	3.41	3.61	2.77	2.34	0.109	1.484	0.569	No_change
oar-miR-329b-5p	0	1	0	0	0	1	0	0.31	0	0	0	0.15	1	1.972	0.979	No_change
oar-miR-362	136	153	190	345	284	315	49.79	47.88	53.99	54.22	43.7	46.16	0.053	1.26	0.334	No_change
oar-miR-369-3p	71	113	111	214	283	195	25.99	35.36	31.54	33.63	43.54	28.57	0.649	1.064	0.089	No_change
oar-miR-369-5p	39	48	50	143	131	98	14.28	15.02	14.21	22.47	20.16	14.36	0.638	0.922	-0.117	No_change
oar-miR-370-3p	2	8	11	42	47	20	0.73	2.5	3.13	6.6	7.23	2.93	0.007	0.481	-1.056	Down_regulate
oar-miR-370-5p	1	1	0	2	0	4	0.37	0.31	0	0.31	0	0.59	1	0.844	-0.245	No_change
oar-miR-374a	542	735	626	1681	1392	1904	198.41	229.99	177.87	264.18	214.18	278.99	0.689	0.952	-0.072	No_change
oar-miR-374b	191	236	274	410	489	671	69.92	73.85	77.86	64.43	75.24	98.32	0.486	1.103	0.142	No_change
oar-miR-376a-3p	0	2	0	2	1	3	0	0.63	0	0.31	0.15	0.44	1	0.841	-0.249	No_change
oar-miR-376a-5p	44	46	62	84	169	75	16.11	14.39	17.62	13.2	26	10.99	0.425	1.173	0.231	No_change
oar-miR-376b-3p	22	21	21	39	45	40	8.05	6.57	5.97	6.13	6.92	5.86	0.157	1.291	0.368	No_change
oar-miR-376b-5p	0	2	2	3	3	2	0	0.63	0.57	0.47	0.46	0.29	1	1.227	0.295	No_change
oar-miR-376c-3p	25	24	22	70	67	66	9.15	7.51	6.25	11	10.31	9.67	0.538	0.878	-0.187	No_change
oar-miR-376d	1	0	1	4	2	2	0.37	0	0.28	0.63	0.31	0.29	0.733	0.648	-0.627	No_change
oar-miR-376e-3p	6	5	7	16	34	12	2.2	1.56	1.99	2.51	5.23	1.76	0.437	0.737	-0.441	No_change
oar-miR-376e-5p	0	2	2	3	3	2	0	0.63	0.57	0.47	0.46	0.29	1	1.226	0.294	No_change
oar-miR-377-3p	5	9	4	14	20	19	1.83	2.82	1.14	2.2	3.08	2.78	0.641	0.85	-0.234	No_change
oar-miR-377-5p	4	6	12	24	20	9	1.46	1.88	3.41	3.77	3.08	1.32	1	1.03	0.042	No_change
oar-miR-379-3p	28	31	37	111	93	87	10.25	9.7	10.51	17.44	14.31	12.75	0.259	0.823	-0.281	No_change
oar-miR-379-5p	91	140	112	269	262	290	33.31	43.81	31.82	42.28	40.31	42.49	0.767	1.04	0.057	No_change
oar-miR-380-3p	260	332	324	770	796	618	95.18	103.89	92.06	121.01	122.48	90.55	0.6	1.052	0.074	No_change
oar-miR-381-3p	40	49	55	108	147	121	14.64	15.33	15.63	16.97	22.62	17.73	0.785	0.958	-0.062	No_change
oar-miR-381-5p	0	1	0	0	0	1	0	0.31	0	0	0	0.15	1	1.972	0.979	No_change
oar-miR-382-3p	12	14	12	25	40	28	4.39	4.38	3.41	3.93	6.15	4.1	0.932	1.022	0.032	No_change
oar-miR-382-5p	22	38	38	82	85	89	8.05	11.89	10.8	12.89	13.08	13.04	0.759	0.948	-0.076	No_change
oar-miR-3955-5p	2	8	7	20	21	14	0.73	2.5	1.99	3.14	3.23	2.05	0.409	0.772	-0.373	No_change
oar-miR-3956-3p	2	0	0	1	3	1	0.73	0	0	0.16	0.46	0.15	1	1.032	0.045	No_change
oar-miR-3956-5p	1	1	0	2	3	2	0.37	0.31	0	0.31	0.46	0.29	1	0.734	-0.445	No_change
oar-miR-3957-3p	3	3	2	2	10	3	1.1	0.94	0.57	0.31	1.54	0.44	0.563	1.335	0.417	No_change
oar-miR-3957-5p	0	4	1	2	3	0	0	1.25	0.28	0.31	0.46	0	0.416	2.349	1.232	No_change
oar-miR-3958-3p	538	705	763	1502	1683	1187	196.95	220.6	216.8	236.05	258.96	173.93	0.144	1.148	0.199	No_change
oar-miR-3958-5p	1	1	5	11	7	7	0.37	0.31	1.42	1.73	1.08	1.03	0.474	0.701	-0.513	No_change
oar-miR-3959-3p	4	9	12	30	24	31	1.46	2.82	3.41	4.71	3.69	4.54	0.193	0.731	-0.452	No_change
oar-miR-3959-5p	61	102	129	312	285	223	22.33	31.92	36.65	49.03	43.85	32.68	0.344	0.876	-0.19	No_change
oar-miR-409-3p	370	429	541	1456	1496	1226	135.45	134.24	153.72	228.82	230.19	179.64	0.014	0.8	-0.323	No_change
oar-miR-409-5p	124	141	110	444	238	97	45.39	44.12	31.26	69.78	36.62	14.21	0.443	1.23	0.299	No_change
oar-miR-410-3p	206	279	319	778	903	755	75.41	87.3	90.64	122.27	138.94	110.63	0.037	0.821	-0.285	No_change
oar-miR-411a-3p	34	30	57	159	167	143	12.45	9.39	16.2	24.99	25.7	20.95	0.004	0.642	-0.64	No_change
oar-miR-411a-5p	4179	5234	5680	14240	15412	13183	1529.81	1637.78	1613.94	2237.93	2371.41	1931.65	0.056	0.88	-0.184	No_change
oar-miR-411b-3p	1	1	1	17	8	5	0.37	0.31	0.28	2.67	1.23	0.73	0.027	0.263	-1.928	Down_regulate
oar-miR-411b-5p	0	1	0	1	0	0	0	0.31	0	0.16	0	0	1	1.972	0.98	No_change
oar-miR-432	50	77	86	167	196	188	18.3	24.09	24.44	26.25	30.16	27.55	0.756	0.958	-0.063	No_change
oar-miR-433-3p	9	11	13	23	26	21	3.29	3.44	3.69	3.61	4	3.08	0.491	1.175	0.233	No_change
oar-miR-433-5p	0	1	0	0	1	0	0	0.31	0	0	0.15	0	1	1.978	0.984	No_change
oar-miR-485-3p	6	8	9	20	24	20	2.2	2.5	2.56	3.14	3.69	2.93	0.821	0.898	-0.156	No_change
oar-miR-485-5p	14	15	27	65	52	29	5.12	4.69	7.67	10.22	8	4.25	0.839	0.954	-0.069	No_change
oar-miR-487a-3p	2	1	0	5	2	4	0.73	0.31	0	0.79	0.31	0.59	0.79	0.699	-0.517	No_change
oar-miR-487a-5p	0	1	0	1	1	3	0	0.31	0	0.16	0.15	0.44	1	0.545	-0.875	No_change
oar-miR-487b-3p	67	79	69	191	225	147	24.53	24.72	19.61	30.02	34.62	21.54	0.838	0.966	-0.05	No_change
oar-miR-493-3p	86	125	124	281	269	211	31.48	39.11	35.23	44.16	41.39	30.92	0.468	1.097	0.134	No_change
oar-miR-493-5p	129	156	170	361	385	253	47.22	48.81	48.3	56.73	59.24	37.07	0.258	1.143	0.193	No_change
oar-miR-494-3p	153	159	195	351	429	166	56.01	49.75	55.41	55.16	66.01	24.32	0.076	1.362	0.446	No_change
oar-miR-494-5p	1	3	2	3	3	4	0.37	0.94	0.57	0.47	0.46	0.59	0.622	1.469	0.555	No_change
oar-miR-495-3p	14	13	15	52	46	47	5.12	4.07	4.26	8.17	7.08	6.89	0.12	0.724	-0.466	No_change
oar-miR-495-5p	0	0	3	2	3	4	0	0	0.85	0.31	0.46	0.59	0.777	0.827	-0.273	No_change
oar-miR-496-3p	3	14	7	14	23	8	1.1	4.38	1.99	2.2	3.54	1.17	0.447	1.33	0.411	No_change
oar-miR-496-5p	0	0	0	0	2	0	0	0	0	0	0.31	0	1	0.213	-2.231	No_change
oar-miR-539-3p	12	23	15	36	33	37	4.39	7.2	4.26	5.66	5.08	5.42	0.455	1.175	0.232	No_change
oar-miR-539-5p	0	0	2	2	0	0	0	0	0.57	0.31	0	0	0.654	2.135	1.094	No_change
oar-miR-541-3p	3	5	6	11	9	9	1.1	1.56	1.7	1.73	1.38	1.32	0.753	1.2	0.263	No_change
oar-miR-541-5p	15	8	13	29	31	17	5.49	2.5	3.69	4.56	4.77	2.49	0.505	1.176	0.234	No_change
oar-miR-543-3p	2	9	3	20	21	12	0.73	2.82	0.85	3.14	3.23	1.76	0.261	0.664	-0.591	No_change
oar-miR-544-3p	0	1	0	0	0	3	0	0.31	0	0	0	0.44	1	0.845	-0.242	No_change
oar-miR-544-5p	7	4	6	19	9	9	2.56	1.25	1.7	2.99	1.38	1.32	0.719	1.149	0.2	No_change
oar-miR-654-3p	6	2	1	3	2	4	2.2	0.63	0.28	0.47	0.31	0.59	0.112	2.472	1.306	No_change
oar-miR-655-3p	27	32	21	47	50	48	9.88	10.01	5.97	7.39	7.69	7.03	0.09	1.388	0.473	No_change
oar-miR-665-3p	78	117	142	329	341	213	28.55	36.61	40.35	51.7	52.47	31.21	0.689	0.948	-0.078	No_change
oar-miR-665-5p	0	1	0	5	5	2	0	0.31	0	0.79	0.77	0.29	0.131	0.242	-2.045	No_change
oar-miR-668-3p	0	2	1	2	4	2	0	0.63	0.28	0.31	0.62	0.29	1	0.939	-0.091	No_change
oar-miR-758-3p	41	49	48	110	97	98	15.01	15.33	13.64	17.29	14.93	14.36	0.44	1.13	0.177	No_change
oar-miR-99a	26969	34712	33446	112871	79947	51196	9872.55	10861.8	9503.52	17738.6	12301.3	7501.54	0.879	0.979	-0.03	No_change

## Sheet: Novel miRNA
File S2. Differentially expressed known and novel miRNAs in mock and PPR vaccine virus inoculated ST cell samples.
P3C_VS_N3C	--	--	--	--	--	--	--	--	--	--	--	--	--	--	--	--
#miRNA_ID	P3C1_read_count	P3C2_read_count	P3C3_read_count	N3C1_read_count	N3C2_read_count	N3C3_read_count	P3C1_norm_read_count	P3C2_norm_read_count	P3C3_norm_read_count	N3C1_norm_read_count	N3C2_norm_read_count	N3C3_norm_read_count	PValue	FC	log2(FC)	UpDown
10_3963-3p(bta-miR-2284j)	0	0	2	1	1	0	0	0	0.57	0.16	0.15	0	0.657	1.983	0.988	No_change
10_4001-3p	191	244	266	459	488	488	69.92	76.35	75.58	72.14	75.09	71.5	0.233	1.118	0.161	No_change
10_4001-5p	12	13	25	32	34	29	4.39	4.07	7.1	5.03	5.23	4.25	0.468	1.198	0.261	No_change
10_4138-5p(bta-miR-2284j)	60	60	65	145	202	184	21.96	18.77	18.47	22.79	31.08	26.96	0.11	0.804	-0.315	No_change
10_4290-5p(bma-miR-5860)	5	4	3	0	0	0	1.83	1.25	0.85	0	0	0	0	53.657	5.746	Up_regulate
10_4296-3p	29	26	33	60	49	49	10.62	8.14	9.38	9.43	7.54	7.18	0.16	1.278	0.354	No_change
10_4296-5p(hsa-miR-18a-5p)	198	281	254	503	599	552	72.48	87.93	72.17	79.05	92.17	80.88	0.875	1.017	0.024	No_change
10_4297-3p(hsa-miR-19a-3p)	412	410	509	616	491	583	150.82	128.29	144.63	96.81	75.55	85.42	0	1.813	0.859	No_change
10_4297-5p	3	2	4	5	6	4	1.1	0.63	1.14	0.79	0.92	0.59	0.678	1.361	0.445	No_change
10_4300-3p	13	13	13	27	29	25	4.76	4.07	3.69	4.24	4.46	3.66	0.674	1.105	0.144	No_change
10_4300-5p(hsa-miR-17-5p)	982	1181	1234	2431	2517	2264	359.48	369.55	350.64	382.05	387.29	331.73	0.351	1.083	0.115	No_change
10_4303-3p(hsa-miR-25-3p)	19630	24063	27413	57361	58532	50346	7185.96	7529.58	7789.27	9014.73	9006.19	7376.99	0.797	0.979	-0.031	No_change
10_4303-5p	25	33	41	70	62	65	9.15	10.33	11.65	11	9.54	9.52	0.408	1.147	0.198	No_change
10_4340-5p(rno-miR-185-3p)	0	0	1	0	0	1	0	0	0.28	0	0	0.15	1	1.83	0.871	No_change
10_4357-3p	3	4	6	12	2	6	1.1	1.25	1.7	1.89	0.31	0.88	0.428	1.47	0.556	No_change
10_4364-5p(bta-miR-2284j)	24	33	19	47	60	61	8.79	10.33	5.4	7.39	9.23	8.94	0.807	1.045	0.063	No_change
10_4366-5p(mdo-miR-1643a-3p)	0	2	0	1	2	1	0	0.63	0	0.16	0.31	0.15	1	1.128	0.173	No_change
10_4377-5p(gga-miR-6569-5p)	5	9	8	0	0	0	1.83	2.82	2.27	0	0	0	0	97.504	6.607	Up_regulate
10_4378-5p(gga-miR-6569-5p)	5	9	8	0	0	0	1.83	2.82	2.27	0	0	0	0	97.504	6.607	Up_regulate
10_4406-5p(cin-miR-4092-3p)	1	1	0	0	0	0	0.37	0.31	0	0	0	0	0.258	9.811	3.294	No_change
10_4429-3p	1	0	4	3	2	4	0.37	0	1.14	0.47	0.31	0.59	1	1.249	0.32	No_change
10_4473-3p(bta-miR-2312)	132	188	204	438	384	428	48.32	58.83	57.97	68.84	59.09	62.71	0.666	0.956	-0.065	No_change
10_4473-5p	1	6	6	8	9	12	0.37	1.88	1.7	1.26	1.38	1.76	1	1.022	0.032	No_change
10_4507-5p(ggo-miR-3605)	7	5	5	0	0	0	2.56	1.56	1.42	0	0	0	0	75.665	6.242	Up_regulate
10_4519-5p(oan-miR-1421a-3p)	64	48	73	95	93	103	23.43	15.02	20.74	14.93	14.31	15.09	0.01	1.465	0.551	No_change
10_4551-3p	2	3	2	2	5	5	0.73	0.94	0.57	0.31	0.77	0.73	0.815	1.322	0.403	No_change
10_4551-5p(hsa-miR-15a-5p)	1641	2113	2165	4212	4499	4702	600.72	661.18	615.17	661.95	692.25	688.96	0.885	1.012	0.017	No_change
10_4569-5p(gga-miR-1660)	1	0	2	0	0	1	0.37	0	0.57	0	0	0.15	0.134	4.85	2.278	No_change
10_4593-5p(prd-miR-7919-3p)	2	3	0	0	2	4	0.73	0.94	0	0	0.31	0.59	0.595	1.861	0.896	No_change
10_4596-3p(cin-miR-1497-5p)	0	0	0	0	0	2	0	0	0	0	0	0.29	1	0.207	-2.271	No_change
10_4603-5p(efu-miR-9256b)	7	14	9	0	0	0	2.56	4.38	2.56	0	0	0	0	132.609	7.051	Up_regulate
10_4625-5p	18	29	30	37	58	59	6.59	9.07	8.52	5.81	8.92	8.65	0.528	1.142	0.191	No_change
10_4630-3p(bta-miR-2285o)	1	5	3	7	6	7	0.37	1.56	0.85	1.1	0.92	1.03	1	1.029	0.041	No_change
10_4719-3p	5	7	10	12	23	17	1.83	2.19	2.84	1.89	3.54	2.49	1	0.967	-0.048	No_change
10_4719-5p	5	8	1	12	18	11	1.83	2.5	0.28	1.89	2.77	1.61	0.628	0.792	-0.336	No_change
10_4894-3p(nve-miR-2041b-5p)	0	0	0	0	2	0	0	0	0	0	0.31	0	1	0.208	-2.269	No_change
11_5012-3p	1	2	3	2	0	2	0.37	0.63	0.85	0.31	0	0.29	0.109	3.154	1.657	No_change
11_5012-5p(bta-miR-2331-5p)	1	5	3	5	6	1	0.37	1.56	0.85	0.79	0.92	0.15	0.416	1.682	0.751	No_change
11_5036-5p(gga-miR-1737)	7	10	14	26	17	26	2.56	3.13	3.98	4.09	2.62	3.81	1	1.026	0.037	No_change
11_5077-3p(hsa-miR-423-3p)	3902	4327	5370	12224	12902	11220	1428.41	1353.97	1525.86	1921.1	1985.2	1644.02	0.072	0.857	-0.222	No_change
11_5077-5p	1701	2016	2389	5854	5252	5260	622.69	630.83	678.82	920	808.11	770.73	0.063	0.853	-0.229	No_change
11_5115-3p(bta-miR-2285t)	0	0	0	0	2	0	0	0	0	0	0.31	0	1	0.207	-2.269	No_change
11_5136-5p(oan-miR-1421k-5p)	170	205	252	420	394	542	62.23	64.15	71.6	66.01	60.62	79.42	0.638	1.056	0.079	No_change
11_5168-3p	0	0	0	0	1	2	0	0	0	0	0.15	0.29	0.511	0.148	-2.754	No_change
11_5168-5p	5	5	5	8	3	7	1.83	1.56	1.42	1.26	0.46	1.03	0.118	1.884	0.914	No_change
11_5211-3p(gga-miR-1744-5p)	1027	978	1030	34	22	29	375.95	306.03	292.67	5.34	3.39	4.25	0	82.628	6.369	Up_regulate
11_5235-3p(hsa-miR-548as-3p)	354	481	460	1562	1201	723	129.59	150.51	130.71	245.48	184.8	105.94	0.315	0.851	-0.233	No_change
11_5250-3p	4	2	2	6	8	4	1.46	0.63	0.57	0.94	1.23	0.59	1	1.02	0.028	No_change
11_5250-5p(mmu-miR-744-5p)	67	64	79	210	218	162	24.53	20.03	22.45	33	33.54	23.74	0.135	0.819	-0.288	No_change
11_5291-3p(hsa-miR-4775)	7	9	11	25	12	22	2.56	2.82	3.13	3.93	1.85	3.22	1	1.046	0.065	No_change
11_5291-5p	0	3	0	0	1	0	0	0.94	0	0	0.15	0	0.489	4.832	2.273	No_change
11_5403-3p(hsa-miR-668-3p)	2	1	1	5	12	7	0.73	0.31	0.28	0.79	1.85	1.03	0.11	0.396	-1.337	No_change
11_5404-5p(hsa-miR-668-3p)	2	1	1	5	12	7	0.73	0.31	0.28	0.79	1.85	1.03	0.11	0.396	-1.337	No_change
11_5425-3p(hsa-miR-345-5p)	9	23	14	36	37	52	3.29	7.2	3.98	5.66	5.69	7.62	0.46	0.841	-0.249	No_change
11_5433-3p(ppy-miR-646)	0	0	0	0	0	2	0	0	0	0	0	0.29	1	0.207	-2.271	No_change
11_5516-5p(mmu-miR-674-3p)	0	1	0	0	2	0	0	0.31	0	0	0.31	0	1	1.115	0.157	No_change
11_5552-3p(bta-miR-2312)	14	18	11	28	38	39	5.12	5.63	3.13	4.4	5.85	5.71	0.887	0.944	-0.084	No_change
11_5552-5p	0	1	2	4	1	1	0	0.31	0.57	0.63	0.15	0.15	1	1.126	0.171	No_change
11_5633-3p(asu-let-7-3p)	2	0	0	0	2	0	0.73	0	0	0	0.31	0	0.695	2.154	1.107	No_change
11_5683-3p(bmo-miR-2807d)	1	7	2	0	0	0	0.37	2.19	0.57	0	0	0	0.001	44.591	5.479	Up_regulate
11_5723-3p(hsa-miR-6516-3p)	9	14	16	42	31	30	3.29	4.38	4.55	6.6	4.77	4.4	0.543	0.865	-0.209	No_change
11_5723-5p	11	19	20	34	38	45	4.03	5.95	5.68	5.34	5.85	6.59	0.946	0.976	-0.035	No_change
11_5728-5p(gga-miR-1456-3p)	38	63	35	0	0	0	13.91	19.71	9.95	0	0	0	0	602.836	9.236	Up_regulate
11_5731-3p(pma-miR-4597)	8	5	5	11	20	18	2.93	1.56	1.42	1.73	3.08	2.64	0.73	0.848	-0.237	No_change
11_5766-5p(gga-miR-1735)	0	0	0	1	0	2	0	0	0	0.16	0	0.29	0.514	0.148	-2.755	No_change
11_5824-3p(prd-miR-7933-5p)	1	0	0	1	2	0	0.37	0	0	0.16	0.31	0	1	0.805	-0.314	No_change
11_5837-5p(hsa-miR-4782-5p)	10	7	10	5	1	10	3.66	2.19	2.84	0.79	0.15	1.47	0	3.789	1.922	Up_regulate
11_5853-3p	107	111	130	221	177	82	39.17	34.73	36.94	34.73	27.23	12.02	0.01	1.668	0.738	No_change
11_5853-5p(mmu-miR-142a-5p)	569	723	738	1011	1061	485	208.29	226.23	209.7	158.89	163.25	71.07	0	1.821	0.865	No_change
11_5870-3p	14	30	18	37	24	39	5.12	9.39	5.11	5.81	3.69	5.71	0.137	1.417	0.502	No_change
11_5870-5p(ppc-miR-8308-5p)	62	65	55	19	12	40	22.7	20.34	15.63	2.99	1.85	5.86	0	5.929	2.568	Up_regulate
11_5872-3p	14	30	18	37	24	39	5.12	9.39	5.11	5.81	3.69	5.71	0.136	1.417	0.502	No_change
11_5872-5p(ppc-miR-8308-5p)	48	36	45	14	9	34	17.57	11.26	12.79	2.2	1.38	4.98	0	5.233	2.388	Up_regulate
11_5880-3p	13	28	18	37	24	38	4.76	8.76	5.11	5.81	3.69	5.57	0.174	1.361	0.444	No_change
11_5880-5p	34	34	27	17	12	34	12.45	10.64	7.67	2.67	1.85	4.98	0	3.489	1.803	Up_regulate
11_5882-3p	205	263	256	494	426	573	75.04	82.3	72.74	77.64	65.55	83.96	0.321	1.114	0.155	No_change
11_5882-5p	1	2	2	1	0	0	0.37	0.63	0.57	0.16	0	0	0.016	7.866	2.976	Up_regulate
11_5898-3p(mmu-miR-130a-3p)	373	406	485	1057	893	1005	136.54	127.04	137.81	166.12	137.4	147.26	0.856	0.982	-0.026	No_change
11_5898-5p	12	17	15	37	47	56	4.39	5.32	4.26	5.81	7.23	8.21	0.138	0.722	-0.471	No_change
11_5900-3p(mmu-miR-130a-3p)	4633	5141	5836	11295	11310	12278	1696	1608.68	1658.27	1775.1	1740.25	1799.05	0.721	1.03	0.043	No_change
11_5900-5p	8	7	5	26	26	24	2.93	2.19	1.42	4.09	4	3.52	0.089	0.607	-0.719	No_change
11_5965-5p(hsa-miR-4804-5p)	4	1	4	9	1	2	1.46	0.31	1.14	1.41	0.15	0.29	0.489	1.698	0.764	No_change
11_5990-3p(hsa-miR-365a-3p)	1037	1581	1664	3578	3202	3206	379.62	494.71	472.82	562.31	492.68	469.76	0.775	0.973	-0.039	No_change
11_5990-5p	46	59	47	122	117	83	16.84	18.46	13.35	19.17	18	12.16	0.583	1.088	0.121	No_change
11_5995-5p	254	256	303	558	637	854	92.98	80.11	86.1	87.69	98.01	125.13	0.482	0.916	-0.127	No_change
11_6017-5p(mmu-miR-6998-5p)	0	0	0	0	0	2	0	0	0	0	0	0.29	1	0.207	-2.271	No_change
11_6026-3p(rno-miR-3552)	0	0	0	1	2	1	0	0	0	0.16	0.31	0.15	0.25	0.115	-3.115	No_change
11_6039-5p(hsa-miR-6515-5p)	1	1	3	10	5	9	0.37	0.31	0.85	1.57	0.77	1.32	0.162	0.488	-1.036	No_change
11_6105-5p(mmu-miR-5133)	0	0	0	4	3	1	0	0	0	0.63	0.46	0.15	0.031	0.061	-4.029	Down_regulate
11_6118-3p(mmu-miR-132-3p)	18	23	31	41	45	47	6.59	7.2	8.81	6.44	6.92	6.89	0.25	1.236	0.305	No_change
11_6118-5p	18	27	20	37	28	27	6.59	8.45	5.68	5.81	4.31	3.96	0.021	1.618	0.694	No_change
11_6158-3p(bta-miR-2343)	2	0	0	0	0	0	0.73	0	0	0	0	0	0.364	10.557	3.4	No_change
11_6181-3p	1	2	4	7	7	8	0.37	0.63	1.14	1.1	1.08	1.17	0.561	0.735	-0.445	No_change
11_6181-5p(hsa-miR-15a-5p)	12	17	21	34	48	20	4.39	5.32	5.97	5.34	7.39	2.93	0.709	1.117	0.16	No_change
11_6183-3p	3	0	1	4	5	3	1.1	0	0.28	0.63	0.77	0.44	0.8	0.778	-0.363	No_change
11_6183-5p(hsa-miR-15a-5p)	83	115	133	202	249	170	30.38	35.98	37.79	31.75	38.31	24.91	0.123	1.215	0.28	No_change
11_6187-3p	43	61	83	111	157	184	15.74	19.09	23.58	17.44	24.16	26.96	0.672	0.939	-0.091	No_change
11_6187-5p(rno-miR-324-5p)	87	115	117	150	233	247	31.85	35.98	33.24	23.57	35.85	36.19	0.277	1.161	0.215	No_change
11_6282-3p(ppc-miR-8344-5p)	0	0	0	0	0	2	0	0	0	0	0	0.29	1	0.207	-2.271	No_change
11_6306-3p(mmu-miR-683)	1	0	1	1	0	1	0.37	0	0.28	0.16	0	0.15	0.625	2.023	1.016	No_change
11_6318-3p	2	0	2	7	3	5	0.73	0	0.57	1.1	0.46	0.73	0.469	0.624	-0.68	No_change
11_6332-3p(hsa-miR-4775)	7	9	11	25	12	22	2.56	2.82	3.13	3.93	1.85	3.22	1	1.046	0.065	No_change
11_6332-5p	0	3	0	0	1	0	0	0.94	0	0	0.15	0	0.488	4.832	2.273	No_change
11_6367-5p(hsa-miR-148b-5p)	0	0	1	1	1	0	0	0	0.28	0.16	0.15	0	1	1.109	0.15	No_change
11_6460-3p(bta-miR-2917)	4	3	5	5	6	3	1.46	0.94	1.42	0.79	0.92	0.44	0.17	1.928	0.947	No_change
11_6512-3p(mmu-miR-6372)	2	0	0	0	0	0	0.73	0	0	0	0	0	0.364	10.557	3.4	No_change
11_6520-3p	1	2	2	2	3	0	0.37	0.63	0.57	0.31	0.46	0	0.344	2.168	1.116	No_change
11_6526-3p(efu-miR-9290)	1	0	3	5	11	2	0.37	0	0.85	0.79	1.69	0.29	0.325	0.519	-0.946	No_change
11_6526-5p	0	0	1	1	0	2	0	0	0.28	0.16	0	0.29	1	0.795	-0.331	No_change
11_6566-3p	1	6	4	6	15	11	0.37	1.88	1.14	0.94	2.31	1.61	0.661	0.788	-0.344	No_change
11_6566-5p	0	0	1	1	0	0	0	0	0.28	0.16	0	0	1	1.829	0.871	No_change
11_6622-3p(mmu-miR-5125)	5	3	2	5	6	15	1.83	0.94	0.57	0.79	0.92	2.2	1	0.894	-0.162	No_change
11_6623-3p	4	3	1	14	9	11	1.46	0.94	0.28	2.2	1.38	1.61	0.213	0.548	-0.869	No_change
11_6623-5p	1	1	0	1	4	0	0.37	0.31	0	0.16	0.62	0	1	0.931	-0.103	No_change
11_6637-5p(dme-miR-6-2-5p)	0	0	1	3	1	4	0	0	0.28	0.47	0.15	0.59	0.457	0.33	-1.601	No_change
11_6651-5p(hsa-miR-6751-5p)	1	0	1	1	0	0	0.37	0	0.28	0.16	0	0	0.631	3.354	1.746	No_change
11_6690-3p	1	1	0	1	2	3	0.37	0.31	0	0.16	0.31	0.44	1	0.782	-0.354	No_change
11_6709-5p(gga-miR-2129)	0	2	0	0	0	0	0	0.63	0	0	0	0	0.349	9.718	3.281	No_change
11_6740-3p(gga-miR-103-1-5p)	0	1	0	0	1	0	0	0.31	0	0	0.15	0	1	1.847	0.885	No_change
12_6823-3p	7	5	8	11	10	14	2.56	1.56	2.27	1.73	1.54	2.05	0.44	1.305	0.385	No_change
12_6904-5p(cel-miR-8189-3p)	0	0	0	3	1	2	0	0	0	0.47	0.15	0.29	0.125	0.08	-3.643	No_change
12_6905-3p(hsa-miR-4802-3p)	14	23	16	39	62	34	5.12	7.2	4.55	6.13	9.54	4.98	0.693	0.902	-0.149	No_change
12_6905-5p	0	3	1	3	4	3	0	0.94	0.28	0.47	0.62	0.44	1	0.919	-0.122	No_change
12_6997-3p(nve-miR-2041a-5p)	2	1	0	0	0	0	0.73	0.31	0	0	0	0	0.164	14.582	3.866	No_change
12_7043-3p(gga-miR-1637)	59	48	50	7	15	12	21.6	15.02	14.21	1.1	2.31	1.76	0	10.606	3.407	Up_regulate
12_7053-3p(mdo-miR-7246-3p)	2	1	1	3	4	1	0.73	0.31	0.28	0.47	0.62	0.15	1	1.136	0.184	No_change
12_7114-3p	28	30	30	91	68	83	10.25	9.39	8.52	14.3	10.46	12.16	0.315	0.836	-0.258	No_change
12_7114-5p(cel-miR-34-5p)	2792	3176	3295	6083	6646	6800	1022.07	993.81	936.26	955.99	1022.61	996.38	0.295	1.095	0.131	No_change
12_7196-3p	21	24	10	2	2	6	7.69	7.51	2.84	0.31	0.31	0.88	0	12.312	3.622	Up_regulate
12_7196-5p	131	142	129	30	32	63	47.96	44.43	36.65	4.71	4.92	9.23	0	7.438	2.895	Up_regulate
12_7197-3p(hsa-miR-145-3p)	0	0	2	0	0	0	0	0	0.57	0	0	0	0.556	9.389	3.231	No_change
12_7243-3p(gga-miR-1737)	0	0	0	1	0	1	0	0	0	0.16	0	0.15	1	0.207	-2.272	No_change
12_7291-3p(gga-miR-1562-5p)	0	0	1	2	1	2	0	0	0.28	0.31	0.15	0.29	0.625	0.509	-0.974	No_change
12_7411-3p	1	2	1	2	1	4	0.37	0.63	0.28	0.31	0.15	0.59	0.754	1.287	0.364	No_change
12_7413-3p(gga-miR-2129)	0	0	2	0	0	0	0	0	0.57	0	0	0	0.555	9.392	3.231	No_change
12_7423-3p(oan-miR-1354-3p)	2	1	3	2	1	4	0.73	0.31	0.85	0.31	0.15	0.59	0.267	1.896	0.923	No_change
12_7431-3p(cel-miR-49-3p)	382	502	502	1001	1142	928	139.84	157.08	142.64	157.31	175.72	135.98	0.717	1.035	0.05	No_change
12_7431-5p	25	29	47	61	58	76	9.15	9.07	13.35	9.59	8.92	11.14	0.342	1.179	0.238	No_change
12_7435-3p(cel-miR-49-3p)	382	502	502	1001	1142	928	139.84	157.08	142.64	157.31	175.72	135.98	0.717	1.035	0.05	No_change
12_7435-5p	25	29	47	61	58	76	9.15	9.07	13.35	9.59	8.92	11.14	0.345	1.179	0.237	No_change
12_7515-5p(rno-miR-3556b)	6	7	7	17	27	14	2.2	2.19	1.99	2.67	4.15	2.05	0.456	0.793	-0.335	No_change
12_7525-5p(mmu-miR-135a-5p)	1	0	3	6	6	8	0.37	0	0.85	0.94	0.92	1.17	0.198	0.471	-1.085	No_change
12_7533-5p	1	2	1	3	2	3	0.37	0.63	0.28	0.47	0.31	0.44	1	1.136	0.184	No_change
12_7566-3p(ccr-miR-734)	3	1	0	0	0	0	1.1	0.31	0	0	0	0	0.068	19.503	4.286	No_change
12_7578-3p(hsa-miR-548d-3p)	7	6	6	27	14	7	2.56	1.88	1.7	4.24	2.15	1.03	0.846	0.913	-0.131	No_change
12_7578-5p	3	4	3	2	7	3	1.1	1.25	0.85	0.31	1.08	0.44	0.196	1.871	0.904	No_change
12_7593-3p	1	1	1	0	0	1	0.37	0.31	0.28	0	0	0.15	0.125	4.857	2.28	No_change
12_7593-5p(asu-miR-283-3p)	39	55	42	83	89	81	14.28	17.21	11.93	13.04	13.69	11.87	0.153	1.235	0.305	No_change
12_7709-3p	1	2	5	8	6	8	0.37	0.63	1.42	1.26	0.92	1.17	0.708	0.835	-0.26	No_change
12_7709-5p(cel-miR-4809-5p)	6	9	9	18	21	21	2.2	2.82	2.56	2.83	3.23	3.08	0.831	0.916	-0.126	No_change
12_7731-3p	1	0	1	1	2	0	0.37	0	0.28	0.16	0.31	0	1	1.449	0.535	No_change
12_7731-5p(dme-miR-283-5p)	1	0	1	2	2	3	0.37	0	0.28	0.31	0.31	0.44	0.727	0.678	-0.56	No_change
12_7746-3p(hsa-miR-214-3p)	694	839	989	2234	2175	2055	254.05	262.53	281.02	351.09	334.66	301.11	0.175	0.892	-0.165	No_change
12_7746-5p	111	120	157	254	295	311	40.63	37.55	44.61	39.92	45.39	45.57	0.772	1.033	0.047	No_change
12_7759-5p(bmo-miR-3290)	26	14	16	0	0	0	9.52	4.38	4.55	0	0	0	0	253.142	7.984	Up_regulate
12_7760-3p(bmo-miR-3290)	26	14	16	0	0	0	9.52	4.38	4.55	0	0	0	0	253.149	7.984	Up_regulate
12_7766-3p	2	0	2	2	0	0	0.73	0	0.57	0.31	0	0	0.152	3.853	1.946	No_change
12_7778-3p(hsa-miR-2276-5p)	0	0	0	4	1	0	0	0	0	0.63	0.15	0	0.17	0.094	-3.406	No_change
12_7807-5p(ssc-miR-9794-3p)	0	2	1	4	2	5	0	0.63	0.28	0.63	0.31	0.73	0.778	0.641	-0.642	No_change
12_7859-3p	10	7	6	22	20	16	3.66	2.19	1.7	3.46	3.08	2.34	0.917	0.914	-0.129	No_change
12_7859-5p(bta-miR-2284g)	10	5	8	16	19	16	3.66	1.56	2.27	2.51	2.92	2.34	0.913	1.037	0.053	No_change
12_7870-3p(dme-miR-8-3p)	6	8	7	21	27	27	2.2	2.5	1.99	3.3	4.15	3.96	0.131	0.644	-0.635	No_change
12_8008-3p(gga-miR-1562-5p)	0	0	1	2	1	2	0	0	0.28	0.31	0.15	0.29	0.625	0.509	-0.974	No_change
12_8147-3p	0	3	0	1	0	1	0	0.94	0	0.16	0	0.15	0.452	2.916	1.544	No_change
12_8147-5p(mmu-miR-181a-5p)	1449	1619	1744	4301	4856	4204	530.44	506.6	495.55	675.94	747.18	615.99	0.037	0.831	-0.268	No_change
12_8154-3p(hsa-miR-6732-3p)	0	0	1	0	0	1	0	0	0.28	0	0	0.15	1	1.83	0.872	No_change
13_8171-3p(dps-miR-2521)	44	42	15	0	0	0	16.11	13.14	4.26	0	0	0	0	464.453	8.859	Up_regulate
13_8178-3p	1	3	0	3	4	7	0.37	0.94	0	0.47	0.62	1.03	0.628	0.668	-0.581	No_change
13_8178-5p(oan-miR-1421k-5p)	170	205	252	420	394	542	62.23	64.15	71.6	66.01	60.62	79.42	0.638	1.056	0.079	No_change
13_8203-3p(gga-miR-1563)	1	0	1	3	3	4	0.37	0	0.28	0.47	0.46	0.59	0.344	0.485	-1.044	No_change
13_8221-3p(hsa-miR-4495)	54	42	26	1	0	0	19.77	13.14	7.39	0.16	0	0	0	191.144	7.579	Up_regulate
13_8266-5p(bta-miR-2284j)	20	24	17	36	50	51	7.32	7.51	4.83	5.66	7.69	7.47	0.908	1.026	0.038	No_change
13_8294-5p(prd-miR-7911a-5p)	1	0	1	1	0	0	0.37	0	0.28	0.16	0	0	0.631	3.355	1.746	No_change
13_8295-3p	6	4	2	8	7	2	2.2	1.25	0.57	1.26	1.08	0.29	0.321	1.617	0.694	No_change
13_8295-5p(bta-miR-2284i)	1	1	1	4	2	0	0.37	0.31	0.28	0.63	0.31	0	1	1.133	0.181	No_change
13_8326-5p(efu-miR-9214)	0	0	0	2	1	2	0	0	0	0.31	0.15	0.29	0.25	0.095	-3.403	No_change
13_8594-3p	109	115	152	282	331	338	39.9	35.98	43.19	44.32	50.93	49.53	0.374	0.906	-0.143	No_change
13_8594-5p(oan-miR-1388-5p)	185	229	237	502	538	560	67.72	71.66	67.34	78.89	82.78	82.05	0.481	0.934	-0.098	No_change
13_8623-3p(dre-miR-125b-2-3p)	558	676	791	2264	2403	2135	204.27	211.53	224.76	355.81	369.74	312.83	0	0.681	-0.554	No_change
13_8623-5p	44	55	72	157	199	271	16.11	17.21	20.46	24.67	30.62	39.71	0.002	0.622	-0.684	No_change
13_8628-5p(mml-miR-7165-5p)	0	0	0	0	2	0	0	0	0	0	0.31	0	1	0.207	-2.269	No_change
13_8669-3p(cel-miR-56-5p)	0	0	0	0	0	2	0	0	0	0	0	0.29	1	0.207	-2.271	No_change
13_8705-3p(mmu-miR-7002-5p)	0	0	0	4	2	3	0	0	0	0.63	0.31	0.44	0.031	0.055	-4.189	Down_regulate
13_8706-5p(mmu-miR-7002-5p)	0	0	0	4	2	3	0	0	0	0.63	0.31	0.44	0.031	0.055	-4.189	Down_regulate
13_8853-3p(efu-miR-9204)	1	1	1	0	0	0	0.37	0.31	0.28	0	0	0	0.125	14.16	3.824	No_change
13_8887-3p	2	8	13	14	17	19	0.73	2.5	3.69	2.2	2.62	2.78	1	1.042	0.059	No_change
13_8887-5p	10	3	6	16	18	15	3.66	0.94	1.7	2.51	2.77	2.2	0.912	0.898	-0.156	No_change
13_8899-5p(bta-miR-2284g)	23	26	26	49	56	45	8.42	8.14	7.39	7.7	8.62	6.59	0.458	1.147	0.198	No_change
13_9033-5p(gga-miR-6552-5p)	1	0	1	3	0	0	0.37	0	0.28	0.47	0	0	1	1.451	0.537	No_change
13_9102-3p(hsa-miR-1260a)	0	0	0	1	1	0	0	0	0	0.16	0.15	0	1	0.207	-2.272	No_change
13_9178-3p	0	1	0	0	3	1	0	0.31	0	0	0.46	0.15	1	0.622	-0.685	No_change
13_9178-5p	1	1	0	0	0	0	0.37	0.31	0	0	0	0	0.258	9.809	3.294	No_change
13_9199-5p(hsa-miR-3943)	3	3	3	6	21	7	1.1	0.94	0.85	0.94	3.23	1.03	0.36	0.615	-0.701	No_change
13_9214-3p(cel-miR-1-3p)	6	9	14	46	47	39	2.2	2.82	3.98	7.23	7.23	5.71	0.002	0.503	-0.99	No_change
13_9261-5p	0	1	0	0	1	0	0	0.31	0	0	0.15	0	1	1.847	0.885	No_change
13_9292-3p(rno-miR-339-5p)	2	6	5	25	22	21	0.73	1.88	1.42	3.93	3.39	3.08	0.009	0.441	-1.18	Down_regulate
13_9301-5p(odi-miR-1482)	2	2	9	21	16	16	0.73	0.63	2.56	3.3	2.46	2.34	0.073	0.562	-0.831	No_change
13_9363-3p(cin-miR-4033-5p)	0	2	3	2	5	4	0	0.63	0.85	0.31	0.77	0.59	1	1.036	0.051	No_change
13_9363-5p	2	2	2	5	3	4	0.73	0.63	0.57	0.79	0.46	0.59	1	1.139	0.188	No_change
13_9364-3p(hsa-miR-1291)	2	2	2	5	3	4	0.73	0.63	0.57	0.79	0.46	0.59	1	1.139	0.188	No_change
13_9429-3p	0	0	1	1	0	0	0	0	0.28	0.16	0	0	1	1.829	0.871	No_change
13_9429-5p(bta-miR-2331-3p)	2	5	7	4	1	11	0.73	1.56	1.99	0.63	0.15	1.61	0.167	1.949	0.963	No_change
13_9496-3p(str-miR-8383-3p)	1	2	1	0	2	3	0.37	0.63	0.28	0	0.31	0.44	0.508	1.753	0.81	No_change
13_9537-5p(mml-miR-3167-3p)	110	130	105	0	0	0	40.27	40.68	29.84	0	0	0	0	1532.53	10.582	Up_regulate
14_10074-3p	0	1	0	3	3	5	0	0.31	0	0.47	0.46	0.73	0.109	0.244	-2.035	No_change
14_10074-5p(hsa-miR-769-5p)	621	738	816	1799	2017	1889	227.33	230.93	231.86	282.73	310.35	276.79	0.119	0.875	-0.192	No_change
14_10151-3p	1	1	3	4	3	2	0.37	0.31	0.85	0.63	0.46	0.29	1	1.257	0.33	No_change
14_10178-3p	34	33	37	110	102	95	12.45	10.33	10.51	17.29	15.69	13.92	0.103	0.779	-0.36	No_change
14_10178-5p(cel-let-7-5p)	4006	4909	5512	11371	12445	11165	1466.48	1536.08	1566.21	1787.04	1914.89	1635.96	0.48	0.945	-0.082	No_change
14_10180-3p	52	87	93	170	200	223	19.04	27.22	26.43	26.72	30.77	32.68	0.364	0.89	-0.168	No_change
14_10180-5p(cel-lin-4-5p)	23468	32085	36205	91688	73474	73323	8590.94	10039.8	10287.5	14409.5	11305.3	10743.7	0.16	0.875	-0.193	No_change
14_10220-3p	6	2	5	10	13	13	2.2	0.63	1.42	1.57	2	1.9	0.671	0.832	-0.266	No_change
14_10220-5p	54	50	68	205	177	186	19.77	15.65	19.32	32.22	27.23	27.25	0.004	0.695	-0.524	No_change
14_10257-5p(rno-miR-339-5p)	12	17	16	20	43	25	4.39	5.32	4.55	3.14	6.62	3.66	0.528	1.171	0.228	No_change
14_10258-3p(rno-miR-339-5p)	12	17	16	20	43	25	4.39	5.32	4.55	3.14	6.62	3.66	0.528	1.171	0.228	No_change
14_10299-3p(bta-miR-2312)	11	8	15	31	20	28	4.03	2.5	4.26	4.87	3.08	4.1	1	0.986	-0.021	No_change
14_10299-5p	1	0	0	2	0	1	0.37	0	0	0.31	0	0.15	1	0.804	-0.315	No_change
14_10471-5p(hsa-miR-1538)	3	2	2	3	9	5	1.1	0.63	0.57	0.47	1.38	0.73	1	0.947	-0.079	No_change
14_10523-5p(bta-miR-2468)	2	1	0	5	3	2	0.73	0.31	0	0.79	0.46	0.29	0.782	0.705	-0.504	No_change
14_10534-3p(cel-lin-4-3p)	1	0	0	2	1	3	0.37	0	0	0.31	0.15	0.44	0.688	0.431	-1.214	No_change
14_10543-5p(hsa-miR-8068)	37	27	34	0	0	0	13.54	8.45	9.66	0	0	0	0	435.9	8.768	Up_regulate
14_10550-3p	1	2	0	2	1	5	0.37	0.63	0	0.31	0.15	0.73	1	0.871	-0.2	No_change
14_10568-3p	2	1	2	3	4	3	0.73	0.31	0.57	0.47	0.62	0.44	0.791	1.138	0.186	No_change
14_10661-3p	48	44	35	121	119	90	17.57	13.77	9.95	19.02	18.31	13.19	0.547	0.896	-0.159	No_change
14_10661-5p(mmu-miR-326-3p)	270	342	347	779	734	791	98.84	107.02	98.6	122.43	112.94	115.9	0.619	0.955	-0.066	No_change
14_10730-3p(cin-miR-4171-5p)	6	2	7	13	14	12	2.2	0.63	1.99	2.04	2.15	1.76	0.792	0.884	-0.179	No_change
14_10799-5p(mja-miR-6489-5p)	1	0	1	1	0	0	0.37	0	0.28	0.16	0	0	0.63	3.354	1.746	No_change
14_10800-3p(mja-miR-6489-5p)	1	0	1	1	0	0	0.37	0	0.28	0.16	0	0	0.63	3.354	1.746	No_change
14_10801-5p(mja-miR-6489-5p)	1	0	1	1	0	0	0.37	0	0.28	0.16	0	0	0.63	3.354	1.746	No_change
14_10802-3p(mja-miR-6489-5p)	1	0	1	1	0	0	0.37	0	0.28	0.16	0	0	0.629	3.354	1.746	No_change
14_10803-3p(mja-miR-6489-5p)	1	0	1	1	0	0	0.37	0	0.28	0.16	0	0	0.63	3.354	1.746	No_change
14_10804-3p(mja-miR-6489-5p)	1	0	1	1	0	0	0.37	0	0.28	0.16	0	0	0.631	3.355	1.746	No_change
14_9641-3p(hsa-miR-7851-3p)	1	0	0	1	2	0	0.37	0	0	0.16	0.31	0	1	0.805	-0.313	No_change
14_9688-3p(bta-miR-2312)	13	26	20	37	33	48	4.76	8.14	5.68	5.81	5.08	7.03	0.535	1.142	0.192	No_change
14_9688-5p	0	1	1	0	0	0	0	0.31	0.28	0	0	0	0.25	9.773	3.289	No_change
14_9747-3p(mmu-miR-138-5p)	11	15	18	31	49	45	4.03	4.69	5.11	4.87	7.54	6.59	0.312	0.806	-0.311	No_change
14_9748-5p(mmu-miR-138-5p)	11	15	18	31	49	45	4.03	4.69	5.11	4.87	7.54	6.59	0.312	0.806	-0.311	No_change
14_9755-3p(mmu-miR-3065-3p)	1	3	2	2	2	6	0.37	0.94	0.57	0.31	0.31	0.88	0.613	1.355	0.438	No_change
14_9757-3p(pxy-miR-8530-5p)	0	2	0	0	0	0	0	0.63	0	0	0	0	0.348	9.719	3.281	No_change
14_9806-5p(dme-miR-967-5p)	2	1	0	0	1	1	0.73	0.31	0	0	0.15	0.15	0.392	2.96	1.565	No_change
14_9808-5p(mmu-miR-674-3p)	0	2	0	0	0	0	0	0.63	0	0	0	0	0.349	9.718	3.281	No_change
14_9837-5p(mdo-miR-7384-3p)	0	0	0	0	0	2	0	0	0	0	0	0.29	1	0.207	-2.271	No_change
14_9841-3p(cfa-miR-140)	5545	6644	7373	17260	18620	19126	2029.86	2078.98	2095	2712.54	2865.02	2802.45	0.011	0.816	-0.293	No_change
14_9841-5p	310	391	388	904	875	919	113.48	122.35	110.25	142.07	134.63	134.66	0.405	0.927	-0.109	No_change
14_9856-5p(cel-miR-1818)	11	11	3	0	0	0	4.03	3.44	0.85	0	0	0	0	114.175	6.835	Up_regulate
14_9882-5p	6	2	4	0	0	2	2.2	0.63	1.14	0	0	0.29	0.001	11.225	3.489	Up_regulate
14_9918-3p(bta-miR-2312)	12	8	8	33	26	36	4.39	2.5	2.27	5.19	4	5.27	0.145	0.681	-0.553	No_change
14_9918-5p	1	0	1	0	1	1	0.37	0	0.28	0	0.15	0.15	0.625	2.023	1.016	No_change
14_9980-5p(bta-miR-2452)	2	0	1	0	0	0	0.73	0	0.28	0	0	0	0.164	14.451	3.853	No_change
14_9981-3p	3	1	8	8	8	5	1.1	0.31	2.27	1.26	1.23	0.73	0.745	1.294	0.372	No_change
15_10832-3p(mmu-miR-5133)	1	1	2	4	4	4	0.37	0.31	0.57	0.63	0.62	0.59	0.791	0.773	-0.371	No_change
15_10832-5p	0	0	1	1	1	3	0	0	0.28	0.16	0.15	0.44	0.627	0.509	-0.974	No_change
15_10845-3p(mmu-miR-6403)	0	0	0	1	1	0	0	0	0	0.16	0.15	0	1	0.207	-2.272	No_change
15_10847-3p(nve-miR-2026-3p)	0	1	0	0	0	3	0	0.31	0	0	0	0.44	1	0.798	-0.326	No_change
15_10889-3p(dme-miR-2495-3p)	0	0	2	1	0	3	0	0	0.57	0.16	0	0.44	1	1.107	0.146	No_change
15_10901-3p(mdo-miR-7386e-5p)	0	0	2	0	0	0	0	0	0.57	0	0	0	0.555	9.394	3.232	No_change
15_10942-3p	5	3	8	21	22	49	1.83	0.94	2.27	3.3	3.39	7.18	0.006	0.401	-1.318	Down_regulate
15_10942-5p(cel-miR-34-5p)	16	13	16	25	31	46	5.86	4.07	4.55	3.93	4.77	6.74	0.946	1.016	0.023	No_change
15_10944-3p	3	4	2	14	12	8	1.1	1.25	0.57	2.2	1.85	1.17	0.279	0.613	-0.706	No_change
15_10944-5p(cel-miR-34-5p)	256	309	339	589	713	920	93.71	96.69	96.33	92.57	109.71	134.8	0.567	0.934	-0.099	No_change
15_11048-5p(hsa-miR-4761-5p)	1	1	0	0	0	1	0.37	0.31	0	0	0	0.15	0.632	3.364	1.75	No_change
15_11163-3p(odi-miR-1486)	0	2	0	0	0	0	0	0.63	0	0	0	0	0.351	9.718	3.281	No_change
15_11233-3p(hsa-miR-4743-3p)	7	5	14	13	23	14	2.56	1.56	3.98	2.04	3.54	2.05	0.685	1.185	0.244	No_change
15_11233-5p	2	6	7	10	12	5	0.73	1.88	1.99	1.57	1.85	0.73	0.55	1.262	0.336	No_change
15_11349-3p(hsa-miR-670-3p)	4	11	6	10	17	28	1.46	3.44	1.7	1.57	2.62	4.1	0.775	0.875	-0.193	No_change
15_11351-3p(mmu-miR-129-1-3p)	7	10	16	11	14	17	2.56	3.13	4.55	1.73	2.15	2.49	0.032	1.783	0.834	No_change
15_11353-3p(hsa-miR-8056)	11	15	8	0	0	0	4.03	4.69	2.27	0	0	0	0	151.142	7.24	Up_regulate
15_11381-3p(chi-miR-2318)	25	25	35	71	107	91	9.15	7.82	9.95	11.16	16.46	13.33	0.052	0.725	-0.465	No_change
15_11387-3p(mmu-miR-130a-3p)	2095	2744	2924	6453	7501	6847	766.92	858.63	830.84	1014.14	1154.16	1003.26	0.062	0.854	-0.228	No_change
15_11387-5p	4	7	3	9	15	18	1.46	2.19	0.85	1.41	2.31	2.64	0.525	0.768	-0.38	No_change
15_11399-3p(mmu-miR-204-5p)	0	4	2	3	1	4	0	1.25	0.57	0.47	0.15	0.59	0.619	1.659	0.73	No_change
15_11411-3p(gga-miR-1744-5p)	1027	978	1030	35	24	30	375.95	306.03	292.67	5.5	3.69	4.4	0	78.938	6.303	Up_regulate
15_11589-3p	0	0	0	0	1	1	0	0	0	0	0.15	0.15	1	0.207	-2.272	No_change
15_11589-5p	1	2	3	5	6	2	0.37	0.63	0.85	0.79	0.92	0.29	1	1.055	0.077	No_change
15_11697-3p	21	27	33	90	76	72	7.69	8.45	9.38	14.14	11.69	10.55	0.128	0.778	-0.362	No_change
15_11697-5p(cel-miR-51-5p)	25918	33102	31851	108829	76510	43870	9487.81	10358	9050.31	17103.3	11772.4	6428.09	0.581	0.911	-0.135	No_change
15_11749-5p(gga-miR-1648-5p)	1	2	0	5	1	4	0.37	0.63	0	0.79	0.15	0.59	0.787	0.704	-0.506	No_change
15_11802-3p(hme-miR-6302-3p)	0	0	0	1	4	1	0	0	0	0.16	0.62	0.15	0.14	0.08	-3.642	No_change
15_11802-5p	0	0	1	2	1	0	0	0	0.28	0.31	0.15	0	1	0.795	-0.331	No_change
15_11888-3p(mmu-miR-326-3p)	21	30	32	26	45	47	7.69	9.39	9.09	4.09	6.92	6.89	0.012	1.606	0.683	No_change
15_11888-5p	0	0	1	0	1	2	0	0	0.28	0	0.15	0.29	1	0.795	-0.331	No_change
15_11985-5p(ppc-miR-8308-5p)	7	10	3	0	0	0	2.56	3.13	0.85	0	0	0	0	90.039	6.492	Up_regulate
16_12074-5p(hsa-miR-539-5p)	0	0	1	0	1	0	0	0	0.28	0	0.15	0	1	1.831	0.872	No_change
16_12184-3p	3	4	7	2	5	1	1.1	1.25	1.99	0.31	0.77	0.15	0.003	3.821	1.934	Up_regulate
16_12184-5p	2	3	3	6	6	5	0.73	0.94	0.85	0.94	0.92	0.73	1	1.075	0.105	No_change
16_12215-3p(ppc-miR-8218a-5p)	1	2	2	3	3	8	0.37	0.63	0.57	0.47	0.46	1.17	1	0.824	-0.279	No_change
16_12220-3p	3	2	2	9	2	3	1.1	0.63	0.57	1.41	0.31	0.44	0.84	1.144	0.195	No_change
16_12220-5p(cel-miR-34-5p)	80	108	125	424	395	276	29.29	33.79	35.52	66.63	60.78	40.44	0.001	0.652	-0.618	No_change
16_12222-3p	3	2	4	6	8	7	1.1	0.63	1.14	0.94	1.23	1.03	1	0.982	-0.026	No_change
16_12222-5p(cel-miR-34-5p)	39	39	49	121	110	80	14.28	12.2	13.92	19.02	16.93	11.72	0.709	0.937	-0.094	No_change
16_12223-3p(cel-miR-34-5p)	375	423	404	1167	1027	895	137.28	132.36	114.79	183.4	158.02	131.14	0.337	0.9	-0.152	No_change
16_12224-3p	1	3	2	7	6	6	0.37	0.94	0.57	1.1	0.92	0.88	0.525	0.731	-0.453	No_change
16_12224-5p(cel-miR-34-5p)	375	423	404	1167	1027	895	137.28	132.36	114.79	183.4	158.02	131.14	0.336	0.9	-0.152	No_change
16_12335-3p	1	1	1	2	1	3	0.37	0.31	0.28	0.31	0.15	0.44	1	1.133	0.181	No_change
16_12335-5p(hsa-miR-635)	0	0	0	2	1	0	0	0	0	0.31	0.15	0	0.514	0.148	-2.755	No_change
16_12363-3p(sme-miR-71a-1-3p)	16	18	17	0	0	0	5.86	5.63	4.83	0	0	0	0	225.196	7.815	Up_regulate
16_12448-3p	0	3	0	5	2	10	0	0.94	0	0.79	0.31	1.47	0.242	0.421	-1.248	No_change
16_12448-5p	14	23	31	55	66	69	5.12	7.2	8.81	8.64	10.16	10.11	0.25	0.815	-0.294	No_change
16_12620-3p(bta-miR-2312)	11	14	9	26	37	39	4.03	4.38	2.56	4.09	5.69	5.71	0.285	0.768	-0.381	No_change
16_12628-3p(mmu-miR-151-3p)	0	2	0	0	0	0	0	0.63	0	0	0	0	0.353	9.717	3.28	No_change
16_12693-5p(hsa-miR-1269a)	154	162	156	18	21	5	56.37	50.69	44.33	2.83	3.23	0.73	0	24.58	4.619	Up_regulate
16_12827-5p(odi-miR-1495)	10	14	12	0	0	0	3.66	4.38	3.41	0	0	0	0	158.964	7.313	Up_regulate
16_12842-3p(hsa-miR-1224-5p)	0	1	1	0	0	0	0	0.31	0.28	0	0	0	0.25	9.772	3.289	No_change
16_12912-3p(oan-miR-1349)	5	11	8	17	20	12	1.83	3.44	2.27	2.67	3.08	1.76	0.74	1.119	0.163	No_change
17_12962-5p(cel-miR-4809-5p)	2	5	7	17	10	9	0.73	1.56	1.99	2.67	1.54	1.32	0.785	0.888	-0.171	No_change
17_13007-3p(hsa-miR-3908)	3	0	1	10	10	8	1.1	0	0.28	1.57	1.54	1.17	0.035	0.34	-1.555	Down_regulate
17_13148-5p	42	57	45	143	110	98	15.37	17.84	12.79	22.47	16.93	14.36	0.719	0.944	-0.084	No_change
17_13243-3p(ssa-miR-146d-3p)	0	2	1	0	0	1	0	0.63	0.28	0	0	0.15	0.137	4.836	2.274	No_change
17_13288-5p	37	32	51	67	66	73	13.54	10.01	14.49	10.53	10.16	10.7	0.069	1.334	0.416	No_change
17_13358-5p(hco-miR-2159-3p)	1	3	0	1	6	5	0.37	0.94	0	0.16	0.92	0.73	0.811	0.777	-0.363	No_change
17_13402-5p(rno-miR-582-3p)	1	1	1	2	2	2	0.37	0.31	0.28	0.31	0.31	0.29	1	1.133	0.181	No_change
17_13410-3p	2	4	3	11	6	9	0.73	1.25	0.85	1.73	0.92	1.32	0.727	0.797	-0.328	No_change
17_13410-5p(hsa-miR-1306-5p)	54	52	65	162	168	147	19.77	16.27	18.47	25.46	25.85	21.54	0.14	0.824	-0.28	No_change
17_13502-3p(sko-miR-4838)	1	1	0	3	1	1	0.37	0.31	0	0.47	0.15	0.15	1	0.924	-0.114	No_change
17_13532-3p(hma-miR-3014)	0	3	0	2	1	0	0	0.94	0	0.31	0.15	0	0.738	2.088	1.062	No_change
17_13596-3p(aca-miR-5416)	2	0	0	2	1	2	0.73	0	0	0.31	0.15	0.29	1	0.935	-0.097	No_change
17_13608-3p(mmu-miR-7050-3p)	1	2	4	1	1	4	0.37	0.63	1.14	0.16	0.15	0.59	0.187	2.534	1.341	No_change
17_13707-5p	33	29	48	60	60	67	12.08	9.07	13.64	9.43	9.23	9.82	0.071	1.345	0.428	No_change
17_13755-5p(gga-miR-1467-5p)	0	0	0	0	1	3	0	0	0	0	0.15	0.44	0.288	0.116	-3.113	No_change
17_13790-3p(mml-miR-224-3p)	0	0	3	4	3	1	0	0	0.85	0.63	0.46	0.15	1	0.853	-0.23	No_change
17_13852-3p(mmu-miR-130a-3p)	453	560	613	1370	1128	1476	165.83	175.23	174.18	215.31	173.56	216.27	0.514	0.937	-0.094	No_change
17_13852-5p	1	0	0	0	2	0	0.37	0	0	0	0.31	0	1	1.151	0.203	No_change
17_13867-5p(bfl-miR-4894)	0	0	0	2	0	0	0	0	0	0.31	0	0	1	0.206	-2.276	No_change
17_13868-3p(bfl-miR-4894)	0	0	0	2	0	0	0	0	0	0.31	0	0	1	0.206	-2.276	No_change
18_13898-5p	0	1	1	3	1	0	0	0.31	0.28	0.47	0.15	0	1	1.126	0.172	No_change
18_13901-3p(bta-miR-2285aa)	4	2	2	0	0	0	1.46	0.63	0.57	0	0	0	0.001	36.172	5.177	Up_regulate
18_13923-3p(dwi-miR-309)	146	162	135	0	1	0	53.45	50.69	38.36	0	0.15	0	0	676.634	9.402	Up_regulate
18_13972-5p(gga-miR-1458)	1	3	2	7	15	10	0.37	0.94	0.57	1.1	2.31	1.47	0.064	0.438	-1.19	No_change
18_13982-5p(bta-miR-2284j)	5	3	1	2	3	2	1.83	0.94	0.28	0.31	0.46	0.29	0.069	2.848	1.51	No_change
18_13988-5p(bta-miR-2284j)	5	3	1	2	3	2	1.83	0.94	0.28	0.31	0.46	0.29	0.069	2.848	1.51	No_change
18_13990-5p(dme-miR-7-5p)	22	29	50	65	73	72	8.05	9.07	14.21	10.22	11.23	10.55	0.669	1.091	0.125	No_change
18_14030-3p	20	12	15	37	25	42	7.32	3.75	4.26	5.81	3.85	6.15	0.849	1.047	0.067	No_change
18_14030-5p(oan-miR-1348)	399	524	601	1052	1198	1154	146.06	163.97	170.77	165.33	184.33	169.09	0.817	1.021	0.031	No_change
18_14051-3p(mmu-miR-184-3p)	1	7	5	18	13	20	0.37	2.19	1.42	2.83	2	2.93	0.11	0.585	-0.772	No_change
18_14230-5p(crm-miR-67-5p)	1	0	0	1	0	0	0.37	0	0	0.16	0	0	1	1.881	0.912	No_change
18_14274-5p(bta-miR-2284j)	1	0	3	0	2	4	0.37	0	0.85	0	0.31	0.59	0.779	1.475	0.56	No_change
18_14276-3p	1	0	6	5	4	13	0.37	0	1.7	0.79	0.62	1.9	0.543	0.719	-0.476	No_change
18_14276-5p(bta-miR-2284j)	239	265	328	684	826	813	87.49	82.92	93.2	107.5	127.09	119.13	0.043	0.821	-0.284	No_change
18_14305-3p(rno-miR-342-3p)	1570	1801	2257	4080	4402	3472	574.73	563.55	641.32	641.2	677.33	508.74	0.436	1.076	0.106	No_change
18_14305-5p	25	37	36	85	74	80	9.15	11.58	10.23	13.36	11.39	11.72	0.69	0.938	-0.092	No_change
18_14311-3p(rno-miR-345-3p)	234	311	347	798	825	900	85.66	97.32	98.6	125.41	126.94	131.87	0.019	0.807	-0.309	No_change
18_14311-5p	73	93	117	176	227	239	26.72	29.1	33.24	27.66	34.93	35.02	0.984	1.006	0.008	No_change
18_14348-3p	1	2	2	1	8	1	0.37	0.63	0.57	0.16	1.23	0.15	1	1.136	0.183	No_change
18_14348-5p(mmu-miR-3086-3p)	6	5	9	12	15	13	2.2	1.56	2.56	1.89	2.31	1.9	0.705	1.143	0.193	No_change
18_14463-3p(hsa-miR-656-3p)	6	6	7	17	14	13	2.2	1.88	1.99	2.67	2.15	1.9	1	0.99	-0.015	No_change
18_14539-3p(str-miR-9-3p)	10	11	13	36	27	28	3.66	3.44	3.69	5.66	4.15	4.1	0.56	0.857	-0.223	No_change
18_14563-5p(mmu-miR-7058-3p)	0	2	0	2	3	5	0	0.63	0	0.31	0.46	0.73	0.362	0.485	-1.044	No_change
18_14616-3p	0	0	0	3	3	0	0	0	0	0.47	0.46	0	0.133	0.08	-3.643	No_change
18_14616-5p	0	2	1	2	0	1	0	0.63	0.28	0.31	0	0.15	0.692	2.095	1.067	No_change
18_14670-3p(mmu-miR-7090-3p)	0	0	0	1	0	1	0	0	0	0.16	0	0.15	1	0.207	-2.272	No_change
18_14725-5p(mmu-miR-204-5p)	19	20	22	53	58	92	6.96	6.26	6.25	8.33	8.92	13.48	0.067	0.691	-0.532	No_change
18_14773-5p(bta-miR-2917)	0	2	1	8	6	11	0	0.63	0.28	1.26	0.92	1.61	0.02	0.289	-1.789	Down_regulate
18_14793-5p(str-miR-7880k-5p)	6	3	8	9	14	23	2.2	0.94	2.27	1.41	2.15	3.37	0.655	0.849	-0.236	No_change
18_14815-3p	0	0	0	2	2	1	0	0	0	0.31	0.31	0.15	0.25	0.095	-3.403	No_change
18_14815-5p(dme-miR-1015-3p)	0	0	0	5	5	3	0	0	0	0.79	0.77	0.44	0.022	0.039	-4.695	Down_regulate
18_14816-3p(dme-miR-1015-3p)	0	0	0	5	5	3	0	0	0	0.79	0.77	0.44	0.022	0.039	-4.695	Down_regulate
18_14883-5p	112	155	131	317	282	243	41	48.5	37.22	49.82	43.39	35.61	0.49	1.087	0.12	No_change
18_14907-5p(crm-miR-67-5p)	1	0	0	1	0	0	0.37	0	0	0.16	0	0	1	1.881	0.911	No_change
18_14939-5p(prd-miR-7907a-3p)	4273	4863	3660	0	1	1	1564.22	1521.69	1039.97	0	0.15	0.15	0	11877.5	13.536	Up_regulate
18_14944-3p(bta-miR-2285o)	1	5	3	7	6	7	0.37	1.56	0.85	1.1	0.92	1.03	1	1.029	0.041	No_change
18_14946-3p	48	69	60	133	125	139	17.57	21.59	17.05	20.9	19.23	20.37	0.881	1.022	0.032	No_change
18_14946-5p	2	0	0	0	0	0	0.73	0	0	0	0	0	0.364	10.557	3.4	No_change
18_14948-3p(mmu-miR-3069-3p)	73	83	85	186	229	164	26.72	25.97	24.15	29.23	35.24	24.03	0.763	0.958	-0.062	No_change
18_14948-5p	3	7	9	28	23	24	1.1	2.19	2.56	4.4	3.54	3.52	0.041	0.581	-0.783	No_change
18_14949-5p(rmi-miR-5322)	16	18	32	49	29	36	5.86	5.63	9.09	7.7	4.46	5.27	0.201	1.314	0.394	No_change
18_14979-3p	1	3	4	0	3	1	0.37	0.94	1.14	0	0.46	0.15	0.023	4.164	2.058	Up_regulate
18_14979-5p(mmu-miR-1247-5p)	22	20	30	13	11	12	8.05	6.26	8.52	2.04	1.69	1.76	0	4.53	2.18	Up_regulate
18_15001-5p(bta-miR-2284j)	9	10	15	26	28	37	3.29	3.13	4.26	4.09	4.31	5.42	0.565	0.855	-0.226	No_change
18_15014-5p(rno-miR-487b-5p)	68	74	30	1	1	2	24.89	23.16	8.52	0.16	0.15	0.29	0	90.6	6.501	Up_regulate
19_15059-3p(mmu-miR-128-3p)	405	587	588	1682	1675	1478	148.26	183.68	167.08	264.34	257.73	216.57	0.002	0.746	-0.423	No_change
19_15063-3p	2	1	0	1	0	4	0.73	0.31	0	0.16	0	0.59	0.758	1.366	0.45	No_change
19_15104-3p(mdo-miR-7282-5p)	0	1	0	1	0	3	0	0.31	0	0.16	0	0.44	1	0.621	-0.686	No_change
19_15104-5p	1	0	1	1	2	1	0.37	0	0.28	0.16	0.31	0.15	1	1.128	0.174	No_change
19_15177-3p(dme-miR-2a-2-5p)	0	1	2	1	3	1	0	0.31	0.57	0.16	0.46	0.15	1	1.338	0.42	No_change
19_15182-5p(mmu-miR-138-5p)	11	13	18	28	51	46	4.03	4.07	5.11	4.4	7.85	6.74	0.271	0.769	-0.378	No_change
19_15263-3p(eca-miR-9011)	0	0	0	0	0	2	0	0	0	0	0	0.29	1	0.207	-2.271	No_change
19_15368-5p(mmu-miR-135a-5p)	9	7	8	44	46	59	3.29	2.19	2.27	6.91	7.08	8.65	0	0.372	-1.425	Down_regulate
19_15372-5p(hsa-miR-4638-3p)	2	0	0	2	0	1	0.73	0	0	0.31	0	0.15	1	1.497	0.582	No_change
19_15473-3p(gga-miR-6615-5p)	1	1	5	3	9	10	0.37	0.31	1.42	0.47	1.38	1.47	0.598	0.73	-0.454	No_change
19_15474-5p(gga-miR-6615-5p)	1	1	5	3	9	10	0.37	0.31	1.42	0.47	1.38	1.47	0.598	0.73	-0.454	No_change
19_15494-5p(bta-miR-2431-5p)	2	3	0	1	3	3	0.73	0.94	0	0.16	0.46	0.44	0.571	1.603	0.68	No_change
19_15520-5p(ppy-miR-133a)	0	1	1	0	0	4	0	0.31	0.28	0	0	0.59	1	1.116	0.158	No_change
19_15558-3p(hsa-miR-1236-5p)	2	2	1	9	4	2	0.73	0.63	0.28	1.41	0.62	0.29	0.83	0.774	-0.37	No_change
19_15594-3p(aca-miR-130a-2-5p)	0	0	0	2	0	0	0	0	0	0.31	0	0	1	0.206	-2.276	No_change
19_15727-5p(cte-miR-1987)	63	113	73	164	108	15	23.06	35.36	20.74	25.77	16.62	2.2	0.085	1.986	0.99	No_change
19_15793-5p(pma-miR-4570)	0	2	0	4	1	2	0	0.63	0	0.63	0.15	0.29	0.746	0.677	-0.562	No_change
19_15795-5p(hsa-miR-362-5p)	0	1	1	1	1	0	0	0.31	0.28	0.16	0.15	0	0.625	2.023	1.016	No_change
19_15804-3p(bta-miR-2426)	0	0	0	3	1	2	0	0	0	0.47	0.15	0.29	0.125	0.08	-3.643	No_change
19_15850-3p(hsa-miR-520a-5p)	1	1	1	0	0	0	0.37	0.31	0.28	0	0	0	0.125	14.16	3.824	No_change
19_15885-5p(rno-miR-191b)	2	3	4	12	13	21	0.73	0.94	1.14	1.89	2	3.08	0.039	0.454	-1.14	Down_regulate
19_15902-3p(hsa-miR-5002-3p)	1	4	1	4	2	1	0.37	1.25	0.28	0.63	0.31	0.15	0.292	1.896	0.923	No_change
19_15914-3p(aca-miR-5407-3p)	15	10	21	27	30	25	5.49	3.13	5.97	4.24	4.62	3.66	0.282	1.283	0.36	No_change
19_15960-3p(bta-miR-1843)	0	4	2	4	3	1	0	1.25	0.57	0.63	0.46	0.15	0.619	1.659	0.73	No_change
19_15984-3p	1	2	4	5	1	4	0.37	0.63	1.14	0.79	0.15	0.59	0.463	1.57	0.651	No_change
1_1032-5p(ssc-miR-9839-5p)	2	0	1	0	0	0	0.73	0	0.28	0	0	0	0.164	14.449	3.853	No_change
1_1039-3p(bta-miR-2285b)	3	6	7	15	10	18	1.1	1.88	1.99	2.36	1.54	2.64	0.612	0.852	-0.231	No_change
1_1096-5p(gga-miR-3526)	7	8	5	0	0	0	2.56	2.5	1.42	0	0	0	0	88.737	6.471	Up_regulate
1_1152-5p(mmu-miR-186-5p)	72	93	79	0	0	0	26.36	29.1	22.45	0	0	0	0	1077.57	10.074	Up_regulate
1_1186-5p(hsa-miR-4529-3p)	0	1	0	4	3	2	0	0.31	0	0.63	0.46	0.29	0.289	0.295	-1.76	No_change
1_1237-3p(hsa-miR-500a-3p)	2	3	0	1	0	0	0.73	0.94	0	0.16	0	0	0.027	7.988	2.998	Up_regulate
1_1336-5p(dps-miR-2521)	3	5	5	0	0	0	1.1	1.56	1.42	0	0	0	0	58.025	5.859	Up_regulate
1_1368-5p(api-miR-3015a)	0	0	0	2	0	2	0	0	0	0.31	0	0.29	0.261	0.115	-3.115	No_change
1_1371-3p	2	1	0	16	9	6	0.73	0.31	0	2.51	1.38	0.88	0.014	0.236	-2.084	Down_regulate
1_1371-5p	0	0	1	4	0	2	0	0	0.28	0.63	0	0.29	0.704	0.429	-1.222	No_change
1_144-3p	880	1038	1133	3340	3469	3786	322.14	324.8	321.94	524.91	533.77	554.75	0	0.662	-0.596	No_change
1_144-5p(hsa-miR-30a-5p)	24534	29721	33605	81518	74836	85891	8981.17	9300.03	9548.7	12811.2	11514.9	12585.3	0.025	0.831	-0.268	No_change
1_1453-3p(mmu-miR-151-3p)	2	6	1	0	1	0	0.73	1.88	0.28	0	0.15	0	0.002	13.968	3.804	Up_regulate
1_1564-3p	1	3	1	7	3	3	0.37	0.94	0.28	1.1	0.46	0.44	1	0.885	-0.176	No_change
1_1564-5p	1	0	0	2	0	1	0.37	0	0	0.31	0	0.15	1	0.804	-0.314	No_change
1_1627-3p(hsa-miR-1252-3p)	3	7	1	0	0	0	1.1	2.19	0.28	0	0	0	0.001	49.836	5.639	Up_regulate
1_17-3p(hsa-miR-6724-5p)	0	0	0	1	1	3	0	0	0	0.16	0.15	0.44	0.253	0.095	-3.403	No_change
1_1728-5p(cel-miR-239b-3p)	1	0	0	2	1	2	0.37	0	0	0.31	0.15	0.29	1	0.509	-0.974	No_change
1_1911-3p(sko-miR-4829a)	3	7	7	27	15	13	1.1	2.19	1.99	4.24	2.31	1.9	0.278	0.707	-0.5	No_change
1_1911-5p	4	4	5	20	12	13	1.46	1.25	1.42	3.14	1.85	1.9	0.3	0.665	-0.588	No_change
1_1918-5p(dre-miR-459-5p)	1	0	1	0	1	0	0.37	0	0.28	0	0.15	0	0.631	3.356	1.747	No_change
1_1925-3p(str-miR-9-3p)	10	11	13	36	27	28	3.66	3.44	3.69	5.66	4.15	4.1	0.56	0.857	-0.223	No_change
1_1961-5p(mmu-miR-1905)	0	0	1	0	1	0	0	0	0.28	0	0.15	0	1	1.83	0.872	No_change
1_1991-3p	1	0	2	2	3	1	0.37	0	0.57	0.31	0.46	0.15	1	1.133	0.18	No_change
1_1991-5p(mmu-miR-149-5p)	958	1176	1193	1947	2383	1604	350.7	367.98	338.99	305.99	366.67	235.03	0.02	1.29	0.367	No_change
1_2056-3p(oan-miR-1420e-5p)	4	3	2	6	11	8	1.46	0.94	0.57	0.94	1.69	1.17	0.729	0.83	-0.269	No_change
1_210-5p(ppc-miR-8357-3p)	3	0	4	4	5	6	1.1	0	1.14	0.63	0.77	0.88	1	1.067	0.094	No_change
1_2174-3p	2	0	4	6	9	1	0.73	0	1.14	0.94	1.38	0.15	0.858	0.859	-0.219	No_change
1_2174-5p	0	0	1	2	4	0	0	0	0.28	0.31	0.62	0	0.704	0.429	-1.22	No_change
1_2200-3p(mml-miR-141-3p)	0	0	2	0	0	0	0	0	0.57	0	0	0	0.554	9.397	3.232	No_change
1_2205-5p(hsa-miR-647)	0	0	0	5	1	0	0	0	0	0.79	0.15	0	0.18	0.08	-3.648	No_change
1_2206-3p(hsa-miR-647)	0	0	0	5	1	0	0	0	0	0.79	0.15	0	0.179	0.08	-3.648	No_change
1_2264-3p(mmu-miR-101b-3p)	8640	10053	11149	19848	25487	22200	3162.85	3145.69	3167.93	3119.27	3921.63	3252.88	0.859	1.016	0.023	No_change
1_2264-5p	22	21	47	45	55	46	8.05	6.57	13.35	7.07	8.46	6.74	0.086	1.397	0.482	No_change
1_2287-3p	10	9	13	16	26	27	3.66	2.82	3.69	2.51	4	3.96	0.854	1.063	0.088	No_change
1_2287-5p(mmu-miR-186-5p)	27008	33167	38255	74473	64309	79492	9886.83	10378.3	10870	11704	9895.09	11647.6	0.731	1.031	0.044	No_change
1_234-5p(mml-miR-7189-3p)	0	4	4	9	3	5	0	1.25	1.14	1.41	0.46	0.73	1	1.061	0.086	No_change
1_2387-5p	0	0	0	0	0	2	0	0	0	0	0	0.29	1	0.207	-2.271	No_change
1_2440-3p(gsa-miR-278-5p)	1	1	0	7	7	5	0.37	0.31	0	1.1	1.08	0.73	0.049	0.261	-1.936	Down_regulate
1_2467-5p(ame-miR-3725)	0	2	0	0	0	1	0	0.63	0	0	0	0.15	0.69	3.339	1.74	No_change
1_2494-3p(mmu-miR-881-3p)	0	0	0	2	2	1	0	0	0	0.31	0.31	0.15	0.25	0.095	-3.403	No_change
1_2496-3p(mmu-miR-541-5p)	19	19	17	0	0	0	6.96	5.95	4.83	0	0	0	0	243.521	7.928	Up_regulate
1_2553-5p(cin-miR-4172-3p)	0	0	0	2	0	0	0	0	0	0.31	0	0	1	0.206	-2.276	No_change
1_2705-5p(dps-miR-2573-5p)	1	6	7	18	13	14	0.37	1.88	1.99	2.83	2	2.05	0.307	0.712	-0.491	No_change
1_2706-3p(dps-miR-2573-5p)	1	6	7	18	13	14	0.37	1.88	1.99	2.83	2	2.05	0.307	0.712	-0.491	No_change
1_2732-3p(hsa-miR-18a-3p)	4	1	4	6	5	4	1.46	0.31	1.14	0.94	0.77	0.59	0.687	1.363	0.447	No_change
1_2743-5p(cel-miR-50-5p)	2	4	6	14	12	18	0.73	1.25	1.7	2.2	1.85	2.64	0.182	0.627	-0.672	No_change
1_2783-3p	2	2	1	5	3	1	0.73	0.63	0.28	0.79	0.46	0.15	0.793	1.258	0.331	No_change
1_2783-5p(dme-miR-9a-5p)	36	38	42	82	105	83	13.18	11.89	11.93	12.89	16.16	12.16	0.969	0.987	-0.018	No_change
1_2854-3p(eca-miR-8919)	4304	4590	4496	3014	3132	3624	1575.57	1436.26	1277.52	473.67	481.91	531.01	0	3.184	1.671	Up_regulate
1_292-5p	51	53	73	24	21	11	18.67	16.58	20.74	3.77	3.23	1.61	0	7.175	2.843	Up_regulate
1_293-3p(aca-miR-5423)	9	14	15	0	0	0	3.29	4.38	4.26	0	0	0	0	167.618	7.389	Up_regulate
1_2957-3p	0	1	0	1	1	2	0	0.31	0	0.16	0.15	0.29	1	0.622	-0.685	No_change
1_2957-5p	0	1	2	3	2	5	0	0.31	0.57	0.47	0.31	0.73	0.556	0.701	-0.512	No_change
1_2971-3p	0	2	2	2	2	7	0	0.63	0.57	0.31	0.31	1.03	1	0.834	-0.262	No_change
1_2971-5p(mmu-miR-155-5p)	1638	1938	2380	4208	4212	4427	599.62	606.42	676.27	661.32	648.09	648.67	0.488	1.059	0.083	No_change
1_3022-3p(hsa-miR-642a-3p)	0	0	4	1	0	1	0	0	1.14	0.16	0	0.15	0.314	3.659	1.872	No_change
1_3237-3p	13	15	22	82	53	51	4.76	4.69	6.25	12.89	8.15	7.47	0.017	0.614	-0.703	No_change
1_3237-5p(bta-miR-6529a)	724	778	955	2547	2744	2010	265.03	243.44	271.36	400.28	422.21	294.52	0.013	0.773	-0.372	No_change
1_3330-3p(mdo-miR-7316-3p)	0	0	0	0	3	1	0	0	0	0	0.46	0.15	0.288	0.116	-3.112	No_change
1_3335-5p(mmu-miR-666-3p)	0	0	1	0	1	1	0	0	0.28	0	0.15	0.15	1	1.11	0.151	No_change
1_3400-3p(hsa-miR-28-3p)	10415	10237	12421	29423	29623	25283	3812.62	3203.27	3529.37	4624.05	4558.03	3704.61	0.295	0.906	-0.142	No_change
1_3400-5p	2808	3841	3779	9023	10143	8395	1027.93	1201.89	1073.78	1418.04	1560.68	1230.09	0.113	0.867	-0.206	No_change
1_3589-3p	43	57	67	140	161	219	15.74	17.84	19.04	22	24.77	32.09	0.031	0.734	-0.447	No_change
1_3589-5p(hsa-miR-15a-5p)	699	872	989	1724	1667	2163	255.88	272.86	281.02	270.94	256.5	316.94	0.591	1.054	0.076	No_change
1_3643-5p(hsa-miR-26b-3p)	0	0	0	0	1	2	0	0	0	0	0.15	0.29	0.511	0.148	-2.754	No_change
1_393-3p	2	2	7	13	12	15	0.73	0.63	1.99	2.04	1.85	2.2	0.205	0.632	-0.661	No_change
1_393-5p	1	1	0	1	0	0	0.37	0.31	0	0.16	0	0	0.633	3.364	1.75	No_change
1_563-3p(hsa-miR-197-3p)	334	386	418	823	867	896	122.27	120.78	118.77	129.34	133.4	131.29	0.894	1.012	0.017	No_change
1_563-5p	1	0	1	0	2	1	0.37	0	0.28	0	0.31	0.15	1	1.449	0.535	No_change
1_907-3p	0	3	0	0	3	2	0	0.94	0	0	0.46	0.29	1	1.337	0.419	No_change
1_907-5p(hsa-miR-548s)	2	0	4	6	11	7	0.73	0	1.14	0.94	1.69	1.03	0.257	0.581	-0.783	No_change
1_985-3p	12	22	16	41	43	43	4.39	6.88	4.55	6.44	6.62	6.3	0.644	0.902	-0.149	No_change
1_985-5p	1	0	2	0	0	0	0.37	0	0.57	0	0	0	0.146	14.116	3.819	No_change
20_19727-3p(dme-miR-316-3p)	0	5	3	0	0	0	0	1.56	0.85	0	0	0	0.008	35.26	5.14	Up_regulate
20_19731-3p(hsa-miR-29b-1-5p)	0	1	3	3	5	5	0	0.31	0.85	0.47	0.77	0.73	0.613	0.715	-0.484	No_change
20_19767-3p(hsa-miR-219a-1-3p)	5	1	4	3	13	9	1.83	0.31	1.14	0.47	2	1.32	1	0.927	-0.11	No_change
20_19767-5p	2	2	5	7	7	7	0.73	0.63	1.42	1.1	1.08	1.03	1	0.982	-0.027	No_change
20_19780-5p(aqu-miR-2018-3p)	1	2	2	4	3	3	0.37	0.63	0.57	0.63	0.46	0.44	1	1.138	0.186	No_change
20_19792-5p(bma-miR-268)	0	0	2	0	0	0	0	0	0.57	0	0	0	0.554	9.396	3.232	No_change
20_19985-3p(mmu-miR-133a-3p)	5	4	5	12	8	11	1.83	1.25	1.42	1.89	1.23	1.61	1	1.034	0.049	No_change
20_20011-3p(sme-miR-1175-5p)	18	14	17	58	54	46	6.59	4.38	4.83	9.12	8.31	6.74	0.102	0.714	-0.485	No_change
20_20011-5p	0	1	0	2	1	1	0	0.31	0	0.31	0.15	0.15	1	0.622	-0.685	No_change
20_20018-5p	0	2	3	2	1	2	0	0.63	0.85	0.31	0.15	0.29	0.354	2.161	1.111	No_change
20_20191-3p(hsa-miR-575)	236	256	278	651	605	667	86.39	80.11	78.99	102.31	93.09	97.73	0.411	0.923	-0.116	No_change
20_20192-3p	97	107	119	222	257	318	35.51	33.48	33.81	34.89	39.54	46.6	0.587	0.932	-0.101	No_change
20_20192-5p(hsa-miR-575)	236	256	278	651	605	667	86.39	80.11	78.99	102.31	93.09	97.73	0.411	0.923	-0.116	No_change
20_20223-3p(mmu-miR-425-3p)	5	10	16	17	27	17	1.83	3.13	4.55	2.67	4.15	2.49	0.71	1.154	0.206	No_change
20_20315-3p(dps-miR-2572-5p)	11	19	15	0	0	0	4.03	5.95	4.26	0	0	0	0	198.366	7.632	Up_regulate
20_20321-3p(mdo-miR-7270-3p)	1	0	0	4	2	2	0.37	0	0	0.63	0.31	0.29	0.454	0.33	-1.599	No_change
20_20340-5p(ppc-miR-2247)	2	6	4	17	15	20	0.73	1.88	1.14	2.67	2.31	2.93	0.077	0.533	-0.909	No_change
20_20352-5p	1	2	3	4	8	4	0.37	0.63	0.85	0.63	1.23	0.59	0.824	0.863	-0.212	No_change
20_20411-5p	5	5	6	13	13	8	1.83	1.56	1.7	2.04	2	1.17	0.888	1.077	0.107	No_change
20_20442-3p	1	0	0	2	2	4	0.37	0	0	0.31	0.31	0.59	0.453	0.33	-1.6	No_change
20_20442-5p	0	0	0	0	1	2	0	0	0	0	0.15	0.29	0.512	0.148	-2.753	No_change
20_20488-3p(hsa-miR-660-3p)	4	4	1	5	3	5	1.46	1.25	0.28	0.79	0.46	0.73	0.402	1.569	0.65	No_change
20_20581-5p	0	1	0	2	1	1	0	0.31	0	0.31	0.15	0.15	1	0.622	-0.685	No_change
20_20584-3p(sme-miR-1175-5p)	18	14	17	58	54	46	6.59	4.38	4.83	9.12	8.31	6.74	0.102	0.714	-0.485	No_change
20_20584-5p	0	1	0	2	1	1	0	0.31	0	0.31	0.15	0.15	1	0.622	-0.685	No_change
20_20647-3p	3	4	4	9	9	9	1.1	1.25	1.14	1.41	1.38	1.32	1	0.934	-0.098	No_change
20_20647-5p(mmu-miR-877-5p)	113	99	126	289	410	230	41.37	30.98	35.8	45.42	63.09	33.7	0.268	0.842	-0.248	No_change
20_20687-5p(ppy-miR-613)	1	0	1	0	0	0	0.37	0	0.28	0	0	0	0.258	9.785	3.291	No_change
20_20754-3p(dme-miR-1014-3p)	1	0	2	0	0	0	0.37	0	0.57	0	0	0	0.146	14.117	3.819	No_change
20_20880-3p(hsa-miR-3199)	8	10	11	32	30	27	2.93	3.13	3.13	5.03	4.62	3.96	0.25	0.748	-0.42	No_change
20_20913-3p(mml-miR-7192-5p)	91	97	113	168	220	215	33.31	30.35	32.11	26.4	33.85	31.5	0.249	1.147	0.198	No_change
20_20920-3p	11	8	13	27	29	21	4.03	2.5	3.69	4.24	4.46	3.08	0.929	0.953	-0.069	No_change
20_20920-5p	0	0	0	0	0	2	0	0	0	0	0	0.29	1	0.207	-2.271	No_change
21_20934-5p(prd-miR-7919-3p)	2	3	0	0	2	4	0.73	0.94	0	0	0.31	0.59	0.595	1.861	0.896	No_change
21_20944-3p	1	2	0	3	4	6	0.37	0.63	0	0.47	0.62	0.88	0.429	0.547	-0.87	No_change
21_20944-5p(oan-miR-1421k-5p)	170	205	252	420	394	542	62.23	64.15	71.6	66.01	60.62	79.42	0.638	1.056	0.079	No_change
21_20983-3p(mmu-miR-7062-3p)	3	5	8	0	0	0	1.1	1.56	2.27	0	0	0	0	71.183	6.153	Up_regulate
21_20987-3p(hsa-miR-548as-3p)	357	468	465	1546	1185	706	130.69	146.44	132.13	242.97	182.33	103.45	0.351	0.86	-0.218	No_change
21_21004-5p(prd-miR-7888-3p)	121	138	127	0	0	0	44.29	43.18	36.09	0	0	0	0	1709.57	10.739	Up_regulate
21_21009-3p	20	26	29	80	59	38	7.32	8.14	8.24	12.57	9.08	5.57	0.894	0.968	-0.046	No_change
21_21011-3p(cin-miR-4040-3p)	0	2	1	3	4	0	0	0.63	0.28	0.47	0.62	0	1	0.98	-0.03	No_change
21_21029-3p(mml-miR-624)	0	0	0	1	1	1	0	0	0	0.16	0.15	0.15	0.5	0.148	-2.754	No_change
21_21059-3p(ame-miR-3772)	532	696	761	1575	1373	1697	194.75	217.79	216.23	247.52	211.26	248.65	0.816	0.978	-0.032	No_change
21_21059-5p	177	228	232	415	373	379	64.79	71.34	65.92	65.22	57.39	55.53	0.022	1.251	0.323	No_change
21_21172-3p	11	7	12	30	26	29	4.03	2.19	3.41	4.71	4	4.25	0.488	0.811	-0.302	No_change
21_21172-5p(bta-miR-2284j)	24	32	18	48	63	59	8.79	10.01	5.11	7.54	9.69	8.65	1	1.006	0.009	No_change
21_21326-5p(hsa-miR-4476)	0	0	1	2	2	0	0	0	0.28	0.31	0.31	0	0.629	0.621	-0.687	No_change
21_21437-3p(hsa-miR-4286)	1	0	3	1	2	6	0.37	0	0.85	0.16	0.31	0.88	1	1.009	0.014	No_change
21_21466-3p(mmu-miR-677-5p)	151	94	164	176	75	203	55.28	29.41	46.6	27.66	11.54	29.74	0.001	2.093	1.066	Up_regulate
21_21466-5p	0	0	1	1	1	2	0	0	0.28	0.16	0.15	0.29	0.625	0.622	-0.685	No_change
21_21470-3p(cqu-miR-2941-1-5p)	0	0	1	4	5	2	0	0	0.28	0.63	0.77	0.29	0.11	0.244	-2.035	No_change
21_21559-3p(bta-miR-2285b)	8	24	19	28	29	38	2.93	7.51	5.4	4.4	4.46	5.57	0.458	1.219	0.286	No_change
21_21559-5p	0	2	1	4	9	6	0	0.63	0.28	0.63	1.38	0.88	0.106	0.378	-1.402	No_change
21_21587-5p(hsa-miR-6741-5p)	0	0	0	0	1	1	0	0	0	0	0.15	0.15	1	0.207	-2.272	No_change
21_21602-3p(mdo-miR-7351-3p)	27	42	26	0	0	0	9.88	13.14	7.39	0	0	0	0	420.386	8.716	Up_regulate
21_21625-5p(gga-miR-1465)	0	0	0	2	0	0	0	0	0	0.31	0	0	1	0.206	-2.276	No_change
21_21859-3p	2	4	3	2	3	8	0.73	1.25	0.85	0.31	0.46	1.17	0.402	1.562	0.644	No_change
21_21859-5p(hsa-miR-192-5p)	4998	6164	6222	9484	10635	11739	1829.62	1928.78	1767.95	1490.48	1636.38	1720.07	0.01	1.256	0.329	No_change
21_21860-3p(hsa-miR-192-5p)	4998	6164	6222	9484	10635	11739	1829.62	1928.78	1767.95	1490.48	1636.38	1720.07	0.01	1.256	0.329	No_change
21_21918-3p(hsa-miR-6729-3p)	2	3	2	5	5	8	0.73	0.94	0.57	0.79	0.77	1.17	1	0.894	-0.162	No_change
21_21934-3p(gga-miR-1577)	0	0	0	0	0	2	0	0	0	0	0	0.29	1	0.207	-2.271	No_change
22_22183-3p(bta-miR-2441)	6	8	15	0	0	0	2.2	2.5	4.26	0	0	0	0	127.534	6.995	Up_regulate
22_22194-3p	0	0	0	0	1	1	0	0	0	0	0.15	0.15	1	0.207	-2.272	No_change
22_22194-5p(mmu-miR-146a-5p)	179	237	248	198	154	305	65.53	74.16	70.47	31.12	23.7	44.69	0	2.311	1.209	Up_regulate
22_22212-5p	4	4	7	12	13	14	1.46	1.25	1.99	1.89	2	2.05	0.786	0.882	-0.182	No_change
22_22264-3p	0	1	0	1	0	0	0	0.31	0	0.16	0	0	1	1.845	0.883	No_change
22_22264-5p	0	1	1	6	4	1	0	0.31	0.28	0.94	0.62	0.15	0.254	0.441	-1.18	No_change
22_22356-5p(gga-miR-2128)	0	0	1	0	3	0	0	0	0.28	0	0.46	0	1	0.784	-0.351	No_change
22_22366-5p(bta-miR-2284l)	4	1	0	4	4	5	1.46	0.31	0	0.63	0.62	0.73	1	0.902	-0.149	No_change
22_22380-5p(gga-miR-6691-5p)	1	2	6	4	1	3	0.37	0.63	1.7	0.63	0.15	0.44	0.172	2.457	1.297	No_change
22_22386-5p(ppc-miR-8272-5p)	15	5	5	0	2	0	5.49	1.56	1.42	0	0.31	0	0	24.041	4.587	Up_regulate
22_22555-3p(ppc-miR-8332-5p)	0	1	3	7	10	5	0	0.31	0.85	1.1	1.54	0.73	0.093	0.428	-1.223	No_change
22_22555-5p	1	0	1	0	2	1	0.37	0	0.28	0	0.31	0.15	1	1.449	0.535	No_change
22_22615-3p	196	258	313	672	854	714	71.75	80.73	88.94	105.61	131.4	104.62	0.015	0.78	-0.358	No_change
22_22615-5p(hsa-miR-1307-5p)	678	758	711	1521	2144	2699	248.2	237.19	202.03	239.04	329.89	395.47	0.075	0.784	-0.352	No_change
22_22645-5p(oan-miR-1349)	2	1	0	5	3	1	0.73	0.31	0	0.79	0.46	0.15	1	0.782	-0.354	No_change
22_22735-3p	2	0	2	4	2	1	0.73	0	0.57	0.63	0.31	0.15	0.763	1.289	0.366	No_change
22_22735-5p(hsa-miR-4282)	4	6	5	7	14	10	1.46	1.88	1.42	1.1	2.15	1.47	0.883	1.107	0.146	No_change
23_22843-3p(mmu-miR-187-3p)	19	18	17	87	113	103	6.96	5.63	4.83	13.67	17.39	15.09	0	0.411	-1.282	Down_regulate
23_22844-5p(mmu-miR-187-3p)	19	18	17	87	113	103	6.96	5.63	4.83	13.67	17.39	15.09	0	0.411	-1.282	Down_regulate
23_22868-5p(hsa-miR-6840-3p)	3	1	5	4	6	4	1.1	0.31	1.42	0.63	0.92	0.59	0.535	1.455	0.541	No_change
23_22883-3p	3	2	2	3	4	2	1.1	0.63	0.57	0.47	0.62	0.29	0.455	1.738	0.798	No_change
23_22883-5p(tca-miR-3825-5p)	3	1	1	3	2	2	1.1	0.31	0.28	0.47	0.31	0.29	0.556	1.596	0.674	No_change
23_22893-3p(hsa-miR-1976)	0	0	2	0	0	1	0	0	0.57	0	0	0.15	1	3.244	1.698	No_change
23_22931-3p(cel-miR-1-3p)	6	9	14	46	47	39	2.2	2.82	3.98	7.23	7.23	5.71	0.002	0.503	-0.99	No_change
23_23046-5p(efu-miR-9223h)	11	13	23	17	30	15	4.03	4.07	6.54	2.67	4.62	2.2	0.031	1.72	0.782	No_change
23_23183-3p	0	1	1	1	1	9	0	0.31	0.28	0.16	0.15	1.32	0.461	0.437	-1.193	No_change
23_23183-5p	2	3	1	6	7	5	0.73	0.94	0.28	0.94	1.08	0.73	0.832	0.77	-0.377	No_change
23_23200-3p	3	3	4	7	10	19	1.1	0.94	1.14	1.1	1.54	2.78	0.32	0.642	-0.64	No_change
23_23200-5p	3	3	1	2	6	2	1.1	0.94	0.28	0.31	0.92	0.29	0.475	1.58	0.66	No_change
23_23275-5p(mmu-miR-3073a-3p)	1	0	0	0	0	3	0.37	0	0	0	0	0.44	1	0.825	-0.277	No_change
23_23390-3p(hsa-miR-548d-3p)	5	8	3	0	0	0	1.83	2.5	0.85	0	0	0	0	71.583	6.162	Up_regulate
24_23512-5p	1	0	1	4	2	0	0.37	0	0.28	0.63	0.31	0	1	0.783	-0.353	No_change
24_23549-3p(mmu-miR-193a-3p)	1824	2575	2766	4605	5227	7623	667.71	805.75	785.95	723.71	804.27	1116.97	0.594	0.935	-0.096	No_change
24_23549-5p	19	41	29	79	67	78	6.96	12.83	8.24	12.42	10.31	11.43	0.576	0.907	-0.14	No_change
24_23551-3p(hsa-miR-365a-3p)	1037	1581	1664	3578	3202	3206	379.62	494.71	472.82	562.31	492.68	469.76	0.775	0.973	-0.039	No_change
24_23551-5p	17	18	20	35	38	42	6.22	5.63	5.68	5.5	5.85	6.15	0.636	1.097	0.133	No_change
24_23557-3p	1	2	1	0	0	0	0.37	0.63	0.28	0	0	0	0.063	18.547	4.213	No_change
24_23557-5p(dme-miR-193-5p)	10	6	11	11	2	3	3.66	1.88	3.13	1.73	0.31	0.44	0	3.788	1.921	Up_regulate
24_23602-5p(ppc-miR-8317b-5p)	1	0	0	2	0	1	0.37	0	0	0.31	0	0.15	1	0.804	-0.315	No_change
24_23663-3p(ppc-miR-2263)	0	1	0	1	0	0	0	0.31	0	0.16	0	0	1	1.845	0.883	No_change
24_23682-5p(tgu-miR-92-2-5p)	0	0	0	0	0	3	0	0	0	0	0	0.44	0.576	0.148	-2.753	No_change
24_23727-3p(sma-miR-8446-5p)	19	22	11	0	0	0	6.96	6.88	3.13	0	0	0	0	233.131	7.865	Up_regulate
24_23758-3p	22	34	41	72	84	54	8.05	10.64	11.65	11.32	12.92	7.91	0.828	1.052	0.073	No_change
24_23758-5p(hsa-miR-17-5p)	4111	5272	5670	10053	10951	11274	1504.92	1649.67	1611.1	1579.91	1685.01	1651.93	0.418	1.068	0.094	No_change
24_23764-5p(mdo-miR-151)	2	6	10	21	15	19	0.73	1.88	2.84	3.3	2.31	2.78	0.31	0.747	-0.421	No_change
24_23841-3p(hsa-miR-4254)	0	0	1	0	0	5	0	0	0.28	0	0	0.73	0.693	0.498	-1.004	No_change
24_23841-5p	0	0	0	1	1	1	0	0	0	0.16	0.15	0.15	0.5	0.148	-2.754	No_change
24_23847-3p(oan-miR-1344)	0	0	0	0	2	0	0	0	0	0	0.31	0	1	0.207	-2.269	No_change
24_23847-5p	0	1	0	1	0	2	0	0.31	0	0.16	0	0.29	1	0.798	-0.325	No_change
24_23861-5p(aca-miR-5446)	6	2	2	7	10	13	2.2	0.63	0.57	1.1	1.54	1.9	0.65	0.774	-0.369	No_change
24_23907-3p	0	4	0	4	10	10	0	1.25	0	0.63	1.54	1.47	0.095	0.395	-1.341	No_change
24_23907-5p(gga-miR-1741)	20	22	27	54	65	71	7.32	6.88	7.67	8.49	10	10.4	0.311	0.833	-0.264	No_change
24_23908-3p(gga-miR-1741)	20	22	27	54	65	71	7.32	6.88	7.67	8.49	10	10.4	0.311	0.833	-0.264	No_change
24_24110-3p	2	1	2	5	5	0	0.73	0.31	0.57	0.79	0.77	0	1	1.139	0.187	No_change
24_24110-5p	0	1	1	0	0	0	0	0.31	0.28	0	0	0	0.25	9.772	3.289	No_change
24_24112-3p(cte-miR-2689)	0	0	1	1	4	3	0	0	0.28	0.16	0.62	0.44	0.456	0.33	-1.6	No_change
24_24150-3p(hsa-miR-1302)	2	1	0	2	4	7	0.73	0.31	0	0.31	0.62	1.03	0.453	0.55	-0.861	No_change
24_24169-3p	0	1	1	1	2	2	0	0.31	0.28	0.16	0.31	0.29	1	0.924	-0.114	No_change
24_24169-5p(hsa-miR-4493)	1	1	2	9	5	7	0.37	0.31	0.57	1.41	0.77	1.03	0.195	0.45	-1.153	No_change
24_24170-3p(hsa-miR-4493)	1	1	2	9	5	7	0.37	0.31	0.57	1.41	0.77	1.03	0.195	0.45	-1.153	No_change
24_24171-5p(cel-miR-83-5p)	0	0	1	1	2	2	0	0	0.28	0.16	0.31	0.29	0.625	0.509	-0.974	No_change
24_24184-3p(gga-miR-1558)	3	3	4	7	9	19	1.1	0.94	1.14	1.1	1.38	2.78	0.326	0.66	-0.6	No_change
24_24185-3p	1	0	1	0	2	1	0.37	0	0.28	0	0.31	0.15	1	1.449	0.535	No_change
24_24185-5p(hsa-miR-4512)	8	2	2	6	8	2	2.93	0.63	0.57	0.94	1.23	0.29	0.298	1.757	0.813	No_change
24_24188-3p	90	113	125	278	255	268	32.95	35.36	35.52	43.69	39.24	39.27	0.561	0.937	-0.093	No_change
24_24188-5p(bta-miR-3432a)	447	506	605	1290	1326	1064	163.63	158.33	171.91	202.73	204.03	155.9	0.761	0.971	-0.043	No_change
24_24228-3p(mmu-miR-874-5p)	1	0	0	1	1	0	0.37	0	0	0.16	0.15	0	1	1.127	0.173	No_change
24_24244-3p(str-miR-8380-3p)	0	1	0	3	2	0	0	0.31	0	0.47	0.31	0	1	0.509	-0.974	No_change
24_24248-3p(rno-miR-3577)	1	1	1	2	2	0	0.37	0.31	0.28	0.31	0.31	0	1	1.635	0.709	No_change
24_24328-3p(hsa-miR-4664-3p)	0	1	0	1	1	1	0	0.31	0	0.16	0.15	0.15	1	0.798	-0.325	No_change
25_24363-3p	1	3	5	8	7	7	0.37	0.94	1.42	1.26	1.08	1.03	1	0.937	-0.094	No_change
25_24520-3p(mmu-miR-3620-3p)	62	67	55	120	140	179	22.7	20.97	15.63	18.86	21.54	26.23	0.885	0.972	-0.041	No_change
25_24520-5p	0	0	0	3	0	1	0	0	0	0.47	0	0.15	0.288	0.115	-3.118	No_change
25_24532-5p	208	269	253	335	269	289	76.14	84.17	71.89	52.65	41.39	42.35	0	1.878	0.909	No_change
25_24537-3p(mmu-miR-7660-5p)	5	4	7	6	9	19	1.83	1.25	1.99	0.94	1.38	2.78	0.899	1.077	0.107	No_change
25_24605-3p	106	72	90	12	5	15	38.8	22.53	25.57	1.89	0.77	2.2	0	19.323	4.272	Up_regulate
25_24632-5p(hsa-miR-3145-5p)	0	0	0	0	0	2	0	0	0	0	0	0.29	1	0.207	-2.271	No_change
25_24763-3p	1	1	1	2	2	3	0.37	0.31	0.28	0.31	0.31	0.44	1	0.983	-0.025	No_change
25_24763-5p(hsa-miR-1296-5p)	63	88	88	202	217	223	23.06	27.54	25	31.75	33.39	32.68	0.17	0.852	-0.231	No_change
25_24788-3p(bta-miR-2285b)	3	6	7	15	10	18	1.1	1.88	1.99	2.36	1.54	2.64	0.611	0.852	-0.231	No_change
25_24905-5p(rno-miR-346)	1	1	2	3	0	1	0.37	0.31	0.57	0.47	0	0.15	0.508	2.141	1.098	No_change
26_25041-3p(oan-miR-26-1-3p)	2	2	1	2	2	1	0.73	0.63	0.28	0.31	0.31	0.15	0.344	2.168	1.116	No_change
26_25068-3p	1	0	0	1	1	1	0.37	0	0	0.16	0.15	0.15	1	0.799	-0.324	No_change
26_25068-5p(mmu-miR-1964-5p)	0	1	1	3	5	0	0	0.31	0.28	0.47	0.77	0	0.535	0.596	-0.745	No_change
26_25070-5p(bta-miR-2399-5p)	1	0	0	0	0	1	0.37	0	0	0	0	0.15	1	1.884	0.913	No_change
26_25100-5p(bfl-miR-4928)	7	5	2	0	0	0	2.56	1.56	0.57	0	0	0	0	63.949	5.999	Up_regulate
26_25107-3p(oan-miR-1406-3p)	6	4	4	4	8	2	2.2	1.25	1.14	0.63	1.23	0.29	0.077	2.254	1.172	No_change
26_25107-5p	0	1	0	0	1	1	0	0.31	0	0	0.15	0.15	1	1.115	0.157	No_change
26_25121-3p(mmu-miR-6898-3p)	0	0	0	0	1	1	0	0	0	0	0.15	0.15	1	0.207	-2.272	No_change
26_25138-3p	1	0	1	0	1	1	0.37	0	0.28	0	0.15	0.15	0.625	2.023	1.016	No_change
26_25138-5p	1	2	1	2	3	2	0.37	0.63	0.28	0.31	0.46	0.29	0.754	1.287	0.364	No_change
26_25142-5p	1	5	7	13	4	11	0.37	1.56	1.99	2.04	0.62	1.61	1	1.05	0.071	No_change
26_25184-5p(ppc-miR-2242)	1	1	0	1	0	0	0.37	0.31	0	0.16	0	0	0.633	3.363	1.75	No_change
26_25205-3p(cgr-miR-412-3p)	1	1	0	1	4	1	0.37	0.31	0	0.16	0.62	0.15	1	0.785	-0.35	No_change
26_25241-5p(hsa-miR-15a-5p)	0	0	1	0	0	2	0	0	0.28	0	0	0.29	1	1.098	0.134	No_change
26_25419-3p	1	0	0	0	2	0	0.37	0	0	0	0.31	0	1	1.15	0.202	No_change
26_25419-5p	0	0	2	2	0	0	0	0	0.57	0.31	0	0	0.679	1.956	0.968	No_change
26_25431-5p(hsa-miR-486-5p)	1100	1264	975	1676	1072	797	402.68	395.52	277.04	263.4	164.95	116.78	0	2.197	1.135	Up_regulate
26_25445-5p(hsa-miR-647)	1	0	1	1	0	0	0.37	0	0.28	0.16	0	0	0.632	3.355	1.746	No_change
26_25523-3p	0	4	1	1	6	1	0	1.25	0.28	0.16	0.92	0.15	0.822	1.391	0.476	No_change
26_25523-5p	47	48	69	97	134	105	17.21	15.02	19.61	15.24	20.62	15.39	0.457	1.117	0.159	No_change
2_16007-3p	2	1	0	2	1	0	0.73	0.31	0	0.31	0.15	0	0.7	2.118	1.083	No_change
2_16007-5p(bta-miR-2284j)	4	15	9	13	13	19	1.46	4.69	2.56	2.04	2	2.78	0.303	1.414	0.499	No_change
2_16013-3p	7	10	14	33	47	30	2.56	3.13	3.98	5.19	7.23	4.4	0.07	0.645	-0.632	No_change
2_16048-5p(mmu-miR-151-5p)	0	0	0	0	0	2	0	0	0	0	0	0.29	1	0.207	-2.271	No_change
2_16076-3p	21	26	22	80	88	86	7.69	8.14	6.25	12.57	13.54	12.6	0.005	0.625	-0.679	No_change
2_16076-5p(hsa-miR-25-3p)	121	159	137	304	331	421	44.29	49.75	38.93	47.78	50.93	61.69	0.454	0.91	-0.136	No_change
2_16202-3p	28	38	34	52	76	76	10.25	11.89	9.66	8.17	11.69	11.14	0.479	1.125	0.17	No_change
2_16202-5p(dme-miR-7-5p)	22	30	50	66	73	73	8.05	9.39	14.21	10.37	11.23	10.7	0.667	1.091	0.126	No_change
2_16258-5p(bta-miR-2284g)	5	6	9	11	19	20	1.83	1.88	2.56	1.73	2.92	2.93	0.818	0.916	-0.127	No_change
2_16269-3p(mmu-miR-881-5p)	1	1	1	2	4	3	0.37	0.31	0.28	0.31	0.62	0.44	1	0.776	-0.365	No_change
2_16270-5p(mmu-miR-881-5p)	1	1	1	2	4	3	0.37	0.31	0.28	0.31	0.62	0.44	1	0.776	-0.365	No_change
2_16279-3p(hsa-miR-320a)	1520	1916	2044	3597	4047	3837	556.43	599.54	580.79	565.3	622.7	562.22	0.277	1.094	0.13	No_change
2_16279-5p	0	1	0	1	0	0	0	0.31	0	0.16	0	0	1	1.845	0.883	No_change
2_16305-3p(hco-miR-5906)	14	9	7	29	30	41	5.12	2.82	1.99	4.56	4.62	6.01	0.182	0.698	-0.52	No_change
2_16311-3p(bta-miR-2474)	2	2	1	6	5	7	0.73	0.63	0.28	0.94	0.77	1.03	0.504	0.646	-0.63	No_change
2_16435-3p(hsa-miR-148b-5p)	972	810	754	4	7	5	355.82	253.46	214.25	0.63	1.08	0.73	0	362.575	8.502	Up_regulate
2_16472-3p	5	1	5	6	9	10	1.83	0.31	1.42	0.94	1.38	1.47	1	1.01	0.014	No_change
2_16472-5p(mmu-miR-204-5p)	5007	6832	6998	13462	13645	15084	1832.91	2137.81	1988.45	2115.66	2099.53	2210.2	0.806	1.021	0.03	No_change
2_16516-5p(bta-miR-2284z)	4	5	11	21	17	26	1.46	1.56	3.13	3.3	2.62	3.81	0.251	0.715	-0.484	No_change
2_16521-3p(mmu-miR-101b-3p)	8640	10053	11149	19848	25487	22200	3162.85	3145.69	3167.93	3119.27	3921.63	3252.88	0.859	1.016	0.023	No_change
2_16521-5p	0	2	1	1	1	2	0	0.63	0.28	0.16	0.15	0.29	0.688	1.635	0.709	No_change
2_16672-3p	0	1	0	0	1	0	0	0.31	0	0	0.15	0	1	1.847	0.885	No_change
2_16672-5p(cel-miR-4809-5p)	2	5	7	17	10	9	0.73	1.56	1.99	2.67	1.54	1.32	0.785	0.888	-0.171	No_change
2_16753-3p(mml-miR-1243-3p)	36	47	41	108	86	79	13.18	14.71	11.65	16.97	13.23	11.58	0.796	1.043	0.061	No_change
2_16753-5p	0	2	3	3	3	6	0	0.63	0.85	0.47	0.46	0.88	1	0.953	-0.07	No_change
2_16761-3p(hsa-miR-1234-3p)	1	2	5	10	4	1	0.37	0.63	1.42	1.57	0.62	0.15	0.862	1.194	0.256	No_change
2_16781-3p(hsa-miR-6888-5p)	0	0	2	0	0	0	0	0	0.57	0	0	0	0.554	9.398	3.232	No_change
2_17134-3p	0	0	0	1	1	1	0	0	0	0.16	0.15	0.15	0.5	0.148	-2.754	No_change
2_17134-5p(eca-miR-1543)	0	0	0	1	1	1	0	0	0	0.16	0.15	0.15	0.5	0.148	-2.754	No_change
2_17216-3p(bta-miR-2312)	89	141	156	317	300	338	32.58	44.12	44.33	49.82	46.16	49.53	0.439	0.918	-0.123	No_change
2_17216-5p	3	1	1	2	3	2	1.1	0.31	0.28	0.31	0.46	0.29	0.556	1.596	0.674	No_change
2_17347-3p(oan-miR-1354-5p)	1121	957	1464	1978	1645	2458	410.36	299.46	415.99	310.86	253.11	360.16	0.023	1.341	0.423	No_change
2_17466-5p(bta-miR-2366)	37	30	35	0	0	0	13.54	9.39	9.95	0	0	0	0	452.923	8.823	Up_regulate
2_17647-3p	0	0	1	3	5	2	0	0	0.28	0.47	0.77	0.29	0.18	0.267	-1.904	No_change
2_17739-3p(cte-miR-1994)	0	1	2	1	3	1	0	0.31	0.57	0.16	0.46	0.15	1	1.338	0.42	No_change
2_17739-5p	1	0	0	0	0	1	0.37	0	0	0	0	0.15	1	1.883	0.913	No_change
2_17743-3p	0	3	3	9	7	4	0	0.94	0.85	1.41	1.08	0.59	0.549	0.692	-0.532	No_change
2_17744-5p	0	3	3	9	7	4	0	0.94	0.85	1.41	1.08	0.59	0.549	0.692	-0.532	No_change
2_17781-3p	0	0	3	5	3	2	0	0	0.85	0.79	0.46	0.29	0.586	0.693	-0.528	No_change
2_17781-5p	0	1	0	0	1	0	0	0.31	0	0	0.15	0	1	1.847	0.885	No_change
2_17855-3p	482	650	628	1253	1374	1133	176.45	203.39	178.44	196.92	211.41	166.01	0.453	1.074	0.102	No_change
2_17855-5p(dre-miR-455-5p)	563	690	720	1135	1363	1256	206.1	215.91	204.58	178.37	209.72	184.04	0.036	1.208	0.272	No_change
2_17858-3p(tca-miR-3892-5p)	7	4	0	8	12	15	2.56	1.25	0	1.26	1.85	2.2	0.62	0.744	-0.426	No_change
2_17858-5p	0	0	0	0	2	1	0	0	0	0	0.31	0.15	0.511	0.148	-2.753	No_change
2_17877-5p(oan-miR-7402-3p)	49	58	48	0	0	0	17.94	18.15	13.64	0	0	0	0	686.454	9.423	Up_regulate
2_17887-5p(oan-miR-1382)	0	2	1	0	0	0	0	0.63	0.28	0	0	0	0.151	14.037	3.811	No_change
2_17937-5p(oan-miR-1422a-3p)	3	3	4	0	0	0	1.1	0.94	1.14	0	0	0	0	44.866	5.488	Up_regulate
2_18006-3p(hsa-miR-24-3p)	5247	6747	7094	14726	13757	19661	1920.77	2111.21	2015.73	2314.31	2116.76	2880.85	0.355	0.908	-0.139	No_change
2_18006-5p	38	47	60	130	137	190	13.91	14.71	17.05	20.43	21.08	27.84	0.029	0.725	-0.464	No_change
2_18008-3p(hsa-miR-27a-3p)	191123	250473	264518	604870	591829	756023	69964.5	78375.8	75161.5	95060.1	91063.4	110777	0.041	0.827	-0.273	No_change
2_18008-5p	374	391	512	1540	1652	1470	136.91	122.35	145.48	242.02	254.19	215.39	0	0.628	-0.671	No_change
2_18032-3p(oan-miR-7428-3p)	2	1	1	3	1	0	0.73	0.31	0.28	0.47	0.15	0	0.508	2.141	1.098	No_change
2_18121-5p(bta-miR-2284g)	1	0	1	3	3	1	0.37	0	0.28	0.47	0.46	0.15	0.727	0.678	-0.56	No_change
2_18140-3p	0	3	3	5	2	3	0	0.94	0.85	0.79	0.31	0.44	0.8	1.348	0.431	No_change
2_18184-3p(bmo-miR-3280)	1	2	1	6	2	1	0.37	0.63	0.28	0.94	0.31	0.15	1	1.017	0.024	No_change
2_18339-5p	1	2	0	1	6	6	0.37	0.63	0	0.16	0.92	0.88	0.461	0.549	-0.865	No_change
2_18377-3p	0	1	0	0	1	1	0	0.31	0	0	0.15	0.15	1	1.115	0.157	No_change
2_18377-5p(oan-miR-1376-3p)	8	7	15	34	30	34	2.93	2.19	4.26	5.34	4.62	4.98	0.139	0.701	-0.513	No_change
2_18423-3p(hsa-miR-548as-3p)	14	26	18	92	62	34	5.12	8.14	5.11	14.46	9.54	4.98	0.175	0.706	-0.502	No_change
2_18423-5p	11	11	20	23	34	20	4.03	3.44	5.68	3.61	5.23	2.93	0.388	1.243	0.314	No_change
2_18425-3p	0	1	0	0	1	0	0	0.31	0	0	0.15	0	1	1.847	0.885	No_change
2_18425-5p	0	1	1	3	6	2	0	0.31	0.28	0.47	0.92	0.29	0.357	0.442	-1.177	No_change
2_18489-3p	61	99	119	200	275	314	22.33	30.98	33.81	31.43	42.31	46.01	0.11	0.801	-0.32	No_change
2_18489-5p(cel-miR-72-5p)	2982	3521	4133	9731	11274	9876	1091.62	1101.76	1174.37	1529.3	1734.71	1447.09	0.005	0.789	-0.342	No_change
2_18529-3p	0	0	0	2	0	0	0	0	0	0.31	0	0	1	0.206	-2.276	No_change
2_18529-5p(oan-miR-873-5p)	1	0	3	1	1	1	0.37	0	0.85	0.16	0.15	0.15	0.469	2.739	1.454	No_change
2_18580-3p	0	1	0	2	3	1	0	0.31	0	0.31	0.46	0.15	0.688	0.431	-1.214	No_change
2_18634-3p	0	0	1	0	0	2	0	0	0.28	0	0	0.29	1	1.097	0.134	No_change
2_18634-5p	0	0	1	2	0	0	0	0	0.28	0.31	0	0	1	1.094	0.13	No_change
2_18708-3p(hsa-miR-4677-3p)	7	16	10	8	4	1	2.56	5.01	2.84	1.26	0.62	0.15	0	5.618	2.49	Up_regulate
2_18854-3p(gga-miR-1660)	1	1	1	0	0	1	0.37	0.31	0.28	0	0	0.15	0.125	4.857	2.28	No_change
2_18909-5p	42	57	45	143	110	98	15.37	17.84	12.79	22.47	16.93	14.36	0.719	0.944	-0.084	No_change
2_19019-5p(hsa-miR-5583-3p)	5	13	5	0	0	0	1.83	4.07	1.42	0	0	0	0	102.105	6.674	Up_regulate
2_19048-3p(mmu-miR-128-3p)	508	707	729	2008	1940	1789	185.96	221.23	207.14	315.57	298.5	262.13	0.004	0.774	-0.37	No_change
2_19048-5p	25	31	35	112	98	101	9.15	9.7	9.95	17.6	15.08	14.8	0.008	0.67	-0.577	No_change
2_19117-5p(cin-miR-4068-3p)	0	1	0	0	2	1	0	0.31	0	0	0.31	0.15	1	0.799	-0.325	No_change
2_19219-3p	11	14	9	16	21	28	4.03	4.38	2.56	2.51	3.23	4.1	0.472	1.202	0.265	No_change
2_19219-5p(hsa-miR-2355-5p)	53	65	69	180	155	152	19.4	20.34	19.61	28.29	23.85	22.27	0.32	0.88	-0.184	No_change
2_19356-3p(hsa-miR-548as-3p)	357	468	466	1546	1185	706	130.69	146.44	132.41	242.97	182.33	103.45	0.353	0.861	-0.217	No_change
2_19356-5p	23	26	26	49	56	46	8.42	8.14	7.39	7.7	8.62	6.74	0.493	1.14	0.189	No_change
2_19421-5p(tgu-miR-92-2-5p)	2	2	0	3	2	2	0.73	0.63	0	0.47	0.31	0.29	0.756	1.288	0.365	No_change
2_19442-3p(mmu-miR-153-3p)	20	21	16	27	32	44	7.32	6.57	4.55	4.24	4.92	6.45	0.255	1.277	0.353	No_change
2_19442-5p	9	7	15	29	21	28	3.29	2.19	4.26	4.56	3.23	4.1	0.724	0.909	-0.137	No_change
2_19518-3p	8	4	11	5	11	6	2.93	1.25	3.13	0.79	1.69	0.88	0.014	2.364	1.241	Up_regulate
2_19630-3p	1	1	1	3	0	2	0.37	0.31	0.28	0.47	0	0.29	0.727	1.339	0.421	No_change
3_25689-3p(ppc-miR-2247)	2	5	1	2	3	5	0.73	1.56	0.28	0.31	0.46	0.73	0.268	1.796	0.844	No_change
3_25693-3p	13	12	10	19	15	17	4.76	3.75	2.84	2.99	2.31	2.49	0.072	1.573	0.653	No_change
3_25693-5p	3	7	9	13	11	12	1.1	2.19	2.56	2.04	1.69	1.76	0.6	1.202	0.265	No_change
3_25754-5p(oan-miR-1329-5p)	0	2	0	0	3	1	0	0.63	0	0	0.46	0.15	1	1.128	0.174	No_change
3_25767-3p(dme-miR-284-5p)	9	4	5	0	0	0	3.29	1.25	1.42	0	0	0	0	81.32	6.346	Up_regulate
3_25848-5p(hsa-miR-642b-5p)	2	0	0	0	1	0	0.73	0	0	0	0.15	0	0.702	3.585	1.842	No_change
3_25872-5p(hsa-miR-1227-3p)	0	2	1	3	4	1	0	0.63	0.28	0.47	0.62	0.15	1	0.867	-0.207	No_change
3_26049-3p(mmu-miR-3473c)	1	0	0	0	0	1	0.37	0	0	0	0	0.15	1	1.883	0.913	No_change
3_26084-5p(dre-miR-216b)	4	3	5	16	8	13	1.46	0.94	1.42	2.51	1.23	1.9	0.479	0.746	-0.422	No_change
3_26085-3p(mmu-miR-216a-3p)	209	235	279	1025	1017	943	76.51	73.53	79.28	161.09	156.48	138.17	0	0.555	-0.848	No_change
3_26085-5p	137	165	155	444	449	509	50.15	51.63	44.04	69.78	69.09	74.58	0.007	0.751	-0.413	No_change
3_26087-3p(mmu-miR-217-3p)	97	93	131	478	437	384	35.51	29.1	37.22	75.12	67.24	56.27	0	0.567	-0.819	No_change
3_26087-5p	139	197	215	537	635	575	50.88	61.64	61.09	84.39	97.71	84.25	0.001	0.719	-0.475	No_change
3_26290-3p	0	1	2	2	3	4	0	0.31	0.57	0.31	0.46	0.59	0.754	0.776	-0.365	No_change
3_26290-5p	0	1	0	2	0	2	0	0.31	0	0.31	0	0.29	1	0.622	-0.686	No_change
3_26362-5p(rmi-miR-5317b)	0	0	2	0	0	0	0	0	0.57	0	0	0	0.554	9.395	3.232	No_change
3_26383-3p(mdo-miR-7397-5p)	13	15	10	0	0	0	4.76	4.69	2.84	0	0	0	0	168.596	7.397	Up_regulate
3_26429-3p(rno-miR-331-3p)	542	672	775	1979	2054	1899	198.41	210.28	220.21	311.02	316.04	278.25	0.002	0.767	-0.384	No_change
3_26429-5p	55	60	60	170	141	140	20.13	18.77	17.05	26.72	21.7	20.51	0.419	0.893	-0.163	No_change
3_26441-3p	0	1	2	6	7	6	0	0.31	0.57	0.94	1.08	0.88	0.096	0.379	-1.401	No_change
3_26479-3p(mml-miR-942-3p)	4	3	9	8	13	16	1.46	0.94	2.56	1.26	2	2.34	1	0.987	-0.018	No_change
3_26500-3p	1	1	1	0	2	1	0.37	0.31	0.28	0	0.31	0.15	0.688	2.099	1.07	No_change
3_26500-5p(mmu-miR-6990-5p)	7	4	3	12	12	5	2.56	1.25	0.85	1.89	1.85	0.73	0.781	1.114	0.156	No_change
3_26528-5p(mmu-miR-193a-5p)	1	1	0	2	0	1	0.37	0.31	0	0.31	0	0.15	1	1.449	0.535	No_change
3_26576-3p	5	11	13	13	17	13	1.83	3.44	3.69	2.04	2.62	1.9	0.144	1.532	0.616	No_change
3_26576-5p	1	3	2	2	3	3	0.37	0.94	0.57	0.31	0.46	0.44	0.424	1.674	0.743	No_change
3_26631-3p	1	1	1	1	1	2	0.37	0.31	0.28	0.16	0.15	0.29	0.688	1.635	0.709	No_change
3_26631-5p	1	0	1	0	0	0	0.37	0	0.28	0	0	0	0.258	9.785	3.291	No_change
3_26667-3p(mml-miR-1243-3p)	4	0	8	9	15	10	1.46	0	2.27	1.41	2.31	1.47	0.604	0.808	-0.307	No_change
3_26667-5p	2	0	2	3	3	2	0.73	0	0.57	0.47	0.46	0.29	1	1.136	0.184	No_change
3_26804-5p(hsa-miR-1251-5p)	0	0	0	3	1	4	0	0	0	0.47	0.15	0.59	0.031	0.061	-4.029	Down_regulate
3_26806-3p	2	4	3	7	7	17	0.73	1.25	0.85	1.1	1.08	2.49	0.362	0.67	-0.577	No_change
3_26806-5p(mmu-miR-135a-5p)	9	6	8	43	46	56	3.29	1.88	2.27	6.76	7.08	8.21	0	0.367	-1.447	Down_regulate
3_26814-5p	80	93	97	207	193	139	29.29	29.1	27.56	32.53	29.7	20.37	0.277	1.151	0.203	No_change
3_26829-3p	12	15	8	0	0	0	4.39	4.69	2.27	0	0	0	0	155.863	7.284	Up_regulate
3_26865-3p(sme-miR-2163-5p)	0	1	1	4	4	3	0	0.31	0.28	0.63	0.62	0.44	0.344	0.443	-1.175	No_change
3_26865-5p	3	4	2	2	6	3	1.1	1.25	0.57	0.31	0.92	0.44	0.266	1.835	0.876	No_change
3_26942-5p(hsa-miR-4779)	1	0	4	2	2	3	0.37	0	1.14	0.31	0.31	0.44	0.577	1.58	0.66	No_change
3_27010-3p	0	0	0	1	0	1	0	0	0	0.16	0	0.15	1	0.207	-2.272	No_change
3_27010-5p(mml-miR-553)	2	0	2	0	2	2	0.73	0	0.57	0	0.31	0.29	0.305	2.146	1.101	No_change
3_27029-3p(ppc-miR-8218b-3p)	0	0	0	2	6	1	0	0	0	0.31	0.92	0.15	0.046	0.055	-4.188	Down_regulate
3_27029-5p	0	1	0	6	6	3	0	0.31	0	0.94	0.92	0.44	0.04	0.181	-2.465	Down_regulate
3_27071-3p	2	2	2	6	2	1	0.73	0.63	0.57	0.94	0.31	0.15	0.616	1.498	0.583	No_change
3_27071-5p	0	0	1	1	3	3	0	0	0.28	0.16	0.46	0.44	0.453	0.374	-1.42	No_change
3_27275-3p(oan-miR-1413-5p)	331	403	432	952	778	633	121.17	126.1	122.75	149.61	119.71	92.75	0.283	1.131	0.178	No_change
3_27275-5p	0	0	0	1	0	1	0	0	0	0.16	0	0.15	1	0.207	-2.272	No_change
3_27292-5p(mdo-miR-375)	1	3	5	8	16	10	0.37	0.94	1.42	1.26	2.46	1.47	0.219	0.61	-0.713	No_change
3_27308-3p	12	20	16	49	45	32	4.39	6.26	4.55	7.7	6.92	4.69	0.56	0.873	-0.197	No_change
3_27308-5p(ssc-miR-7134-5p)	23	30	29	69	79	54	8.42	9.39	8.24	10.84	12.16	7.91	0.735	0.931	-0.103	No_change
3_27313-3p(hsa-miR-4762-5p)	1	1	2	3	1	3	0.37	0.31	0.57	0.47	0.15	0.44	0.754	1.287	0.364	No_change
3_27313-5p	1	0	0	2	2	2	0.37	0	0	0.31	0.31	0.29	0.688	0.431	-1.214	No_change
3_27331-3p(ppc-miR-8215a-5p)	2	0	0	0	0	0	0.73	0	0	0	0	0	0.364	10.557	3.4	No_change
3_27338-3p	22	36	39	50	66	75	8.05	11.26	11.08	7.86	10.16	10.99	0.405	1.158	0.212	No_change
3_27338-5p(hsa-miR-33a-5p)	53	93	85	151	226	174	19.4	29.1	24.15	23.73	34.77	25.5	0.741	0.956	-0.065	No_change
3_27375-3p(bta-miR-2361)	2	2	1	7	8	14	0.73	0.63	0.28	1.1	1.23	2.05	0.075	0.406	-1.3	No_change
3_27387-3p(tca-miR-3881-5p)	0	1	0	1	3	5	0	0.31	0	0.16	0.46	0.73	0.31	0.295	-1.759	No_change
3_27399-3p(mmu-miR-3072-3p)	0	0	0	2	0	0	0	0	0	0.31	0	0	1	0.206	-2.276	No_change
3_27458-3p	21	33	34	92	68	50	7.69	10.33	9.66	14.46	10.46	7.33	0.803	0.955	-0.066	No_change
3_27461-5p(bma-miR-268)	2	2	4	3	1	3	0.73	0.63	1.14	0.47	0.15	0.44	0.119	2.505	1.325	No_change
3_27559-3p	2	0	4	13	12	7	0.73	0	1.14	2.04	1.85	1.03	0.067	0.438	-1.191	No_change
3_27559-5p(mmu-miR-181a-5p)	1543	1746	1860	4670	5216	4492	564.85	546.34	528.51	733.93	802.57	658.19	0.031	0.826	-0.276	No_change
3_27612-3p	55	57	70	156	144	145	20.13	17.84	19.89	24.52	22.16	21.25	0.64	0.938	-0.092	No_change
3_27645-5p(sme-miR-184-3p)	0	0	0	1	1	2	0	0	0	0.16	0.15	0.29	0.25	0.115	-3.115	No_change
3_27709-5p(sme-bantam-c-5p)	0	0	1	2	0	0	0	0	0.28	0.31	0	0	1	1.094	0.13	No_change
3_27746-3p	2	0	0	3	4	1	0.73	0	0	0.47	0.62	0.15	0.747	0.607	-0.719	No_change
3_27848-3p(mmu-miR-3620-3p)	65	65	52	119	140	182	23.79	20.34	14.78	18.7	21.54	26.67	0.856	0.961	-0.057	No_change
3_27931-5p(hsa-miR-4686)	0	1	1	0	0	2	0	0.31	0.28	0	0	0.29	0.632	2.018	1.013	No_change
3_28020-3p(cel-miR-254-3p)	1	1	3	4	3	3	0.37	0.31	0.85	0.63	0.46	0.44	1	1.138	0.186	No_change
3_28139-5p(prd-miR-7927c-3p)	3	0	2	4	4	5	1.1	0	0.57	0.63	0.62	0.73	1	0.888	-0.172	No_change
3_28261-5p(mmu-miR-706)	11	12	12	0	0	0	4.03	3.75	3.41	0	0	0	0	154.594	7.272	Up_regulate
3_28390-3p(mmu-miR-152-3p)	4430	5141	6220	13427	13677	14101	1621.69	1608.68	1767.38	2110.16	2104.45	2066.16	0.101	0.877	-0.189	No_change
3_28390-5p	321	440	450	857	903	851	117.51	137.68	127.87	134.68	138.94	124.69	0.51	1.061	0.085	No_change
3_28394-3p(hsa-miR-615-3p)	97	120	113	487	464	275	35.51	37.55	32.11	76.54	71.39	40.29	0.002	0.62	-0.69	No_change
3_28394-5p	3	0	5	12	8	10	1.1	0	1.42	1.89	1.23	1.47	0.331	0.617	-0.697	No_change
3_28395-3p	5	3	9	9	8	10	1.83	0.94	2.56	1.41	1.23	1.47	0.305	1.432	0.518	No_change
3_28395-5p(hsa-miR-196a-5p)	106	109	138	361	351	342	38.8	34.11	39.21	56.73	54.01	50.11	0.013	0.769	-0.38	No_change
3_28519-3p	5	11	13	13	17	13	1.83	3.44	3.69	2.04	2.62	1.9	0.144	1.533	0.616	No_change
3_28519-5p	1	2	1	2	2	3	0.37	0.63	0.28	0.31	0.31	0.44	0.754	1.287	0.364	No_change
3_28532-3p	14	12	19	40	38	36	5.12	3.75	5.4	6.29	5.85	5.27	0.722	0.905	-0.145	No_change
3_28532-5p	3	3	2	2	5	1	1.1	0.94	0.57	0.31	0.77	0.15	0.211	2.211	1.145	No_change
3_28634-3p	1	0	0	0	1	3	0.37	0	0	0	0.15	0.44	1	0.629	-0.668	No_change
3_28820-3p	1	8	1	8	8	7	0.37	2.5	0.28	1.26	1.23	1.03	1	0.995	-0.007	No_change
3_28820-5p	0	0	0	3	1	3	0	0	0	0.47	0.15	0.44	0.063	0.069	-3.849	No_change
3_28855-3p(bta-miR-2312)	10	15	17	41	35	47	3.66	4.69	4.83	6.44	5.39	6.89	0.265	0.781	-0.356	No_change
3_28855-5p	0	1	0	0	0	1	0	0.31	0	0	0	0.15	1	1.846	0.885	No_change
3_28857-3p	28	30	43	77	78	90	10.25	9.39	12.22	12.1	12	13.19	0.73	0.943	-0.085	No_change
3_28857-5p	7	8	11	20	8	17	2.56	2.5	3.13	3.14	1.23	2.49	0.384	1.317	0.398	No_change
3_29084-3p(gga-miR-7473-5p)	128	135	130	0	0	0	46.86	42.24	36.94	0	0	0	0	1743.83	10.768	Up_regulate
3_29146-3p(hme-miR-6302-3p)	3	4	4	0	0	0	1.1	1.25	1.14	0	0	0	0	49.253	5.622	Up_regulate
3_29198-3p(mmu-miR-141-3p)	2	5	0	1	7	2	0.73	1.56	0	0.16	1.08	0.29	0.567	1.602	0.68	No_change
3_29214-3p(hsa-miR-4800-5p)	26	42	50	85	68	96	9.52	13.14	14.21	13.36	10.46	14.07	0.671	1.078	0.108	No_change
3_29378-3p(mmu-miR-1249-3p)	63	60	86	181	204	122	23.06	18.77	24.44	28.45	31.39	17.88	0.719	0.945	-0.081	No_change
3_29378-5p	0	2	1	0	1	1	0	0.63	0.28	0	0.15	0.15	0.38	2.928	1.55	No_change
4_29535-3p(gga-miR-1724)	0	2	4	2	5	7	0	0.63	1.14	0.31	0.77	1.03	1	0.972	-0.04	No_change
4_29535-5p	1	0	4	3	2	4	0.37	0	1.14	0.47	0.31	0.59	1	1.249	0.321	No_change
4_29721-3p(mmu-miR-7002-5p)	10	15	9	29	36	45	3.66	4.69	2.56	4.56	5.54	6.59	0.187	0.712	-0.49	No_change
4_29723-3p(mmu-miR-7002-5p)	10	15	9	29	36	45	3.66	4.69	2.56	4.56	5.54	6.59	0.187	0.712	-0.49	No_change
4_29986-5p(gga-miR-1648-3p)	9	12	14	43	47	35	3.29	3.75	3.98	6.76	7.23	5.13	0.042	0.642	-0.639	No_change
4_29992-3p	0	0	0	1	0	1	0	0	0	0.16	0	0.15	1	0.207	-2.272	No_change
4_29992-5p(mmu-miR-129-5p)	4	6	6	5	9	12	1.46	1.88	1.7	0.79	1.38	1.76	0.448	1.401	0.486	No_change
4_30006-3p	43	35	45	125	107	125	15.74	10.95	12.79	19.64	16.46	18.32	0.131	0.794	-0.333	No_change
4_30006-5p(rno-miR-335)	55	78	84	177	204	163	20.13	24.41	23.87	27.82	31.39	23.88	0.439	0.911	-0.134	No_change
4_30009-3p	3	3	4	4	8	12	1.1	0.94	1.14	0.63	1.23	1.76	1	0.956	-0.066	No_change
4_30009-5p	2	0	1	1	1	1	0.73	0	0.28	0.16	0.15	0.15	0.694	2.106	1.075	No_change
4_30079-3p(hsa-miR-490-3p)	22	34	28	122	146	79	8.05	10.64	7.96	19.17	22.46	11.58	0.001	0.556	-0.848	No_change
4_30079-5p	1	0	0	1	3	2	0.37	0	0	0.16	0.46	0.29	0.688	0.431	-1.214	No_change
4_30098-5p(sko-miR-4819-5p)	1	1	0	4	2	3	0.37	0.31	0	0.63	0.31	0.44	0.508	0.536	-0.9	No_change
4_30124-3p	0	3	0	3	1	1	0	0.94	0	0.47	0.15	0.15	1	1.333	0.415	No_change
4_30124-5p(mdo-miR-7342-5p)	1	0	0	2	0	1	0.37	0	0	0.31	0	0.15	1	0.804	-0.315	No_change
4_30133-3p(oan-miR-1376-5p)	0	0	0	0	0	2	0	0	0	0	0	0.29	1	0.207	-2.271	No_change
4_30138-5p(mml-miR-7196-3p)	0	1	1	0	0	0	0	0.31	0.28	0	0	0	0.25	9.772	3.289	No_change
4_30409-5p	0	2	1	1	4	0	0	0.63	0.28	0.16	0.62	0	1	1.331	0.413	No_change
4_30500-3p(cel-miR-72-3p)	0	0	4	0	0	2	0	0	1.14	0	0	0.29	0.34	3.634	1.862	No_change
4_30500-5p	0	0	0	0	1	1	0	0	0	0	0.15	0.15	1	0.207	-2.272	No_change
4_30547-5p(ppc-miR-8307-5p)	2	1	0	0	0	0	0.73	0.31	0	0	0	0	0.164	14.58	3.866	No_change
4_30609-3p	1	0	0	1	0	0	0.37	0	0	0.16	0	0	1	1.881	0.911	No_change
4_30609-5p(hsa-miR-148a-5p)	0	1	0	2	0	0	0	0.31	0	0.31	0	0	1	1.111	0.151	No_change
4_30672-3p(rno-miR-3561-5p)	1	1	1	1	3	2	0.37	0.31	0.28	0.16	0.46	0.29	1	1.133	0.181	No_change
4_30684-3p(mmu-miR-5134-5p)	1	2	0	7	4	1	0.37	0.63	0	1.1	0.62	0.15	0.621	0.593	-0.754	No_change
4_30689-5p	0	0	2	0	1	0	0	0	0.57	0	0.15	0	1	3.246	1.699	No_change
4_30708-3p(mmu-miR-703)	10	16	14	37	38	25	3.66	5.01	3.98	5.81	5.85	3.66	0.763	0.916	-0.127	No_change
4_30708-5p	4	3	2	4	9	3	1.46	0.94	0.57	0.63	1.38	0.44	0.567	1.286	0.362	No_change
4_30737-5p(hsa-miR-592)	17	22	13	6	14	15	6.22	6.88	3.69	0.94	2.15	2.2	0	3.398	1.765	Up_regulate
4_30747-5p(gga-miR-1659)	1	3	3	6	2	8	0.37	0.94	0.85	0.94	0.31	1.17	1	1	0	No_change
4_30754-3p	2	2	6	4	6	6	0.73	0.63	1.7	0.63	0.92	0.88	0.551	1.415	0.501	No_change
4_30754-5p(hsa-miR-561-3p)	35	57	52	80	113	118	12.81	17.84	14.78	12.57	17.39	17.29	0.72	1.058	0.082	No_change
4_30762-3p	3	3	4	4	8	12	1.1	0.94	1.14	0.63	1.23	1.76	1	0.956	-0.066	No_change
4_30762-5p	2	0	1	1	1	1	0.73	0	0.28	0.16	0.15	0.15	0.694	2.106	1.074	No_change
4_30763-3p	0	1	0	2	1	1	0	0.31	0	0.31	0.15	0.15	1	0.622	-0.685	No_change
4_30763-5p(hsa-miR-620)	0	1	0	2	3	2	0	0.31	0	0.31	0.46	0.29	0.453	0.374	-1.42	No_change
4_30899-3p	2	1	1	1	1	2	0.73	0.31	0.28	0.16	0.15	0.29	0.289	2.141	1.098	No_change
4_30899-5p	2	6	2	9	2	5	0.73	1.88	0.57	1.41	0.31	0.73	0.479	1.418	0.503	No_change
4_30937-5p(mmu-miR-153-3p)	19	22	15	26	31	46	6.96	6.88	4.26	4.09	4.77	6.74	0.325	1.256	0.328	No_change
4_30938-3p(mmu-miR-153-3p)	19	22	15	26	31	46	6.96	6.88	4.26	4.09	4.77	6.74	0.326	1.256	0.328	No_change
5_30962-3p	71	108	110	250	233	232	25.99	33.79	31.26	39.29	35.85	33.99	0.472	0.922	-0.117	No_change
5_30962-5p(rno-miR-340-5p)	2034	2293	2708	5177	6384	5769	744.59	717.5	769.47	813.61	982.29	845.31	0.433	0.932	-0.101	No_change
5_30965-3p(gga-miR-1558)	0	0	1	1	2	0	0	0	0.28	0.16	0.31	0	1	0.795	-0.331	No_change
5_31005-3p(efu-miR-9272)	0	1	1	3	3	1	0	0.31	0.28	0.47	0.46	0.15	0.727	0.678	-0.56	No_change
5_31075-3p(hsa-miR-24-3p)	5247	6747	7094	14726	13757	19661	1920.77	2111.21	2015.73	2314.31	2116.76	2880.85	0.355	0.908	-0.139	No_change
5_31075-5p	463	648	641	1258	1083	1340	169.49	202.77	182.14	197.7	166.64	196.34	0.385	1.088	0.122	No_change
5_31081-3p	546	624	508	13	16	24	199.87	195.26	144.35	2.04	2.46	3.52	0	73.066	6.191	Up_regulate
5_31081-5p(dre-miR-735-5p)	3818	3803	4194	4464	2583	5828	1397.66	1190	1191.7	701.55	397.44	853.95	0	2.127	1.089	Up_regulate
5_31084-3p	1	1	4	4	4	6	0.37	0.31	1.14	0.63	0.62	0.88	1	0.982	-0.027	No_change
5_31084-5p(oan-miR-1421c-3p)	20	33	37	65	46	39	7.32	10.33	10.51	10.22	7.08	5.71	0.096	1.364	0.448	No_change
5_31091-3p(hsa-miR-6821-3p)	2	0	4	3	4	7	0.73	0	1.14	0.47	0.62	1.03	1	0.98	-0.029	No_change
5_31120-3p(oan-miR-7428-5p)	0	0	0	0	1	2	0	0	0	0	0.15	0.29	0.511	0.148	-2.754	No_change
5_31120-5p	1	0	1	2	0	0	0.37	0	0.28	0.31	0	0	0.635	2.025	1.018	No_change
5_31161-3p(mmu-miR-134-5p)	37	46	45	72	85	96	13.54	14.39	12.79	11.32	13.08	14.07	0.308	1.161	0.215	No_change
5_31161-5p	2	1	3	4	5	2	0.73	0.31	0.85	0.63	0.77	0.29	0.804	1.238	0.308	No_change
5_31253-3p(mmu-miR-5112)	69	74	78	0	0	0	25.26	23.16	22.16	0	0	0	0	975.526	9.93	Up_regulate
5_31258-5p(bfl-miR-4888)	0	0	0	2	0	0	0	0	0	0.31	0	0	1	0.206	-2.276	No_change
5_31412-5p(bta-miR-2284z)	13	14	17	30	46	47	4.76	4.38	4.83	4.71	7.08	6.89	0.384	0.821	-0.285	No_change
5_31430-3p	4	1	5	2	4	8	1.46	0.31	1.42	0.31	0.62	1.17	0.36	1.616	0.693	No_change
5_31430-5p(hsa-miR-96-5p)	219	335	342	939	664	602	80.17	104.83	97.18	147.57	102.17	88.21	0.537	0.923	-0.115	No_change
5_31523-3p(bta-miR-2319a)	1	0	1	4	4	1	0.37	0	0.28	0.63	0.62	0.15	0.511	0.536	-0.9	No_change
5_31581-3p	75	59	81	102	119	104	27.46	18.46	23.02	16.03	18.31	15.24	0.002	1.528	0.611	No_change
5_31581-5p	1	0	1	0	1	0	0.37	0	0.28	0	0.15	0	0.631	3.355	1.746	No_change
5_31584-5p	6	1	11	6	5	9	2.2	0.31	3.13	0.94	0.77	1.32	0.083	2.025	1.018	No_change
5_31662-5p(dvi-miR-133-5p)	7	9	7	4	3	1	2.56	2.82	1.99	0.63	0.46	0.15	0	6.245	2.643	Up_regulate
5_31689-3p(mmu-miR-145a-5p)	3547	3975	5082	6531	6111	6867	1298.45	1243.82	1444.03	1026.4	940.29	1006.19	0	1.477	0.563	No_change
5_31690-3p	543	673	708	1609	1343	1109	198.78	210.59	201.17	252.87	206.64	162.5	0.449	1.086	0.12	No_change
5_31690-5p(mmu-miR-145a-5p)	3547	3975	5082	6531	6111	6867	1298.45	1243.82	1444.03	1026.4	940.29	1006.19	0	1.477	0.563	No_change
5_31693-3p(hsa-miR-378a-3p)	5629	6536	7444	19301	21886	21420	2060.61	2045.19	2115.18	3033.3	3367.55	3138.59	0	0.719	-0.476	No_change
5_31693-5p	24	45	42	79	113	131	8.79	14.08	11.93	12.42	17.39	19.19	0.143	0.783	-0.352	No_change
5_31697-3p	1	0	2	3	1	1	0.37	0	0.57	0.47	0.15	0.15	1	1.338	0.42	No_change
5_31697-5p(hsa-miR-769-5p)	0	2	1	5	5	3	0	0.63	0.28	0.79	0.77	0.44	0.424	0.547	-0.871	No_change
5_31741-3p(mmu-miR-7239-5p)	1	2	1	2	1	3	0.37	0.63	0.28	0.31	0.15	0.44	0.754	1.484	0.57	No_change
5_31788-3p	6	10	7	2	1	1	2.2	3.13	1.99	0.31	0.15	0.15	0	11.763	3.556	Up_regulate
5_31788-5p(mmu-miR-146a-5p)	5174	7213	6743	4811	3838	5403	1894.05	2257.03	1915.99	756.09	590.54	791.68	0	3.12	1.642	Up_regulate
5_31881-3p(bta-miR-2285b)	3	7	4	12	17	19	1.1	2.19	1.14	1.89	2.62	2.78	0.256	0.672	-0.574	No_change
5_32022-3p(hsa-miR-4251)	1	0	1	0	1	0	0.37	0	0.28	0	0.15	0	0.63	3.355	1.746	No_change
5_32077-5p(cel-miR-788-5p)	8	10	8	0	0	0	2.93	3.13	2.27	0	0	0	0	115.056	6.846	Up_regulate
5_32089-5p(mmu-miR-665-3p)	0	0	2	0	0	0	0	0	0.57	0	0	0	0.554	9.398	3.232	No_change
5_32137-3p	117	138	151	477	556	624	42.83	43.18	42.91	74.96	85.55	91.43	0	0.563	-0.83	No_change
5_32137-5p(mmu-miR-181a-5p)	719	799	928	1884	2404	2415	263.2	250.02	263.69	296.09	369.9	353.86	0.072	0.839	-0.253	No_change
5_32148-3p(hsa-miR-6749-5p)	1	0	0	2	3	2	0.37	0	0	0.31	0.46	0.29	0.453	0.374	-1.42	No_change
5_32148-5p	0	0	0	1	1	0	0	0	0	0.16	0.15	0	1	0.207	-2.272	No_change
5_32255-5p(dme-miR-7-5p)	22	29	50	65	73	72	8.05	9.07	14.21	10.22	11.23	10.55	0.668	1.091	0.125	No_change
5_32264-3p(gga-miR-1458)	10	7	11	33	43	28	3.66	2.19	3.13	5.19	6.62	4.1	0.058	0.62	-0.69	No_change
5_32271-5p(hsa-miR-1286)	2	0	0	0	0	0	0.73	0	0	0	0	0	0.364	10.557	3.4	No_change
5_32337-5p(bmo-miR-3287)	0	1	0	1	1	0	0	0.31	0	0.16	0.15	0	1	1.114	0.156	No_change
5_32366-3p	5	8	8	18	21	26	1.83	2.5	2.27	2.83	3.23	3.81	0.34	0.742	-0.431	No_change
5_32366-5p(hsa-miR-561-3p)	21	35	32	50	67	65	7.69	10.95	9.09	7.86	10.31	9.52	0.584	1.105	0.145	No_change
5_32374-3p(mmu-miR-6949-3p)	0	0	0	2	0	0	0	0	0	0.31	0	0	1	0.206	-2.276	No_change
5_32461-5p(gga-miR-1811)	3	2	4	0	0	0	1.1	0.63	1.14	0	0	0	0	40.48	5.339	Up_regulate
5_32506-3p(mmu-miR-874-3p)	47	53	68	161	134	203	17.21	16.58	19.32	25.3	20.62	29.74	0.064	0.772	-0.374	No_change
5_32506-5p	4	11	7	12	15	18	1.46	3.44	1.99	1.89	2.31	2.64	0.73	1.117	0.159	No_change
5_32563-5p(eca-miR-8912)	0	0	1	0	0	1	0	0	0.28	0	0	0.15	1	1.831	0.872	No_change
5_32646-3p	2	4	3	4	3	2	0.73	1.25	0.85	0.63	0.46	0.29	0.096	2.219	1.15	No_change
5_32835-3p	2	2	1	5	3	1	0.73	0.63	0.28	0.79	0.46	0.15	0.793	1.258	0.331	No_change
5_32835-5p(dme-miR-9a-5p)	36	38	42	82	105	83	13.18	11.89	11.93	12.89	16.16	12.16	0.969	0.987	-0.018	No_change
5_32845-5p(dme-miR-190-3p)	1	0	4	4	2	2	0.37	0	1.14	0.63	0.31	0.29	0.793	1.393	0.478	No_change
5_32860-3p(dps-miR-2511)	5	0	0	0	0	0	1.83	0	0	0	0	0	0.074	25.839	4.691	No_change
5_32865-5p(gga-miR-1685-5p)	1	0	0	1	2	1	0.37	0	0	0.16	0.31	0.15	1	0.622	-0.685	No_change
5_32867-5p(bta-miR-2284z)	13	14	17	30	46	49	4.76	4.38	4.83	4.71	7.08	7.18	0.352	0.808	-0.308	No_change
5_32936-3p(gga-miR-1692)	110	101	97	2	0	1	40.27	31.6	27.56	0.31	0	0.15	0	203.823	7.671	Up_regulate
5_32944-3p(hsa-miR-4467)	0	0	0	0	1	2	0	0	0	0	0.15	0.29	0.511	0.148	-2.754	No_change
5_32944-5p	2	0	1	0	1	2	0.73	0	0.28	0	0.15	0.29	0.702	2.115	1.08	No_change
6_33001-3p(mdo-miR-1547-3p)	0	2	0	2	2	2	0	0.63	0	0.31	0.31	0.29	1	0.782	-0.354	No_change
6_33001-5p	0	2	0	0	0	1	0	0.63	0	0	0	0.15	0.689	3.339	1.74	No_change
6_33007-3p(mmu-miR-291a-3p)	0	0	0	0	2	0	0	0	0	0	0.31	0	1	0.207	-2.269	No_change
6_33010-3p(mmu-miR-291a-3p)	1	0	2	1	0	2	0.37	0	0.57	0.16	0	0.29	0.691	2.098	1.069	No_change
6_33010-5p	0	1	2	2	2	1	0	0.31	0.57	0.31	0.31	0.15	1	1.339	0.421	No_change
6_33011-3p(mmu-miR-291a-3p)	1	0	3	1	0	1	0.37	0	0.85	0.16	0	0.15	0.243	3.815	1.932	No_change
6_33268-3p	1	0	0	0	1	0	0.37	0	0	0	0.15	0	1	1.884	0.914	No_change
6_33268-5p(hco-miR-5902-3p)	5	2	1	8	5	3	1.83	0.63	0.28	1.26	0.77	0.44	0.85	1.158	0.211	No_change
6_33322-5p(rno-miR-3590-5p)	19	25	21	35	23	42	6.96	7.82	5.97	5.5	3.54	6.15	0.052	1.49	0.575	No_change
6_33347-3p(mdo-miR-7297-3p)	0	0	2	1	0	0	0	0	0.57	0.16	0	0	1	3.239	1.695	No_change
6_33413-3p(hsa-miR-6833-5p)	3	2	0	0	1	0	1.1	0.63	0	0	0.15	0	0.031	8.116	3.021	Up_regulate
6_33536-5p	2	2	0	1	1	0	0.73	0.63	0	0.16	0.15	0	0.141	3.868	1.952	No_change
6_33541-3p	21	32	35	92	67	50	7.69	10.01	9.95	14.46	10.31	7.33	0.835	0.959	-0.06	No_change
6_33541-5p	3	4	2	4	7	1	1.1	1.25	0.57	0.63	1.08	0.15	0.404	1.691	0.758	No_change
6_33552-5p	0	2	3	3	5	5	0	0.63	0.85	0.47	0.77	0.73	0.807	0.884	-0.178	No_change
6_33558-3p	1	0	0	0	2	1	0.37	0	0	0	0.31	0.15	1	0.805	-0.313	No_change
6_33558-5p(bta-miR-2284j)	4	5	7	17	21	16	1.46	1.56	1.99	2.67	3.23	2.34	0.228	0.681	-0.554	No_change
6_33584-5p(eca-miR-8992)	3	2	11	22	32	17	1.1	0.63	3.13	3.46	4.92	2.49	0.037	0.515	-0.959	No_change
6_33589-3p	12	12	12	30	28	35	4.39	3.75	3.41	4.71	4.31	5.13	0.685	0.889	-0.169	No_change
6_33589-5p(bta-miR-2284z)	65	61	65	160	192	188	23.79	19.09	18.47	25.15	29.54	27.55	0.128	0.817	-0.291	No_change
6_33604-5p(rno-miR-340-3p)	0	1	0	3	4	2	0	0.31	0	0.47	0.62	0.29	0.289	0.295	-1.76	No_change
6_33637-3p(mmu-miR-7045-3p)	0	0	0	1	1	1	0	0	0	0.16	0.15	0.15	0.5	0.148	-2.754	No_change
6_33811-3p	0	0	0	1	1	0	0	0	0	0.16	0.15	0	1	0.207	-2.272	No_change
6_33811-5p	1	0	1	1	0	2	0.37	0	0.28	0.16	0	0.29	1	1.449	0.535	No_change
6_33978-3p	1	3	3	6	7	4	0.37	0.94	0.85	0.94	1.08	0.59	1	0.944	-0.082	No_change
6_33978-5p(bta-miR-2284z)	71	72	75	173	220	213	25.99	22.53	21.31	27.19	33.85	31.21	0.151	0.83	-0.268	No_change
6_34148-3p(hsa-miR-4456)	3	2	5	10	9	14	1.1	0.63	1.42	1.57	1.38	2.05	0.437	0.698	-0.518	No_change
6_34148-5p	0	1	0	0	0	1	0	0.31	0	0	0	0.15	1	1.846	0.885	No_change
6_34161-5p(mmu-miR-204-3p)	9	12	10	22	21	9	3.29	3.75	2.84	3.46	3.23	1.32	0.285	1.364	0.448	No_change
6_34165-5p(dme-miR-2283-5p)	0	1	2	0	0	0	0	0.31	0.57	0	0	0	0.143	14.002	3.808	No_change
6_34238-3p(hsa-miR-95-3p)	3	4	3	9	9	11	1.1	1.25	0.85	1.41	1.38	1.61	0.742	0.794	-0.333	No_change
7_34284-5p(efu-miR-9204)	0	1	1	0	0	1	0	0.31	0.28	0	0	0.15	0.627	3.349	1.744	No_change
7_34383-3p	1	0	1	0	1	2	0.37	0	0.28	0	0.15	0.29	1	1.449	0.535	No_change
7_34390-5p(hsa-miR-28-3p)	0	2	0	0	0	0	0	0.63	0	0	0	0	0.351	9.717	3.281	No_change
7_34408-5p(tgu-miR-1805-5p)	0	0	1	1	1	1	0	0	0.28	0.16	0.15	0.15	1	0.798	-0.325	No_change
7_34414-5p(oan-miR-1356)	6	7	10	19	14	28	2.2	2.19	2.84	2.99	2.15	4.1	0.682	0.863	-0.212	No_change
7_34421-3p(hsa-miR-208a-3p)	0	0	0	1	0	4	0	0	0	0.16	0	0.59	0.169	0.095	-3.403	No_change
7_34423-3p(str-miR-8380-5p)	0	0	0	0	0	2	0	0	0	0	0	0.29	1	0.207	-2.271	No_change
7_34602-5p(hco-miR-5918a)	0	0	0	0	1	4	0	0	0	0	0.15	0.59	0.17	0.095	-3.401	No_change
7_34782-3p	36	39	41	103	97	69	13.18	12.2	11.65	16.19	14.93	10.11	1	0.991	-0.013	No_change
7_34782-5p(hsa-miR-628-5p)	117	168	156	352	332	324	42.83	52.57	44.33	55.32	51.08	47.47	0.988	1.002	0.003	No_change
7_34787-3p(mmu-miR-1927)	1	0	0	2	0	2	0.37	0	0	0.31	0	0.29	1	0.624	-0.682	No_change
7_34810-5p(mml-miR-7189-3p)	0	4	4	9	3	5	0	1.25	1.14	1.41	0.46	0.73	1	1.061	0.086	No_change
7_34870-3p	0	0	0	1	1	0	0	0	0	0.16	0.15	0	1	0.207	-2.272	No_change
7_34870-5p(bta-miR-2284j)	31	25	33	89	111	108	11.35	7.82	9.38	13.99	17.08	15.82	0.012	0.666	-0.587	No_change
7_34914-5p(hsa-miR-582-5p)	2	6	6	0	0	0	0.73	1.88	1.7	0	0	0	0	62.41	5.964	Up_regulate
7_34987-3p	3	8	7	7	13	18	1.1	2.5	1.99	1.1	2	2.64	0.902	1.08	0.111	No_change
7_34987-5p	4	3	6	5	10	4	1.46	0.94	1.7	0.79	1.54	0.59	0.301	1.552	0.634	No_change
7_34989-3p(efu-miR-9225)	0	0	0	0	0	2	0	0	0	0	0	0.29	1	0.207	-2.271	No_change
7_35080-3p	8	16	15	81	68	21	2.93	5.01	4.26	12.73	10.46	3.08	0.038	0.522	-0.939	No_change
7_35080-5p	10	12	16	25	35	40	3.66	3.75	4.55	3.93	5.39	5.86	0.591	0.87	-0.201	No_change
7_35100-3p	5	5	8	33	27	30	1.83	1.56	2.27	5.19	4.15	4.4	0.004	0.461	-1.118	Down_regulate
7_35114-3p(mmu-miR-21a-3p)	2	0	0	0	0	0	0.73	0	0	0	0	0	0.364	10.557	3.4	No_change
7_35203-3p	405	501	542	1143	1223	1211	148.26	156.77	154.01	179.63	188.18	177.44	0.384	0.928	-0.108	No_change
7_35203-5p(bta-miR-2284j)	2813	3128	3753	7598	8906	8641	1029.76	978.79	1066.4	1194.09	1370.35	1266.13	0.16	0.885	-0.176	No_change
7_35253-3p	2	2	1	5	2	1	0.73	0.63	0.28	0.79	0.31	0.15	0.779	1.407	0.492	No_change
7_35253-5p(hsa-miR-4282)	26	16	19	61	57	64	9.52	5.01	5.4	9.59	8.77	9.38	0.223	0.777	-0.364	No_change
7_35317-5p(hsa-miR-28-3p)	0	2	0	0	0	0	0	0.63	0	0	0	0	0.351	9.718	3.281	No_change
7_35354-3p(mmu-miR-5107-5p)	0	0	2	0	0	0	0	0	0.57	0	0	0	0.554	9.395	3.232	No_change
7_35360-3p(rno-miR-3546)	1	0	0	1	0	3	0.37	0	0	0.16	0	0.44	1	0.629	-0.67	No_change
7_35360-5p	0	1	0	0	1	1	0	0.31	0	0	0.15	0.15	1	1.115	0.157	No_change
7_35442-3p	45	59	80	89	148	85	16.47	18.46	22.73	13.99	22.77	12.45	0.118	1.299	0.377	No_change
7_35484-3p(gga-miR-1572)	2	0	1	9	6	3	0.73	0	0.28	1.41	0.92	0.44	0.171	0.4	-1.32	No_change
7_35504-3p(gga-miR-6569-5p)	0	0	0	1	1	1	0	0	0	0.16	0.15	0.15	0.5	0.148	-2.754	No_change
7_35625-3p	1	7	4	7	4	5	0.37	2.19	1.14	1.1	0.62	0.73	0.284	1.687	0.755	No_change
7_35625-5p(cel-miR-50-5p)	41	51	40	94	116	93	15.01	15.96	11.37	14.77	17.85	13.63	0.972	1.004	0.006	No_change
7_35657-3p	0	0	1	2	3	0	0	0	0.28	0.31	0.46	0	0.631	0.508	-0.976	No_change
7_35657-5p(tca-miR-193-5p)	2	5	3	5	6	4	0.73	1.56	0.85	0.79	0.92	0.59	0.409	1.509	0.593	No_change
7_35712-3p	0	4	2	5	3	6	0	1.25	0.57	0.79	0.46	0.88	1	0.978	-0.032	No_change
7_35712-5p(hsa-miR-561-3p)	21	41	34	54	66	77	7.69	12.83	9.66	8.49	10.16	11.28	0.561	1.112	0.154	No_change
7_35732-3p(gga-miR-147)	440	563	608	500	606	496	161.07	176.17	172.76	78.58	93.24	72.68	0	2.302	1.203	Up_regulate
7_35732-5p	12	19	18	6	3	5	4.39	5.95	5.11	0.94	0.46	0.73	0	7.756	2.955	Up_regulate
7_35741-5p(ssc-miR-2320-3p)	81	88	55	0	0	0	29.65	27.54	15.63	0	0	0	0	1007.69	9.977	Up_regulate
7_35755-5p(mmu-miR-185-5p)	24	34	29	81	97	95	8.79	10.64	8.24	12.73	14.93	13.92	0.048	0.732	-0.451	No_change
7_35821-5p(bta-miR-2284z)	4	4	11	21	17	26	1.46	1.25	3.13	3.3	2.62	3.81	0.173	0.679	-0.558	No_change
7_35840-3p	0	0	0	5	5	2	0	0	0	0.79	0.77	0.29	0.04	0.042	-4.584	Down_regulate
7_35902-3p(bmo-miR-11-5p)	0	0	0	0	2	0	0	0	0	0	0.31	0	1	0.207	-2.269	No_change
7_35962-3p(sma-miR-8438-5p)	0	1	0	2	1	0	0	0.31	0	0.31	0.15	0	1	0.798	-0.326	No_change
8_36312-5p(hsa-miR-4424)	0	0	1	5	1	2	0	0	0.28	0.79	0.15	0.29	0.319	0.328	-1.607	No_change
8_36358-5p(dme-miR-9b-3p)	4	13	9	0	0	0	1.46	4.07	2.56	0	0	0	0	114.403	6.838	Up_regulate
8_36506-3p	1	0	1	4	2	3	0.37	0	0.28	0.63	0.31	0.44	0.508	0.536	-0.9	No_change
8_36506-5p(bta-miR-2284j)	1	5	5	9	7	8	0.37	1.56	1.42	1.41	1.08	1.17	1	1.047	0.066	No_change
8_36530-5p(gga-miR-1635)	4	5	1	6	5	4	1.46	1.56	0.28	0.94	0.77	0.59	0.335	1.516	0.601	No_change
8_36684-3p(hsa-miR-34a-3p)	183	247	183	0	0	0	66.99	77.29	52	0	0	0	0	2718.95	11.409	Up_regulate
8_36699-3p	4	4	2	0	0	0	1.46	1.25	0.57	0	0	0	0	44.868	5.488	Up_regulate
8_36699-5p	33598	23404	32120	1278	730	1793	12299.2	7323.37	9126.74	200.85	112.32	262.72	0	54.973	5.781	Up_regulate
8_36725-5p(hsa-miR-378a-3p)	4	5	6	14	12	9	1.46	1.56	1.7	2.2	1.85	1.32	1	0.981	-0.027	No_change
8_36794-3p	0	0	0	2	1	2	0	0	0	0.31	0.15	0.29	0.25	0.095	-3.403	No_change
8_36794-5p	1	0	1	1	4	3	0.37	0	0.28	0.16	0.62	0.44	0.728	0.599	-0.74	No_change
8_36899-3p	3	1	1	0	1	2	1.1	0.31	0.28	0	0.15	0.29	0.194	3.42	1.774	No_change
8_36899-5p(mmu-miR-674-3p)	1	1	0	2	2	6	0.37	0.31	0	0.31	0.31	0.88	0.568	0.486	-1.04	No_change
8_36911-5p	0	0	0	2	0	0	0	0	0	0.31	0	0	1	0.206	-2.276	No_change
8_37008-3p(bta-miR-2292)	0	0	0	4	1	3	0	0	0	0.63	0.15	0.44	0.032	0.061	-4.029	Down_regulate
8_37111-5p(bma-miR-5841)	2	0	0	4	5	5	0.73	0	0	0.63	0.77	0.73	0.184	0.352	-1.508	No_change
8_37183-5p(eca-miR-8950)	0	0	0	2	0	0	0	0	0	0.31	0	0	1	0.206	-2.276	No_change
9_37204-3p	5	2	3	27	25	29	1.83	0.63	0.85	4.24	3.85	4.25	0	0.288	-1.796	Down_regulate
9_37204-5p(hsa-miR-30a-5p)	249	281	340	1270	1328	1059	91.15	87.93	96.61	199.59	204.34	155.17	0	0.545	-0.875	No_change
9_37205-3p(bfl-miR-2056)	101	105	108	166	192	210	36.97	32.86	30.69	26.09	29.54	30.77	0.042	1.276	0.352	No_change
9_37298-3p	7454	9082	9829	23221	24048	23347	2728.69	2841.86	2792.86	3649.36	3700.21	3420.94	0.049	0.857	-0.223	No_change
9_37298-5p(mmu-miR-151-5p)	10415	12799	13677	36422	36656	31214	3812.62	4004.95	3886.25	5724	5640.18	4573.66	0.015	0.812	-0.301	No_change
9_37504-5p(cin-miR-4000e-3p)	5	3	2	3	13	14	1.83	0.94	0.57	0.47	2	2.05	0.678	0.778	-0.361	No_change
9_37566-5p(hsa-miR-4520-2-3p)	0	4	1	3	1	2	0	1.25	0.28	0.47	0.15	0.29	0.597	1.822	0.865	No_change
9_37579-3p(cin-miR-4003a-3p)	6	11	7	0	0	0	2.2	3.44	1.99	0	0	0	0	106.321	6.732	Up_regulate
9_37603-3p(oan-miR-7401-5p)	0	0	0	0	2	0	0	0	0	0	0.31	0	1	0.207	-2.269	No_change
9_37775-3p(mmu-miR-7680-5p)	0	2	2	6	4	3	0	0.63	0.57	0.94	0.62	0.44	0.612	0.715	-0.483	No_change
9_37849-5p(oan-miR-1348)	365	488	530	972	1092	1060	133.62	152.7	150.6	152.76	168.02	155.32	0.903	1.011	0.016	No_change
9_38010-3p(cin-miR-4051-3p)	4	6	6	9	5	9	1.46	1.88	1.7	1.41	0.77	1.32	0.268	1.579	0.659	No_change
9_38053-3p(bta-miR-2312)	0	0	1	1	0	0	0	0	0.28	0.16	0	0	1	1.83	0.871	No_change
9_38053-5p	1	0	1	0	0	0	0.37	0	0.28	0	0	0	0.257	9.784	3.29	No_change
9_38150-3p(bta-miR-2285o)	5	8	12	24	18	6	1.83	2.5	3.41	3.77	2.77	0.88	0.634	1.18	0.239	No_change
9_38150-5p	3	8	10	14	20	17	1.1	2.5	2.84	2.2	3.08	2.49	0.82	0.94	-0.089	No_change
AMGL01123148.1_40935-3p(mml-miR-942-3p)	0	0	0	0	1	1	0	0	0	0	0.15	0.15	1	0.207	-2.272	No_change
AMGL01123277.1_41038-3p(hsa-miR-208a-3p)	0	0	0	1	0	4	0	0	0	0.16	0	0.59	0.169	0.095	-3.403	No_change
AMGL01125976.1_40737-3p	0	1	1	1	2	1	0	0.31	0.28	0.16	0.31	0.15	1	1.128	0.174	No_change
AMGL01125976.1_40737-5p	56	48	58	120	82	93	20.5	15.02	16.48	18.86	12.62	13.63	0.126	1.267	0.342	No_change
AMGL01127290.1_40508-3p(mmu-miR-128-3p)	508	707	729	2008	1940	1789	185.96	221.23	207.14	315.57	298.5	262.13	0.004	0.774	-0.37	No_change
AMGL01127290.1_40508-5p	25	31	35	112	98	101	9.15	9.7	9.95	17.6	15.08	14.8	0.008	0.67	-0.577	No_change
AMGL01127380.1_41081-3p	0	3	3	9	7	4	0	0.94	0.85	1.41	1.08	0.59	0.548	0.692	-0.532	No_change
AMGL01129446.1_41141-5p(bfl-miR-4894)	0	0	0	2	0	0	0	0	0	0.31	0	0	1	0.206	-2.276	No_change
JH921566.1_41017-5p(nvi-miR-2796)	0	0	0	1	1	0	0	0	0	0.16	0.15	0	1	0.207	-2.272	No_change
JH921766.1_40373-5p(eca-miR-8913)	3	3	0	0	0	0	1.1	0.94	0	0	0	0	0.021	28.186	4.817	Up_regulate
JH921771.1_40503-3p(bta-miR-2312)	126	177	206	418	387	419	46.12	55.39	58.53	65.69	59.55	61.39	0.593	0.947	-0.079	No_change
JH921771.1_40503-5p	17	12	13	34	56	38	6.22	3.75	3.69	5.34	8.62	5.57	0.264	0.76	-0.395	No_change
JH921839.1_40431-3p(asu-miR-44b-5p)	7	7	9	6	4	4	2.56	2.19	2.56	0.94	0.62	0.59	0	3.663	1.873	Up_regulate
JH922317.1_40485-3p	1	3	3	7	4	4	0.37	0.94	0.85	1.1	0.62	0.59	1	1.066	0.093	No_change
JH922317.1_40485-5p(rno-miR-338-5p)	4	4	4	1	2	0	1.46	1.25	1.14	0.16	0.31	0	0	7.951	2.991	Up_regulate
JH922616.1_40410-3p(mmu-miR-126a-5p)	2	4	0	0	0	0	0.73	1.25	0	0	0	0	0.022	27.87	4.801	Up_regulate
JH922746.1_40861-3p(hsa-miR-1269a)	202	221	201	25	27	5	73.95	69.15	57.11	3.93	4.15	0.73	0	25.189	4.655	Up_regulate
JH922975.1_40655-3p(bta-miR-2342)	0	1	0	0	1	1	0	0.31	0	0	0.15	0.15	1	1.115	0.157	No_change
JH923198.1_40659-3p	0	3	3	9	7	4	0	0.94	0.85	1.41	1.08	0.59	0.548	0.692	-0.532	No_change
JH923198.1_40660-5p	0	3	3	9	7	4	0	0.94	0.85	1.41	1.08	0.59	0.548	0.692	-0.532	No_change
JH923329.1_40362-5p(hsa-miR-1269a)	238	251	223	28	25	7	87.12	78.54	63.36	4.4	3.85	1.03	0	27.395	4.776	Up_regulate
JH923873.1_41107-5p(hsa-miR-96-5p)	1	2	1	4	1	1	0.37	0.63	0.28	0.63	0.15	0.15	0.754	1.484	0.57	No_change
JH923873.1_41109-5p(mmu-miR-183-5p)	15	23	18	33	34	20	5.49	7.2	5.11	5.19	5.23	2.93	0.08	1.473	0.559	No_change
JH923873.1_41111-5p(hsa-miR-96-5p)	1	2	1	4	1	1	0.37	0.63	0.28	0.63	0.15	0.15	0.754	1.484	0.57	No_change
JH923873.1_41113-5p(mmu-miR-183-5p)	15	23	18	33	34	20	5.49	7.2	5.11	5.19	5.23	2.93	0.08	1.473	0.559	No_change
X_38550-5p(odi-miR-1504)	0	0	1	1	0	1	0	0	0.28	0.16	0	0.15	1	1.109	0.149	No_change
X_38681-3p(crm-miR-7610)	0	2	2	4	4	1	0	0.63	0.57	0.63	0.62	0.15	1	1.014	0.019	No_change
X_38722-5p(tca-miR-6015-5p)	2	1	0	0	0	0	0.73	0.31	0	0	0	0	0.164	14.579	3.866	No_change
X_38777-3p(cel-let-7-5p)	3747	4693	5293	10121	11144	11918	1371.67	1468.49	1503.98	1590.59	1714.7	1746.3	0.517	0.947	-0.079	No_change
X_38778-3p	51	74	114	206	204	181	18.67	23.16	32.39	32.37	31.39	26.52	0.488	0.913	-0.131	No_change
X_38778-5p(cel-let-7-5p)	3747	4693	5293	10121	11144	11918	1371.67	1468.49	1503.98	1590.59	1714.7	1746.3	0.51	0.947	-0.079	No_change
X_38930-3p	0	0	0	1	0	1	0	0	0	0.16	0	0.15	1	0.207	-2.272	No_change
X_38930-5p	4	6	4	16	9	15	1.46	1.88	1.14	2.51	1.38	2.2	0.596	0.805	-0.314	No_change
X_39059-3p	20	26	34	56	49	43	7.32	8.14	9.66	8.8	7.54	6.3	0.241	1.233	0.302	No_change
X_39059-5p	9	12	13	14	22	25	3.29	3.75	3.69	2.2	3.39	3.66	0.338	1.274	0.349	No_change
X_39151-3p(hsa-miR-2355-5p)	0	3	0	0	4	1	0	0.94	0	0	0.62	0.15	1	1.336	0.418	No_change
X_39158-5p(mml-miR-1240)	0	1	0	2	1	1	0	0.31	0	0.31	0.15	0.15	1	0.622	-0.685	No_change
X_39159-3p(mmu-miR-452-3p)	35	38	47	128	164	98	12.81	11.89	13.35	20.12	25.23	14.36	0.029	0.706	-0.503	No_change
X_39159-5p	71	74	93	259	222	167	25.99	23.16	26.43	40.7	34.16	24.47	0.215	0.842	-0.247	No_change
X_39164-3p	128	132	161	484	436	324	46.86	41.3	45.75	76.06	67.09	47.47	0.047	0.778	-0.362	No_change
X_39164-5p(bta-miR-3431)	179	205	231	634	745	513	65.53	64.15	65.64	99.64	114.63	75.17	0.011	0.747	-0.422	No_change
X_39184-5p(efu-miR-337)	1	0	0	2	1	1	0.37	0	0	0.31	0.15	0.15	1	0.622	-0.685	No_change
X_39201-3p(rno-miR-505-3p)	48	70	44	84	144	101	17.57	21.9	12.5	13.2	22.16	14.8	0.468	1.14	0.189	No_change
X_39201-5p	2	7	5	10	13	12	0.73	2.19	1.42	1.57	2	1.76	0.887	0.916	-0.127	No_change
X_39206-5p(hsa-miR-504-5p)	0	0	0	0	3	2	0	0	0	0	0.46	0.29	0.135	0.095	-3.402	No_change
X_39224-5p(aae-miR-252-5p)	1	4	4	0	0	0	0.37	1.25	1.14	0	0	0	0.001	40.478	5.339	Up_regulate
X_39234-3p	21	25	24	114	105	124	7.69	7.82	6.82	17.92	16.16	18.17	0	0.469	-1.092	Down_regulate
X_39234-5p(hsa-miR-15a-5p)	205	280	258	757	796	979	75.04	87.62	73.31	118.97	122.48	143.45	0	0.674	-0.569	No_change
X_39236-3p	2	6	7	15	15	18	0.73	1.88	1.99	2.36	2.31	2.64	0.313	0.717	-0.481	No_change
X_39236-5p(hsa-miR-503-5p)	1	0	3	7	8	9	0.37	0	0.85	1.1	1.23	1.32	0.099	0.395	-1.342	No_change
X_39237-3p(mmu-miR-542-3p)	214	229	263	902	975	995	78.34	71.66	74.73	141.76	150.02	145.79	0	0.566	-0.822	No_change
X_39237-5p	37	32	51	169	166	188	13.54	10.01	14.49	26.56	25.54	27.55	0	0.526	-0.926	No_change
X_39240-3p	0	0	2	1	2	2	0	0	0.57	0.16	0.31	0.29	1	0.922	-0.118	No_change
X_39240-5p(hsa-miR-450a-5p)	260	360	358	1425	1257	1092	95.18	112.65	101.72	223.95	193.41	160.01	0	0.593	-0.755	No_change
X_39242-3p	0	5	3	2	6	5	0	1.56	0.85	0.31	0.92	0.73	0.689	1.38	0.464	No_change
X_39242-5p(hsa-miR-450a-5p)	261	360	357	1423	1253	1090	95.54	112.65	101.44	223.64	192.8	159.71	0	0.594	-0.751	No_change
X_39244-3p	8	5	2	15	10	11	2.93	1.56	0.57	2.36	1.54	1.61	1	0.968	-0.048	No_change
X_39244-5p(hsa-miR-450b-5p)	1034	1206	1361	4289	4004	4055	378.52	377.37	386.72	674.05	616.09	594.16	0	0.669	-0.579	No_change
X_39248-5p(hsa-miR-18a-5p)	0	4	5	5	3	5	0	1.25	1.42	0.79	0.46	0.73	0.54	1.545	0.628	No_change
X_39250-5p(hsa-miR-17-5p)	3	7	9	14	15	10	1.1	2.19	2.56	2.2	2.31	1.47	0.799	1.11	0.151	No_change
X_39253-3p(hsa-miR-25-3p)	16349	20028	22732	47151	49282	42679	5984.88	6266.98	6459.19	7410.15	7582.91	6253.58	0.736	0.973	-0.04	No_change
X_39255-3p(hsa-miR-25-3p)	4	6	5	9	5	1	1.46	1.88	1.42	1.41	0.77	0.15	0.056	2.247	1.168	No_change
X_39288-3p	0	0	1	0	1	0	0	0	0.28	0	0.15	0	1	1.83	0.872	No_change
X_39288-5p(bta-miR-2284z)	4	5	11	21	17	26	1.46	1.56	3.13	3.3	2.62	3.81	0.251	0.715	-0.484	No_change
X_39342-3p	51	58	77	171	155	143	18.67	18.15	21.88	26.87	23.85	20.95	0.435	0.906	-0.142	No_change
X_39342-5p(cel-miR-794-5p)	9207	11176	13611	28039	25137	27677	3370.41	3497.09	3867.5	4406.55	3867.78	4055.4	0.619	0.959	-0.06	No_change
X_39349-3p(bmo-miR-3238)	0	0	0	0	0	2	0	0	0	0	0	0.29	1	0.207	-2.271	No_change
X_39475-5p	0	2	0	0	1	2	0	0.63	0	0	0.15	0.29	1	1.447	0.533	No_change
X_39495-5p(rno-miR-679)	5	6	2	0	0	0	1.83	1.88	0.57	0	0	0	0	58.591	5.873	Up_regulate
X_39509-3p(bta-miR-2312)	126	177	206	418	387	419	46.12	55.39	58.53	65.69	59.55	61.39	0.593	0.947	-0.079	No_change
X_39509-5p	17	12	13	34	56	38	6.22	3.75	3.69	5.34	8.62	5.57	0.263	0.76	-0.395	No_change
X_39608-3p(ame-miR-3765)	13	13	11	0	0	0	4.76	4.07	3.13	0	0	0	0	163.811	7.356	Up_regulate
X_39630-3p(hsa-miR-221-3p)	10804	12898	15099	23744	20270	23064	3955.02	4035.93	4290.31	3731.56	3118.9	3379.47	0.001	1.323	0.404	No_change
X_39630-5p	78	72	116	82	130	83	28.55	22.53	32.96	12.89	20	12.16	0	2.061	1.044	Up_regulate
X_39631-5p(hsa-miR-1468-5p)	78	104	101	222	234	267	28.55	32.54	28.7	34.89	36.01	39.12	0.35	0.898	-0.156	No_change
X_39697-3p(hsa-miR-500a-3p)	2	3	8	5	9	9	0.73	0.94	2.27	0.79	1.38	1.32	0.629	1.282	0.359	No_change
X_39697-5p	0	3	2	5	3	4	0	0.94	0.57	0.79	0.46	0.59	1	0.954	-0.067	No_change
X_39699-3p	1	2	5	7	8	5	0.37	0.63	1.42	1.1	1.23	0.73	1	0.916	-0.126	No_change
X_39699-5p(hsa-miR-660-5p)	8312	9885	11290	20259	24023	24285	3042.78	3093.13	3208	3183.86	3696.37	3558.38	0.87	0.986	-0.02	No_change
X_39702-3p(hsa-miR-500a-3p)	5338	6283	6996	13447	10711	13140	1954.08	1966.02	1987.88	2113.3	1648.08	1925.35	0.139	1.145	0.196	No_change
X_39702-5p	61	77	96	142	137	190	22.33	24.09	27.28	22.32	21.08	27.84	0.321	1.138	0.187	No_change
X_39706-3p(chi-miR-502b-3p)	273	310	403	531	480	713	99.94	97	114.51	83.45	73.86	104.47	0.024	1.306	0.386	No_change
X_39706-5p	7	10	5	9	8	8	2.56	3.13	1.42	1.41	1.23	1.17	0.035	2	1	No_change
X_39709-3p	18	36	36	63	59	70	6.59	11.26	10.23	9.9	9.08	10.26	0.773	1.067	0.094	No_change
X_39709-5p(mmu-miR-188-5p)	244	291	323	488	723	527	89.32	91.06	91.78	76.69	111.25	77.22	0.279	1.133	0.181	No_change
X_39711-3p	212	276	309	517	669	710	77.61	86.36	87.8	81.25	102.94	104.03	0.711	0.961	-0.058	No_change
X_39711-5p(hsa-miR-532-5p)	3090	3629	3703	7314	8291	6497	1131.16	1135.55	1052.19	1149.45	1275.72	951.98	0.375	1.087	0.121	No_change
X_39746-3p(api-miR-3033)	0	0	0	2	0	0	0	0	0	0.31	0	0	1	0.206	-2.276	No_change
X_39924-3p(cin-miR-4204-3p)	24	17	18	0	0	0	8.79	5.32	5.11	0	0	0	0	263.522	8.042	Up_regulate
X_39934-3p(rno-miR-421-3p)	1326	1575	1848	4042	3614	3948	485.41	492.83	525.1	635.23	556.08	578.48	0.441	0.937	-0.095	No_change
X_39934-5p	5	12	12	29	32	30	1.83	3.75	3.41	4.56	4.92	4.4	0.198	0.729	-0.456	No_change
X_39937-3p	26	23	38	52	60	59	9.52	7.2	10.8	8.17	9.23	8.65	0.385	1.164	0.219	No_change
X_39937-5p(hsa-miR-545-5p)	59	81	88	202	243	204	21.6	25.35	25	31.75	37.39	29.89	0.068	0.803	-0.316	No_change
X_39968-3p	96	103	76	2	11	4	35.14	32.23	21.6	0.31	1.69	0.59	0	36.709	5.198	Up_regulate
X_39968-5p	1	1	0	1	0	0	0.37	0.31	0	0.16	0	0	0.633	3.364	1.75	No_change
X_40015-3p	225	223	267	603	596	556	82.37	69.78	75.87	94.77	91.71	81.47	0.542	0.939	-0.091	No_change
X_40015-5p(hsa-miR-361-5p)	728	976	984	2401	1982	2312	266.5	305.4	279.6	377.34	304.97	338.77	0.365	0.919	-0.122	No_change
X_40016-3p(hsa-miR-361-5p)	728	976	984	2401	1982	2312	266.5	305.4	279.6	377.34	304.97	338.77	0.366	0.919	-0.122	No_change
X_40094-3p	110	138	162	268	280	265	40.27	43.18	46.03	42.12	43.08	38.83	0.173	1.152	0.205	No_change
X_40099-3p	6	3	3	17	15	14	2.2	0.94	0.85	2.67	2.31	2.05	0.194	0.604	-0.726	No_change
X_40099-5p(age-miR-513b)	17	22	17	64	77	72	6.22	6.88	4.83	10.06	11.85	10.55	0.006	0.605	-0.725	No_change
X_40108-3p(hsa-miR-509-3p)	12	17	18	57	33	38	4.39	5.32	5.11	8.96	5.08	5.57	0.454	0.84	-0.252	No_change
X_40108-5p	0	1	0	2	0	0	0	0.31	0	0.31	0	0	1	1.111	0.151	No_change
X_40110-3p	1	0	3	4	4	6	0.37	0	0.85	0.63	0.62	0.88	0.615	0.666	-0.586	No_change
X_40110-5p	0	1	2	9	9	7	0	0.31	0.57	1.41	1.38	1.03	0.018	0.289	-1.788	Down_regulate
X_40112-3p(hsa-miR-96-5p)	117	134	147	593	433	332	42.83	41.93	41.77	93.19	66.62	48.65	0.006	0.673	-0.571	No_change
X_40112-5p	3	3	2	7	6	8	1.1	0.94	0.57	1.1	0.92	1.17	1	0.876	-0.192	No_change
X_40120-3p(prd-miR-7865-3p)	0	0	0	0	1	1	0	0	0	0	0.15	0.15	1	0.207	-2.272	No_change
X_40137-5p(bta-miR-2284j)	12	15	18	29	30	47	4.39	4.69	5.11	4.56	4.62	6.89	0.944	0.971	-0.042	No_change
X_40201-3p	0	0	1	0	0	1	0	0	0.28	0	0	0.15	1	1.831	0.873	No_change
X_40201-5p	0	0	1	0	2	1	0	0	0.28	0	0.31	0.15	1	0.795	-0.331	No_change
X_40239-3p	6	8	8	22	22	17	2.2	2.5	2.27	3.46	3.39	2.49	0.518	0.827	-0.273	No_change
X_40239-5p(bta-miR-2483-5p)	20	32	32	68	74	157	7.32	10.01	9.09	10.69	11.39	23	0.05	0.641	-0.641	No_change
X_40268-3p(bta-miR-2285l)	9	11	10	33	35	26	3.29	3.44	2.84	5.19	5.39	3.81	0.206	0.733	-0.448	No_change
X_40268-5p	1	1	4	4	10	5	0.37	0.31	1.14	0.63	1.54	0.73	0.551	0.728	-0.458	No_change
X_40270-3p(mmu-miR-741-5p)	1	2	7	4	4	9	0.37	0.63	1.99	0.63	0.62	1.32	0.724	1.32	0.401	No_change
X_40298-3p(hsa-miR-652-3p)	49	69	59	108	114	106	17.94	21.59	16.76	16.97	17.54	15.53	0.115	1.238	0.308	No_change
X_40298-5p	3	5	6	6	8	12	1.1	1.56	1.7	0.94	1.23	1.76	0.639	1.227	0.296	No_change
X_40309-3p	2	8	13	14	17	19	0.73	2.5	3.69	2.2	2.62	2.78	1	1.042	0.059	No_change
X_40309-5p	10	3	6	16	18	15	3.66	0.94	1.7	2.51	2.77	2.2	0.912	0.898	-0.156	No_change
X_40353-5p(mse-miR-2565)	14	16	12	0	0	0	5.12	5.01	3.41	0	0	0	0	185.927	7.539	Up_regulate
