# Supplementary material for: MicroRNA Expression Profile in Peripheral Blood Lymphocytes of Sheep Vaccinated with Nigeria 75/1 Peste Des Petits Ruminants Virus
Source: Viruses. 2019 Nov 5;11(11):1025. doi: 10.3390/v11111025 (PMC6893480; doi:10.3390/v11111025)
Supplement: Supplementary file 1 [file viruses-11-01025-s001.zip › File S3.xlsx]

## Sheet: P3_VS_N0
File S3. Target genes for differentially expressed known and novel miRNAs at mock and two different time points of PPR vaccine virus inoculated PBMC cell samples
Known miRNA target gene				Novel miRNA target gene
#microRNA	Target Accession	Target name		#microRNA	Target Accession	Target name
oar-miR-148a	ENSOARG00000017839	LIMA1		20_15241-5p	ENSOARG00000012223	SNRPB2
oar-miR-148a	ENSOARG00000002690	C16orf70		20_15241-5p	ENSOARG00000019216	EMC9
oar-miR-148a	ENSOARG00000001199	KIAA1841		20_15241-5p	ENSOARG00000000345	GRAMD1B
oar-miR-148a	ENSOARG00000017948	DOCK6		20_15241-5p	ENSOARG00000007801	C1orf234
oar-miR-148a	ENSOARG00000010076			20_15241-5p	ENSOARG00000016384	CDK14
oar-miR-148a	ENSOARG00000019823	GFPT1		20_15241-5p	ENSOARG00000014209	DAPP1
oar-miR-148a	ENSOARG00000004654	PICALM		20_15241-5p	ENSOARG00000018325	GRHL2
oar-miR-148a	ENSOARG00000011254	NDUFAF5		20_15241-5p	ENSOARG00000002234	SLC2A3
oar-miR-148a	ENSOARG00000017278	JMY		20_15241-5p	ENSOARG00000003502	CHRNB3
oar-miR-148a	ENSOARG00000016307	DDX59		20_15241-5p	ENSOARG00000020815	CHRNG
oar-miR-148a	ENSOARG00000002776	ZNF619		20_15241-5p	ENSOARG00000009925
oar-miR-148a	ENSOARG00000009302	GABRA5		20_15241-5p	ENSOARG00000010103	ENTPD4
oar-miR-148a	ENSOARG00000006907	CDH2		20_15241-5p	ENSOARG00000018264	C2orf54
oar-miR-148a	ENSOARG00000013012	ZZZ3		20_15241-5p	ENSOARG00000001095	INTS3
oar-miR-148a	ENSOARG00000011553	MFAP2		20_15241-5p	ENSOARG00000013929	ABCG4
oar-miR-148a	ENSOARG00000001532	TMEM165		20_15241-5p	ENSOARG00000004117	OXSM
oar-miR-148a	ENSOARG00000016039	DCP2		20_15241-5p	ENSOARG00000001857
oar-miR-148a	ENSOARG00000006067	TMEM57		20_15241-5p	ENSOARG00000004786	UBAC1
oar-miR-148a	ENSOARG00000012915	CDH18		20_15241-5p	ENSOARG00000003547	MYBL2
oar-miR-148a	ENSOARG00000013768	COPRS		20_15241-5p	ENSOARG00000007382	SDS
oar-miR-148a	ENSOARG00000016593	ARRDC3		20_15241-5p	ENSOARG00000012217	C9orf131
oar-miR-148a	ENSOARG00000008540	ACOX1		20_15241-5p	ENSOARG00000015833	TP73
oar-miR-148a	ENSOARG00000012703	ZNF564		20_15241-5p	ENSOARG00000002932	ADCY9
oar-miR-148a	ENSOARG00000004175	FZD4		20_15241-5p	ENSOARG00000002932	ADCY9
oar-miR-148a	ENSOARG00000004022	TRAPPC9		20_15241-5p	ENSOARG00000007949	PCID2
oar-miR-148a	ENSOARG00000003718	MAPK3		20_15241-5p	ENSOARG00000020094
oar-miR-148a	ENSOARG00000001185	ARFGEF1		20_15241-5p	ENSOARG00000018436	ZNF133
oar-miR-148a	ENSOARG00000018447	SGCB		20_15241-5p	ENSOARG00000000042	CYP2E1
oar-miR-148a	ENSOARG00000011864	PFKL		20_15241-5p	ENSOARG00000015572
oar-miR-148a	ENSOARG00000002219	AIPL1		20_15241-5p	ENSOARG00000009922	C12orf4
oar-miR-148a	ENSOARG00000007420	YIPF3		20_15241-5p	ENSOARG00000010217	FHAD1
oar-miR-148a	ENSOARG00000011291			20_15241-5p	ENSOARG00000014641	RNF17
oar-miR-148a	ENSOARG00000020692	MRPL47		4_22415-3p(mmu-miR-7002-5p)	ENSOARG00000015572
oar-miR-148a	ENSOARG00000006773	ZNF689		4_22415-3p(mmu-miR-7002-5p)	ENSOARG00000002690	C16orf70
oar-miR-148a	ENSOARG00000006880	SERPINB7		4_22415-3p(mmu-miR-7002-5p)	ENSOARG00000001646	CPA6
oar-miR-148a	ENSOARG00000007208	TJAP1		4_22415-3p(mmu-miR-7002-5p)	ENSOARG00000020516	MAT2A
oar-miR-148a	ENSOARG00000014994	TMED3		4_22415-3p(mmu-miR-7002-5p)	ENSOARG00000010782	MAP2K2
oar-miR-148a	ENSOARG00000000564			4_22415-3p(mmu-miR-7002-5p)	ENSOARG00000013312	PRPF8
oar-miR-148a	ENSOARG00000018410	RTN4R		4_22415-3p(mmu-miR-7002-5p)	ENSOARG00000008574	RASGRP2
oar-miR-148a	ENSOARG00000006880	SERPINB7		4_22415-3p(mmu-miR-7002-5p)	ENSOARG00000008574	RASGRP2
oar-miR-3959-5p	ENSOARG00000014098	ATAD1		4_22415-3p(mmu-miR-7002-5p)	ENSOARG00000017915	PHTF2
oar-miR-3959-5p	ENSOARG00000015402	GALNT7		4_22415-3p(mmu-miR-7002-5p)	ENSOARG00000017915	PHTF2
oar-miR-3959-5p	ENSOARG00000001199	KIAA1841		4_22415-3p(mmu-miR-7002-5p)	ENSOARG00000007138	CD302
oar-miR-3959-5p	ENSOARG00000005493	TKTL1		4_22415-3p(mmu-miR-7002-5p)	ENSOARG00000003150	MPP1
oar-miR-3959-5p	ENSOARG00000015402	GALNT7		4_22415-3p(mmu-miR-7002-5p)	ENSOARG00000011579	MTHFSD
oar-miR-3959-5p	ENSOARG00000001370	CHI3L1		4_22415-3p(mmu-miR-7002-5p)	ENSOARG00000011579	MTHFSD
oar-miR-3959-5p	ENSOARG00000000253	CHRNA1		4_22415-3p(mmu-miR-7002-5p)	ENSOARG00000020638	PARL
oar-miR-3959-5p	ENSOARG00000020784	CA12		4_22415-3p(mmu-miR-7002-5p)	ENSOARG00000018264	C2orf54
oar-miR-3959-5p	ENSOARG00000020784	CA12		4_22415-3p(mmu-miR-7002-5p)	ENSOARG00000003878	DYM
oar-miR-3959-5p	ENSOARG00000003857	AADACL2		4_22415-3p(mmu-miR-7002-5p)	ENSOARG00000020674	FXR1
oar-miR-3959-5p	ENSOARG00000009801	ADAL		4_22415-3p(mmu-miR-7002-5p)	ENSOARG00000005237	SEC61A1
oar-miR-3959-5p	ENSOARG00000018782	ALOXE3		4_22415-3p(mmu-miR-7002-5p)	ENSOARG00000020815	CHRNG
oar-miR-3959-5p	ENSOARG00000010712	KLHL25		4_22415-3p(mmu-miR-7002-5p)	ENSOARG00000004117	OXSM
oar-miR-3959-5p	ENSOARG00000020692	MRPL47		4_22415-3p(mmu-miR-7002-5p)	ENSOARG00000018325	GRHL2
oar-miR-3959-5p	ENSOARG00000010376			4_22415-3p(mmu-miR-7002-5p)	ENSOARG00000019216	EMC9
oar-miR-3959-5p	ENSOARG00000016639			18_11046-3p(mmu-miR-7088-3p)	ENSOARG00000004610	SLC1A6
oar-miR-3959-5p	ENSOARG00000014803			18_11046-3p(mmu-miR-7088-3p)	ENSOARG00000018325	GRHL2
oar-miR-3959-5p	ENSOARG00000017067	PNLIPRP2		18_11046-3p(mmu-miR-7088-3p)	ENSOARG00000016384	CDK14
oar-miR-3959-5p	ENSOARG00000003903	HSPCA		18_11046-3p(mmu-miR-7088-3p)	ENSOARG00000002203
oar-miR-3959-5p	ENSOARG00000013394	KCTD20		18_11046-3p(mmu-miR-7088-3p)	ENSOARG00000016505	CPT1A
oar-miR-3959-5p	ENSOARG00000019020	NPTN		18_11046-3p(mmu-miR-7088-3p)	ENSOARG00000010065	LASP1
oar-miR-127	ENSOARG00000006248	SYNDIG1		18_11046-3p(mmu-miR-7088-3p)	ENSOARG00000008473	PLAU
oar-miR-127	ENSOARG00000019714	METTL17		18_11046-3p(mmu-miR-7088-3p)	ENSOARG00000013898	NR1H2
oar-miR-127	ENSOARG00000011553	MFAP2		18_11046-3p(mmu-miR-7088-3p)	ENSOARG00000002234	SLC2A3
oar-miR-127	ENSOARG00000014690			18_11046-3p(mmu-miR-7088-3p)	ENSOARG00000009334	UBAP1
oar-miR-127	ENSOARG00000015129			18_11046-3p(mmu-miR-7088-3p)	ENSOARG00000010867
oar-miR-127	ENSOARG00000016621	TSTA3		18_11046-3p(mmu-miR-7088-3p)	ENSOARG00000013168	IFNGR2
oar-miR-127	ENSOARG00000001485	METAP1D		18_11046-3p(mmu-miR-7088-3p)	ENSOARG00000002331	SLC35C1
oar-miR-127	ENSOARG00000014094	ADRM1		18_11046-3p(mmu-miR-7088-3p)	ENSOARG00000006907	CDH2
oar-miR-127	ENSOARG00000016664	FGG		18_11046-3p(mmu-miR-7088-3p)	ENSOARG00000004117	OXSM
oar-miR-127	ENSOARG00000015538	EML3		18_11046-3p(mmu-miR-7088-3p)	ENSOARG00000020674	FXR1
oar-miR-127	ENSOARG00000011026	PDSS2		18_11046-3p(mmu-miR-7088-3p)	ENSOARG00000017980	VWA9
oar-miR-127	ENSOARG00000003504	XPOT		18_11046-3p(mmu-miR-7088-3p)	ENSOARG00000003878	DYM
oar-miR-127	ENSOARG00000017375	HIPK3		18_11046-3p(mmu-miR-7088-3p)	ENSOARG00000013342	BCL2L12
oar-miR-127	ENSOARG00000006054	GAREM		18_11046-3p(mmu-miR-7088-3p)	ENSOARG00000019323	NUP50
oar-miR-127	ENSOARG00000013334	NOL7		18_11046-3p(mmu-miR-7088-3p)	ENSOARG00000005237	SEC61A1
oar-miR-127	ENSOARG00000017283	TSC2		18_11046-3p(mmu-miR-7088-3p)	ENSOARG00000005601	RNF167
oar-miR-127	ENSOARG00000001607	HSPBP1		14_8218-3p(hsa-miR-5189-3p)	ENSOARG00000021018	FBN1
oar-miR-127	ENSOARG00000010976			14_8218-3p(hsa-miR-5189-3p)	ENSOARG00000016384	CDK14
oar-miR-127	ENSOARG00000011796	GPS2		14_8218-3p(hsa-miR-5189-3p)	ENSOARG00000015834	IFT140
oar-miR-127	ENSOARG00000010365	NCOA6		14_8218-3p(hsa-miR-5189-3p)	ENSOARG00000016505	CPT1A
oar-miR-127	ENSOARG00000008392	TCN2		14_8218-3p(hsa-miR-5189-3p)	ENSOARG00000000493	KDM4A
oar-miR-127	ENSOARG00000000147	ZNF282		14_8218-3p(hsa-miR-5189-3p)	ENSOARG00000013381
oar-miR-127	ENSOARG00000011113	MEIS3		14_8218-3p(hsa-miR-5189-3p)	ENSOARG00000013381
oar-miR-127	ENSOARG00000011997	UBA7		14_8218-3p(hsa-miR-5189-3p)	ENSOARG00000007906
oar-miR-127	ENSOARG00000008102	CUEDC1		14_8218-3p(hsa-miR-5189-3p)	ENSOARG00000015561	SSSCA1
oar-miR-127	ENSOARG00000014725	APLP2		14_8218-3p(hsa-miR-5189-3p)	ENSOARG00000006123	GPATCH4
oar-miR-127	ENSOARG00000020383	BDH1		14_8218-3p(hsa-miR-5189-3p)	ENSOARG00000017219	TMED1
oar-miR-127	ENSOARG00000019557	CTDSP1		14_8218-3p(hsa-miR-5189-3p)	ENSOARG00000009017	DDOST
oar-miR-127	ENSOARG00000012569	PRAME		14_8218-3p(hsa-miR-5189-3p)	ENSOARG00000000254
oar-miR-127	ENSOARG00000010782	MAP2K2		14_8218-3p(hsa-miR-5189-3p)	ENSOARG00000019216	EMC9
oar-miR-127	ENSOARG00000012139	STOML2		14_8218-3p(hsa-miR-5189-3p)	ENSOARG00000013342	BCL2L12
oar-miR-127	ENSOARG00000018635	DZANK1		14_8218-3p(hsa-miR-5189-3p)	ENSOARG00000015572
oar-miR-127	ENSOARG00000000774	EIF3A		14_8218-3p(hsa-miR-5189-3p)	ENSOARG00000002631
oar-miR-127	ENSOARG00000001958	IFNG		14_8218-3p(hsa-miR-5189-3p)	ENSOARG00000011723	AADACL3
oar-miR-127	ENSOARG00000013342	BCL2L12		14_8218-3p(hsa-miR-5189-3p)	ENSOARG00000006587	PHF14
oar-miR-127	ENSOARG00000006067	TMEM57		14_8218-3p(hsa-miR-5189-3p)	ENSOARG00000013738	ADCK5
oar-miR-127	ENSOARG00000017810	2018-09-02		14_8218-3p(hsa-miR-5189-3p)	ENSOARG00000018091	LPCAT2
oar-miR-127	ENSOARG00000003162			14_7417-3p	ENSOARG00000014674	SCD
oar-miR-127	ENSOARG00000020082	SYCP1		14_7417-3p	ENSOARG00000000345	GRAMD1B
oar-miR-127	ENSOARG00000011432	GINS2		14_7417-3p	ENSOARG00000006080	SDF4
oar-miR-127	ENSOARG00000007335	DYA		14_7417-3p	ENSOARG00000009840	PIP4K2B
oar-miR-127	ENSOARG00000007124	IKBKAP		14_7417-3p	ENSOARG00000003848	RPS5
oar-miR-127	ENSOARG00000001461	KIAA0141		14_7417-3p	ENSOARG00000012381	SLC37A4
oar-miR-127	ENSOARG00000000253	CHRNA1		14_7417-3p	ENSOARG00000006615
oar-miR-127	ENSOARG00000002121			14_7417-3p	ENSOARG00000010093	TRAFD1
oar-miR-127	ENSOARG00000019155	KANSL1L		14_7417-3p	ENSOARG00000016937	F2R
oar-miR-127	ENSOARG00000005692	PAQR6		14_7417-3p	ENSOARG00000010527	SIAE
oar-miR-127	ENSOARG00000000473	GPR114		14_7417-3p	ENSOARG00000010527	SIAE
oar-miR-127	ENSOARG00000005531	USP5		14_7417-3p	ENSOARG00000007906
oar-miR-127	ENSOARG00000003592	LRP2		14_7417-3p	ENSOARG00000007462	DCAF15
oar-miR-127	ENSOARG00000006733			14_7417-3p	ENSOARG00000019331	SLC22A17
oar-miR-127	ENSOARG00000015980	NR5A2		14_7417-3p	ENSOARG00000018091	LPCAT2
oar-miR-127	ENSOARG00000011559	GRPEL1		14_7417-3p	ENSOARG00000012223	SNRPB2
oar-miR-127	ENSOARG00000006536	ABHD14B		14_7417-3p	ENSOARG00000001532	TMEM165
oar-miR-127	ENSOARG00000002574	FRS3		14_7417-3p	ENSOARG00000004610	SLC1A6
oar-miR-127	ENSOARG00000017880	CA4		14_7417-3p	ENSOARG00000019216	EMC9
oar-miR-127	ENSOARG00000001328	CYP26C1		14_7417-3p	ENSOARG00000013342	BCL2L12
oar-miR-127	ENSOARG00000016216	SDAD1		14_7417-3p	ENSOARG00000005601	RNF167
oar-miR-127	ENSOARG00000019218	CYTH4		11_4275-5p	ENSOARG00000020674	FXR1
oar-miR-127	ENSOARG00000004764	IL34		11_4275-5p	ENSOARG00000006907	CDH2
oar-miR-127	ENSOARG00000004963	RAB7B		11_4275-5p	ENSOARG00000017163
oar-miR-127	ENSOARG00000008023			11_4275-5p	ENSOARG00000013893	MGARP
oar-miR-127	ENSOARG00000000341	RNPEP		11_4275-5p	ENSOARG00000019216	EMC9
oar-miR-127	ENSOARG00000019118	TEX33		11_4275-5p	ENSOARG00000005870	PIK3R1
oar-miR-127	ENSOARG00000018857	EAAT2		11_4275-5p	ENSOARG00000005237	SEC61A1
oar-let-7f	ENSOARG00000009042			11_4275-5p	ENSOARG00000006080	SDF4
oar-let-7f	ENSOARG00000000473	GPR114		11_4275-5p	ENSOARG00000016384	CDK14
oar-let-7f	ENSOARG00000019296	ZFHX2		11_4275-5p	ENSOARG00000018325	GRHL2
oar-let-7f	ENSOARG00000010262	DYDC2		11_4275-5p	ENSOARG00000014094	ADRM1
oar-let-7f	ENSOARG00000008540	ACOX1		11_4275-5p	ENSOARG00000013738	ADCK5
oar-let-7f	ENSOARG00000011675	CD2AP		11_4275-5p	ENSOARG00000005601	RNF167
oar-let-7f	ENSOARG00000007418	FAM216B		11_4275-5p	ENSOARG00000019775	CCDC108
oar-let-7f	ENSOARG00000005112	HPS3		11_4275-5p	ENSOARG00000007406	ATXN7L3
oar-let-7f	ENSOARG00000006478	KIAA1958		11_4275-5p	ENSOARG00000014642
oar-let-7f	ENSOARG00000003571	LYST		11_4275-5p	ENSOARG00000015402	GALNT7
oar-let-7f	ENSOARG00000002031			11_4275-5p	ENSOARG00000013342	BCL2L12
oar-let-7f	ENSOARG00000011927	EFCAB3		11_4275-5p	ENSOARG00000000345	GRAMD1B
oar-let-7f	ENSOARG00000019296	ZFHX2		11_4275-5p	ENSOARG00000011783
oar-let-7f	ENSOARG00000008540	ACOX1		11_4275-5p	ENSOARG00000013466	TSGA10
oar-let-7f	ENSOARG00000013813	KIN		11_4275-5p	ENSOARG00000011957	CD72
oar-let-7f	ENSOARG00000013286	RDX		11_4275-5p	ENSOARG00000011129	SERF2
oar-let-7f	ENSOARG00000013286	RDX		11_4275-5p	ENSOARG00000007173	RNF215
oar-let-7f	ENSOARG00000016562	GNAS		11_4275-5p	ENSOARG00000005880	LY6G6D
oar-let-7f	ENSOARG00000002047	SMC4		11_4275-5p	ENSOARG00000019940	ATG9
oar-let-7f	ENSOARG00000016470	EGR1		11_4275-5p	ENSOARG00000019155	KANSL1L
oar-let-7f	ENSOARG00000016379	ASNSD1		11_4275-5p	ENSOARG00000003306	DHRS7C
oar-let-7f	ENSOARG00000014269			11_4275-5p	ENSOARG00000012072	UNC13B
oar-let-7f	ENSOARG00000002268			11_4275-5p	ENSOARG00000002690	C16orf70
oar-let-7f	ENSOARG00000003375			5_24236-3p(rno-miR-6318)	ENSOARG00000018264	C2orf54
oar-let-7f	ENSOARG00000016216	SDAD1		5_24236-3p(rno-miR-6318)	ENSOARG00000013929	ABCG4
oar-let-7f	ENSOARG00000000896			5_24236-3p(rno-miR-6318)	ENSOARG00000001095	INTS3
oar-let-7f	ENSOARG00000012658	PBX3		5_24236-3p(rno-miR-6318)	ENSOARG00000006080	SDF4
oar-miR-191	ENSOARG00000012433	VPS13A		5_24236-3p(rno-miR-6318)	ENSOARG00000017163
oar-miR-191	ENSOARG00000012264	LTA4H		5_24236-3p(rno-miR-6318)	ENSOARG00000003421	LAP3
oar-miR-191	ENSOARG00000019212	PSME2		5_24236-3p(rno-miR-6318)	ENSOARG00000009925
oar-miR-191	ENSOARG00000012676			5_24236-3p(rno-miR-6318)	ENSOARG00000012824	GRPR
oar-miR-191	ENSOARG00000008479	SUMF1		5_24236-3p(rno-miR-6318)	ENSOARG00000010782	MAP2K2
oar-miR-191	ENSOARG00000011109	EEF2		5_24236-3p(rno-miR-6318)	ENSOARG00000016655
oar-miR-191	ENSOARG00000011109	EEF2		5_24236-3p(rno-miR-6318)	ENSOARG00000019445	TRAC
oar-miR-191	ENSOARG00000004563	NKIRAS1		5_24236-3p(rno-miR-6318)	ENSOARG00000009974	MPND
oar-miR-191	ENSOARG00000001334			5_24236-3p(rno-miR-6318)	ENSOARG00000019218	CYTH4
oar-miR-191	ENSOARG00000020315	MAN1A2		5_24236-3p(rno-miR-6318)	ENSOARG00000011966	ASB9
oar-miR-191	ENSOARG00000010129	BACE2		5_24236-3p(rno-miR-6318)	ENSOARG00000011891	PLEKHG5
oar-miR-191	ENSOARG00000006649			5_24236-3p(rno-miR-6318)	ENSOARG00000011891	PLEKHG5
oar-miR-191	ENSOARG00000016047	TGFBR3		5_24236-3p(rno-miR-6318)	ENSOARG00000008637	TPGS1
oar-miR-191	ENSOARG00000020692	MRPL47		5_24236-3p(rno-miR-6318)	ENSOARG00000010095	PIGU
oar-miR-191	ENSOARG00000017810	2018-09-02		5_24236-3p(rno-miR-6318)	ENSOARG00000020815	CHRNG
oar-miR-191	ENSOARG00000003903	HSPCA		5_24236-3p(rno-miR-6318)	ENSOARG00000018325	GRHL2
oar-miR-191	ENSOARG00000004407	ERICH6		5_24236-3p(rno-miR-6318)	ENSOARG00000019216	EMC9
oar-miR-191	ENSOARG00000020715	RMND5A		5_24236-3p(rno-miR-6318)	ENSOARG00000011088
oar-miR-191	ENSOARG00000000405	PPP1R16B		5_24236-3p(rno-miR-6318)	ENSOARG00000004797	WWTR1
oar-miR-191	ENSOARG00000013838	TBRG4		5_24236-3p(rno-miR-6318)	ENSOARG00000016384	CDK14
oar-miR-191	ENSOARG00000004590	DAP3		2_12811-3p(mml-miR-3200-5p)	ENSOARG00000017163
oar-miR-191	ENSOARG00000004084	NUB1		2_12811-3p(mml-miR-3200-5p)	ENSOARG00000004647	ZNF385D
oar-miR-495-3p	ENSOARG00000000452	SNX31		2_12811-3p(mml-miR-3200-5p)	ENSOARG00000006730	PI15
oar-miR-495-3p	ENSOARG00000003630	ZNF548		2_12811-3p(mml-miR-3200-5p)	ENSOARG00000012834	ATP6V0D2
oar-miR-495-3p	ENSOARG00000020665	ATP11B		2_12811-3p(mml-miR-3200-5p)	ENSOARG00000009824
oar-miR-495-3p	ENSOARG00000008620	LTF		2_12811-3p(mml-miR-3200-5p)	ENSOARG00000018013
oar-miR-495-3p	ENSOARG00000007533	ADCYAP1R1		2_12811-3p(mml-miR-3200-5p)	ENSOARG00000010603	VSIG2
oar-miR-495-3p	ENSOARG00000011988	GORAB		2_12811-3p(mml-miR-3200-5p)	ENSOARG00000020510	ZNF106
oar-miR-495-3p	ENSOARG00000017126			2_12811-3p(mml-miR-3200-5p)	ENSOARG00000002960	STON2
oar-miR-495-3p	ENSOARG00000002744			2_12811-3p(mml-miR-3200-5p)	ENSOARG00000019579
oar-miR-495-3p	ENSOARG00000018780	C20orf202		2_12811-3p(mml-miR-3200-5p)	ENSOARG00000002559
oar-miR-495-3p	ENSOARG00000004563	NKIRAS1		2_12811-3p(mml-miR-3200-5p)	ENSOARG00000002631
oar-miR-495-3p	ENSOARG00000013512	CDT1		2_12811-3p(mml-miR-3200-5p)	ENSOARG00000003421	LAP3
oar-miR-495-3p	ENSOARG00000017131	KLF10		2_12811-3p(mml-miR-3200-5p)	ENSOARG00000003878	DYM
oar-miR-495-3p	ENSOARG00000021012	OLR1		2_12811-3p(mml-miR-3200-5p)	ENSOARG00000020815	CHRNG
oar-miR-495-3p	ENSOARG00000010137	ASGR1		2_12811-3p(mml-miR-3200-5p)	ENSOARG00000011723	AADACL3
oar-miR-495-3p	ENSOARG00000001244	SERPINI1		2_12811-3p(mml-miR-3200-5p)	ENSOARG00000020674	FXR1
oar-miR-495-3p	ENSOARG00000005498	RAB14		2_12811-3p(mml-miR-3200-5p)	ENSOARG00000000142	HSPA8
oar-miR-495-3p	ENSOARG00000009319	SLC29A1		2_12811-3p(mml-miR-3200-5p)	ENSOARG00000018264	C2orf54
oar-miR-495-3p	ENSOARG00000008696	GOPC		2_12811-3p(mml-miR-3200-5p)	ENSOARG00000013342	BCL2L12
oar-miR-495-3p	ENSOARG00000017067	PNLIPRP2		1_2288-3p	ENSOARG00000003878	DYM
oar-miR-495-3p	ENSOARG00000006478	KIAA1958		1_2288-3p	ENSOARG00000002212	TLK1
oar-miR-495-3p	ENSOARG00000003419	STK32A		1_2288-3p	ENSOARG00000008634
oar-miR-379-5p	ENSOARG00000007723			1_2288-3p	ENSOARG00000009963
oar-miR-379-5p	ENSOARG00000007138	CD302		1_2288-3p	ENSOARG00000015775	GPT2
oar-miR-379-5p	ENSOARG00000009251	DNAI1		1_2288-3p	ENSOARG00000003888	TYR
oar-miR-379-5p	ENSOARG00000003955	GPATCH3		1_2288-3p	ENSOARG00000001575
oar-miR-379-5p	ENSOARG00000009692			1_2288-3p	ENSOARG00000006034	SIX2
oar-miR-379-5p	ENSOARG00000020591	EPB42		1_2288-3p	ENSOARG00000001720
oar-miR-379-5p	ENSOARG00000018718	FARS2		1_2288-3p	ENSOARG00000020674	FXR1
oar-miR-379-5p	ENSOARG00000007900	LRRC63		1_2288-3p	ENSOARG00000020674	FXR1
oar-miR-379-5p	ENSOARG00000020160	PARP14		1_2288-3p	ENSOARG00000002470	GNL3
oar-miR-379-5p	ENSOARG00000011891	PLEKHG5		1_2288-3p	ENSOARG00000006907	CDH2
oar-miR-379-5p	ENSOARG00000012089			1_2288-3p	ENSOARG00000007406	ATXN7L3
oar-miR-379-5p	ENSOARG00000011988	GORAB		1_2288-3p	ENSOARG00000003421	LAP3
oar-miR-379-5p	ENSOARG00000020213	ATP1A1		1_2288-3p	ENSOARG00000010217	FHAD1
oar-miR-379-5p	ENSOARG00000003300	DPEP2		1_2288-3p	ENSOARG00000018091	LPCAT2
oar-miR-379-5p	ENSOARG00000012587	LHX8		1_2288-3p	ENSOARG00000015572
oar-miR-379-5p	ENSOARG00000006214	RASL10B		1_2288-3p	ENSOARG00000018264	C2orf54
oar-miR-379-5p	ENSOARG00000011254	NDUFAF5		1_2288-3p	ENSOARG00000002690	C16orf70
oar-miR-379-5p	ENSOARG00000017782	MAFG		1_2288-3p	ENSOARG00000001499	ADCK3
oar-miR-379-5p	ENSOARG00000007406	ATXN7L3		5_23723-3p(bta-miR-2319a)	ENSOARG00000013342	BCL2L12
oar-miR-379-5p	ENSOARG00000003140	USP43		5_23723-3p(bta-miR-2319a)	ENSOARG00000001532	TMEM165
oar-miR-379-5p	ENSOARG00000002265			5_23723-3p(bta-miR-2319a)	ENSOARG00000008206	CENPN
oar-miR-379-5p	ENSOARG00000013674	RBM10		5_23723-3p(bta-miR-2319a)	ENSOARG00000016378	FEM1C
oar-miR-379-5p	ENSOARG00000005384			5_23723-3p(bta-miR-2319a)	ENSOARG00000012223	SNRPB2
oar-miR-379-5p	ENSOARG00000017613	SLC12A2		5_23723-3p(bta-miR-2319a)	ENSOARG00000006110	PAG4
oar-miR-379-5p	ENSOARG00000012205	VPS33B		5_23723-3p(bta-miR-2319a)	ENSOARG00000006110	PAG4
oar-miR-379-5p	ENSOARG00000001867			5_23723-3p(bta-miR-2319a)	ENSOARG00000013906	TCEA1
oar-miR-379-5p	ENSOARG00000011036	TASP1		5_23723-3p(bta-miR-2319a)	ENSOARG00000013086	MCM3AP
oar-miR-379-5p	ENSOARG00000017648	TXNDC16		5_23723-3p(bta-miR-2319a)	ENSOARG00000006519	HSDL2
oar-miR-379-5p	ENSOARG00000006054	GAREM		5_23723-3p(bta-miR-2319a)	ENSOARG00000006519	HSDL2
oar-miR-379-5p	ENSOARG00000006390	GPR137		5_23723-3p(bta-miR-2319a)	ENSOARG00000017782	MAFG
oar-miR-379-5p	ENSOARG00000002031			5_23723-3p(bta-miR-2319a)	ENSOARG00000007573
oar-miR-379-5p	ENSOARG00000019445	TRAC		5_23723-3p(bta-miR-2319a)	ENSOARG00000013474	UTP6
oar-miR-379-5p	ENSOARG00000000253	CHRNA1		5_23723-3p(bta-miR-2319a)	ENSOARG00000009770	DPYSL2
oar-miR-379-5p	ENSOARG00000008337	CAMK2G		5_23723-3p(bta-miR-2319a)	ENSOARG00000009770	DPYSL2
oar-miR-379-5p	ENSOARG00000016905	CWC22		5_23723-3p(bta-miR-2319a)	ENSOARG00000006528	LAG3
oar-miR-379-5p	ENSOARG00000001806	THEM6		5_23723-3p(bta-miR-2319a)	ENSOARG00000013373	JMJD8
oar-miR-379-5p	ENSOARG00000000480	MOCS1		5_23723-3p(bta-miR-2319a)	ENSOARG00000015572
oar-miR-379-5p	ENSOARG00000003416	WASF2		5_23723-3p(bta-miR-2319a)	ENSOARG00000020674	FXR1
oar-miR-379-5p	ENSOARG00000004306	CEP89		5_23723-3p(bta-miR-2319a)	ENSOARG00000002631
oar-miR-379-5p	ENSOARG00000008262	SCN2B		5_23723-3p(bta-miR-2319a)	ENSOARG00000007801	C1orf234
oar-miR-379-5p	ENSOARG00000003275	WFIKKN2		5_23723-3p(bta-miR-2319a)	ENSOARG00000006080	SDF4
oar-miR-379-5p	ENSOARG00000011387	ENG		5_23723-3p(bta-miR-2319a)	ENSOARG00000002690	C16orf70
oar-miR-379-5p	ENSOARG00000015949	ATRNL1		5_23723-3p(bta-miR-2319a)	ENSOARG00000016384	CDK14
oar-miR-379-5p	ENSOARG00000006477	MARS		3_21206-3p(dps-miR-2565-3p)	ENSOARG00000008704	ASAH1
oar-miR-379-5p	ENSOARG00000012127			3_21206-3p(dps-miR-2565-3p)	ENSOARG00000010103	ENTPD4
oar-miR-379-5p	ENSOARG00000000749			3_21206-3p(dps-miR-2565-3p)	ENSOARG00000000345	GRAMD1B
oar-miR-379-5p	ENSOARG00000010763	MRVI1		3_21206-3p(dps-miR-2565-3p)	ENSOARG00000018325	GRHL2
oar-miR-379-5p	ENSOARG00000002222	HMSD		3_21206-3p(dps-miR-2565-3p)	ENSOARG00000004117	OXSM
oar-miR-379-5p	ENSOARG00000014254	RPUSD1		3_21206-3p(dps-miR-2565-3p)	ENSOARG00000019323	NUP50
oar-miR-379-5p	ENSOARG00000008609	AP3M1		3_21206-3p(dps-miR-2565-3p)	ENSOARG00000010217	FHAD1
oar-miR-379-5p	ENSOARG00000018200	TECTA		3_21206-3p(dps-miR-2565-3p)	ENSOARG00000006080	SDF4
oar-miR-379-5p	ENSOARG00000009748	DLC1		3_21206-3p(dps-miR-2565-3p)	ENSOARG00000005601	RNF167
oar-miR-379-5p	ENSOARG00000017601	CCNI		3_21206-3p(dps-miR-2565-3p)	ENSOARG00000003591	NFAT5
oar-miR-379-5p	ENSOARG00000003189	INPP5F		3_21206-3p(dps-miR-2565-3p)	ENSOARG00000015402	GALNT7
oar-miR-379-5p	ENSOARG00000016378	FEM1C		3_21206-3p(dps-miR-2565-3p)	ENSOARG00000019216	EMC9
oar-miR-125b	ENSOARG00000001934			3_21206-3p(dps-miR-2565-3p)	ENSOARG00000003552
oar-miR-125b	ENSOARG00000001288			3_21206-3p(dps-miR-2565-3p)	ENSOARG00000014241	NPHP1
oar-miR-125b	ENSOARG00000018074	FAM26F		3_21206-3p(dps-miR-2565-3p)	ENSOARG00000000171
oar-miR-125b	ENSOARG00000003737			3_21206-3p(dps-miR-2565-3p)	ENSOARG00000020698	ARHGDIB
oar-miR-125b	ENSOARG00000003734	SLC50A1		3_21206-3p(dps-miR-2565-3p)	ENSOARG00000002236	STXBP2
oar-miR-125b	ENSOARG00000012768	IL15RA		3_21206-3p(dps-miR-2565-3p)	ENSOARG00000016475
oar-miR-125b	ENSOARG00000003306	DHRS7C		3_21206-3p(dps-miR-2565-3p)	ENSOARG00000008790	GOLM1
oar-miR-125b	ENSOARG00000005235	GYG1		3_21206-3p(dps-miR-2565-3p)	ENSOARG00000001734	ZC2HC1B
oar-miR-125b	ENSOARG00000011957	CD72		3_21206-3p(dps-miR-2565-3p)	ENSOARG00000001734	ZC2HC1B
oar-miR-125b	ENSOARG00000009340	TMEM86A		3_21206-3p(dps-miR-2565-3p)	ENSOARG00000011026	PDSS2
oar-miR-125b	ENSOARG00000005124	TRPA1		3_21206-3p(dps-miR-2565-3p)	ENSOARG00000004272
oar-miR-125b	ENSOARG00000003718	MAPK3		3_21206-3p(dps-miR-2565-3p)	ENSOARG00000000042	CYP2E1
oar-miR-125b	ENSOARG00000008370	GPATCH8		3_21206-3p(dps-miR-2565-3p)	ENSOARG00000006907	CDH2
oar-miR-125b	ENSOARG00000001949	ARHGAP26		3_21206-3p(dps-miR-2565-3p)	ENSOARG00000014209	DAPP1
oar-miR-125b	ENSOARG00000009370	PVRL2		3_21206-3p(dps-miR-2565-3p)	ENSOARG00000016378	FEM1C
oar-miR-125b	ENSOARG00000005736	GLG1		3_21206-3p(dps-miR-2565-3p)	ENSOARG00000016384	CDK14
oar-miR-125b	ENSOARG00000001958	IFNG		6_25097-5p(bmo-miR-3378-5p)	ENSOARG00000006907	CDH2
oar-miR-125b	ENSOARG00000004269	TOP2B		6_25097-5p(bmo-miR-3378-5p)	ENSOARG00000021018	FBN1
oar-miR-125b	ENSOARG00000004179	OTUB1		6_25097-5p(bmo-miR-3378-5p)	ENSOARG00000004610	SLC1A6
oar-miR-125b	ENSOARG00000012139	STOML2		6_25097-5p(bmo-miR-3378-5p)	ENSOARG00000006080	SDF4
oar-miR-125b	ENSOARG00000005778	SMG5		6_25097-5p(bmo-miR-3378-5p)	ENSOARG00000007186	RWDD4
oar-miR-125b	ENSOARG00000010262	DYDC2		6_25097-5p(bmo-miR-3378-5p)	ENSOARG00000018783	RPP40
oar-miR-125b	ENSOARG00000014703	MYL10		6_25097-5p(bmo-miR-3378-5p)	ENSOARG00000018783	RPP40
oar-miR-125b	ENSOARG00000001950			6_25097-5p(bmo-miR-3378-5p)	ENSOARG00000021125	DHRS7
oar-miR-125b	ENSOARG00000015465	DICER1		6_25097-5p(bmo-miR-3378-5p)	ENSOARG00000020368	YEATS4
oar-miR-125b	ENSOARG00000001968	MFAP5		6_25097-5p(bmo-miR-3378-5p)	ENSOARG00000018751	KDM8
oar-miR-125b	ENSOARG00000010603	VSIG2		6_25097-5p(bmo-miR-3378-5p)	ENSOARG00000018751	KDM8
oar-miR-125b	ENSOARG00000012373	ADAM19		6_25097-5p(bmo-miR-3378-5p)	ENSOARG00000017987	TBC1D23
oar-miR-125b	ENSOARG00000006377	ALDH1L1		6_25097-5p(bmo-miR-3378-5p)	ENSOARG00000017987	TBC1D23
oar-miR-125b	ENSOARG00000000368	LELP1		6_25097-5p(bmo-miR-3378-5p)	ENSOARG00000010930	CDCP1
oar-miR-125b	ENSOARG00000006773	ZNF689		6_25097-5p(bmo-miR-3378-5p)	ENSOARG00000010930	CDCP1
oar-miR-125b	ENSOARG00000012993	MS4A5		6_25097-5p(bmo-miR-3378-5p)	ENSOARG00000003308	ZNF667
oar-miR-125b	ENSOARG00000014254	RPUSD1		6_25097-5p(bmo-miR-3378-5p)	ENSOARG00000018089
oar-miR-125b	ENSOARG00000012647	MRPS18B		6_25097-5p(bmo-miR-3378-5p)	ENSOARG00000018830	CPO
oar-miR-125b	ENSOARG00000017982	FAM213B		6_25097-5p(bmo-miR-3378-5p)	ENSOARG00000018325	GRHL2
oar-miR-125b	ENSOARG00000016020			6_25097-5p(bmo-miR-3378-5p)	ENSOARG00000006067	TMEM57
oar-miR-125b	ENSOARG00000010951			6_25097-5p(bmo-miR-3378-5p)	ENSOARG00000018264	C2orf54
oar-miR-125b	ENSOARG00000013374	CAPN5		6_25097-5p(bmo-miR-3378-5p)	ENSOARG00000017163
oar-miR-125b	ENSOARG00000014994	TMED3		6_25097-5p(bmo-miR-3378-5p)	ENSOARG00000010217	FHAD1
oar-miR-125b	ENSOARG00000006248	SYNDIG1		6_25097-5p(bmo-miR-3378-5p)	ENSOARG00000020674	FXR1
oar-miR-125b	ENSOARG00000020516	MAT2A		6_25097-5p(bmo-miR-3378-5p)	ENSOARG00000000345	GRAMD1B
oar-miR-125b	ENSOARG00000001615	TMEM185A		11_4165-5p(gga-miR-6681-5p)	ENSOARG00000016288
oar-miR-125b	ENSOARG00000001592			11_4165-5p(gga-miR-6681-5p)	ENSOARG00000011723	AADACL3
oar-miR-125b	ENSOARG00000011482	GRHPR		11_4165-5p(gga-miR-6681-5p)	ENSOARG00000007337	MTCH2
oar-miR-125b	ENSOARG00000004252	ILVBL		11_4165-5p(gga-miR-6681-5p)	ENSOARG00000002567	AHSA1
oar-miR-125b	ENSOARG00000007173	RNF215		11_4165-5p(gga-miR-6681-5p)	ENSOARG00000016101	WRAP73
oar-miR-125b	ENSOARG00000003803	IST1		11_4165-5p(gga-miR-6681-5p)	ENSOARG00000016101	WRAP73
oar-miR-125b	ENSOARG00000002327	ATG9B		11_4165-5p(gga-miR-6681-5p)	ENSOARG00000001389
oar-miR-125b	ENSOARG00000003619			11_4165-5p(gga-miR-6681-5p)	ENSOARG00000003375
oar-miR-125b	ENSOARG00000020812	PAX8		11_4165-5p(gga-miR-6681-5p)	ENSOARG00000003375
oar-miR-125b	ENSOARG00000003293	PDGFD		11_4165-5p(gga-miR-6681-5p)	ENSOARG00000016279
oar-miR-125b	ENSOARG00000006618	MLF2		11_4165-5p(gga-miR-6681-5p)	ENSOARG00000014098	ATAD1
oar-miR-125b	ENSOARG00000012117	RAB11FIP3		11_4165-5p(gga-miR-6681-5p)	ENSOARG00000004437	GNA12
oar-miR-125b	ENSOARG00000017810	2018-09-02		11_4165-5p(gga-miR-6681-5p)	ENSOARG00000018089
oar-miR-125b	ENSOARG00000003502	CHRNB3		11_4165-5p(gga-miR-6681-5p)	ENSOARG00000014283
oar-miR-125b	ENSOARG00000019278	THTPA		11_4165-5p(gga-miR-6681-5p)	ENSOARG00000020815	CHRNG
oar-miR-125b	ENSOARG00000018751	KDM8		11_4165-5p(gga-miR-6681-5p)	ENSOARG00000018091	LPCAT2
oar-miR-125b	ENSOARG00000015000			11_4165-5p(gga-miR-6681-5p)	ENSOARG00000016110	BRIP1
oar-miR-30c	ENSOARG00000020718			11_4165-5p(gga-miR-6681-5p)	ENSOARG00000014209	DAPP1
oar-miR-30c	ENSOARG00000018210	TIMP3		11_4165-5p(gga-miR-6681-5p)	ENSOARG00000008206	CENPN
oar-miR-30c	ENSOARG00000016898	SLC41A2		11_4165-5p(gga-miR-6681-5p)	ENSOARG00000005237	SEC61A1
oar-miR-30c	ENSOARG00000013903	STAT1		11_4165-5p(gga-miR-6681-5p)	ENSOARG00000017980	VWA9
oar-miR-30c	ENSOARG00000007835			11_4165-5p(gga-miR-6681-5p)	ENSOARG00000020674	FXR1
oar-miR-30c	ENSOARG00000014283			1_1800-3p(cel-miR-789-3p)	ENSOARG00000011723	AADACL3
oar-miR-30c	ENSOARG00000006568	SUSD1		1_1800-3p(cel-miR-789-3p)	ENSOARG00000018264	C2orf54
oar-miR-30c	ENSOARG00000007660	KIAA0408		1_1800-3p(cel-miR-789-3p)	ENSOARG00000014674	SCD
oar-miR-30c	ENSOARG00000014690			1_1800-3p(cel-miR-789-3p)	ENSOARG00000019216	EMC9
oar-miR-30c	ENSOARG00000007011	TRIM25		1_1800-3p(cel-miR-789-3p)	ENSOARG00000005237	SEC61A1
oar-miR-30c	ENSOARG00000010990	OOEP		1_1800-3p(cel-miR-789-3p)	ENSOARG00000013929	ABCG4
oar-miR-30c	ENSOARG00000017131	KLF10		1_1800-3p(cel-miR-789-3p)	ENSOARG00000014094	ADRM1
oar-miR-30c	ENSOARG00000006587	PHF14		1_1800-3p(cel-miR-789-3p)	ENSOARG00000006080	SDF4
oar-miR-30c	ENSOARG00000019777	PARP2		1_1800-3p(cel-miR-789-3p)	ENSOARG00000013738	ADCK5
oar-miR-30c	ENSOARG00000014994	TMED3		1_1800-3p(cel-miR-789-3p)	ENSOARG00000005884	SAR1A
oar-miR-30c	ENSOARG00000016957	N4BP1		1_1800-3p(cel-miR-789-3p)	ENSOARG00000013342	BCL2L12
oar-miR-30c	ENSOARG00000018325	GRHL2		1_1800-3p(cel-miR-789-3p)	ENSOARG00000019445	TRAC
oar-miR-30c	ENSOARG00000006840	DIMT1		1_1800-3p(cel-miR-789-3p)	ENSOARG00000004078	STRA6
oar-miR-30c	ENSOARG00000017067	PNLIPRP2		1_1800-3p(cel-miR-789-3p)	ENSOARG00000017624	SLC4A9
oar-miR-30c	ENSOARG00000018410	RTN4R		1_1800-3p(cel-miR-789-3p)	ENSOARG00000004022	TRAPPC9
oar-miR-30c	ENSOARG00000020835	IL1F10		1_1800-3p(cel-miR-789-3p)	ENSOARG00000010711	TSPAN9
oar-miR-200b	ENSOARG00000003507	B3GALNT2		1_1800-3p(cel-miR-789-3p)	ENSOARG00000004714	NRF1
oar-miR-200b	ENSOARG00000019226			1_1800-3p(cel-miR-789-3p)	ENSOARG00000004714	NRF1
oar-miR-200b	ENSOARG00000000435			1_1800-3p(cel-miR-789-3p)	ENSOARG00000019226
oar-miR-200b	ENSOARG00000014560	CENPJ		1_1800-3p(cel-miR-789-3p)	ENSOARG00000012512
oar-miR-200b	ENSOARG00000019823	GFPT1		1_1800-3p(cel-miR-789-3p)	ENSOARG00000021053	DUOXA1
oar-miR-200b	ENSOARG00000017161	BMPR-IB		1_1800-3p(cel-miR-789-3p)	ENSOARG00000020276	RIMS3
oar-miR-200b	ENSOARG00000006568	SUSD1		1_1800-3p(cel-miR-789-3p)	ENSOARG00000013893	MGARP
oar-miR-200b	ENSOARG00000011415	PRR14L		1_1800-3p(cel-miR-789-3p)	ENSOARG00000006907	CDH2
oar-miR-200b	ENSOARG00000013586	UBE1		10_2876-3p(hsa-miR-18a-3p)	ENSOARG00000000345	GRAMD1B
oar-miR-200b	ENSOARG00000001623			10_2876-3p(hsa-miR-18a-3p)	ENSOARG00000005237	SEC61A1
oar-miR-200b	ENSOARG00000014516	NOP14		10_2876-3p(hsa-miR-18a-3p)	ENSOARG00000010217	FHAD1
oar-miR-200b	ENSOARG00000014516	NOP14		10_2876-3p(hsa-miR-18a-3p)	ENSOARG00000016384	CDK14
oar-miR-200b	ENSOARG00000013544	RIC1		10_2876-3p(hsa-miR-18a-3p)	ENSOARG00000008704	ASAH1
oar-miR-200b	ENSOARG00000015467	DRAM1		10_2876-3p(hsa-miR-18a-3p)	ENSOARG00000014642
oar-miR-200b	ENSOARG00000010376			10_2876-3p(hsa-miR-18a-3p)	ENSOARG00000018325	GRHL2
oar-miR-200b	ENSOARG00000015000			10_2876-3p(hsa-miR-18a-3p)	ENSOARG00000007406	ATXN7L3
oar-miR-200b	ENSOARG00000009373			10_2876-3p(hsa-miR-18a-3p)	ENSOARG00000005601	RNF167
oar-miR-200b	ENSOARG00000016394	KDM3B		10_2876-3p(hsa-miR-18a-3p)	ENSOARG00000014674	SCD
oar-miR-200b	ENSOARG00000002223	MYOF		10_2876-3p(hsa-miR-18a-3p)	ENSOARG00000013342	BCL2L12
oar-miR-200b	ENSOARG00000001620	BTK		10_2876-3p(hsa-miR-18a-3p)	ENSOARG00000006080	SDF4
oar-miR-200b	ENSOARG00000021012	OLR1		10_2876-3p(hsa-miR-18a-3p)	ENSOARG00000002690	C16orf70
oar-let-7i	ENSOARG00000013813	KIN		10_2876-3p(hsa-miR-18a-3p)	ENSOARG00000018264	C2orf54
oar-let-7i	ENSOARG00000008678	ZNF268		10_2876-3p(hsa-miR-18a-3p)	ENSOARG00000002234	SLC2A3
oar-let-7i	ENSOARG00000019296	ZFHX2		10_2876-3p(hsa-miR-18a-3p)	ENSOARG00000013738	ADCK5
oar-let-7i	ENSOARG00000013906	TCEA1		10_2876-3p(hsa-miR-18a-3p)	ENSOARG00000019216	EMC9
oar-let-7i	ENSOARG00000021117	DAAM1		10_2876-3p(hsa-miR-18a-3p)	ENSOARG00000007801	C1orf234
oar-let-7i	ENSOARG00000003375			10_2876-3p(hsa-miR-18a-3p)	ENSOARG00000014209	DAPP1
oar-let-7i	ENSOARG00000006091			10_2876-3p(hsa-miR-18a-3p)	ENSOARG00000001053	SYNDIG1L
oar-let-7i	ENSOARG00000009042			10_2876-3p(hsa-miR-18a-3p)	ENSOARG00000000403	FAM217A
oar-let-7i	ENSOARG00000015333	RRM2		10_2876-3p(hsa-miR-18a-3p)	ENSOARG00000008766	RXRB
oar-let-7i	ENSOARG00000000531			10_2876-3p(hsa-miR-18a-3p)	ENSOARG00000013548	BARX2
oar-let-7i	ENSOARG00000018955	NFAM1		10_2876-3p(hsa-miR-18a-3p)	ENSOARG00000013316	PUS1
oar-let-7i	ENSOARG00000015214	P2RX4		10_2876-3p(hsa-miR-18a-3p)	ENSOARG00000020410	ZMYND12
oar-let-7i	ENSOARG00000016859	AXDND1		10_2876-3p(hsa-miR-18a-3p)	ENSOARG00000001949	ARHGAP26
oar-let-7i	ENSOARG00000000431			10_2876-3p(hsa-miR-18a-3p)	ENSOARG00000011087
oar-let-7i	ENSOARG00000011675	CD2AP		10_2876-3p(hsa-miR-18a-3p)	ENSOARG00000000596
oar-let-7i	ENSOARG00000013291	IFI30		10_2876-3p(hsa-miR-18a-3p)	ENSOARG00000000994	PLA2G5
oar-let-7i	ENSOARG00000007291			10_2876-3p(hsa-miR-18a-3p)	ENSOARG00000006907	CDH2
oar-let-7i	ENSOARG00000019236			10_2876-3p(hsa-miR-18a-3p)	ENSOARG00000015572
oar-let-7i	ENSOARG00000004179	OTUB1		26_18951-3p(oan-miR-1406-3p)	ENSOARG00000019216	EMC9
oar-let-7i	ENSOARG00000008526	PIK3AP1		26_18951-3p(oan-miR-1406-3p)	ENSOARG00000013738	ADCK5
oar-let-7i	ENSOARG00000009352	CLUL1		26_18951-3p(oan-miR-1406-3p)	ENSOARG00000013893	MGARP
oar-let-7i	ENSOARG00000003502	CHRNB3		26_18951-3p(oan-miR-1406-3p)	ENSOARG00000006907	CDH2
oar-let-7i	ENSOARG00000012236	RNF150		26_18951-3p(oan-miR-1406-3p)	ENSOARG00000005884	SAR1A
oar-let-7i	ENSOARG00000015070	ZBTB41		26_18951-3p(oan-miR-1406-3p)	ENSOARG00000006080	SDF4
oar-let-7i	ENSOARG00000010627	NBEA		26_18951-3p(oan-miR-1406-3p)	ENSOARG00000007406	ATXN7L3
oar-let-7i	ENSOARG00000011249	VAX2		26_18951-3p(oan-miR-1406-3p)	ENSOARG00000015572
oar-let-7i	ENSOARG00000018549			26_18951-3p(oan-miR-1406-3p)	ENSOARG00000012223	SNRPB2
oar-let-7i	ENSOARG00000002655	CES4A		26_18951-3p(oan-miR-1406-3p)	ENSOARG00000020674	FXR1
oar-let-7i	ENSOARG00000001615	TMEM185A		26_18951-3p(oan-miR-1406-3p)	ENSOARG00000010217	FHAD1
oar-let-7i	ENSOARG00000011966	ASB9		26_18951-3p(oan-miR-1406-3p)	ENSOARG00000012917	RECQL4
oar-let-7i	ENSOARG00000003571	LYST		26_18951-3p(oan-miR-1406-3p)	ENSOARG00000017646	CCDC63
oar-let-7i	ENSOARG00000006375	FKBP15		26_18951-3p(oan-miR-1406-3p)	ENSOARG00000018074	FAM26F
oar-let-7i	ENSOARG00000014803			26_18951-3p(oan-miR-1406-3p)	ENSOARG00000005960	ACTR3B
oar-let-7i	ENSOARG00000006996	MYL3		26_18951-3p(oan-miR-1406-3p)	ENSOARG00000009653	RGS2
oar-let-7i	ENSOARG00000019690	TTLL4		26_18951-3p(oan-miR-1406-3p)	ENSOARG00000013203	HIP1
oar-let-7i	ENSOARG00000019690	TTLL4		26_18951-3p(oan-miR-1406-3p)	ENSOARG00000020410	ZMYND12
oar-let-7i	ENSOARG00000010365	NCOA6		26_18951-3p(oan-miR-1406-3p)	ENSOARG00000004550	CCDC105
oar-let-7i	ENSOARG00000013294			26_18951-3p(oan-miR-1406-3p)	ENSOARG00000005496
oar-let-7i	ENSOARG00000011957	CD72		26_18951-3p(oan-miR-1406-3p)	ENSOARG00000004623	GDI1
oar-let-7i	ENSOARG00000013305	CAMK1G		26_18951-3p(oan-miR-1406-3p)	ENSOARG00000018325	GRHL2
oar-let-7i	ENSOARG00000013716	NAF1		26_18951-3p(oan-miR-1406-3p)	ENSOARG00000018264	C2orf54
oar-let-7i	ENSOARG00000010797			26_18951-3p(oan-miR-1406-3p)	ENSOARG00000002559
oar-let-7i	ENSOARG00000004329	SRP72		26_18951-3p(oan-miR-1406-3p)	ENSOARG00000005601	RNF167
oar-let-7i	ENSOARG00000017253	ANKRD33		13_6320-3p	ENSOARG00000014641	RNF17
oar-let-7i	ENSOARG00000012658	PBX3		13_6320-3p	ENSOARG00000004117	OXSM
oar-let-7i	ENSOARG00000012122	CISD2		13_6320-3p	ENSOARG00000015402	GALNT7
oar-let-7i	ENSOARG00000019533	TRAV27		13_6320-3p	ENSOARG00000018325	GRHL2
oar-let-7i	ENSOARG00000005103	CDH7		13_6320-3p	ENSOARG00000003591	NFAT5
oar-let-7i	ENSOARG00000013301	RBBP7		13_6320-3p	ENSOARG00000006080	SDF4
oar-let-7i	ENSOARG00000009313			13_6320-3p	ENSOARG00000007406	ATXN7L3
oar-let-7i	ENSOARG00000011318	PPP1CA		13_6320-3p	ENSOARG00000013929	ABCG4
oar-let-7i	ENSOARG00000008370	GPATCH8		13_6320-3p	ENSOARG00000000345	GRAMD1B
oar-let-7i	ENSOARG00000013623	PPP3CA		13_6320-3p	ENSOARG00000006504	IDH3G
oar-let-7i	ENSOARG00000020979	AP4E1		13_6320-3p	ENSOARG00000009345	UBE2R2
oar-let-7i	ENSOARG00000020979	AP4E1		13_6320-3p	ENSOARG00000009543	UCKL1
oar-let-7i	ENSOARG00000013844			13_6320-3p	ENSOARG00000007405	C4BPA
oar-let-7i	ENSOARG00000014973	GPD1L		13_6320-3p	ENSOARG00000000518
oar-let-7i	ENSOARG00000010527	SIAE		13_6320-3p	ENSOARG00000008469	KPNB1
oar-let-7i	ENSOARG00000010527	SIAE		13_6320-3p	ENSOARG00000006991
oar-let-7i	ENSOARG00000007337	MTCH2		13_6320-3p	ENSOARG00000001620	BTK
oar-let-7i	ENSOARG00000016131			13_6320-3p	ENSOARG00000002410	IFRD1
oar-let-7i	ENSOARG00000005869	BEND6		13_6320-3p	ENSOARG00000005237	SEC61A1
oar-let-7i	ENSOARG00000010311	CIZ1		13_6320-3p	ENSOARG00000019216	EMC9
oar-let-7i	ENSOARG00000007173	RNF215		13_6320-3p	ENSOARG00000000042	CYP2E1
oar-let-7i	ENSOARG00000004764	IL34		13_6320-3p	ENSOARG00000008206	CENPN
oar-let-7i	ENSOARG00000007406	ATXN7L3		13_6320-3p	ENSOARG00000019818	MAGI3
oar-let-7i	ENSOARG00000019331	SLC22A17		21_16452-3p	ENSOARG00000014209	DAPP1
oar-let-7i	ENSOARG00000003582	AP5Z1		21_16452-3p	ENSOARG00000013342	BCL2L12
oar-let-7i	ENSOARG00000005496			21_16452-3p	ENSOARG00000016288
oar-let-7i	ENSOARG00000019835	GSK3B		21_16452-3p	ENSOARG00000005736	GLG1
oar-let-7i	ENSOARG00000006723	TXNDC11		21_16452-3p	ENSOARG00000018045	SNX5
oar-let-7i	ENSOARG00000012223	SNRPB2		21_16452-3p	ENSOARG00000002282	SETBP1
oar-let-7i	ENSOARG00000009251	DNAI1		21_16452-3p	ENSOARG00000013796	TYRP1
oar-let-7i	ENSOARG00000016624	ABCC12		21_16452-3p	ENSOARG00000000048	PIGS
oar-let-7i	ENSOARG00000007458	HLA-DOB		21_16452-3p	ENSOARG00000005421	NDRG1
oar-let-7i	ENSOARG00000012587	LHX8		21_16452-3p	ENSOARG00000010167	NR2F2
oar-let-7i	ENSOARG00000012139	STOML2		21_16452-3p	ENSOARG00000018436	ZNF133
oar-let-7i	ENSOARG00000000685	B4GALT2		21_16452-3p	ENSOARG00000004987	KMT2B
oar-let-7i	ENSOARG00000021026	CLEC12A		21_16452-3p	ENSOARG00000015572
oar-let-7i	ENSOARG00000006528	LAG3		21_16452-3p	ENSOARG00000005884	SAR1A
oar-let-7i	ENSOARG00000003783			21_16452-3p	ENSOARG00000007801	C1orf234
oar-let-7i	ENSOARG00000003718	MAPK3		21_16452-3p	ENSOARG00000019216	EMC9
oar-let-7i	ENSOARG00000014148			21_16452-3p	ENSOARG00000006907	CDH2
oar-let-7i	ENSOARG00000020467	TMEM207		21_16452-3p	ENSOARG00000000142	HSPA8
oar-let-7i	ENSOARG00000007335	DYA		21_16452-3p	ENSOARG00000000345	GRAMD1B
oar-let-7i	ENSOARG00000006838	CFL2		5_23387-3p(hsa-miR-6821-3p)	ENSOARG00000004610	SLC1A6
oar-let-7i	ENSOARG00000002022			5_23387-3p(hsa-miR-6821-3p)	ENSOARG00000006080	SDF4
oar-let-7i	ENSOARG00000012379	FLT3		5_23387-3p(hsa-miR-6821-3p)	ENSOARG00000000142	HSPA8
oar-let-7i	ENSOARG00000012988	APBA1		5_23387-3p(hsa-miR-6821-3p)	ENSOARG00000011723	AADACL3
oar-let-7i	ENSOARG00000012988	APBA1		5_23387-3p(hsa-miR-6821-3p)	ENSOARG00000013738	ADCK5
oar-let-7i	ENSOARG00000015008	ZNF350		5_23387-3p(hsa-miR-6821-3p)	ENSOARG00000000345	GRAMD1B
oar-let-7i	ENSOARG00000017521	HBEGF		5_23387-3p(hsa-miR-6821-3p)	ENSOARG00000010217	FHAD1
oar-let-7i	ENSOARG00000003803	IST1		5_23387-3p(hsa-miR-6821-3p)	ENSOARG00000005601	RNF167
oar-let-7i	ENSOARG00000017575			5_23387-3p(hsa-miR-6821-3p)	ENSOARG00000016288
oar-let-7i	ENSOARG00000019296	ZFHX2		5_23387-3p(hsa-miR-6821-3p)	ENSOARG00000001095	INTS3
oar-let-7i	ENSOARG00000004076	EPN3		5_23387-3p(hsa-miR-6821-3p)	ENSOARG00000014674	SCD
oar-let-7i	ENSOARG00000010080	SULF2		5_23387-3p(hsa-miR-6821-3p)	ENSOARG00000015572
oar-let-7i	ENSOARG00000011551	MUM1		5_23387-3p(hsa-miR-6821-3p)	ENSOARG00000014642
oar-miR-200c	ENSOARG00000003507	B3GALNT2		5_23387-3p(hsa-miR-6821-3p)	ENSOARG00000013877	IFT88
oar-miR-200c	ENSOARG00000013971	ZEB1		5_23387-3p(hsa-miR-6821-3p)	ENSOARG00000007462	DCAF15
oar-miR-200c	ENSOARG00000004571	UBE2E1		5_23387-3p(hsa-miR-6821-3p)	ENSOARG00000016504	KRI1
oar-miR-200c	ENSOARG00000019226			5_23387-3p(hsa-miR-6821-3p)	ENSOARG00000015267	MCAM
oar-miR-200c	ENSOARG00000017782	MAFG		5_23387-3p(hsa-miR-6821-3p)	ENSOARG00000014803
oar-miR-200c	ENSOARG00000013544	RIC1		5_23387-3p(hsa-miR-6821-3p)	ENSOARG00000012182	STX3
oar-miR-200c	ENSOARG00000001406			5_23387-3p(hsa-miR-6821-3p)	ENSOARG00000009133	IL11RA
oar-miR-200c	ENSOARG00000000435			5_23387-3p(hsa-miR-6821-3p)	ENSOARG00000021027	MYEF2
oar-miR-200c	ENSOARG00000015402	GALNT7		5_23387-3p(hsa-miR-6821-3p)	ENSOARG00000018049
oar-miR-200c	ENSOARG00000000490	TXLNA		5_23387-3p(hsa-miR-6821-3p)	ENSOARG00000005604	PSMD8
oar-miR-200c	ENSOARG00000002223	MYOF		5_23387-3p(hsa-miR-6821-3p)	ENSOARG00000002559
oar-miR-200c	ENSOARG00000011415	PRR14L		5_23387-3p(hsa-miR-6821-3p)	ENSOARG00000018325	GRHL2
oar-miR-200c	ENSOARG00000010332	SH2D4B		5_23387-3p(hsa-miR-6821-3p)	ENSOARG00000019216	EMC9
oar-miR-200c	ENSOARG00000006568	SUSD1		17_10100-5p(hsa-miR-1306-5p)	ENSOARG00000013893	MGARP
oar-miR-200c	ENSOARG00000011149	AIM1		17_10100-5p(hsa-miR-1306-5p)	ENSOARG00000006907	CDH2
oar-miR-200c	ENSOARG00000017521	HBEGF		17_10100-5p(hsa-miR-1306-5p)	ENSOARG00000020674	FXR1
oar-miR-200c	ENSOARG00000011446			17_10100-5p(hsa-miR-1306-5p)	ENSOARG00000006080	SDF4
oar-miR-200c	ENSOARG00000015987	GCK		17_10100-5p(hsa-miR-1306-5p)	ENSOARG00000016288
oar-miR-200c	ENSOARG00000015987	GCK		17_10100-5p(hsa-miR-1306-5p)	ENSOARG00000018325	GRHL2
oar-miR-200c	ENSOARG00000007853	BRMS1L		17_10100-5p(hsa-miR-1306-5p)	ENSOARG00000013342	BCL2L12
oar-miR-200c	ENSOARG00000017050	SLC27A6		17_10100-5p(hsa-miR-1306-5p)	ENSOARG00000005237	SEC61A1
oar-miR-200c	ENSOARG00000009854	EXT1		17_10100-5p(hsa-miR-1306-5p)	ENSOARG00000002690	C16orf70
oar-miR-200c	ENSOARG00000021012	OLR1		17_10100-5p(hsa-miR-1306-5p)	ENSOARG00000016384	CDK14
oar-miR-200c	ENSOARG00000008696	GOPC		17_10100-5p(hsa-miR-1306-5p)	ENSOARG00000013738	ADCK5
oar-miR-200c	ENSOARG00000006689			17_10100-5p(hsa-miR-1306-5p)	ENSOARG00000019216	EMC9
oar-miR-200c	ENSOARG00000001774			17_10100-5p(hsa-miR-1306-5p)	ENSOARG00000005884	SAR1A
oar-miR-200c	ENSOARG00000018857	EAAT2		17_10100-5p(hsa-miR-1306-5p)	ENSOARG00000003150	MPP1
oar-miR-200c	ENSOARG00000016394	KDM3B		17_10100-5p(hsa-miR-1306-5p)	ENSOARG00000018925	RHEBL1
oar-miR-200c	ENSOARG00000012433	VPS13A		17_10100-5p(hsa-miR-1306-5p)	ENSOARG00000005539	MEST
oar-miR-200c	ENSOARG00000003520	RNF170		17_10100-5p(hsa-miR-1306-5p)	ENSOARG00000001033	FCHSD1
oar-miR-493-3p	ENSOARG00000019482			17_10100-5p(hsa-miR-1306-5p)	ENSOARG00000003901
oar-miR-493-3p	ENSOARG00000007081	THADA		17_10100-5p(hsa-miR-1306-5p)	ENSOARG00000008790	GOLM1
oar-miR-493-3p	ENSOARG00000014725	APLP2		17_10100-5p(hsa-miR-1306-5p)	ENSOARG00000009373
oar-miR-493-3p	ENSOARG00000005103	CDH7		17_10100-5p(hsa-miR-1306-5p)	ENSOARG00000001486	GATAD2B
oar-miR-493-3p	ENSOARG00000013363	LRPAP1		17_10100-5p(hsa-miR-1306-5p)	ENSOARG00000019517	CHI3L2
oar-miR-493-3p	ENSOARG00000000697	TNNT3		17_10100-5p(hsa-miR-1306-5p)	ENSOARG00000010797
oar-miR-493-3p	ENSOARG00000001532	TMEM165		14_7910-3p(cfa-miR-140)	ENSOARG00000013929	ABCG4
oar-miR-493-3p	ENSOARG00000002637			14_7910-3p(cfa-miR-140)	ENSOARG00000010103	ENTPD4
oar-miR-493-3p	ENSOARG00000016037	CRAMP1L		14_7910-3p(cfa-miR-140)	ENSOARG00000006080	SDF4
oar-miR-493-3p	ENSOARG00000011861			14_7910-3p(cfa-miR-140)	ENSOARG00000016384	CDK14
oar-miR-493-3p	ENSOARG00000017721	OCEL1		14_7910-3p(cfa-miR-140)	ENSOARG00000001532	TMEM165
oar-miR-493-3p	ENSOARG00000000173	GML		14_7910-3p(cfa-miR-140)	ENSOARG00000019216	EMC9
oar-miR-493-3p	ENSOARG00000013674	RBM10		14_7910-3p(cfa-miR-140)	ENSOARG00000014209	DAPP1
oar-miR-493-3p	ENSOARG00000004403	ARID5B		14_7910-3p(cfa-miR-140)	ENSOARG00000014094	ADRM1
oar-miR-493-3p	ENSOARG00000007151	TTK		14_7910-3p(cfa-miR-140)	ENSOARG00000016288
oar-miR-493-3p	ENSOARG00000011001			14_7910-3p(cfa-miR-140)	ENSOARG00000003004	MND1
oar-miR-493-3p	ENSOARG00000011988	GORAB		14_7910-3p(cfa-miR-140)	ENSOARG00000009586	ANKRD52
oar-miR-493-3p	ENSOARG00000019416	METTL20		14_7910-3p(cfa-miR-140)	ENSOARG00000006241	CD300LG
oar-miR-493-3p	ENSOARG00000000253	CHRNA1		14_7910-3p(cfa-miR-140)	ENSOARG00000017782	MAFG
oar-miR-493-3p	ENSOARG00000011318	PPP1CA		14_7910-3p(cfa-miR-140)	ENSOARG00000018238	TEF
oar-miR-493-3p	ENSOARG00000003442	FUNDC2		14_7910-3p(cfa-miR-140)	ENSOARG00000014200
oar-miR-493-3p	ENSOARG00000008620	LTF		14_7910-3p(cfa-miR-140)	ENSOARG00000003239	SLC29A4
oar-miR-493-3p	ENSOARG00000015881	UBP1		14_7910-3p(cfa-miR-140)	ENSOARG00000006622	UBE2Z
oar-miR-493-3p	ENSOARG00000015819	LETM1		14_7910-3p(cfa-miR-140)	ENSOARG00000003718	MAPK3
oar-miR-493-3p	ENSOARG00000013374	CAPN5		14_7910-3p(cfa-miR-140)	ENSOARG00000019949	CPT1B
oar-miR-493-3p	ENSOARG00000004541	CINP		14_7910-3p(cfa-miR-140)	ENSOARG00000006907	CDH2
oar-miR-493-3p	ENSOARG00000019071	MORC1		14_7910-3p(cfa-miR-140)	ENSOARG00000004117	OXSM
oar-miR-493-3p	ENSOARG00000008262	SCN2B		14_7910-3p(cfa-miR-140)	ENSOARG00000003878	DYM
oar-miR-493-3p	ENSOARG00000002744			22_16641-3p	ENSOARG00000006080	SDF4
oar-miR-493-3p	ENSOARG00000010080	SULF2		22_16641-3p	ENSOARG00000002690	C16orf70
oar-miR-493-3p	ENSOARG00000000314			22_16641-3p	ENSOARG00000004117	OXSM
oar-miR-493-3p	ENSOARG00000004140	PHYHIPL		22_16641-3p	ENSOARG00000005531	USP5
oar-miR-493-3p	ENSOARG00000015214	P2RX4		22_16641-3p	ENSOARG00000013653
oar-miR-493-3p	ENSOARG00000002126			22_16641-3p	ENSOARG00000018238	TEF
oar-miR-493-3p	ENSOARG00000012897	CABP1		22_16641-3p	ENSOARG00000004219	PPM1H
oar-miR-493-3p	ENSOARG00000009752	ADRA1A		22_16641-3p	ENSOARG00000019212	PSME2
oar-miR-493-3p	ENSOARG00000009839	MED16		22_16641-3p	ENSOARG00000006993	RASSF7
oar-miR-493-3p	ENSOARG00000007851	PRKAA2		22_16641-3p	ENSOARG00000008272
oar-miR-493-3p	ENSOARG00000007851	PRKAA2		22_16641-3p	ENSOARG00000015819	LETM1
oar-miR-493-3p	ENSOARG00000000540			22_16641-3p	ENSOARG00000005283	CDC42BPB
oar-miR-493-3p	ENSOARG00000002545	EPB41		22_16641-3p	ENSOARG00000011392	ASNA1
oar-miR-493-3p	ENSOARG00000000492	NLRP12		22_16641-3p	ENSOARG00000019216	EMC9
oar-miR-493-3p	ENSOARG00000005778	SMG5		22_16641-3p	ENSOARG00000014642
oar-miR-493-3p	ENSOARG00000009557	AKAP3		22_16641-3p	ENSOARG00000016384	CDK14
oar-miR-493-3p	ENSOARG00000014321	TOP2A		22_16641-3p	ENSOARG00000013893	MGARP
oar-miR-493-3p	ENSOARG00000019408	C1orf94		22_16641-3p	ENSOARG00000014094	ADRM1
oar-miR-493-3p	ENSOARG00000020485	RHBDD1		22_16641-3p	ENSOARG00000019323	NUP50
oar-miR-493-3p	ENSOARG00000006876	BAZ1A		22_16641-3p	ENSOARG00000018325	GRHL2
oar-miR-493-3p	ENSOARG00000015910	GANAB		6_25194-3p(ame-miR-3762)	ENSOARG00000008915	HNRNPLL
oar-miR-493-3p	ENSOARG00000012915	CDH18		6_25194-3p(ame-miR-3762)	ENSOARG00000004647	ZNF385D
oar-miR-493-3p	ENSOARG00000018438	MAGT1		6_25194-3p(ame-miR-3762)	ENSOARG00000007056	NUP214
oar-miR-493-3p	ENSOARG00000003433	PSMC1		6_25194-3p(ame-miR-3762)	ENSOARG00000007056	NUP214
oar-miR-493-3p	ENSOARG00000014254	RPUSD1		6_25194-3p(ame-miR-3762)	ENSOARG00000013981	SNAPC3
oar-miR-493-3p	ENSOARG00000017167	ARSB		6_25194-3p(ame-miR-3762)	ENSOARG00000008615	KPNA3
oar-miR-493-3p	ENSOARG00000006214	RASL10B		6_25194-3p(ame-miR-3762)	ENSOARG00000014856
oar-miR-493-3p	ENSOARG00000018264	C2orf54		6_25194-3p(ame-miR-3762)	ENSOARG00000005870	PIK3R1
oar-miR-493-3p	ENSOARG00000003373			6_25194-3p(ame-miR-3762)	ENSOARG00000018017	SSR1
oar-miR-493-3p	ENSOARG00000001389			6_25194-3p(ame-miR-3762)	ENSOARG00000018017	SSR1
oar-miR-493-3p	ENSOARG00000003185	CANX		6_25194-3p(ame-miR-3762)	ENSOARG00000001768
oar-miR-493-3p	ENSOARG00000019118	TEX33		6_25194-3p(ame-miR-3762)	ENSOARG00000005816
oar-miR-493-3p	ENSOARG00000019841	PHTF1		6_25194-3p(ame-miR-3762)	ENSOARG00000020674	FXR1
oar-miR-493-3p	ENSOARG00000001592			6_25194-3p(ame-miR-3762)	ENSOARG00000011723	AADACL3
oar-miR-493-3p	ENSOARG00000005384			6_25194-3p(ame-miR-3762)	ENSOARG00000013188	IFNAR1E
oar-miR-493-3p	ENSOARG00000004117	OXSM		6_25194-3p(ame-miR-3762)	ENSOARG00000002559
oar-miR-493-3p	ENSOARG00000007446			6_25194-3p(ame-miR-3762)	ENSOARG00000019216	EMC9
oar-miR-493-3p	ENSOARG00000011455	DDX6		6_25194-3p(ame-miR-3762)	ENSOARG00000003421	LAP3
oar-miR-493-3p	ENSOARG00000003282	DPEP3		6_25194-3p(ame-miR-3762)	ENSOARG00000020815	CHRNG
oar-miR-493-3p	ENSOARG00000012373	ADAM19		6_25194-3p(ame-miR-3762)	ENSOARG00000016110	BRIP1
oar-miR-493-3p	ENSOARG00000000480	MOCS1		6_25194-3p(ame-miR-3762)	ENSOARG00000004117	OXSM
oar-miR-493-3p	ENSOARG00000009770	DPYSL2		8_27208-5p(bta-miR-2326)	ENSOARG00000014209	DAPP1
oar-miR-493-3p	ENSOARG00000013350			8_27208-5p(bta-miR-2326)	ENSOARG00000015402	GALNT7
oar-miR-493-3p	ENSOARG00000014772	ADD1		8_27208-5p(bta-miR-2326)	ENSOARG00000001532	TMEM165
oar-miR-493-3p	ENSOARG00000021052	TDRKH		8_27208-5p(bta-miR-2326)	ENSOARG00000004610	SLC1A6
oar-miR-493-3p	ENSOARG00000012139	STOML2		8_27208-5p(bta-miR-2326)	ENSOARG00000013342	BCL2L12
oar-miR-493-3p	ENSOARG00000013301	RBBP7		8_27208-5p(bta-miR-2326)	ENSOARG00000003591	NFAT5
oar-miR-493-3p	ENSOARG00000018889	ANTXR2		8_27208-5p(bta-miR-2326)	ENSOARG00000005601	RNF167
oar-miR-493-3p	ENSOARG00000011244	RDH5		8_27208-5p(bta-miR-2326)	ENSOARG00000018325	GRHL2
oar-miR-493-3p	ENSOARG00000002655	CES4A		8_27208-5p(bta-miR-2326)	ENSOARG00000016288
oar-miR-493-3p	ENSOARG00000013988	DPM1		8_27208-5p(bta-miR-2326)	ENSOARG00000011317	CCDC180
oar-miR-493-3p	ENSOARG00000002015	XAB2		8_27208-5p(bta-miR-2326)	ENSOARG00000015910	GANAB
oar-miR-493-3p	ENSOARG00000020875	LRP6		8_27208-5p(bta-miR-2326)	ENSOARG00000020194	MAB21L3
oar-miR-493-3p	ENSOARG00000020875	LRP6		8_27208-5p(bta-miR-2326)	ENSOARG00000019463	CD53
oar-miR-493-3p	ENSOARG00000014305	BUB1		8_27208-5p(bta-miR-2326)	ENSOARG00000002960	STON2
oar-miR-493-3p	ENSOARG00000012740	ZFAND5		8_27208-5p(bta-miR-2326)	ENSOARG00000019949	CPT1B
oar-miR-493-3p	ENSOARG00000000994	PLA2G5		8_27208-5p(bta-miR-2326)	ENSOARG00000016555
oar-miR-493-3p	ENSOARG00000015707	DQA1		8_27208-5p(bta-miR-2326)	ENSOARG00000016555
oar-miR-493-3p	ENSOARG00000017982	FAM213B		8_27208-5p(bta-miR-2326)	ENSOARG00000000531
oar-miR-493-3p	ENSOARG00000017982	FAM213B		8_27208-5p(bta-miR-2326)	ENSOARG00000018301	KLHL12
oar-miR-493-3p	ENSOARG00000012097	MSI1		8_27208-5p(bta-miR-2326)	ENSOARG00000019806	PLXNB2
oar-miR-493-3p	ENSOARG00000020383	BDH1		8_27208-5p(bta-miR-2326)	ENSOARG00000006907	CDH2
oar-miR-493-3p	ENSOARG00000011753	GPR115		8_27208-5p(bta-miR-2326)	ENSOARG00000005237	SEC61A1
oar-miR-493-3p	ENSOARG00000005493	TKTL1		8_27208-5p(bta-miR-2326)	ENSOARG00000013893	MGARP
oar-miR-493-3p	ENSOARG00000018210	TIMP3		8_27208-5p(bta-miR-2326)	ENSOARG00000003421	LAP3
oar-miR-493-3p	ENSOARG00000016020			1_956-3p	ENSOARG00000002873
oar-miR-493-3p	ENSOARG00000001730	ADH6		1_956-3p	ENSOARG00000010761	TMPRSS3
oar-miR-493-3p	ENSOARG00000015062	SEC31B		1_956-3p	ENSOARG00000010761	TMPRSS3
oar-miR-493-3p	ENSOARG00000013853	NARFL		1_956-3p	ENSOARG00000004362	KIF1C
oar-miR-493-3p	ENSOARG00000001560	ARHGAP22		1_956-3p	ENSOARG00000006690	CDX1
oar-miR-493-3p	ENSOARG00000010782	MAP2K2		1_956-3p	ENSOARG00000013317	TBX18
oar-miR-493-3p	ENSOARG00000009345	UBE2R2		1_956-3p	ENSOARG00000021066	THEM5
oar-miR-493-3p	ENSOARG00000009094	UBE3A		1_956-3p	ENSOARG00000010890	PDPN
oar-miR-493-3p	ENSOARG00000020101	EIF2AK4		1_956-3p	ENSOARG00000000673
oar-miR-493-3p	ENSOARG00000001288			1_956-3p	ENSOARG00000012463	GYS1
oar-miR-493-3p	ENSOARG00000004155	PMPCA		1_956-3p	ENSOARG00000004647	ZNF385D
oar-miR-493-3p	ENSOARG00000011551	MUM1		1_956-3p	ENSOARG00000000142	HSPA8
oar-miR-493-3p	ENSOARG00000018674			1_956-3p	ENSOARG00000020815	CHRNG
oar-miR-493-3p	ENSOARG00000013611	JAM3		1_956-3p	ENSOARG00000006907	CDH2
oar-miR-493-3p	ENSOARG00000018863	MYO9A		1_956-3p	ENSOARG00000017980	VWA9
oar-miR-493-3p	ENSOARG00000011486	MYH1		1_956-3p	ENSOARG00000018264	C2orf54
oar-miR-493-3p	ENSOARG00000015114	CYP24A1		1_956-3p	ENSOARG00000019323	NUP50
oar-miR-493-3p	ENSOARG00000008337	CAMK2G		1_956-3p	ENSOARG00000002690	C16orf70
oar-miR-493-3p	ENSOARG00000016621	TSTA3		25_18555-3p(mmu-miR-7660-5p)	ENSOARG00000007406	ATXN7L3
oar-miR-493-3p	ENSOARG00000006019	TVP23A		25_18555-3p(mmu-miR-7660-5p)	ENSOARG00000011723	AADACL3
oar-miR-493-3p	ENSOARG00000011773			25_18555-3p(mmu-miR-7660-5p)	ENSOARG00000013342	BCL2L12
oar-miR-493-3p	ENSOARG00000006528	LAG3		25_18555-3p(mmu-miR-7660-5p)	ENSOARG00000019818	MAGI3
oar-miR-493-3p	ENSOARG00000017409			25_18555-3p(mmu-miR-7660-5p)	ENSOARG00000000345	GRAMD1B
oar-miR-493-3p	ENSOARG00000010451			25_18555-3p(mmu-miR-7660-5p)	ENSOARG00000013929	ABCG4
oar-miR-493-3p	ENSOARG00000014725	APLP2		25_18555-3p(mmu-miR-7660-5p)	ENSOARG00000010217	FHAD1
oar-miR-493-3p	ENSOARG00000002666			25_18555-3p(mmu-miR-7660-5p)	ENSOARG00000001499	ADCK3
oar-miR-493-3p	ENSOARG00000013363	LRPAP1		25_18555-3p(mmu-miR-7660-5p)	ENSOARG00000014094	ADRM1
oar-miR-493-3p	ENSOARG00000000291	FGB		25_18555-3p(mmu-miR-7660-5p)	ENSOARG00000001532	TMEM165
oar-miR-493-3p	ENSOARG00000002901			25_18555-3p(mmu-miR-7660-5p)	ENSOARG00000005601	RNF167
oar-miR-493-3p	ENSOARG00000008331	STX4		25_18555-3p(mmu-miR-7660-5p)	ENSOARG00000013893	MGARP
oar-miR-411a-5p	ENSOARG00000000341	RNPEP		25_18555-3p(mmu-miR-7660-5p)	ENSOARG00000006907	CDH2
oar-miR-411a-5p	ENSOARG00000010627	NBEA		25_18555-3p(mmu-miR-7660-5p)	ENSOARG00000018325	GRHL2
oar-miR-411a-5p	ENSOARG00000006301	CD4		25_18555-3p(mmu-miR-7660-5p)	ENSOARG00000015402	GALNT7
oar-miR-411a-5p	ENSOARG00000018718	FARS2		25_18555-3p(mmu-miR-7660-5p)	ENSOARG00000014209	DAPP1
oar-miR-411a-5p	ENSOARG00000017278	JMY		25_18555-3p(mmu-miR-7660-5p)	ENSOARG00000020276	RIMS3
oar-miR-411a-5p	ENSOARG00000013813	KIN		25_18555-3p(mmu-miR-7660-5p)	ENSOARG00000002845	PSTPIP2
oar-miR-411a-5p	ENSOARG00000020658	VDUP1		25_18555-3p(mmu-miR-7660-5p)	ENSOARG00000002845	PSTPIP2
oar-miR-411a-5p	ENSOARG00000008445			25_18555-3p(mmu-miR-7660-5p)	ENSOARG00000003857	AADACL2
oar-miR-411a-5p	ENSOARG00000002121			25_18555-3p(mmu-miR-7660-5p)	ENSOARG00000020694	BOLA1
oar-miR-411a-5p	ENSOARG00000002121			25_18555-3p(mmu-miR-7660-5p)	ENSOARG00000008477	SPEN
oar-miR-411a-5p	ENSOARG00000011811	STEAP4		25_18555-3p(mmu-miR-7660-5p)	ENSOARG00000000136
oar-miR-411a-5p	ENSOARG00000008678	ZNF268		25_18555-3p(mmu-miR-7660-5p)	ENSOARG00000000697	TNNT3
oar-miR-411a-5p	ENSOARG00000008678	ZNF268		25_18555-3p(mmu-miR-7660-5p)	ENSOARG00000008827	NCSTN
oar-miR-411a-5p	ENSOARG00000003552			25_18555-3p(mmu-miR-7660-5p)	ENSOARG00000021012	OLR1
oar-miR-411a-5p	ENSOARG00000005880	LY6G6D		25_18555-3p(mmu-miR-7660-5p)	ENSOARG00000015073	CPSF3
oar-miR-411a-5p	ENSOARG00000012531	HYOU1		25_18555-3p(mmu-miR-7660-5p)	ENSOARG00000006649
oar-miR-411a-5p	ENSOARG00000017808			25_18555-3p(mmu-miR-7660-5p)	ENSOARG00000016384	CDK14
oar-miR-411a-5p	ENSOARG00000014769	OCRL		25_18555-3p(mmu-miR-7660-5p)	ENSOARG00000004117	OXSM
oar-miR-411a-5p	ENSOARG00000004403	ARID5B		25_18555-3p(mmu-miR-7660-5p)	ENSOARG00000008206	CENPN
oar-miR-411a-5p	ENSOARG00000007458	HLA-DOB		25_18555-3p(mmu-miR-7660-5p)	ENSOARG00000004610	SLC1A6
oar-miR-411a-5p	ENSOARG00000015707	DQA1		25_18555-3p(mmu-miR-7660-5p)	ENSOARG00000020674	FXR1
oar-miR-411a-5p	ENSOARG00000016957	N4BP1		X_29391-3p(bta-miR-2312)	ENSOARG00000002873
oar-miR-411a-5p	ENSOARG00000016379	ASNSD1		X_29391-3p(bta-miR-2312)	ENSOARG00000017866
oar-miR-381-3p	ENSOARG00000014305	BUB1		X_29391-3p(bta-miR-2312)	ENSOARG00000006690	CDX1
oar-miR-381-3p	ENSOARG00000012223	SNRPB2		X_29391-3p(bta-miR-2312)	ENSOARG00000010890	PDPN
oar-miR-381-3p	ENSOARG00000018857	EAAT2		X_29391-3p(bta-miR-2312)	ENSOARG00000004647	ZNF385D
oar-miR-381-3p	ENSOARG00000005913			X_29391-3p(bta-miR-2312)	ENSOARG00000017926	ERAP2
oar-miR-381-3p	ENSOARG00000005455	ELP2		X_29391-3p(bta-miR-2312)	ENSOARG00000008011	GALNT13
oar-miR-381-3p	ENSOARG00000019323	NUP50		X_29391-3p(bta-miR-2312)	ENSOARG00000001328	CYP26C1
oar-miR-381-3p	ENSOARG00000016987	AGGF1		X_29391-3p(bta-miR-2312)	ENSOARG00000010761	TMPRSS3
oar-miR-381-3p	ENSOARG00000012114	ZDHHC6		X_29391-3p(bta-miR-2312)	ENSOARG00000010761	TMPRSS3
oar-miR-381-3p	ENSOARG00000007206	FAM177A1		X_29391-3p(bta-miR-2312)	ENSOARG00000014270	CLEC5A
oar-miR-381-3p	ENSOARG00000014122	C11orf88		X_29391-3p(bta-miR-2312)	ENSOARG00000000142	HSPA8
oar-miR-381-3p	ENSOARG00000004239	CPEB4		X_29391-3p(bta-miR-2312)	ENSOARG00000020815	CHRNG
oar-miR-381-3p	ENSOARG00000004239	CPEB4		X_29391-3p(bta-miR-2312)	ENSOARG00000011723	AADACL3
oar-miR-381-3p	ENSOARG00000007949	PCID2		X_29391-3p(bta-miR-2312)	ENSOARG00000020674	FXR1
oar-miR-381-3p	ENSOARG00000011858	METTL11B		X_29391-3p(bta-miR-2312)	ENSOARG00000019216	EMC9
oar-miR-381-3p	ENSOARG00000021012	OLR1		25_18607-3p	ENSOARG00000014209	DAPP1
oar-miR-381-3p	ENSOARG00000014994	TMED3		25_18607-3p	ENSOARG00000018264	C2orf54
oar-miR-381-3p	ENSOARG00000021117	DAAM1		25_18607-3p	ENSOARG00000021018	FBN1
oar-miR-381-3p	ENSOARG00000005898	SEPHS1		25_18607-3p	ENSOARG00000004117	OXSM
oar-miR-381-3p	ENSOARG00000012172	ZNF330		25_18607-3p	ENSOARG00000017163
oar-miR-381-3p	ENSOARG00000018472	NOBOX		25_18607-3p	ENSOARG00000014180	SHISA3
oar-miR-381-3p	ENSOARG00000012236	RNF150		25_18607-3p	ENSOARG00000008859	C1QTNF7
oar-miR-381-3p	ENSOARG00000016227	DCAF13		25_18607-3p	ENSOARG00000008859	C1QTNF7
oar-miR-10b	ENSOARG00000015201	TAF1B		25_18607-3p	ENSOARG00000001070	NOX1
oar-miR-10b	ENSOARG00000016020			25_18607-3p	ENSOARG00000015494	CLCN3
oar-miR-10b	ENSOARG00000003375			25_18607-3p	ENSOARG00000015494	CLCN3
oar-miR-10b	ENSOARG00000014525	AR		25_18607-3p	ENSOARG00000004103	PTPN13
oar-miR-10b	ENSOARG00000008214	PES1		25_18607-3p	ENSOARG00000012915	CDH18
oar-miR-10b	ENSOARG00000006570			25_18607-3p	ENSOARG00000012915	CDH18
oar-miR-10b	ENSOARG00000018084	RAB11A		25_18607-3p	ENSOARG00000016128	MAP3K2
oar-miR-10b	ENSOARG00000019046			25_18607-3p	ENSOARG00000013301	RBBP7
oar-miR-10b	ENSOARG00000003591	NFAT5		25_18607-3p	ENSOARG00000013301	RBBP7
oar-miR-10b	ENSOARG00000007474			25_18607-3p	ENSOARG00000004276	SNX9
oar-miR-10b	ENSOARG00000019158	NRSN2		25_18607-3p	ENSOARG00000013342	BCL2L12
oar-miR-10b	ENSOARG00000013363	LRPAP1		25_18607-3p	ENSOARG00000002631
oar-miR-10b	ENSOARG00000013363	LRPAP1		25_18607-3p	ENSOARG00000010217	FHAD1
oar-miR-10b	ENSOARG00000005352			25_18607-3p	ENSOARG00000006587	PHF14
oar-miR-10b	ENSOARG00000020954	MAPK6		25_18607-3p	ENSOARG00000012223	SNRPB2
oar-miR-10b	ENSOARG00000016937	F2R		25_18607-3p	ENSOARG00000004797	WWTR1
oar-miR-10b	ENSOARG00000005992	NCCRP1		21_16124-5p	ENSOARG00000020674	FXR1
oar-miR-10b	ENSOARG00000017945	PWP1		21_16124-5p	ENSOARG00000007406	ATXN7L3
oar-miR-10b	ENSOARG00000004764	IL34		21_16124-5p	ENSOARG00000019216	EMC9
oar-miR-10b	ENSOARG00000013990	SPATA19		21_16124-5p	ENSOARG00000008206	CENPN
oar-miR-10b	ENSOARG00000014254	RPUSD1		21_16124-5p	ENSOARG00000000345	GRAMD1B
oar-miR-10b	ENSOARG00000004550	CCDC105		21_16124-5p	ENSOARG00000014209	DAPP1
oar-miR-10b	ENSOARG00000005601	RNF167		21_16124-5p	ENSOARG00000016384	CDK14
oar-miR-10b	ENSOARG00000003737			21_16124-5p	ENSOARG00000004117	OXSM
oar-miR-10b	ENSOARG00000017782	MAFG		21_16124-5p	ENSOARG00000011723	AADACL3
oar-miR-10b	ENSOARG00000014994	TMED3		21_16124-5p	ENSOARG00000017980	VWA9
oar-miR-10b	ENSOARG00000010762			21_16124-5p	ENSOARG00000008704	ASAH1
				21_16124-5p	ENSOARG00000020815	CHRNG
				21_16124-5p	ENSOARG00000012223	SNRPB2
				21_16124-5p	ENSOARG00000002234	SLC2A3
				21_16124-5p	ENSOARG00000005080	PRODH2
				21_16124-5p	ENSOARG00000013796	TYRP1
				21_16124-5p	ENSOARG00000019445	TRAC
				21_16124-5p	ENSOARG00000000457
				21_16124-5p	ENSOARG00000002820	HCK
				21_16124-5p	ENSOARG00000002820	HCK
				21_16124-5p	ENSOARG00000007851	PRKAA2
				21_16124-5p	ENSOARG00000007851	PRKAA2
				21_16124-5p	ENSOARG00000012917	RECQL4
				21_16124-5p	ENSOARG00000010428	CCDC22
				21_16124-5p	ENSOARG00000010268	SNAP25
				21_16124-5p	ENSOARG00000008559	BSP5
				21_16124-5p	ENSOARG00000001499	ADCK3
				21_16124-5p	ENSOARG00000016675
				21_16124-5p	ENSOARG00000000042	CYP2E1
				21_16124-5p	ENSOARG00000007801	C1orf234
				10_2969-5p(hsa-miR-1246)	ENSOARG00000009573	SLC26A7
				10_2969-5p(hsa-miR-1246)	ENSOARG00000009393	PLA2G2F
				10_2969-5p(hsa-miR-1246)	ENSOARG00000006519	HSDL2
				10_2969-5p(hsa-miR-1246)	ENSOARG00000006519	HSDL2
				10_2969-5p(hsa-miR-1246)	ENSOARG00000009752	ADRA1A
				10_2969-5p(hsa-miR-1246)	ENSOARG00000015495	ZFPM2
				10_2969-5p(hsa-miR-1246)	ENSOARG00000006110	PAG4
				10_2969-5p(hsa-miR-1246)	ENSOARG00000006110	PAG4
				10_2969-5p(hsa-miR-1246)	ENSOARG00000020852
				10_2969-5p(hsa-miR-1246)	ENSOARG00000000701	ERLIN2
				10_2969-5p(hsa-miR-1246)	ENSOARG00000012072	UNC13B
				10_2969-5p(hsa-miR-1246)	ENSOARG00000019292
				10_2969-5p(hsa-miR-1246)	ENSOARG00000019323	NUP50
				10_2969-5p(hsa-miR-1246)	ENSOARG00000004610	SLC1A6
				10_2969-5p(hsa-miR-1246)	ENSOARG00000016288
				10_2969-5p(hsa-miR-1246)	ENSOARG00000020815	CHRNG
				10_2969-5p(hsa-miR-1246)	ENSOARG00000016110	BRIP1
				10_2969-5p(hsa-miR-1246)	ENSOARG00000020674	FXR1
				10_2969-5p(hsa-miR-1246)	ENSOARG00000018091	LPCAT2
				10_2969-5p(hsa-miR-1246)	ENSOARG00000013342	BCL2L12
				10_2969-5p(hsa-miR-1246)	ENSOARG00000000142	HSPA8
				X_28969-5p(bmo-miR-3393)	ENSOARG00000017163
				X_28969-5p(bmo-miR-3393)	ENSOARG00000001095	INTS3
				X_28969-5p(bmo-miR-3393)	ENSOARG00000008206	CENPN
				X_28969-5p(bmo-miR-3393)	ENSOARG00000020815	CHRNG
				X_28969-5p(bmo-miR-3393)	ENSOARG00000010103	ENTPD4
				X_28969-5p(bmo-miR-3393)	ENSOARG00000008704	ASAH1
				X_28969-5p(bmo-miR-3393)	ENSOARG00000014642
				X_28969-5p(bmo-miR-3393)	ENSOARG00000009925
				X_28969-5p(bmo-miR-3393)	ENSOARG00000001532	TMEM165
				X_28969-5p(bmo-miR-3393)	ENSOARG00000019216	EMC9
				X_28969-5p(bmo-miR-3393)	ENSOARG00000013342	BCL2L12
				X_28969-5p(bmo-miR-3393)	ENSOARG00000007801	C1orf234
				X_28969-5p(bmo-miR-3393)	ENSOARG00000002631
				X_28969-5p(bmo-miR-3393)	ENSOARG00000016384	CDK14
				X_28969-5p(bmo-miR-3393)	ENSOARG00000013929	ABCG4
				X_28969-5p(bmo-miR-3393)	ENSOARG00000005601	RNF167
				X_28969-5p(bmo-miR-3393)	ENSOARG00000019323	NUP50
				X_28969-5p(bmo-miR-3393)	ENSOARG00000000042	CYP2E1
				X_28969-5p(bmo-miR-3393)	ENSOARG00000010217	FHAD1
				X_28969-5p(bmo-miR-3393)	ENSOARG00000009922	C12orf4
				X_28969-5p(bmo-miR-3393)	ENSOARG00000009340	TMEM86A
				X_28969-5p(bmo-miR-3393)	ENSOARG00000019079	TRAF6
				X_28969-5p(bmo-miR-3393)	ENSOARG00000006509	IGF2BP1
				X_28969-5p(bmo-miR-3393)	ENSOARG00000015190
				X_28969-5p(bmo-miR-3393)	ENSOARG00000008620	LTF
				X_28969-5p(bmo-miR-3393)	ENSOARG00000006301	CD4
				X_28969-5p(bmo-miR-3393)	ENSOARG00000000491	SRRM2
				X_28969-5p(bmo-miR-3393)	ENSOARG00000008367	DYNLL2
				X_28969-5p(bmo-miR-3393)	ENSOARG00000015508	PRSS58
				X_28969-5p(bmo-miR-3393)	ENSOARG00000000927	ATF6B
				X_28969-5p(bmo-miR-3393)	ENSOARG00000018264	C2orf54
				X_28969-5p(bmo-miR-3393)	ENSOARG00000002234	SLC2A3
				X_28969-5p(bmo-miR-3393)	ENSOARG00000016110	BRIP1
				X_28969-5p(bmo-miR-3393)	ENSOARG00000003878	DYM
				15_9162-3p(hsa-miR-4450)	ENSOARG00000005601	RNF167
				15_9162-3p(hsa-miR-4450)	ENSOARG00000000345	GRAMD1B
				15_9162-3p(hsa-miR-4450)	ENSOARG00000009925
				15_9162-3p(hsa-miR-4450)	ENSOARG00000020815	CHRNG
				15_9162-3p(hsa-miR-4450)	ENSOARG00000016384	CDK14
				15_9162-3p(hsa-miR-4450)	ENSOARG00000014641	RNF17
				15_9162-3p(hsa-miR-4450)	ENSOARG00000004117	OXSM
				15_9162-3p(hsa-miR-4450)	ENSOARG00000019216	EMC9
				15_9162-3p(hsa-miR-4450)	ENSOARG00000017163
				15_9162-3p(hsa-miR-4450)	ENSOARG00000000142	HSPA8
				15_9162-3p(hsa-miR-4450)	ENSOARG00000008214	PES1
				15_9162-3p(hsa-miR-4450)	ENSOARG00000006806	SERPINB11
				15_9162-3p(hsa-miR-4450)	ENSOARG00000011446
				15_9162-3p(hsa-miR-4450)	ENSOARG00000018189	FAIM2
				15_9162-3p(hsa-miR-4450)	ENSOARG00000005121	AFAP1L1
				15_9162-3p(hsa-miR-4450)	ENSOARG00000011204	GRIPAP1
				15_9162-3p(hsa-miR-4450)	ENSOARG00000012463	GYS1
				15_9162-3p(hsa-miR-4450)	ENSOARG00000005475	KLC4
				15_9162-3p(hsa-miR-4450)	ENSOARG00000020860	ALDH1A2
				15_9162-3p(hsa-miR-4450)	ENSOARG00000014209	DAPP1
				15_9162-3p(hsa-miR-4450)	ENSOARG00000001095	INTS3
				15_9162-3p(hsa-miR-4450)	ENSOARG00000019775	CCDC108
				15_9162-3p(hsa-miR-4450)	ENSOARG00000002690	C16orf70
				2_13338-3p(ipu-miR-7565)	ENSOARG00000000345	GRAMD1B
				2_13338-3p(ipu-miR-7565)	ENSOARG00000005237	SEC61A1
				2_13338-3p(ipu-miR-7565)	ENSOARG00000002690	C16orf70
				2_13338-3p(ipu-miR-7565)	ENSOARG00000014674	SCD
				2_13338-3p(ipu-miR-7565)	ENSOARG00000014094	ADRM1
				2_13338-3p(ipu-miR-7565)	ENSOARG00000019216	EMC9
				2_13338-3p(ipu-miR-7565)	ENSOARG00000007766	MYO1A
				2_13338-3p(ipu-miR-7565)	ENSOARG00000007766	MYO1A
				2_13338-3p(ipu-miR-7565)	ENSOARG00000011773
				2_13338-3p(ipu-miR-7565)	ENSOARG00000007697	APCS
				2_13338-3p(ipu-miR-7565)	ENSOARG00000005540	MPHOSPH9
				2_13338-3p(ipu-miR-7565)	ENSOARG00000007676	CADM3
				2_13338-3p(ipu-miR-7565)	ENSOARG00000006730	PI15
				2_13338-3p(ipu-miR-7565)	ENSOARG00000001774
				2_13338-3p(ipu-miR-7565)	ENSOARG00000020164	HSPBAP1
				2_13338-3p(ipu-miR-7565)	ENSOARG00000020164	HSPBAP1
				2_13338-3p(ipu-miR-7565)	ENSOARG00000019079	TRAF6
				2_13338-3p(ipu-miR-7565)	ENSOARG00000005028	PTDSS1
				2_13338-3p(ipu-miR-7565)	ENSOARG00000003421	LAP3
				2_13338-3p(ipu-miR-7565)	ENSOARG00000011723	AADACL3
				2_13338-3p(ipu-miR-7565)	ENSOARG00000005601	RNF167
				2_13338-3p(ipu-miR-7565)	ENSOARG00000004610	SLC1A6
				2_13338-3p(ipu-miR-7565)	ENSOARG00000005884	SAR1A
				2_13338-3p(ipu-miR-7565)	ENSOARG00000015572
				2_13338-3p(ipu-miR-7565)	ENSOARG00000004117	OXSM
				2_13338-3p(ipu-miR-7565)	ENSOARG00000016288
				5_23275-3p(efu-miR-9272)	ENSOARG00000006080	SDF4
				5_23275-3p(efu-miR-9272)	ENSOARG00000010217	FHAD1
				5_23275-3p(efu-miR-9272)	ENSOARG00000002690	C16orf70
				5_23275-3p(efu-miR-9272)	ENSOARG00000013929	ABCG4
				5_23275-3p(efu-miR-9272)	ENSOARG00000017163
				5_23275-3p(efu-miR-9272)	ENSOARG00000005237	SEC61A1
				5_23275-3p(efu-miR-9272)	ENSOARG00000008206	CENPN
				5_23275-3p(efu-miR-9272)	ENSOARG00000007406	ATXN7L3
				5_23275-3p(efu-miR-9272)	ENSOARG00000013738	ADCK5
				5_23275-3p(efu-miR-9272)	ENSOARG00000019216	EMC9
				5_23275-3p(efu-miR-9272)	ENSOARG00000014094	ADRM1
				5_23275-3p(efu-miR-9272)	ENSOARG00000000345	GRAMD1B
				5_23275-3p(efu-miR-9272)	ENSOARG00000020674	FXR1
				5_23275-3p(efu-miR-9272)	ENSOARG00000013342	BCL2L12
				5_23275-3p(efu-miR-9272)	ENSOARG00000004117	OXSM
				5_23275-3p(efu-miR-9272)	ENSOARG00000014642
				5_23275-3p(efu-miR-9272)	ENSOARG00000019044	TBC1D21
				5_23275-3p(efu-miR-9272)	ENSOARG00000013465	CAPN1
				5_23275-3p(efu-miR-9272)	ENSOARG00000014874	SCARA5
				5_23275-3p(efu-miR-9272)	ENSOARG00000020141
				5_23275-3p(efu-miR-9272)	ENSOARG00000016112	NRBP2
				5_23275-3p(efu-miR-9272)	ENSOARG00000018464	ELAVL3
				5_23275-3p(efu-miR-9272)	ENSOARG00000008724	DUPD1
				5_23275-3p(efu-miR-9272)	ENSOARG00000010711	TSPAN9
				5_23275-3p(efu-miR-9272)	ENSOARG00000007660	KIAA0408
				5_23275-3p(efu-miR-9272)	ENSOARG00000011783
				5_23275-3p(efu-miR-9272)	ENSOARG00000005601	RNF167
				5_23275-3p(efu-miR-9272)	ENSOARG00000008704	ASAH1
				23_17203-5p(cel-miR-48-3p)	ENSOARG00000004117	OXSM
				23_17203-5p(cel-miR-48-3p)	ENSOARG00000005601	RNF167
				23_17203-5p(cel-miR-48-3p)	ENSOARG00000006080	SDF4
				23_17203-5p(cel-miR-48-3p)	ENSOARG00000014094	ADRM1
				23_17203-5p(cel-miR-48-3p)	ENSOARG00000003084	RTN3
				23_17203-5p(cel-miR-48-3p)	ENSOARG00000004501	PCSK7
				23_17203-5p(cel-miR-48-3p)	ENSOARG00000009133	IL11RA
				23_17203-5p(cel-miR-48-3p)	ENSOARG00000019668	THRAP3
				23_17203-5p(cel-miR-48-3p)	ENSOARG00000003619
				23_17203-5p(cel-miR-48-3p)	ENSOARG00000003290	RNF121
				23_17203-5p(cel-miR-48-3p)	ENSOARG00000017575
				23_17203-5p(cel-miR-48-3p)	ENSOARG00000011137
				23_17203-5p(cel-miR-48-3p)	ENSOARG00000015819	LETM1
				23_17203-5p(cel-miR-48-3p)	ENSOARG00000007422	FAM58A
				23_17203-5p(cel-miR-48-3p)	ENSOARG00000016384	CDK14
				23_17203-5p(cel-miR-48-3p)	ENSOARG00000016288
				23_17203-5p(cel-miR-48-3p)	ENSOARG00000013342	BCL2L12
				23_17203-5p(cel-miR-48-3p)	ENSOARG00000006907	CDH2
				23_17203-5p(cel-miR-48-3p)	ENSOARG00000018325	GRHL2
				23_17203-5p(cel-miR-48-3p)	ENSOARG00000002690	C16orf70
				23_17203-5p(cel-miR-48-3p)	ENSOARG00000013738	ADCK5
				23_17203-5p(cel-miR-48-3p)	ENSOARG00000017163
				23_17203-5p(cel-miR-48-3p)	ENSOARG00000020674	FXR1
				15_9091-5p(bta-miR-2480)	ENSOARG00000007003
				15_9091-5p(bta-miR-2480)	ENSOARG00000012834	ATP6V0D2
				15_9091-5p(bta-miR-2480)	ENSOARG00000009748	DLC1
				15_9091-5p(bta-miR-2480)	ENSOARG00000003282	DPEP3
				15_9091-5p(bta-miR-2480)	ENSOARG00000013362
				15_9091-5p(bta-miR-2480)	ENSOARG00000007114	ELOVL7
				15_9091-5p(bta-miR-2480)	ENSOARG00000011238	KIAA0232
				15_9091-5p(bta-miR-2480)	ENSOARG00000017786	USE1
				15_9091-5p(bta-miR-2480)	ENSOARG00000000591
				15_9091-5p(bta-miR-2480)	ENSOARG00000004495	HELLS
				15_9091-5p(bta-miR-2480)	ENSOARG00000006907	CDH2
				15_9091-5p(bta-miR-2480)	ENSOARG00000011723	AADACL3
				15_9091-5p(bta-miR-2480)	ENSOARG00000013342	BCL2L12
				15_9091-5p(bta-miR-2480)	ENSOARG00000001532	TMEM165
				15_9091-5p(bta-miR-2480)	ENSOARG00000018264	C2orf54
				15_9091-5p(bta-miR-2480)	ENSOARG00000017980	VWA9
				15_9091-5p(bta-miR-2480)	ENSOARG00000003878	DYM
				15_9091-5p(bta-miR-2480)	ENSOARG00000002631
				15_9091-5p(bta-miR-2480)	ENSOARG00000016110	BRIP1
				15_9091-5p(bta-miR-2480)	ENSOARG00000017163
				18_10767-5p	ENSOARG00000006080	SDF4
				18_10767-5p	ENSOARG00000010103	ENTPD4
				18_10767-5p	ENSOARG00000014209	DAPP1
				18_10767-5p	ENSOARG00000005884	SAR1A
				18_10767-5p	ENSOARG00000006587	PHF14
				18_10767-5p	ENSOARG00000016288
				18_10767-5p	ENSOARG00000020815	CHRNG
				18_10767-5p	ENSOARG00000016384	CDK14
				18_10767-5p	ENSOARG00000000345	GRAMD1B
				18_10767-5p	ENSOARG00000008206	CENPN
				18_10767-5p	ENSOARG00000000042	CYP2E1
				18_10767-5p	ENSOARG00000003502	CHRNB3
				18_10767-5p	ENSOARG00000019216	EMC9
				18_10767-5p	ENSOARG00000005601	RNF167
				18_10767-5p	ENSOARG00000008704	ASAH1
				18_10767-5p	ENSOARG00000010217	FHAD1
				18_10767-5p	ENSOARG00000015882	PPFIBP2
				18_10767-5p	ENSOARG00000001095	INTS3
				18_10767-5p	ENSOARG00000010943	MMP19
				18_10767-5p	ENSOARG00000001395	TINAGL1
				18_10767-5p	ENSOARG00000007904	TMPRSS4
				18_10767-5p	ENSOARG00000007904	TMPRSS4
				18_10767-5p	ENSOARG00000011796	GPS2
				18_10767-5p	ENSOARG00000011796	GPS2
				18_10767-5p	ENSOARG00000003375
				18_10767-5p	ENSOARG00000003375
				18_10767-5p	ENSOARG00000014703	MYL10
				18_10767-5p	ENSOARG00000008957	RALY
				18_10767-5p	ENSOARG00000014858	PBK
				18_10767-5p	ENSOARG00000006546	ALDH5A1
				18_10767-5p	ENSOARG00000017105	KRT14
				18_10767-5p	ENSOARG00000013342	BCL2L12
				X_29384-3p(hsa-miR-1278)	ENSOARG00000005601	RNF167
				X_29384-3p(hsa-miR-1278)	ENSOARG00000016384	CDK14
				X_29384-3p(hsa-miR-1278)	ENSOARG00000019216	EMC9
				X_29384-3p(hsa-miR-1278)	ENSOARG00000008206	CENPN
				X_29384-3p(hsa-miR-1278)	ENSOARG00000009922	C12orf4
				X_29384-3p(hsa-miR-1278)	ENSOARG00000002690	C16orf70
				X_29384-3p(hsa-miR-1278)	ENSOARG00000003342	NFATC3
				X_29384-3p(hsa-miR-1278)	ENSOARG00000017994	LNPEP
				X_29384-3p(hsa-miR-1278)	ENSOARG00000018955	NFAM1
				X_29384-3p(hsa-miR-1278)	ENSOARG00000018955	NFAM1
				X_29384-3p(hsa-miR-1278)	ENSOARG00000014351	ATP9A
				X_29384-3p(hsa-miR-1278)	ENSOARG00000010138	WDR18
				X_29384-3p(hsa-miR-1278)	ENSOARG00000018336	TMBIM6
				X_29384-3p(hsa-miR-1278)	ENSOARG00000019597
				X_29384-3p(hsa-miR-1278)	ENSOARG00000015201	TAF1B
				X_29384-3p(hsa-miR-1278)	ENSOARG00000004143	ALDOA
				X_29384-3p(hsa-miR-1278)	ENSOARG00000004577	INPPL1
				X_29384-3p(hsa-miR-1278)	ENSOARG00000006907	CDH2
				X_29384-3p(hsa-miR-1278)	ENSOARG00000010103	ENTPD4
				X_29384-3p(hsa-miR-1278)	ENSOARG00000003421	LAP3
				X_29384-3p(hsa-miR-1278)	ENSOARG00000000345	GRAMD1B
				X_29384-3p(hsa-miR-1278)	ENSOARG00000004117	OXSM
				X_29384-3p(hsa-miR-1278)	ENSOARG00000018264	C2orf54
				3_22218-5p	ENSOARG00000002234	SLC2A3
				3_22218-5p	ENSOARG00000003502	CHRNB3
				3_22218-5p	ENSOARG00000013929	ABCG4
				3_22218-5p	ENSOARG00000008206	CENPN
				3_22218-5p	ENSOARG00000003591	NFAT5
				3_22218-5p	ENSOARG00000014094	ADRM1
				3_22218-5p	ENSOARG00000020815	CHRNG
				3_22218-5p	ENSOARG00000016288
				3_22218-5p	ENSOARG00000007406	ATXN7L3
				3_22218-5p	ENSOARG00000014642
				3_22218-5p	ENSOARG00000019216	EMC9
				3_22218-5p	ENSOARG00000010217	FHAD1
				3_22218-5p	ENSOARG00000018378	FAM3C
				3_22218-5p	ENSOARG00000004797	WWTR1
				3_22218-5p	ENSOARG00000005601	RNF167
				3_22218-5p	ENSOARG00000009925
				3_22218-5p	ENSOARG00000017163
				3_22218-5p	ENSOARG00000010103	ENTPD4
				3_22218-5p	ENSOARG00000001095	INTS3
				3_22218-5p	ENSOARG00000014209	DAPP1
				3_22218-5p	ENSOARG00000018325	GRHL2
				3_22218-5p	ENSOARG00000016378	FEM1C
				3_22218-5p	ENSOARG00000020674	FXR1
				3_22218-5p	ENSOARG00000002631
				3_22218-5p	ENSOARG00000014641	RNF17
				3_22218-5p	ENSOARG00000013853	NARFL
				3_22218-5p	ENSOARG00000002690	C16orf70
				3_22218-5p	ENSOARG00000011723	AADACL3
				3_22218-5p	ENSOARG00000003421	LAP3
				3_22218-5p	ENSOARG00000006080	SDF4
				3_22218-5p	ENSOARG00000001499	ADCK3
				3_22218-5p	ENSOARG00000002559
				3_22218-5p	ENSOARG00000018264	C2orf54
				3_22218-5p	ENSOARG00000019775	CCDC108
				3_22218-5p	ENSOARG00000007801	C1orf234
				3_22218-5p	ENSOARG00000004117	OXSM
				3_22218-5p	ENSOARG00000008704	ASAH1
				3_22218-5p	ENSOARG00000000873	PRKCG
				3_22218-5p	ENSOARG00000004644	PM20D1
				3_22218-5p	ENSOARG00000016548	KCNK5
				3_22218-5p	ENSOARG00000009523	SLC25A15
				3_22218-5p	ENSOARG00000008550
				3_22218-5p	ENSOARG00000014129	AFM
				3_22218-5p	ENSOARG00000015129
				3_22218-5p	ENSOARG00000011724	TOR2A
				3_22218-5p	ENSOARG00000010162	SACM1L
				3_22218-5p	ENSOARG00000015865
				1_1150-5p(mmu-miR-1895)	ENSOARG00000018264	C2orf54
				1_1150-5p(mmu-miR-1895)	ENSOARG00000005601	RNF167
				1_1150-5p(mmu-miR-1895)	ENSOARG00000006080	SDF4
				1_1150-5p(mmu-miR-1895)	ENSOARG00000018325	GRHL2
				1_1150-5p(mmu-miR-1895)	ENSOARG00000000142	HSPA8
				1_1150-5p(mmu-miR-1895)	ENSOARG00000006377	ALDH1L1
				1_1150-5p(mmu-miR-1895)	ENSOARG00000005952	DTX3
				1_1150-5p(mmu-miR-1895)	ENSOARG00000002574	FRS3
				1_1150-5p(mmu-miR-1895)	ENSOARG00000010163	GCDH
				1_1150-5p(mmu-miR-1895)	ENSOARG00000013505	BCL2L13
				1_1150-5p(mmu-miR-1895)	ENSOARG00000010124	MYO1D
				1_1150-5p(mmu-miR-1895)	ENSOARG00000002846	IGHM
				1_1150-5p(mmu-miR-1895)	ENSOARG00000003433	PSMC1
				1_1150-5p(mmu-miR-1895)	ENSOARG00000011957	CD72
				1_1150-5p(mmu-miR-1895)	ENSOARG00000020951	HDAC1
				1_1150-5p(mmu-miR-1895)	ENSOARG00000005884	SAR1A
				1_1150-5p(mmu-miR-1895)	ENSOARG00000016384	CDK14
				1_1150-5p(mmu-miR-1895)	ENSOARG00000003421	LAP3
				1_1150-5p(mmu-miR-1895)	ENSOARG00000020674	FXR1
				1_1150-5p(mmu-miR-1895)	ENSOARG00000002690	C16orf70
				1_1150-5p(mmu-miR-1895)	ENSOARG00000006907	CDH2
				5_24397-5p(mmu-miR-3104-5p)	ENSOARG00000014094	ADRM1
				5_24397-5p(mmu-miR-3104-5p)	ENSOARG00000017163
				5_24397-5p(mmu-miR-3104-5p)	ENSOARG00000006080	SDF4
				5_24397-5p(mmu-miR-3104-5p)	ENSOARG00000018264	C2orf54
				5_24397-5p(mmu-miR-3104-5p)	ENSOARG00000014642
				5_24397-5p(mmu-miR-3104-5p)	ENSOARG00000009925
				5_24397-5p(mmu-miR-3104-5p)	ENSOARG00000002234	SLC2A3
				5_24397-5p(mmu-miR-3104-5p)	ENSOARG00000002690	C16orf70
				5_24397-5p(mmu-miR-3104-5p)	ENSOARG00000007406	ATXN7L3
				5_24397-5p(mmu-miR-3104-5p)	ENSOARG00000001095	INTS3
				5_24397-5p(mmu-miR-3104-5p)	ENSOARG00000013853	NARFL
				5_24397-5p(mmu-miR-3104-5p)	ENSOARG00000015572
				5_24397-5p(mmu-miR-3104-5p)	ENSOARG00000019775	CCDC108
				5_24397-5p(mmu-miR-3104-5p)	ENSOARG00000010217	FHAD1
				5_24397-5p(mmu-miR-3104-5p)	ENSOARG00000005237	SEC61A1
				5_24397-5p(mmu-miR-3104-5p)	ENSOARG00000004117	OXSM
				5_24397-5p(mmu-miR-3104-5p)	ENSOARG00000005601	RNF167
				5_24397-5p(mmu-miR-3104-5p)	ENSOARG00000014674	SCD
				5_24397-5p(mmu-miR-3104-5p)	ENSOARG00000015402	GALNT7
				5_24397-5p(mmu-miR-3104-5p)	ENSOARG00000019216	EMC9
				5_24397-5p(mmu-miR-3104-5p)	ENSOARG00000014641	RNF17
				5_24397-5p(mmu-miR-3104-5p)	ENSOARG00000013929	ABCG4
				5_24397-5p(mmu-miR-3104-5p)	ENSOARG00000013342	BCL2L12
				5_24397-5p(mmu-miR-3104-5p)	ENSOARG00000008206	CENPN
				5_24397-5p(mmu-miR-3104-5p)	ENSOARG00000019002	RGS16
				5_24397-5p(mmu-miR-3104-5p)	ENSOARG00000003421	LAP3
				5_24397-5p(mmu-miR-3104-5p)	ENSOARG00000008704	ASAH1
				5_24397-5p(mmu-miR-3104-5p)	ENSOARG00000010712	KLHL25
				5_24397-5p(mmu-miR-3104-5p)	ENSOARG00000020226	BAHD1
				5_24397-5p(mmu-miR-3104-5p)	ENSOARG00000020302	VPS18
				5_24397-5p(mmu-miR-3104-5p)	ENSOARG00000002855	PRR36
				5_24397-5p(mmu-miR-3104-5p)	ENSOARG00000004754	THEGL
				5_24397-5p(mmu-miR-3104-5p)	ENSOARG00000001552	RABL6
				5_24397-5p(mmu-miR-3104-5p)	ENSOARG00000013305	CAMK1G
				5_24397-5p(mmu-miR-3104-5p)	ENSOARG00000005886	PFKFB1
				5_24397-5p(mmu-miR-3104-5p)	ENSOARG00000001694
				5_24397-5p(mmu-miR-3104-5p)	ENSOARG00000018325	GRHL2
				5_24397-5p(mmu-miR-3104-5p)	ENSOARG00000006587	PHF14
				24_17895-3p(mmu-miR-1894-5p)	ENSOARG00000011723	AADACL3
				24_17895-3p(mmu-miR-1894-5p)	ENSOARG00000005237	SEC61A1
				24_17895-3p(mmu-miR-1894-5p)	ENSOARG00000001095	INTS3
				24_17895-3p(mmu-miR-1894-5p)	ENSOARG00000005601	RNF167
				24_17895-3p(mmu-miR-1894-5p)	ENSOARG00000002234	SLC2A3
				24_17895-3p(mmu-miR-1894-5p)	ENSOARG00000018325	GRHL2
				24_17895-3p(mmu-miR-1894-5p)	ENSOARG00000016288
				24_17895-3p(mmu-miR-1894-5p)	ENSOARG00000014094	ADRM1
				24_17895-3p(mmu-miR-1894-5p)	ENSOARG00000006080	SDF4
				24_17895-3p(mmu-miR-1894-5p)	ENSOARG00000004117	OXSM
				24_17895-3p(mmu-miR-1894-5p)	ENSOARG00000019216	EMC9
				24_17895-3p(mmu-miR-1894-5p)	ENSOARG00000006907	CDH2
				24_17895-3p(mmu-miR-1894-5p)	ENSOARG00000019323	NUP50
				24_17895-3p(mmu-miR-1894-5p)	ENSOARG00000004610	SLC1A6
				24_17895-3p(mmu-miR-1894-5p)	ENSOARG00000017903	TMEM164
				24_17895-3p(mmu-miR-1894-5p)	ENSOARG00000012564	ERC1
				24_17895-3p(mmu-miR-1894-5p)	ENSOARG00000012875	BLM
				24_17895-3p(mmu-miR-1894-5p)	ENSOARG00000003592	LRP2
				24_17895-3p(mmu-miR-1894-5p)	ENSOARG00000003592	LRP2
				24_17895-3p(mmu-miR-1894-5p)	ENSOARG00000001969	CATHL2
				24_17895-3p(mmu-miR-1894-5p)	ENSOARG00000013372	CPN1
				24_17895-3p(mmu-miR-1894-5p)	ENSOARG00000006773	ZNF689
				24_17895-3p(mmu-miR-1894-5p)	ENSOARG00000012917	RECQL4
				24_17895-3p(mmu-miR-1894-5p)	ENSOARG00000014922	PNOC
				24_17895-3p(mmu-miR-1894-5p)	ENSOARG00000009586	ANKRD52
				24_17895-3p(mmu-miR-1894-5p)	ENSOARG00000012223	SNRPB2
				24_17895-3p(mmu-miR-1894-5p)	ENSOARG00000014209	DAPP1
				10_2876-5p	ENSOARG00000005870	PIK3R1
				10_2876-5p	ENSOARG00000003421	LAP3
				10_2876-5p	ENSOARG00000010217	FHAD1
				10_2876-5p	ENSOARG00000014642
				10_2876-5p	ENSOARG00000002160
				10_2876-5p	ENSOARG00000003814	MATN2
				10_2876-5p	ENSOARG00000000337	MAP3K5
				10_2876-5p	ENSOARG00000011204	GRIPAP1
				10_2876-5p	ENSOARG00000004590	DAP3
				10_2876-5p	ENSOARG00000006991
				10_2876-5p	ENSOARG00000014276	SLC24A2
				10_2876-5p	ENSOARG00000010140	SUPT20H
				10_2876-5p	ENSOARG00000017172	ODF1
				10_2876-5p	ENSOARG00000011783
				10_2876-5p	ENSOARG00000018264	C2orf54
				10_2876-5p	ENSOARG00000007801	C1orf234
				10_2876-5p	ENSOARG00000019323	NUP50
				10_2876-5p	ENSOARG00000019216	EMC9
				10_2876-5p	ENSOARG00000004117	OXSM
				10_2876-5p	ENSOARG00000011723	AADACL3
				10_2876-5p	ENSOARG00000000142	HSPA8
				3_20611-3p(ppc-miR-360-3p)	ENSOARG00000015882	PPFIBP2
				3_20611-3p(ppc-miR-360-3p)	ENSOARG00000017163
				3_20611-3p(ppc-miR-360-3p)	ENSOARG00000019775	CCDC108
				3_20611-3p(ppc-miR-360-3p)	ENSOARG00000013342	BCL2L12
				3_20611-3p(ppc-miR-360-3p)	ENSOARG00000020815	CHRNG
				3_20611-3p(ppc-miR-360-3p)	ENSOARG00000014642
				3_20611-3p(ppc-miR-360-3p)	ENSOARG00000005601	RNF167
				3_20611-3p(ppc-miR-360-3p)	ENSOARG00000016288
				3_20611-3p(ppc-miR-360-3p)	ENSOARG00000013929	ABCG4
				3_20611-3p(ppc-miR-360-3p)	ENSOARG00000008477	SPEN
				3_20611-3p(ppc-miR-360-3p)	ENSOARG00000003187
				3_20611-3p(ppc-miR-360-3p)	ENSOARG00000001531	SCAPER
				3_20611-3p(ppc-miR-360-3p)	ENSOARG00000002554	SLC22A18
				3_20611-3p(ppc-miR-360-3p)	ENSOARG00000002234	SLC2A3
				3_20611-3p(ppc-miR-360-3p)	ENSOARG00000020580	CHRD
				3_20611-3p(ppc-miR-360-3p)	ENSOARG00000012734	WNT5B
				3_20611-3p(ppc-miR-360-3p)	ENSOARG00000007906
				3_20611-3p(ppc-miR-360-3p)	ENSOARG00000003084	RTN3
				3_20611-3p(ppc-miR-360-3p)	ENSOARG00000007382	SDS
				3_20611-3p(ppc-miR-360-3p)	ENSOARG00000019216	EMC9
				3_20611-3p(ppc-miR-360-3p)	ENSOARG00000020674	FXR1
				3_20611-3p(ppc-miR-360-3p)	ENSOARG00000013738	ADCK5
				3_20611-3p(ppc-miR-360-3p)	ENSOARG00000010103	ENTPD4
				1_1452-3p(hsa-miR-101-3p)	ENSOARG00000000345	GRAMD1B
				1_1452-3p(hsa-miR-101-3p)	ENSOARG00000010217	FHAD1
				1_1452-3p(hsa-miR-101-3p)	ENSOARG00000016675
				1_1452-3p(hsa-miR-101-3p)	ENSOARG00000003172	FMN2
				1_1452-3p(hsa-miR-101-3p)	ENSOARG00000017126
				1_1452-3p(hsa-miR-101-3p)	ENSOARG00000010873	DDX43
				1_1452-3p(hsa-miR-101-3p)	ENSOARG00000007070	GCLC
				1_1452-3p(hsa-miR-101-3p)	ENSOARG00000012658	PBX3
				1_1452-3p(hsa-miR-101-3p)	ENSOARG00000012658	PBX3
				1_1452-3p(hsa-miR-101-3p)	ENSOARG00000020808	EMP1
				1_1452-3p(hsa-miR-101-3p)	ENSOARG00000002499	MLF1
				1_1452-3p(hsa-miR-101-3p)	ENSOARG00000011975	MOB1B
				1_1452-3p(hsa-miR-101-3p)	ENSOARG00000001934
				1_1452-3p(hsa-miR-101-3p)	ENSOARG00000020567	AGFG1
				1_1452-3p(hsa-miR-101-3p)	ENSOARG00000020674	FXR1
				1_1452-3p(hsa-miR-101-3p)	ENSOARG00000002631
				1_1452-3p(hsa-miR-101-3p)	ENSOARG00000003421	LAP3
				1_1452-3p(hsa-miR-101-3p)	ENSOARG00000000142	HSPA8
				1_1452-3p(hsa-miR-101-3p)	ENSOARG00000016384	CDK14
				1_1452-3p(hsa-miR-101-3p)	ENSOARG00000011723	AADACL3
				4_22592-5p(gga-miR-1648-3p)	ENSOARG00000000345	GRAMD1B
				4_22592-5p(gga-miR-1648-3p)	ENSOARG00000018325	GRHL2
				4_22592-5p(gga-miR-1648-3p)	ENSOARG00000007406	ATXN7L3
				4_22592-5p(gga-miR-1648-3p)	ENSOARG00000001532	TMEM165
				4_22592-5p(gga-miR-1648-3p)	ENSOARG00000006587	PHF14
				4_22592-5p(gga-miR-1648-3p)	ENSOARG00000004117	OXSM
				4_22592-5p(gga-miR-1648-3p)	ENSOARG00000020815	CHRNG
				4_22592-5p(gga-miR-1648-3p)	ENSOARG00000000042	CYP2E1
				4_22592-5p(gga-miR-1648-3p)	ENSOARG00000016384	CDK14
				4_22592-5p(gga-miR-1648-3p)	ENSOARG00000014094	ADRM1
				4_22592-5p(gga-miR-1648-3p)	ENSOARG00000019216	EMC9
				4_22592-5p(gga-miR-1648-3p)	ENSOARG00000013853	NARFL
				4_22592-5p(gga-miR-1648-3p)	ENSOARG00000005601	RNF167
				4_22592-5p(gga-miR-1648-3p)	ENSOARG00000013929	ABCG4
				4_22592-5p(gga-miR-1648-3p)	ENSOARG00000010217	FHAD1
				4_22592-5p(gga-miR-1648-3p)	ENSOARG00000006080	SDF4
				4_22592-5p(gga-miR-1648-3p)	ENSOARG00000002690	C16orf70
				4_22592-5p(gga-miR-1648-3p)	ENSOARG00000002234	SLC2A3
				4_22592-5p(gga-miR-1648-3p)	ENSOARG00000013342	BCL2L12
				4_22592-5p(gga-miR-1648-3p)	ENSOARG00000000927	ATF6B
				4_22592-5p(gga-miR-1648-3p)	ENSOARG00000011957	CD72
				4_22592-5p(gga-miR-1648-3p)	ENSOARG00000018318	RANBP1
				4_22592-5p(gga-miR-1648-3p)	ENSOARG00000009692
				4_22592-5p(gga-miR-1648-3p)	ENSOARG00000010527	SIAE
				4_22592-5p(gga-miR-1648-3p)	ENSOARG00000010527	SIAE
				4_22592-5p(gga-miR-1648-3p)	ENSOARG00000016116	KIF14
				4_22592-5p(gga-miR-1648-3p)	ENSOARG00000020226	BAHD1
				4_22592-5p(gga-miR-1648-3p)	ENSOARG00000010268	SNAP25
				4_22592-5p(gga-miR-1648-3p)	ENSOARG00000004219	PPM1H
				4_22592-5p(gga-miR-1648-3p)	ENSOARG00000016101	WRAP73
				4_22592-5p(gga-miR-1648-3p)	ENSOARG00000016101	WRAP73
				4_22592-5p(gga-miR-1648-3p)	ENSOARG00000007801	C1orf234
				4_22592-5p(gga-miR-1648-3p)	ENSOARG00000009925
				4_22592-5p(gga-miR-1648-3p)	ENSOARG00000014641	RNF17
				4_22592-5p(gga-miR-1648-3p)	ENSOARG00000014209	DAPP1
				24_18144-3p(mmu-miR-6984-3p)	ENSOARG00000019216	EMC9
				24_18144-3p(mmu-miR-6984-3p)	ENSOARG00000015402	GALNT7
				24_18144-3p(mmu-miR-6984-3p)	ENSOARG00000004117	OXSM
				24_18144-3p(mmu-miR-6984-3p)	ENSOARG00000007406	ATXN7L3
				24_18144-3p(mmu-miR-6984-3p)	ENSOARG00000010217	FHAD1
				24_18144-3p(mmu-miR-6984-3p)	ENSOARG00000004606	COL22A1
				24_18144-3p(mmu-miR-6984-3p)	ENSOARG00000009335	GALNT8
				24_18144-3p(mmu-miR-6984-3p)	ENSOARG00000002960	STON2
				24_18144-3p(mmu-miR-6984-3p)	ENSOARG00000020082	SYCP1
				24_18144-3p(mmu-miR-6984-3p)	ENSOARG00000016246	MFSD6
				24_18144-3p(mmu-miR-6984-3p)	ENSOARG00000007335	DYA
				24_18144-3p(mmu-miR-6984-3p)	ENSOARG00000009543	UCKL1
				24_18144-3p(mmu-miR-6984-3p)	ENSOARG00000015605	TRIM26
				24_18144-3p(mmu-miR-6984-3p)	ENSOARG00000019226
				24_18144-3p(mmu-miR-6984-3p)	ENSOARG00000011796	GPS2
				24_18144-3p(mmu-miR-6984-3p)	ENSOARG00000011796	GPS2
				24_18144-3p(mmu-miR-6984-3p)	ENSOARG00000003421	LAP3
				24_18144-3p(mmu-miR-6984-3p)	ENSOARG00000015572
				24_18144-3p(mmu-miR-6984-3p)	ENSOARG00000020815	CHRNG
				24_18144-3p(mmu-miR-6984-3p)	ENSOARG00000016110	BRIP1
				24_18144-3p(mmu-miR-6984-3p)	ENSOARG00000016288
				24_18144-3p(mmu-miR-6984-3p)	ENSOARG00000004610	SLC1A6
				20_14655-3p(mmu-miR-299a-3p)	ENSOARG00000010217	FHAD1
				20_14655-3p(mmu-miR-299a-3p)	ENSOARG00000014209	DAPP1
				20_14655-3p(mmu-miR-299a-3p)	ENSOARG00000013342	BCL2L12
				20_14655-3p(mmu-miR-299a-3p)	ENSOARG00000003591	NFAT5
				20_14655-3p(mmu-miR-299a-3p)	ENSOARG00000000042	CYP2E1
				20_14655-3p(mmu-miR-299a-3p)	ENSOARG00000016384	CDK14
				20_14655-3p(mmu-miR-299a-3p)	ENSOARG00000005493	TKTL1
				20_14655-3p(mmu-miR-299a-3p)	ENSOARG00000005493	TKTL1
				20_14655-3p(mmu-miR-299a-3p)	ENSOARG00000019790	MAATS1
				20_14655-3p(mmu-miR-299a-3p)	ENSOARG00000020629	ITGA10
				20_14655-3p(mmu-miR-299a-3p)	ENSOARG00000016046	RAB2A
				20_14655-3p(mmu-miR-299a-3p)	ENSOARG00000016046	RAB2A
				20_14655-3p(mmu-miR-299a-3p)	ENSOARG00000005992	NCCRP1
				20_14655-3p(mmu-miR-299a-3p)	ENSOARG00000003282	DPEP3
				20_14655-3p(mmu-miR-299a-3p)	ENSOARG00000020698	ARHGDIB
				20_14655-3p(mmu-miR-299a-3p)	ENSOARG00000007458	HLA-DOB
				20_14655-3p(mmu-miR-299a-3p)	ENSOARG00000020101	EIF2AK4
				20_14655-3p(mmu-miR-299a-3p)	ENSOARG00000000646	ESX1
				20_14655-3p(mmu-miR-299a-3p)	ENSOARG00000006907	CDH2
				20_14655-3p(mmu-miR-299a-3p)	ENSOARG00000004610	SLC1A6
				20_14655-3p(mmu-miR-299a-3p)	ENSOARG00000018091	LPCAT2
				20_14655-3p(mmu-miR-299a-3p)	ENSOARG00000020815	CHRNG
				20_14655-3p(mmu-miR-299a-3p)	ENSOARG00000002690	C16orf70
				20_14655-3p(mmu-miR-299a-3p)	ENSOARG00000006587	PHF14
				20_14655-3p(mmu-miR-299a-3p)	ENSOARG00000002559
				4_22872-3p(cel-miR-72-3p)	ENSOARG00000019216	EMC9
				4_22872-3p(cel-miR-72-3p)	ENSOARG00000013929	ABCG4
				4_22872-3p(cel-miR-72-3p)	ENSOARG00000005237	SEC61A1
				4_22872-3p(cel-miR-72-3p)	ENSOARG00000000729	ITIH4
				4_22872-3p(cel-miR-72-3p)	ENSOARG00000010546	MTMR4
				4_22872-3p(cel-miR-72-3p)	ENSOARG00000014772	ADD1
				4_22872-3p(cel-miR-72-3p)	ENSOARG00000019417	IGFBP2
				4_22872-3p(cel-miR-72-3p)	ENSOARG00000019417	IGFBP2
				4_22872-3p(cel-miR-72-3p)	ENSOARG00000006642	PSMC3
				4_22872-3p(cel-miR-72-3p)	ENSOARG00000013674	RBM10
				4_22872-3p(cel-miR-72-3p)	ENSOARG00000002540	PGC
				4_22872-3p(cel-miR-72-3p)	ENSOARG00000009736	PHF1
				4_22872-3p(cel-miR-72-3p)	ENSOARG00000008892	MRPL38
				4_22872-3p(cel-miR-72-3p)	ENSOARG00000019212	PSME2
				4_22872-3p(cel-miR-72-3p)	ENSOARG00000004610	SLC1A6
				4_22872-3p(cel-miR-72-3p)	ENSOARG00000018325	GRHL2
				4_22872-3p(cel-miR-72-3p)	ENSOARG00000006080	SDF4
				4_22872-3p(cel-miR-72-3p)	ENSOARG00000001532	TMEM165
				4_22872-3p(cel-miR-72-3p)	ENSOARG00000007406	ATXN7L3
				4_22872-3p(cel-miR-72-3p)	ENSOARG00000005601	RNF167
				4_22872-3p(cel-miR-72-3p)	ENSOARG00000019775	CCDC108
				11_3894-5p(hsa-miR-1237-3p)	ENSOARG00000004117	OXSM
				11_3894-5p(hsa-miR-1237-3p)	ENSOARG00000019216	EMC9
				11_3894-5p(hsa-miR-1237-3p)	ENSOARG00000016288
				11_3894-5p(hsa-miR-1237-3p)	ENSOARG00000006080	SDF4
				11_3894-5p(hsa-miR-1237-3p)	ENSOARG00000015402	GALNT7
				11_3894-5p(hsa-miR-1237-3p)	ENSOARG00000005237	SEC61A1
				11_3894-5p(hsa-miR-1237-3p)	ENSOARG00000000345	GRAMD1B
				11_3894-5p(hsa-miR-1237-3p)	ENSOARG00000005601	RNF167
				11_3894-5p(hsa-miR-1237-3p)	ENSOARG00000013342	BCL2L12
				11_3894-5p(hsa-miR-1237-3p)	ENSOARG00000014642
				11_3894-5p(hsa-miR-1237-3p)	ENSOARG00000011551	MUM1
				11_3894-5p(hsa-miR-1237-3p)	ENSOARG00000011551	MUM1
				11_3894-5p(hsa-miR-1237-3p)	ENSOARG00000011582	CYP26B1
				11_3894-5p(hsa-miR-1237-3p)	ENSOARG00000018238	TEF
				11_3894-5p(hsa-miR-1237-3p)	ENSOARG00000012217	C9orf131
				11_3894-5p(hsa-miR-1237-3p)	ENSOARG00000009686	ADAMTS4
				11_3894-5p(hsa-miR-1237-3p)	ENSOARG00000001053	SYNDIG1L
				11_3894-5p(hsa-miR-1237-3p)	ENSOARG00000019380	PSMB5
				11_3894-5p(hsa-miR-1237-3p)	ENSOARG00000004007	LIPG
				11_3894-5p(hsa-miR-1237-3p)	ENSOARG00000006043	LRRC20
				11_3894-5p(hsa-miR-1237-3p)	ENSOARG00000001546	NAA10
				11_3894-5p(hsa-miR-1237-3p)	ENSOARG00000002559
				11_3894-5p(hsa-miR-1237-3p)	ENSOARG00000001532	TMEM165
				11_3894-5p(hsa-miR-1237-3p)	ENSOARG00000007406	ATXN7L3
				11_3894-5p(hsa-miR-1237-3p)	ENSOARG00000020674	FXR1
				11_3894-5p(hsa-miR-1237-3p)	ENSOARG00000008206	CENPN
				1_2240-5p(bta-miR-2284g)	ENSOARG00000003591	NFAT5
				1_2240-5p(bta-miR-2284g)	ENSOARG00000010045	AKR1D1
				1_2240-5p(bta-miR-2284g)	ENSOARG00000000152
				1_2240-5p(bta-miR-2284g)	ENSOARG00000010167	NR2F2
				1_2240-5p(bta-miR-2284g)	ENSOARG00000009042
				1_2240-5p(bta-miR-2284g)	ENSOARG00000015774	DIP2C
				1_2240-5p(bta-miR-2284g)	ENSOARG00000015774	DIP2C
				1_2240-5p(bta-miR-2284g)	ENSOARG00000008212	ITGA2
				1_2240-5p(bta-miR-2284g)	ENSOARG00000008212	ITGA2
				1_2240-5p(bta-miR-2284g)	ENSOARG00000014270	CLEC5A
				1_2240-5p(bta-miR-2284g)	ENSOARG00000008678	ZNF268
				1_2240-5p(bta-miR-2284g)	ENSOARG00000008678	ZNF268
				1_2240-5p(bta-miR-2284g)	ENSOARG00000010012
				1_2240-5p(bta-miR-2284g)	ENSOARG00000010307	C7orf31
				1_2240-5p(bta-miR-2284g)	ENSOARG00000006907	CDH2
				1_2240-5p(bta-miR-2284g)	ENSOARG00000016110	BRIP1
				1_2240-5p(bta-miR-2284g)	ENSOARG00000020674	FXR1
				1_2240-5p(bta-miR-2284g)	ENSOARG00000010217	FHAD1
				1_2240-5p(bta-miR-2284g)	ENSOARG00000011723	AADACL3
				1_2240-5p(bta-miR-2284g)	ENSOARG00000007801	C1orf234
				1_2240-5p(bta-miR-2284g)	ENSOARG00000019323	NUP50
				1_2240-5p(bta-miR-2284g)	ENSOARG00000003421	LAP3
				1_2240-5p(bta-miR-2284g)	ENSOARG00000004610	SLC1A6
				1_1157-3p(hsa-miR-320a)	ENSOARG00000012556	UMOD
				1_1157-3p(hsa-miR-320a)	ENSOARG00000018325	GRHL2
				1_1157-3p(hsa-miR-320a)	ENSOARG00000018325	GRHL2
				1_1157-3p(hsa-miR-320a)	ENSOARG00000017158	TTC37
				1_1157-3p(hsa-miR-320a)	ENSOARG00000019118	TEX33
				1_1157-3p(hsa-miR-320a)	ENSOARG00000020638	PARL
				1_1157-3p(hsa-miR-320a)	ENSOARG00000001606	PCDH12
				1_1157-3p(hsa-miR-320a)	ENSOARG00000001982	AICDA
				1_1157-3p(hsa-miR-320a)	ENSOARG00000011653	RXFP2
				1_1157-3p(hsa-miR-320a)	ENSOARG00000002052	IPP
				1_1157-3p(hsa-miR-320a)	ENSOARG00000000761	ZNF410
				1_1157-3p(hsa-miR-320a)	ENSOARG00000006907	CDH2
				1_1157-3p(hsa-miR-320a)	ENSOARG00000003421	LAP3
				1_1157-3p(hsa-miR-320a)	ENSOARG00000019323	NUP50
				1_1157-3p(hsa-miR-320a)	ENSOARG00000020319	GDAP2
				1_1157-3p(hsa-miR-320a)	ENSOARG00000018091	LPCAT2
				20_14365-3p(hsa-miR-29b-1-5p)	ENSOARG00000018325	GRHL2
				20_14365-3p(hsa-miR-29b-1-5p)	ENSOARG00000010217	FHAD1
				20_14365-3p(hsa-miR-29b-1-5p)	ENSOARG00000000042	CYP2E1
				20_14365-3p(hsa-miR-29b-1-5p)	ENSOARG00000005237	SEC61A1
				20_14365-3p(hsa-miR-29b-1-5p)	ENSOARG00000004117	OXSM
				20_14365-3p(hsa-miR-29b-1-5p)	ENSOARG00000016384	CDK14
				20_14365-3p(hsa-miR-29b-1-5p)	ENSOARG00000016937	F2R
				20_14365-3p(hsa-miR-29b-1-5p)	ENSOARG00000010399	PANX3
				20_14365-3p(hsa-miR-29b-1-5p)	ENSOARG00000001756	TMEM176A
				20_14365-3p(hsa-miR-29b-1-5p)	ENSOARG00000012740	ZFAND5
				20_14365-3p(hsa-miR-29b-1-5p)	ENSOARG00000017425	LETMD1
				20_14365-3p(hsa-miR-29b-1-5p)	ENSOARG00000005283	CDC42BPB
				20_14365-3p(hsa-miR-29b-1-5p)	ENSOARG00000007851	PRKAA2
				20_14365-3p(hsa-miR-29b-1-5p)	ENSOARG00000007851	PRKAA2
				20_14365-3p(hsa-miR-29b-1-5p)	ENSOARG00000019994	RPS23
				20_14365-3p(hsa-miR-29b-1-5p)	ENSOARG00000015349	MS4A8
				20_14365-3p(hsa-miR-29b-1-5p)	ENSOARG00000019155	KANSL1L
				20_14365-3p(hsa-miR-29b-1-5p)	ENSOARG00000017980	VWA9
				20_14365-3p(hsa-miR-29b-1-5p)	ENSOARG00000020674	FXR1
				20_14365-3p(hsa-miR-29b-1-5p)	ENSOARG00000018264	C2orf54
				20_14365-3p(hsa-miR-29b-1-5p)	ENSOARG00000001095	INTS3
				20_14365-3p(hsa-miR-29b-1-5p)	ENSOARG00000020815	CHRNG
				20_14365-3p(hsa-miR-29b-1-5p)	ENSOARG00000000142	HSPA8
				12_5813-5p	ENSOARG00000014642
				12_5813-5p	ENSOARG00000005237	SEC61A1
				12_5813-5p	ENSOARG00000006084	MEP1B
				12_5813-5p	ENSOARG00000012734	WNT5B
				12_5813-5p	ENSOARG00000006441	SERPINB12
				12_5813-5p	ENSOARG00000018318	RANBP1
				12_5813-5p	ENSOARG00000003635	FBXW11
				12_5813-5p	ENSOARG00000009735	SLC43A1
				12_5813-5p	ENSOARG00000011579	MTHFSD
				12_5813-5p	ENSOARG00000011579	MTHFSD
				12_5813-5p	ENSOARG00000021063	CD69
				12_5813-5p	ENSOARG00000015773	TRIM15
				12_5813-5p	ENSOARG00000001095	INTS3
				12_5813-5p	ENSOARG00000018325	GRHL2
				12_5813-5p	ENSOARG00000018264	C2orf54
				12_5813-5p	ENSOARG00000001532	TMEM165
				12_5813-5p	ENSOARG00000014094	ADRM1
				12_5813-5p	ENSOARG00000004117	OXSM
				12_5813-5p	ENSOARG00000002690	C16orf70
				12_5813-5p	ENSOARG00000019775	CCDC108
				12_5813-5p	ENSOARG00000006080	SDF4
				12_5813-5p	ENSOARG00000005870	PIK3R1
				21_15769-5p	ENSOARG00000017757	CYB5D1
				21_15769-5p	ENSOARG00000018613	ALOX15B
				21_15769-5p	ENSOARG00000005258	MCCC2
				21_15769-5p	ENSOARG00000007683	CXCL16
				21_15769-5p	ENSOARG00000017944
				21_15769-5p	ENSOARG00000021052	TDRKH
				21_15769-5p	ENSOARG00000012327
				21_15769-5p	ENSOARG00000017603
				21_15769-5p	ENSOARG00000003377	C11orf84
				21_15769-5p	ENSOARG00000015605	TRIM26
				21_15769-5p	ENSOARG00000020674	FXR1
				21_15769-5p	ENSOARG00000018264	C2orf54
				21_15769-5p	ENSOARG00000017980	VWA9
				21_15769-5p	ENSOARG00000018091	LPCAT2
				21_15769-5p	ENSOARG00000018325	GRHL2
				21_15769-5p	ENSOARG00000019323	NUP50
				21_15769-5p	ENSOARG00000017181	CCDC158
				21_15769-5p	ENSOARG00000016378	FEM1C
				21_15769-5p	ENSOARG00000011723	AADACL3
				21_15769-5p	ENSOARG00000005237	SEC61A1
				20_14906-5p(hsa-miR-4680-5p)	ENSOARG00000001095	INTS3
				20_14906-5p(hsa-miR-4680-5p)	ENSOARG00000006080	SDF4
				20_14906-5p(hsa-miR-4680-5p)	ENSOARG00000005352
				20_14906-5p(hsa-miR-4680-5p)	ENSOARG00000001575
				20_14906-5p(hsa-miR-4680-5p)	ENSOARG00000019118	TEX33
				20_14906-5p(hsa-miR-4680-5p)	ENSOARG00000001534	PIEZO2
				20_14906-5p(hsa-miR-4680-5p)	ENSOARG00000001534	PIEZO2
				20_14906-5p(hsa-miR-4680-5p)	ENSOARG00000007533	ADCYAP1R1
				20_14906-5p(hsa-miR-4680-5p)	ENSOARG00000002047	SMC4
				20_14906-5p(hsa-miR-4680-5p)	ENSOARG00000019408	C1orf94
				20_14906-5p(hsa-miR-4680-5p)	ENSOARG00000006978	RAB4B-EGLN2
				20_14906-5p(hsa-miR-4680-5p)	ENSOARG00000001520
				20_14906-5p(hsa-miR-4680-5p)	ENSOARG00000001524
				20_14906-5p(hsa-miR-4680-5p)	ENSOARG00000015695	EFHB
				20_14906-5p(hsa-miR-4680-5p)	ENSOARG00000018264	C2orf54
				20_14906-5p(hsa-miR-4680-5p)	ENSOARG00000002690	C16orf70
				20_14906-5p(hsa-miR-4680-5p)	ENSOARG00000018091	LPCAT2
				20_14906-5p(hsa-miR-4680-5p)	ENSOARG00000004117	OXSM
				20_14906-5p(hsa-miR-4680-5p)	ENSOARG00000000345	GRAMD1B
				20_14906-5p(hsa-miR-4680-5p)	ENSOARG00000003878	DYM
				20_14906-5p(hsa-miR-4680-5p)	ENSOARG00000015572
				20_14906-5p(hsa-miR-4680-5p)	ENSOARG00000018325	GRHL2
				20_14906-5p(hsa-miR-4680-5p)	ENSOARG00000002559
				24_17553-3p(cin-miR-5605-5p)	ENSOARG00000018325	GRHL2
				24_17553-3p(cin-miR-5605-5p)	ENSOARG00000015882	PPFIBP2
				24_17553-3p(cin-miR-5605-5p)	ENSOARG00000005870	PIK3R1
				24_17553-3p(cin-miR-5605-5p)	ENSOARG00000006080	SDF4
				24_17553-3p(cin-miR-5605-5p)	ENSOARG00000002690	C16orf70
				24_17553-3p(cin-miR-5605-5p)	ENSOARG00000017163
				24_17553-3p(cin-miR-5605-5p)	ENSOARG00000006907	CDH2
				24_17553-3p(cin-miR-5605-5p)	ENSOARG00000013893	MGARP
				24_17553-3p(cin-miR-5605-5p)	ENSOARG00000020674	FXR1
				24_17553-3p(cin-miR-5605-5p)	ENSOARG00000015572
				24_17553-3p(cin-miR-5605-5p)	ENSOARG00000019216	EMC9
				24_17553-3p(cin-miR-5605-5p)	ENSOARG00000007382	SDS
				24_17553-3p(cin-miR-5605-5p)	ENSOARG00000010126	LOXL2
				24_17553-3p(cin-miR-5605-5p)	ENSOARG00000003928	HNF4A
				24_17553-3p(cin-miR-5605-5p)	ENSOARG00000010095	PIGU
				24_17553-3p(cin-miR-5605-5p)	ENSOARG00000018325	GRHL2
				24_17553-3p(cin-miR-5605-5p)	ENSOARG00000020498
				24_17553-3p(cin-miR-5605-5p)	ENSOARG00000011582	CYP26B1
				24_17553-3p(cin-miR-5605-5p)	ENSOARG00000013782	ALB
				24_17553-3p(cin-miR-5605-5p)	ENSOARG00000000341	RNPEP
				24_17553-3p(cin-miR-5605-5p)	ENSOARG00000005238	ENO2
				24_17553-3p(cin-miR-5605-5p)	ENSOARG00000004610	SLC1A6
				24_17553-3p(cin-miR-5605-5p)	ENSOARG00000013738	ADCK5
				24_17553-3p(cin-miR-5605-5p)	ENSOARG00000017027	ENTHD1
				10_2813-3p	ENSOARG00000011723	AADACL3
				10_2813-3p	ENSOARG00000003878	DYM
				10_2813-3p	ENSOARG00000002212	TLK1
				10_2813-3p	ENSOARG00000008634
				10_2813-3p	ENSOARG00000009963
				10_2813-3p	ENSOARG00000015775	GPT2
				10_2813-3p	ENSOARG00000003888	TYR
				10_2813-3p	ENSOARG00000001575
				10_2813-3p	ENSOARG00000006034	SIX2
				10_2813-3p	ENSOARG00000001720
				10_2813-3p	ENSOARG00000020674	FXR1
				10_2813-3p	ENSOARG00000020674	FXR1
				10_2813-3p	ENSOARG00000002470	GNL3
				10_2813-3p	ENSOARG00000010217	FHAD1
				10_2813-3p	ENSOARG00000003421	LAP3
				10_2813-3p	ENSOARG00000015572
				10_2813-3p	ENSOARG00000002690	C16orf70
				10_2813-3p	ENSOARG00000006907	CDH2
				10_2813-3p	ENSOARG00000018264	C2orf54
				10_2813-3p	ENSOARG00000001499	ADCK3
				25_18782-3p(bta-miR-2285b)	ENSOARG00000004647	ZNF385D
				25_18782-3p(bta-miR-2285b)	ENSOARG00000005870	PIK3R1
				25_18782-3p(bta-miR-2285b)	ENSOARG00000006730	PI15
				25_18782-3p(bta-miR-2285b)	ENSOARG00000000480	MOCS1
				25_18782-3p(bta-miR-2285b)	ENSOARG00000017782	MAFG
				25_18782-3p(bta-miR-2285b)	ENSOARG00000007124	IKBKAP
				25_18782-3p(bta-miR-2285b)	ENSOARG00000000403	FAM217A
				25_18782-3p(bta-miR-2285b)	ENSOARG00000001856
				25_18782-3p(bta-miR-2285b)	ENSOARG00000004775
				25_18782-3p(bta-miR-2285b)	ENSOARG00000020170	FAM161A
				25_18782-3p(bta-miR-2285b)	ENSOARG00000004318	CDC2
				25_18782-3p(bta-miR-2285b)	ENSOARG00000020348	NUSAP1
				25_18782-3p(bta-miR-2285b)	ENSOARG00000004670	PHF7
				25_18782-3p(bta-miR-2285b)	ENSOARG00000018436	ZNF133
				25_18782-3p(bta-miR-2285b)	ENSOARG00000013369	REV1
				25_18782-3p(bta-miR-2285b)	ENSOARG00000008532	MCM9
				25_18782-3p(bta-miR-2285b)	ENSOARG00000007239
				25_18782-3p(bta-miR-2285b)	ENSOARG00000007604	DAPL1
				25_18782-3p(bta-miR-2285b)	ENSOARG00000002655	CES4A
				25_18782-3p(bta-miR-2285b)	ENSOARG00000011723	AADACL3
				25_18782-3p(bta-miR-2285b)	ENSOARG00000020674	FXR1
				25_18782-3p(bta-miR-2285b)	ENSOARG00000018091	LPCAT2
				25_18782-3p(bta-miR-2285b)	ENSOARG00000002631
				25_18782-3p(bta-miR-2285b)	ENSOARG00000012223	SNRPB2
				25_18782-3p(bta-miR-2285b)	ENSOARG00000020815	CHRNG
				25_18782-3p(bta-miR-2285b)	ENSOARG00000018264	C2orf54
				25_18782-3p(bta-miR-2285b)	ENSOARG00000003421	LAP3
				25_18782-3p(bta-miR-2285b)	ENSOARG00000006587	PHF14
				25_18782-3p(bta-miR-2285b)	ENSOARG00000013188	IFNAR1E
				13_6343-3p(dre-miR-125b-2-3p)	ENSOARG00000020815	CHRNG
				13_6343-3p(dre-miR-125b-2-3p)	ENSOARG00000005601	RNF167
				13_6343-3p(dre-miR-125b-2-3p)	ENSOARG00000009925
				13_6343-3p(dre-miR-125b-2-3p)	ENSOARG00000003591	NFAT5
				13_6343-3p(dre-miR-125b-2-3p)	ENSOARG00000012223	SNRPB2
				13_6343-3p(dre-miR-125b-2-3p)	ENSOARG00000008704	ASAH1
				13_6343-3p(dre-miR-125b-2-3p)	ENSOARG00000010217	FHAD1
				13_6343-3p(dre-miR-125b-2-3p)	ENSOARG00000013929	ABCG4
				13_6343-3p(dre-miR-125b-2-3p)	ENSOARG00000017163
				13_6343-3p(dre-miR-125b-2-3p)	ENSOARG00000001532	TMEM165
				13_6343-3p(dre-miR-125b-2-3p)	ENSOARG00000006080	SDF4
				13_6343-3p(dre-miR-125b-2-3p)	ENSOARG00000016384	CDK14
				13_6343-3p(dre-miR-125b-2-3p)	ENSOARG00000019216	EMC9
				13_6343-3p(dre-miR-125b-2-3p)	ENSOARG00000018264	C2orf54
				13_6343-3p(dre-miR-125b-2-3p)	ENSOARG00000005237	SEC61A1
				13_6343-3p(dre-miR-125b-2-3p)	ENSOARG00000014641	RNF17
				13_6343-3p(dre-miR-125b-2-3p)	ENSOARG00000000345	GRAMD1B
				13_6343-3p(dre-miR-125b-2-3p)	ENSOARG00000007801	C1orf234
				13_6343-3p(dre-miR-125b-2-3p)	ENSOARG00000003502	CHRNB3
				13_6343-3p(dre-miR-125b-2-3p)	ENSOARG00000019818	MAGI3
				13_6343-3p(dre-miR-125b-2-3p)	ENSOARG00000001095	INTS3
				13_6343-3p(dre-miR-125b-2-3p)	ENSOARG00000010782	MAP2K2
				13_6343-3p(dre-miR-125b-2-3p)	ENSOARG00000011553	MFAP2
				13_6343-3p(dre-miR-125b-2-3p)	ENSOARG00000017737	FARP2
				13_6343-3p(dre-miR-125b-2-3p)	ENSOARG00000020505	CFAP57
				13_6343-3p(dre-miR-125b-2-3p)	ENSOARG00000018189	FAIM2
				13_6343-3p(dre-miR-125b-2-3p)	ENSOARG00000008827	NCSTN
				13_6343-3p(dre-miR-125b-2-3p)	ENSOARG00000000498	ITGA9
				13_6343-3p(dre-miR-125b-2-3p)	ENSOARG00000012636	MVB12B
				13_6343-3p(dre-miR-125b-2-3p)	ENSOARG00000001033	FCHSD1
				13_6343-3p(dre-miR-125b-2-3p)	ENSOARG00000019806	PLXNB2
				13_6343-3p(dre-miR-125b-2-3p)	ENSOARG00000014094	ADRM1
				13_6343-3p(dre-miR-125b-2-3p)	ENSOARG00000006907	CDH2
				3_20667-3p(bta-miR-2361)	ENSOARG00000013342	BCL2L12
				3_20667-3p(bta-miR-2361)	ENSOARG00000013929	ABCG4
				3_20667-3p(bta-miR-2361)	ENSOARG00000009925
				3_20667-3p(bta-miR-2361)	ENSOARG00000001532	TMEM165
				3_20667-3p(bta-miR-2361)	ENSOARG00000000345	GRAMD1B
				3_20667-3p(bta-miR-2361)	ENSOARG00000007406	ATXN7L3
				3_20667-3p(bta-miR-2361)	ENSOARG00000015572
				3_20667-3p(bta-miR-2361)	ENSOARG00000005443
				3_20667-3p(bta-miR-2361)	ENSOARG00000013334	NOL7
				3_20667-3p(bta-miR-2361)	ENSOARG00000018857	EAAT2
				3_20667-3p(bta-miR-2361)	ENSOARG00000017786	USE1
				3_20667-3p(bta-miR-2361)	ENSOARG00000005023	PHF12
				3_20667-3p(bta-miR-2361)	ENSOARG00000000344	PLXDC2
				3_20667-3p(bta-miR-2361)	ENSOARG00000001269	STAR
				3_20667-3p(bta-miR-2361)	ENSOARG00000006034	SIX2
				3_20667-3p(bta-miR-2361)	ENSOARG00000017233	GNAT3
				3_20667-3p(bta-miR-2361)	ENSOARG00000003084	RTN3
				3_20667-3p(bta-miR-2361)	ENSOARG00000003878	DYM
				3_20667-3p(bta-miR-2361)	ENSOARG00000006907	CDH2
				3_20667-3p(bta-miR-2361)	ENSOARG00000002559
				3_20667-3p(bta-miR-2361)	ENSOARG00000011723	AADACL3
				3_20667-3p(bta-miR-2361)	ENSOARG00000000042	CYP2E1
				3_20667-3p(bta-miR-2361)	ENSOARG00000010217	FHAD1
				20_14473-3p(mmu-miR-129-5p)	ENSOARG00000003421	LAP3
				20_14473-3p(mmu-miR-129-5p)	ENSOARG00000011088
				20_14473-3p(mmu-miR-129-5p)	ENSOARG00000015572
				20_14473-3p(mmu-miR-129-5p)	ENSOARG00000011723	AADACL3
				20_14473-3p(mmu-miR-129-5p)	ENSOARG00000004501	PCSK7
				20_14473-3p(mmu-miR-129-5p)	ENSOARG00000011796	GPS2
				20_14473-3p(mmu-miR-129-5p)	ENSOARG00000011796	GPS2
				20_14473-3p(mmu-miR-129-5p)	ENSOARG00000006806	SERPINB11
				20_14473-3p(mmu-miR-129-5p)	ENSOARG00000011444	ADM
				20_14473-3p(mmu-miR-129-5p)	ENSOARG00000004593
				20_14473-3p(mmu-miR-129-5p)	ENSOARG00000006948
				20_14473-3p(mmu-miR-129-5p)	ENSOARG00000013421	IFI44L
				20_14473-3p(mmu-miR-129-5p)	ENSOARG00000007900	LRRC63
				20_14473-3p(mmu-miR-129-5p)	ENSOARG00000019722	PPFIBP1
				20_14473-3p(mmu-miR-129-5p)	ENSOARG00000016394	KDM3B
				20_14473-3p(mmu-miR-129-5p)	ENSOARG00000016394	KDM3B
				20_14473-3p(mmu-miR-129-5p)	ENSOARG00000009411	AMOTL1
				20_14473-3p(mmu-miR-129-5p)	ENSOARG00000006907	CDH2
				20_14473-3p(mmu-miR-129-5p)	ENSOARG00000014642
				20_14473-3p(mmu-miR-129-5p)	ENSOARG00000020815	CHRNG
				20_14473-3p(mmu-miR-129-5p)	ENSOARG00000000142	HSPA8
				20_14473-3p(mmu-miR-129-5p)	ENSOARG00000018264	C2orf54
				20_14473-3p(mmu-miR-129-5p)	ENSOARG00000019323	NUP50
				4_22575-3p	ENSOARG00000013326	DNAJB4
				4_22575-3p	ENSOARG00000018889	ANTXR2
				4_22575-3p	ENSOARG00000020591	EPB42
				4_22575-3p	ENSOARG00000013466	TSGA10
				4_22575-3p	ENSOARG00000015759	MKRN2
				4_22575-3p	ENSOARG00000005315	MMP1
				4_22575-3p	ENSOARG00000010890	PDPN
				4_22575-3p	ENSOARG00000004647	ZNF385D
				4_22575-3p	ENSOARG00000015515	ARL14EP
				4_22575-3p	ENSOARG00000005399	NEDD4L
				4_22575-3p	ENSOARG00000020674	FXR1
				4_22575-3p	ENSOARG00000007406	ATXN7L3
				4_22575-3p	ENSOARG00000018264	C2orf54
				4_22575-3p	ENSOARG00000004117	OXSM
				1_1817-5p(hsa-miR-6824-5p)	ENSOARG00000002559
				1_1817-5p(hsa-miR-6824-5p)	ENSOARG00000001095	INTS3
				1_1817-5p(hsa-miR-6824-5p)	ENSOARG00000007801	C1orf234
				1_1817-5p(hsa-miR-6824-5p)	ENSOARG00000009557	AKAP3
				1_1817-5p(hsa-miR-6824-5p)	ENSOARG00000009925
				1_1817-5p(hsa-miR-6824-5p)	ENSOARG00000004117	OXSM
				1_1817-5p(hsa-miR-6824-5p)	ENSOARG00000005601	RNF167
				1_1817-5p(hsa-miR-6824-5p)	ENSOARG00000019216	EMC9
				1_1817-5p(hsa-miR-6824-5p)	ENSOARG00000001532	TMEM165
				1_1817-5p(hsa-miR-6824-5p)	ENSOARG00000003591	NFAT5
				1_1817-5p(hsa-miR-6824-5p)	ENSOARG00000002234	SLC2A3
				1_1817-5p(hsa-miR-6824-5p)	ENSOARG00000003502	CHRNB3
				1_1817-5p(hsa-miR-6824-5p)	ENSOARG00000018378	FAM3C
				1_1817-5p(hsa-miR-6824-5p)	ENSOARG00000010103	ENTPD4
				1_1817-5p(hsa-miR-6824-5p)	ENSOARG00000016378	FEM1C
				1_1817-5p(hsa-miR-6824-5p)	ENSOARG00000010217	FHAD1
				1_1817-5p(hsa-miR-6824-5p)	ENSOARG00000013434	STRADA
				1_1817-5p(hsa-miR-6824-5p)	ENSOARG00000018369	AURKA
				1_1817-5p(hsa-miR-6824-5p)	ENSOARG00000005331	HEPH
				1_1817-5p(hsa-miR-6824-5p)	ENSOARG00000020529	CAPN3
				1_1817-5p(hsa-miR-6824-5p)	ENSOARG00000003282	DPEP3
				1_1817-5p(hsa-miR-6824-5p)	ENSOARG00000003026
				1_1817-5p(hsa-miR-6824-5p)	ENSOARG00000010124	MYO1D
				1_1817-5p(hsa-miR-6824-5p)	ENSOARG00000005450
				1_1817-5p(hsa-miR-6824-5p)	ENSOARG00000015267	MCAM
				1_1817-5p(hsa-miR-6824-5p)	ENSOARG00000018264	C2orf54
				1_1817-5p(hsa-miR-6824-5p)	ENSOARG00000002631
				1_1817-5p(hsa-miR-6824-5p)	ENSOARG00000013929	ABCG4
				15_8429-5p	ENSOARG00000010217	FHAD1
				15_8429-5p	ENSOARG00000020815	CHRNG
				15_8429-5p	ENSOARG00000014209	DAPP1
				15_8429-5p	ENSOARG00000017980	VWA9
				15_8429-5p	ENSOARG00000000142	HSPA8
				15_8429-5p	ENSOARG00000012654	RAB3GAP2
				15_8429-5p	ENSOARG00000003994	CTSC
				15_8429-5p	ENSOARG00000013372	CPN1
				15_8429-5p	ENSOARG00000009330	LYPD6
				15_8429-5p	ENSOARG00000019473	TRAV36DV7
				15_8429-5p	ENSOARG00000018707	SLC38A10
				15_8429-5p	ENSOARG00000009017	DDOST
				15_8429-5p	ENSOARG00000015489	DDX17
				15_8429-5p	ENSOARG00000012072	UNC13B
				15_8429-5p	ENSOARG00000017845	MLST8
				15_8429-5p	ENSOARG00000002690	C16orf70
				15_8429-5p	ENSOARG00000011723	AADACL3
				15_8429-5p	ENSOARG00000007406	ATXN7L3
				15_8429-5p	ENSOARG00000013188	IFNAR1E
				15_8429-5p	ENSOARG00000013342	BCL2L12
				5_24307-5p(dme-miR-7-5p)	ENSOARG00000005601	RNF167
				5_24307-5p(dme-miR-7-5p)	ENSOARG00000004117	OXSM
				5_24307-5p(dme-miR-7-5p)	ENSOARG00000020674	FXR1
				5_24307-5p(dme-miR-7-5p)	ENSOARG00000021048	SHF
				5_24307-5p(dme-miR-7-5p)	ENSOARG00000021048	SHF
				5_24307-5p(dme-miR-7-5p)	ENSOARG00000003629	LGALS8
				5_24307-5p(dme-miR-7-5p)	ENSOARG00000016688	SOAT2
				5_24307-5p(dme-miR-7-5p)	ENSOARG00000004548	FAM50A
				5_24307-5p(dme-miR-7-5p)	ENSOARG00000003430	PDZK1IP1
				5_24307-5p(dme-miR-7-5p)	ENSOARG00000006648	SLFN14
				5_24307-5p(dme-miR-7-5p)	ENSOARG00000008473	PLAU
				5_24307-5p(dme-miR-7-5p)	ENSOARG00000015466
				5_24307-5p(dme-miR-7-5p)	ENSOARG00000020158	PTPRB
				5_24307-5p(dme-miR-7-5p)	ENSOARG00000007961	AKAP17A
				5_24307-5p(dme-miR-7-5p)	ENSOARG00000007801	C1orf234
				5_24307-5p(dme-miR-7-5p)	ENSOARG00000020815	CHRNG
				5_24307-5p(dme-miR-7-5p)	ENSOARG00000003591	NFAT5
				5_24307-5p(dme-miR-7-5p)	ENSOARG00000005237	SEC61A1
				5_24307-5p(dme-miR-7-5p)	ENSOARG00000004797	WWTR1
				5_24307-5p(dme-miR-7-5p)	ENSOARG00000018091	LPCAT2
				5_24307-5p(dme-miR-7-5p)	ENSOARG00000006587	PHF14
				5_24307-5p(dme-miR-7-5p)	ENSOARG00000001499	ADCK3
				3_20576-3p	ENSOARG00000012223	SNRPB2
				3_20576-3p	ENSOARG00000006080	SDF4
				3_20576-3p	ENSOARG00000005237	SEC61A1
				3_20576-3p	ENSOARG00000016384	CDK14
				3_20576-3p	ENSOARG00000013291	IFI30
				3_20576-3p	ENSOARG00000013291	IFI30
				3_20576-3p	ENSOARG00000007961	AKAP17A
				3_20576-3p	ENSOARG00000002529
				3_20576-3p	ENSOARG00000010332	SH2D4B
				3_20576-3p	ENSOARG00000010155	RNF144B
				3_20576-3p	ENSOARG00000012566	ACOT7
				3_20576-3p	ENSOARG00000018424	CCNF
				3_20576-3p	ENSOARG00000007832	AUH
				3_20576-3p	ENSOARG00000007573
				3_20576-3p	ENSOARG00000011329	TMEM59L
				3_20576-3p	ENSOARG00000002631
				3_20576-3p	ENSOARG00000003878	DYM
				3_20576-3p	ENSOARG00000006587	PHF14
				3_20576-3p	ENSOARG00000018325	GRHL2
				3_20576-3p	ENSOARG00000019775	CCDC108
				3_20576-3p	ENSOARG00000004117	OXSM
				3_20576-3p	ENSOARG00000002690	C16orf70
				6_25436-3p(hsa-miR-95-3p)	ENSOARG00000013019	TRH
				6_25436-3p(hsa-miR-95-3p)	ENSOARG00000007764	SKIV2L2
				6_25436-3p(hsa-miR-95-3p)	ENSOARG00000013757	TMEM244
				6_25436-3p(hsa-miR-95-3p)	ENSOARG00000000968	NMNAT2
				6_25436-3p(hsa-miR-95-3p)	ENSOARG00000015605	TRIM26
				6_25436-3p(hsa-miR-95-3p)	ENSOARG00000010332	SH2D4B
				6_25436-3p(hsa-miR-95-3p)	ENSOARG00000005131	PSMB1
				6_25436-3p(hsa-miR-95-3p)	ENSOARG00000013800	FSD2
				6_25436-3p(hsa-miR-95-3p)	ENSOARG00000019042	BMP3
				6_25436-3p(hsa-miR-95-3p)	ENSOARG00000007288	GNB2L1
				6_25436-3p(hsa-miR-95-3p)	ENSOARG00000016110	BRIP1
				6_25436-3p(hsa-miR-95-3p)	ENSOARG00000012223	SNRPB2
				6_25436-3p(hsa-miR-95-3p)	ENSOARG00000006907	CDH2
				6_25436-3p(hsa-miR-95-3p)	ENSOARG00000009925
				5_23388-5p(hsa-miR-6821-3p)	ENSOARG00000004610	SLC1A6
				5_23388-5p(hsa-miR-6821-3p)	ENSOARG00000006080	SDF4
				5_23388-5p(hsa-miR-6821-3p)	ENSOARG00000005870	PIK3R1
				5_23388-5p(hsa-miR-6821-3p)	ENSOARG00000011723	AADACL3
				5_23388-5p(hsa-miR-6821-3p)	ENSOARG00000013738	ADCK5
				5_23388-5p(hsa-miR-6821-3p)	ENSOARG00000004117	OXSM
				5_23388-5p(hsa-miR-6821-3p)	ENSOARG00000000345	GRAMD1B
				5_23388-5p(hsa-miR-6821-3p)	ENSOARG00000010217	FHAD1
				5_23388-5p(hsa-miR-6821-3p)	ENSOARG00000005601	RNF167
				5_23388-5p(hsa-miR-6821-3p)	ENSOARG00000016288
				5_23388-5p(hsa-miR-6821-3p)	ENSOARG00000001095	INTS3
				5_23388-5p(hsa-miR-6821-3p)	ENSOARG00000014674	SCD
				5_23388-5p(hsa-miR-6821-3p)	ENSOARG00000015572
				5_23388-5p(hsa-miR-6821-3p)	ENSOARG00000014642
				5_23388-5p(hsa-miR-6821-3p)	ENSOARG00000013877	IFT88
				5_23388-5p(hsa-miR-6821-3p)	ENSOARG00000007462	DCAF15
				5_23388-5p(hsa-miR-6821-3p)	ENSOARG00000016504	KRI1
				5_23388-5p(hsa-miR-6821-3p)	ENSOARG00000015267	MCAM
				5_23388-5p(hsa-miR-6821-3p)	ENSOARG00000014803
				5_23388-5p(hsa-miR-6821-3p)	ENSOARG00000012182	STX3
				5_23388-5p(hsa-miR-6821-3p)	ENSOARG00000009133	IL11RA
				5_23388-5p(hsa-miR-6821-3p)	ENSOARG00000021027	MYEF2
				5_23388-5p(hsa-miR-6821-3p)	ENSOARG00000018049
				5_23388-5p(hsa-miR-6821-3p)	ENSOARG00000005604	PSMD8
				5_23388-5p(hsa-miR-6821-3p)	ENSOARG00000002559
				5_23388-5p(hsa-miR-6821-3p)	ENSOARG00000018325	GRHL2
				5_23388-5p(hsa-miR-6821-3p)	ENSOARG00000019216	EMC9
				21_16393-5p(hsa-miR-192-5p)	ENSOARG00000004487	YWHAB
				21_16393-5p(hsa-miR-192-5p)	ENSOARG00000014200
				21_16393-5p(hsa-miR-192-5p)	ENSOARG00000009300
				21_16393-5p(hsa-miR-192-5p)	ENSOARG00000010217	FHAD1
				21_16393-5p(hsa-miR-192-5p)	ENSOARG00000013906	TCEA1
				21_16393-5p(hsa-miR-192-5p)	ENSOARG00000000147	ZNF282
				21_16393-5p(hsa-miR-192-5p)	ENSOARG00000021004	GALK2
				21_16393-5p(hsa-miR-192-5p)	ENSOARG00000005736	GLG1
				21_16393-5p(hsa-miR-192-5p)	ENSOARG00000006773	ZNF689
				21_16393-5p(hsa-miR-192-5p)	ENSOARG00000002511
				21_16393-5p(hsa-miR-192-5p)	ENSOARG00000018264	C2orf54
				21_16393-5p(hsa-miR-192-5p)	ENSOARG00000005601	RNF167
				21_16393-5p(hsa-miR-192-5p)	ENSOARG00000016110	BRIP1
				21_16393-5p(hsa-miR-192-5p)	ENSOARG00000002631
				21_16393-5p(hsa-miR-192-5p)	ENSOARG00000015572
				21_16393-5p(hsa-miR-192-5p)	ENSOARG00000018378	FAM3C
				21_16393-5p(hsa-miR-192-5p)	ENSOARG00000019775	CCDC108
				17_10251-5p(mml-miR-548c)	ENSOARG00000002047	SMC4
				17_10251-5p(mml-miR-548c)	ENSOARG00000008003	MRPS23
				17_10251-5p(mml-miR-548c)	ENSOARG00000017092	NPHS2
				17_10251-5p(mml-miR-548c)	ENSOARG00000011545	GPR110
				17_10251-5p(mml-miR-548c)	ENSOARG00000006978	RAB4B-EGLN2
				17_10251-5p(mml-miR-548c)	ENSOARG00000000761	ZNF410
				17_10251-5p(mml-miR-548c)	ENSOARG00000006546	ALDH5A1
				17_10251-5p(mml-miR-548c)	ENSOARG00000010890	PDPN
				17_10251-5p(mml-miR-548c)	ENSOARG00000000518
				17_10251-5p(mml-miR-548c)	ENSOARG00000012223	SNRPB2
				17_10251-5p(mml-miR-548c)	ENSOARG00000007801	C1orf234
				17_10251-5p(mml-miR-548c)	ENSOARG00000010217	FHAD1
				17_10251-5p(mml-miR-548c)	ENSOARG00000020815	CHRNG
				17_10251-5p(mml-miR-548c)	ENSOARG00000002631
				17_10251-5p(mml-miR-548c)	ENSOARG00000005870	PIK3R1
				17_10251-5p(mml-miR-548c)	ENSOARG00000021001	FGF7
				14_7894-3p(ssc-miR-4335)	ENSOARG00000002690	C16orf70
				14_7894-3p(ssc-miR-4335)	ENSOARG00000000345	GRAMD1B
				14_7894-3p(ssc-miR-4335)	ENSOARG00000014094	ADRM1
				14_7894-3p(ssc-miR-4335)	ENSOARG00000005237	SEC61A1
				14_7894-3p(ssc-miR-4335)	ENSOARG00000019216	EMC9
				14_7894-3p(ssc-miR-4335)	ENSOARG00000006080	SDF4
				14_7894-3p(ssc-miR-4335)	ENSOARG00000007406	ATXN7L3
				14_7894-3p(ssc-miR-4335)	ENSOARG00000018325	GRHL2
				14_7894-3p(ssc-miR-4335)	ENSOARG00000004117	OXSM
				14_7894-3p(ssc-miR-4335)	ENSOARG00000000142	HSPA8
				14_7894-3p(ssc-miR-4335)	ENSOARG00000013738	ADCK5
				14_7894-3p(ssc-miR-4335)	ENSOARG00000017980	VWA9
				14_7894-3p(ssc-miR-4335)	ENSOARG00000011723	AADACL3
				14_7894-3p(ssc-miR-4335)	ENSOARG00000004600	EEFSEC
				14_7894-3p(ssc-miR-4335)	ENSOARG00000001232
				14_7894-3p(ssc-miR-4335)	ENSOARG00000000403	FAM217A
				14_7894-3p(ssc-miR-4335)	ENSOARG00000013960	USP4
				14_7894-3p(ssc-miR-4335)	ENSOARG00000011318	PPP1CA
				14_7894-3p(ssc-miR-4335)	ENSOARG00000005890	MTMR3
				14_7894-3p(ssc-miR-4335)	ENSOARG00000013525	PDCD1LG2
				14_7894-3p(ssc-miR-4335)	ENSOARG00000005157	PNKP
				14_7894-3p(ssc-miR-4335)	ENSOARG00000006546	ALDH5A1
				14_7894-3p(ssc-miR-4335)	ENSOARG00000006642	PSMC3
				14_7894-3p(ssc-miR-4335)	ENSOARG00000010217	FHAD1
				14_7894-3p(ssc-miR-4335)	ENSOARG00000007801	C1orf234
				14_7894-3p(ssc-miR-4335)	ENSOARG00000015572
				18_10767-3p(rno-miR-342-3p)	ENSOARG00000006080	SDF4
				18_10767-3p(rno-miR-342-3p)	ENSOARG00000002234	SLC2A3
				18_10767-3p(rno-miR-342-3p)	ENSOARG00000006907	CDH2
				18_10767-3p(rno-miR-342-3p)	ENSOARG00000018325	GRHL2
				18_10767-3p(rno-miR-342-3p)	ENSOARG00000010103	ENTPD4
				18_10767-3p(rno-miR-342-3p)	ENSOARG00000005601	RNF167
				18_10767-3p(rno-miR-342-3p)	ENSOARG00000013929	ABCG4
				18_10767-3p(rno-miR-342-3p)	ENSOARG00000016384	CDK14
				18_10767-3p(rno-miR-342-3p)	ENSOARG00000018945	TCF20
				18_10767-3p(rno-miR-342-3p)	ENSOARG00000008738	SCRN1
				18_10767-3p(rno-miR-342-3p)	ENSOARG00000001669
				18_10767-3p(rno-miR-342-3p)	ENSOARG00000016548	KCNK5
				18_10767-3p(rno-miR-342-3p)	ENSOARG00000002721	CBX2
				18_10767-3p(rno-miR-342-3p)	ENSOARG00000007906
				18_10767-3p(rno-miR-342-3p)	ENSOARG00000011180	C9orf156
				18_10767-3p(rno-miR-342-3p)	ENSOARG00000011137
				18_10767-3p(rno-miR-342-3p)	ENSOARG00000007580	PLEKHA1
				18_10767-3p(rno-miR-342-3p)	ENSOARG00000007580	PLEKHA1
				18_10767-3p(rno-miR-342-3p)	ENSOARG00000006301	CD4
				18_10767-3p(rno-miR-342-3p)	ENSOARG00000016362
				18_10767-3p(rno-miR-342-3p)	ENSOARG00000002690	C16orf70
				18_10767-3p(rno-miR-342-3p)	ENSOARG00000018264	C2orf54
				18_10767-3p(rno-miR-342-3p)	ENSOARG00000019216	EMC9
				5_23403-3p	ENSOARG00000004117	OXSM
				5_23403-3p	ENSOARG00000018264	C2orf54
				5_23403-3p	ENSOARG00000018325	GRHL2
				5_23403-3p	ENSOARG00000014094	ADRM1
				5_23403-3p	ENSOARG00000011088
				5_23403-3p	ENSOARG00000013929	ABCG4
				5_23403-3p	ENSOARG00000005601	RNF167
				5_23403-3p	ENSOARG00000019216	EMC9
				5_23403-3p	ENSOARG00000003642	EWSR1
				5_23403-3p	ENSOARG00000009548	UNK
				5_23403-3p	ENSOARG00000005352
				5_23403-3p	ENSOARG00000020405	WDFY1
				5_23403-3p	ENSOARG00000011530	HID1
				5_23403-3p	ENSOARG00000010974	NAIF1
				5_23403-3p	ENSOARG00000013065	IKBIP
				5_23403-3p	ENSOARG00000015987	GCK
				5_23403-3p	ENSOARG00000015987	GCK
				5_23403-3p	ENSOARG00000005987	SUN1
				5_23403-3p	ENSOARG00000018130	CHADL
				5_23403-3p	ENSOARG00000014641	RNF17
				5_23403-3p	ENSOARG00000013738	ADCK5
				5_23403-3p	ENSOARG00000016384	CDK14
				5_23403-3p	ENSOARG00000006080	SDF4
				5_23403-3p	ENSOARG00000016288
				5_23403-3p	ENSOARG00000003502	CHRNB3
				5_23403-3p	ENSOARG00000002631
				5_23403-3p	ENSOARG00000017163
				9_27594-5p(dps-miR-2513b)	ENSOARG00000012223	SNRPB2
				9_27594-5p(dps-miR-2513b)	ENSOARG00000012118
				9_27594-5p(dps-miR-2513b)	ENSOARG00000019216	EMC9
				9_27594-5p(dps-miR-2513b)	ENSOARG00000000345	GRAMD1B
				9_27594-5p(dps-miR-2513b)	ENSOARG00000013278	DCAF7
				9_27594-5p(dps-miR-2513b)	ENSOARG00000007144	TCOF1
				9_27594-5p(dps-miR-2513b)	ENSOARG00000007144	TCOF1
				9_27594-5p(dps-miR-2513b)	ENSOARG00000019218	CYTH4
				9_27594-5p(dps-miR-2513b)	ENSOARG00000013596	COBL
				9_27594-5p(dps-miR-2513b)	ENSOARG00000013291	IFI30
				9_27594-5p(dps-miR-2513b)	ENSOARG00000013291	IFI30
				9_27594-5p(dps-miR-2513b)	ENSOARG00000000403	FAM217A
				9_27594-5p(dps-miR-2513b)	ENSOARG00000003928	HNF4A
				9_27594-5p(dps-miR-2513b)	ENSOARG00000007124	IKBKAP
				9_27594-5p(dps-miR-2513b)	ENSOARG00000012695	CFAP221
				9_27594-5p(dps-miR-2513b)	ENSOARG00000010045	AKR1D1
				9_27594-5p(dps-miR-2513b)	ENSOARG00000013342	BCL2L12
				9_27594-5p(dps-miR-2513b)	ENSOARG00000014209	DAPP1
				9_27594-5p(dps-miR-2513b)	ENSOARG00000001532	TMEM165
				9_27594-5p(dps-miR-2513b)	ENSOARG00000010217	FHAD1
				9_27594-5p(dps-miR-2513b)	ENSOARG00000007801	C1orf234
				9_27594-5p(dps-miR-2513b)	ENSOARG00000018264	C2orf54
				2_13902-5p(bta-miR-2284g)	ENSOARG00000003591	NFAT5
				2_13902-5p(bta-miR-2284g)	ENSOARG00000010045	AKR1D1
				2_13902-5p(bta-miR-2284g)	ENSOARG00000000152
				2_13902-5p(bta-miR-2284g)	ENSOARG00000010167	NR2F2
				2_13902-5p(bta-miR-2284g)	ENSOARG00000009042
				2_13902-5p(bta-miR-2284g)	ENSOARG00000015774	DIP2C
				2_13902-5p(bta-miR-2284g)	ENSOARG00000015774	DIP2C
				2_13902-5p(bta-miR-2284g)	ENSOARG00000008212	ITGA2
				2_13902-5p(bta-miR-2284g)	ENSOARG00000008212	ITGA2
				2_13902-5p(bta-miR-2284g)	ENSOARG00000014270	CLEC5A
				2_13902-5p(bta-miR-2284g)	ENSOARG00000008678	ZNF268
				2_13902-5p(bta-miR-2284g)	ENSOARG00000008678	ZNF268
				2_13902-5p(bta-miR-2284g)	ENSOARG00000010012
				2_13902-5p(bta-miR-2284g)	ENSOARG00000010307	C7orf31
				2_13902-5p(bta-miR-2284g)	ENSOARG00000006907	CDH2
				2_13902-5p(bta-miR-2284g)	ENSOARG00000003421	LAP3
				2_13902-5p(bta-miR-2284g)	ENSOARG00000007406	ATXN7L3
				2_13902-5p(bta-miR-2284g)	ENSOARG00000019323	NUP50
				2_13902-5p(bta-miR-2284g)	ENSOARG00000020674	FXR1
				2_13902-5p(bta-miR-2284g)	ENSOARG00000002631
				2_13902-5p(bta-miR-2284g)	ENSOARG00000009557	AKAP3
				2_13902-5p(bta-miR-2284g)	ENSOARG00000018091	LPCAT2
				2_13902-5p(bta-miR-2284g)	ENSOARG00000011723	AADACL3
				6_25014-3p(mml-miR-3200-5p)	ENSOARG00000017163
				6_25014-3p(mml-miR-3200-5p)	ENSOARG00000004647	ZNF385D
				6_25014-3p(mml-miR-3200-5p)	ENSOARG00000006730	PI15
				6_25014-3p(mml-miR-3200-5p)	ENSOARG00000012834	ATP6V0D2
				6_25014-3p(mml-miR-3200-5p)	ENSOARG00000009824
				6_25014-3p(mml-miR-3200-5p)	ENSOARG00000018013
				6_25014-3p(mml-miR-3200-5p)	ENSOARG00000010603	VSIG2
				6_25014-3p(mml-miR-3200-5p)	ENSOARG00000020510	ZNF106
				6_25014-3p(mml-miR-3200-5p)	ENSOARG00000002960	STON2
				6_25014-3p(mml-miR-3200-5p)	ENSOARG00000019579
				6_25014-3p(mml-miR-3200-5p)	ENSOARG00000020674	FXR1
				6_25014-3p(mml-miR-3200-5p)	ENSOARG00000002631
				6_25014-3p(mml-miR-3200-5p)	ENSOARG00000006907	CDH2
				6_25014-3p(mml-miR-3200-5p)	ENSOARG00000002559
				6_25014-3p(mml-miR-3200-5p)	ENSOARG00000003878	DYM
				6_25014-3p(mml-miR-3200-5p)	ENSOARG00000000142	HSPA8
				6_25014-3p(mml-miR-3200-5p)	ENSOARG00000003421	LAP3
				6_25014-3p(mml-miR-3200-5p)	ENSOARG00000011723	AADACL3
				6_25014-3p(mml-miR-3200-5p)	ENSOARG00000020815	CHRNG
				AMGL01125976.1_29813-5p(ppy-miR-1304)	ENSOARG00000002690	C16orf70
				AMGL01125976.1_29813-5p(ppy-miR-1304)	ENSOARG00000010103	ENTPD4
				AMGL01125976.1_29813-5p(ppy-miR-1304)	ENSOARG00000000142	HSPA8
				AMGL01125976.1_29813-5p(ppy-miR-1304)	ENSOARG00000004117	OXSM
				AMGL01125976.1_29813-5p(ppy-miR-1304)	ENSOARG00000018325	GRHL2
				AMGL01125976.1_29813-5p(ppy-miR-1304)	ENSOARG00000011579	MTHFSD
				AMGL01125976.1_29813-5p(ppy-miR-1304)	ENSOARG00000011579	MTHFSD
				AMGL01125976.1_29813-5p(ppy-miR-1304)	ENSOARG00000016282	DGKQ
				AMGL01125976.1_29813-5p(ppy-miR-1304)	ENSOARG00000008209	FNBP1
				AMGL01125976.1_29813-5p(ppy-miR-1304)	ENSOARG00000000888	XAF1
				AMGL01125976.1_29813-5p(ppy-miR-1304)	ENSOARG00000017757	CYB5D1
				AMGL01125976.1_29813-5p(ppy-miR-1304)	ENSOARG00000016829	CSNK1D
				AMGL01125976.1_29813-5p(ppy-miR-1304)	ENSOARG00000000239
				AMGL01125976.1_29813-5p(ppy-miR-1304)	ENSOARG00000000239
				AMGL01125976.1_29813-5p(ppy-miR-1304)	ENSOARG00000019278	THTPA
				AMGL01125976.1_29813-5p(ppy-miR-1304)	ENSOARG00000003187
				AMGL01125976.1_29813-5p(ppy-miR-1304)	ENSOARG00000011828	UPK2
				AMGL01125976.1_29813-5p(ppy-miR-1304)	ENSOARG00000011828	UPK2
				AMGL01125976.1_29813-5p(ppy-miR-1304)	ENSOARG00000017163
				AMGL01125976.1_29813-5p(ppy-miR-1304)	ENSOARG00000002631
				AMGL01125976.1_29813-5p(ppy-miR-1304)	ENSOARG00000011088
				AMGL01125976.1_29813-5p(ppy-miR-1304)	ENSOARG00000000042	CYP2E1
				AMGL01125976.1_29813-5p(ppy-miR-1304)	ENSOARG00000006080	SDF4
				AMGL01125976.1_29813-5p(ppy-miR-1304)	ENSOARG00000018378	FAM3C
				13_6663-5p(gga-miR-6552-5p)	ENSOARG00000019216	EMC9
				13_6663-5p(gga-miR-6552-5p)	ENSOARG00000002234	SLC2A3
				13_6663-5p(gga-miR-6552-5p)	ENSOARG00000018325	GRHL2
				13_6663-5p(gga-miR-6552-5p)	ENSOARG00000009925
				13_6663-5p(gga-miR-6552-5p)	ENSOARG00000010217	FHAD1
				13_6663-5p(gga-miR-6552-5p)	ENSOARG00000015882	PPFIBP2
				13_6663-5p(gga-miR-6552-5p)	ENSOARG00000002690	C16orf70
				13_6663-5p(gga-miR-6552-5p)	ENSOARG00000017163
				13_6663-5p(gga-miR-6552-5p)	ENSOARG00000016378	FEM1C
				13_6663-5p(gga-miR-6552-5p)	ENSOARG00000001532	TMEM165
				13_6663-5p(gga-miR-6552-5p)	ENSOARG00000003421	LAP3
				13_6663-5p(gga-miR-6552-5p)	ENSOARG00000005601	RNF167
				13_6663-5p(gga-miR-6552-5p)	ENSOARG00000006080	SDF4
				13_6663-5p(gga-miR-6552-5p)	ENSOARG00000019775	CCDC108
				13_6663-5p(gga-miR-6552-5p)	ENSOARG00000018264	C2orf54
				13_6663-5p(gga-miR-6552-5p)	ENSOARG00000014094	ADRM1
				13_6663-5p(gga-miR-6552-5p)	ENSOARG00000000345	GRAMD1B
				13_6663-5p(gga-miR-6552-5p)	ENSOARG00000004117	OXSM
				13_6663-5p(gga-miR-6552-5p)	ENSOARG00000014642
				13_6663-5p(gga-miR-6552-5p)	ENSOARG00000016288
				13_6663-5p(gga-miR-6552-5p)	ENSOARG00000017485	NRP1
				13_6663-5p(gga-miR-6552-5p)	ENSOARG00000013870	POU2AF1
				13_6663-5p(gga-miR-6552-5p)	ENSOARG00000013870	POU2AF1
				13_6663-5p(gga-miR-6552-5p)	ENSOARG00000004577	INPPL1
				13_6663-5p(gga-miR-6552-5p)	ENSOARG00000017047	ALDH1L2
				13_6663-5p(gga-miR-6552-5p)	ENSOARG00000002126
				13_6663-5p(gga-miR-6552-5p)	ENSOARG00000004213	MYO3A
				13_6663-5p(gga-miR-6552-5p)	ENSOARG00000016753	BCAS3
				13_6663-5p(gga-miR-6552-5p)	ENSOARG00000006259	GUK1
				13_6663-5p(gga-miR-6552-5p)	ENSOARG00000013939	GLB1L3
				13_6663-5p(gga-miR-6552-5p)	ENSOARG00000006019	TVP23A
				13_6663-5p(gga-miR-6552-5p)	ENSOARG00000006907	CDH2
				13_6663-5p(gga-miR-6552-5p)	ENSOARG00000015402	GALNT7
				13_6663-5p(gga-miR-6552-5p)	ENSOARG00000008206	CENPN
				1_2102-3p(hsa-miR-96-5p)	ENSOARG00000002394
				1_2102-3p(hsa-miR-96-5p)	ENSOARG00000013898	NR1H2
				1_2102-3p(hsa-miR-96-5p)	ENSOARG00000018338	RGL3
				1_2102-3p(hsa-miR-96-5p)	ENSOARG00000009752	ADRA1A
				1_2102-3p(hsa-miR-96-5p)	ENSOARG00000015127	SLC22A5
				1_2102-3p(hsa-miR-96-5p)	ENSOARG00000003275	WFIKKN2
				1_2102-3p(hsa-miR-96-5p)	ENSOARG00000017761	VCPIP1
				1_2102-3p(hsa-miR-96-5p)	ENSOARG00000017649	CCNG2
				1_2102-3p(hsa-miR-96-5p)	ENSOARG00000007942	KIAA0226L
				1_2102-3p(hsa-miR-96-5p)	ENSOARG00000003042	PON3
				1_2102-3p(hsa-miR-96-5p)	ENSOARG00000020674	FXR1
				1_2102-3p(hsa-miR-96-5p)	ENSOARG00000005237	SEC61A1
				1_2102-3p(hsa-miR-96-5p)	ENSOARG00000004117	OXSM
				1_2102-3p(hsa-miR-96-5p)	ENSOARG00000010217	FHAD1
				1_2102-3p(hsa-miR-96-5p)	ENSOARG00000004610	SLC1A6
				1_2102-3p(hsa-miR-96-5p)	ENSOARG00000017163
				1_2102-3p(hsa-miR-96-5p)	ENSOARG00000019216	EMC9
				1_2102-3p(hsa-miR-96-5p)	ENSOARG00000002690	C16orf70
				1_2102-3p(hsa-miR-96-5p)	ENSOARG00000020815	CHRNG
				5_23607-3p(mmu-miR-666-5p)	ENSOARG00000008704	ASAH1
				5_23607-3p(mmu-miR-666-5p)	ENSOARG00000018325	GRHL2
				5_23607-3p(mmu-miR-666-5p)	ENSOARG00000006080	SDF4
				5_23607-3p(mmu-miR-666-5p)	ENSOARG00000001095	INTS3
				5_23607-3p(mmu-miR-666-5p)	ENSOARG00000005237	SEC61A1
				5_23607-3p(mmu-miR-666-5p)	ENSOARG00000017163
				5_23607-3p(mmu-miR-666-5p)	ENSOARG00000015673
				5_23607-3p(mmu-miR-666-5p)	ENSOARG00000010138	WDR18
				5_23607-3p(mmu-miR-666-5p)	ENSOARG00000013150	AES
				5_23607-3p(mmu-miR-666-5p)	ENSOARG00000007961	AKAP17A
				5_23607-3p(mmu-miR-666-5p)	ENSOARG00000011579	MTHFSD
				5_23607-3p(mmu-miR-666-5p)	ENSOARG00000011579	MTHFSD
				5_23607-3p(mmu-miR-666-5p)	ENSOARG00000020638	PARL
				5_23607-3p(mmu-miR-666-5p)	ENSOARG00000011318	PPP1CA
				5_23607-3p(mmu-miR-666-5p)	ENSOARG00000018045	SNX5
				5_23607-3p(mmu-miR-666-5p)	ENSOARG00000005399	NEDD4L
				5_23607-3p(mmu-miR-666-5p)	ENSOARG00000007166
				5_23607-3p(mmu-miR-666-5p)	ENSOARG00000007801	C1orf234
				5_23607-3p(mmu-miR-666-5p)	ENSOARG00000019216	EMC9
				5_23607-3p(mmu-miR-666-5p)	ENSOARG00000018264	C2orf54
				5_23607-3p(mmu-miR-666-5p)	ENSOARG00000015402	GALNT7
				5_23607-3p(mmu-miR-666-5p)	ENSOARG00000000042	CYP2E1
				23_16986-5p(mmu-miR-187-3p)	ENSOARG00000001532	TMEM165
				23_16986-5p(mmu-miR-187-3p)	ENSOARG00000015572
				23_16986-5p(mmu-miR-187-3p)	ENSOARG00000004117	OXSM
				23_16986-5p(mmu-miR-187-3p)	ENSOARG00000002631
				23_16986-5p(mmu-miR-187-3p)	ENSOARG00000002690	C16orf70
				23_16986-5p(mmu-miR-187-3p)	ENSOARG00000006080	SDF4
				23_16986-5p(mmu-miR-187-3p)	ENSOARG00000018325	GRHL2
				23_16986-5p(mmu-miR-187-3p)	ENSOARG00000008206	CENPN
				23_16986-5p(mmu-miR-187-3p)	ENSOARG00000001607	HSPBP1
				23_16986-5p(mmu-miR-187-3p)	ENSOARG00000005238	ENO2
				23_16986-5p(mmu-miR-187-3p)	ENSOARG00000000278
				23_16986-5p(mmu-miR-187-3p)	ENSOARG00000009313
				23_16986-5p(mmu-miR-187-3p)	ENSOARG00000011559	GRPEL1
				23_16986-5p(mmu-miR-187-3p)	ENSOARG00000017101
				23_16986-5p(mmu-miR-187-3p)	ENSOARG00000000996	PSMA4
				23_16986-5p(mmu-miR-187-3p)	ENSOARG00000008023
				23_16986-5p(mmu-miR-187-3p)	ENSOARG00000012569	PRAME
				23_16986-5p(mmu-miR-187-3p)	ENSOARG00000000142	HSPA8
				23_16986-5p(mmu-miR-187-3p)	ENSOARG00000017163
				23_16986-5p(mmu-miR-187-3p)	ENSOARG00000013342	BCL2L12
				23_16986-5p(mmu-miR-187-3p)	ENSOARG00000010217	FHAD1
				23_16986-5p(mmu-miR-187-3p)	ENSOARG00000015882	PPFIBP2
				1_405-3p(mml-miR-3200-5p)	ENSOARG00000004647	ZNF385D
				1_405-3p(mml-miR-3200-5p)	ENSOARG00000006730	PI15
				1_405-3p(mml-miR-3200-5p)	ENSOARG00000009824
				1_405-3p(mml-miR-3200-5p)	ENSOARG00000010603	VSIG2
				1_405-3p(mml-miR-3200-5p)	ENSOARG00000020510	ZNF106
				1_405-3p(mml-miR-3200-5p)	ENSOARG00000018013
				1_405-3p(mml-miR-3200-5p)	ENSOARG00000005707	C11orf58
				1_405-3p(mml-miR-3200-5p)	ENSOARG00000010761	TMPRSS3
				1_405-3p(mml-miR-3200-5p)	ENSOARG00000010761	TMPRSS3
				1_405-3p(mml-miR-3200-5p)	ENSOARG00000019757	SMCO2
				1_405-3p(mml-miR-3200-5p)	ENSOARG00000013768	COPRS
				1_405-3p(mml-miR-3200-5p)	ENSOARG00000019323	NUP50
				1_405-3p(mml-miR-3200-5p)	ENSOARG00000006907	CDH2
				1_405-3p(mml-miR-3200-5p)	ENSOARG00000000142	HSPA8
				1_405-3p(mml-miR-3200-5p)	ENSOARG00000020815	CHRNG
				1_405-3p(mml-miR-3200-5p)	ENSOARG00000003421	LAP3
				1_405-3p(mml-miR-3200-5p)	ENSOARG00000002559
				1_405-3p(mml-miR-3200-5p)	ENSOARG00000013188	IFNAR1E
				1_405-3p(mml-miR-3200-5p)	ENSOARG00000017163
				1_405-3p(mml-miR-3200-5p)	ENSOARG00000011723	AADACL3
				5_24494-3p	ENSOARG00000006080	SDF4
				5_24494-3p	ENSOARG00000020674	FXR1
				5_24494-3p	ENSOARG00000019216	EMC9
				5_24494-3p	ENSOARG00000000345	GRAMD1B
				5_24494-3p	ENSOARG00000010103	ENTPD4
				5_24494-3p	ENSOARG00000017296	NUAK1
				5_24494-3p	ENSOARG00000001968	MFAP5
				5_24494-3p	ENSOARG00000008667	NUS1
[truncated: 4,601 more rows]

## Sheet: P5_VS_N0
File S3. Target genes for differentially expressed known and novel miRNAs at mock and two different time points of PPR vaccine virus inoculated PBMC cell samples
Known miRNA target gene				Novel miRNA target gene
#microRNA	Target Accession	Target name		#microRNA	Target Accession	Target name
oar-miR-148a	ENSOARG00000017839	LIMA1		15_8714-3p	ENSOARG00000011088
oar-miR-148a	ENSOARG00000002690	C16orf70		15_8714-3p	ENSOARG00000020917
oar-miR-148a	ENSOARG00000001199	KIAA1841		15_8714-3p	ENSOARG00000014391	DDC
oar-miR-148a	ENSOARG00000017948	DOCK6		15_8714-3p	ENSOARG00000009313
oar-miR-148a	ENSOARG00000010076			15_8714-3p	ENSOARG00000005016	STXBP4
oar-miR-148a	ENSOARG00000019823	GFPT1		15_8714-3p	ENSOARG00000000616	GPR97
oar-miR-148a	ENSOARG00000004654	PICALM		15_8714-3p	ENSOARG00000016937	F2R
oar-miR-148a	ENSOARG00000011254	NDUFAF5		15_8714-3p	ENSOARG00000018383	DHX58
oar-miR-148a	ENSOARG00000017278	JMY		15_8714-3p	ENSOARG00000016545	TEKT3
oar-miR-148a	ENSOARG00000016307	DDX59		15_8714-3p	ENSOARG00000013044	ZO2
oar-miR-148a	ENSOARG00000002776	ZNF619		15_8714-3p	ENSOARG00000018718	FARS2
oar-miR-148a	ENSOARG00000009302	GABRA5		15_8714-3p	ENSOARG00000005870	PIK3R1
oar-miR-148a	ENSOARG00000006907	CDH2		15_8714-3p	ENSOARG00000006587	PHF14
oar-miR-148a	ENSOARG00000013012	ZZZ3		15_8714-3p	ENSOARG00000002690	C16orf70
oar-miR-148a	ENSOARG00000011553	MFAP2		4_22415-3p(mmu-miR-7002-5p)	ENSOARG00000015572
oar-miR-148a	ENSOARG00000001532	TMEM165		4_22415-3p(mmu-miR-7002-5p)	ENSOARG00000002690	C16orf70
oar-miR-148a	ENSOARG00000016039	DCP2		4_22415-3p(mmu-miR-7002-5p)	ENSOARG00000001646	CPA6
oar-miR-148a	ENSOARG00000006067	TMEM57		4_22415-3p(mmu-miR-7002-5p)	ENSOARG00000020516	MAT2A
oar-miR-148a	ENSOARG00000012915	CDH18		4_22415-3p(mmu-miR-7002-5p)	ENSOARG00000010782	MAP2K2
oar-miR-148a	ENSOARG00000013768	COPRS		4_22415-3p(mmu-miR-7002-5p)	ENSOARG00000013312	PRPF8
oar-miR-148a	ENSOARG00000016593	ARRDC3		4_22415-3p(mmu-miR-7002-5p)	ENSOARG00000008574	RASGRP2
oar-miR-148a	ENSOARG00000008540	ACOX1		4_22415-3p(mmu-miR-7002-5p)	ENSOARG00000008574	RASGRP2
oar-miR-148a	ENSOARG00000012703	ZNF564		4_22415-3p(mmu-miR-7002-5p)	ENSOARG00000017915	PHTF2
oar-miR-148a	ENSOARG00000004175	FZD4		4_22415-3p(mmu-miR-7002-5p)	ENSOARG00000017915	PHTF2
oar-miR-148a	ENSOARG00000004022	TRAPPC9		4_22415-3p(mmu-miR-7002-5p)	ENSOARG00000007138	CD302
oar-miR-148a	ENSOARG00000003718	MAPK3		4_22415-3p(mmu-miR-7002-5p)	ENSOARG00000003150	MPP1
oar-miR-148a	ENSOARG00000001185	ARFGEF1		4_22415-3p(mmu-miR-7002-5p)	ENSOARG00000011579	MTHFSD
oar-miR-148a	ENSOARG00000018447	SGCB		4_22415-3p(mmu-miR-7002-5p)	ENSOARG00000011579	MTHFSD
oar-miR-148a	ENSOARG00000011864	PFKL		4_22415-3p(mmu-miR-7002-5p)	ENSOARG00000020638	PARL
oar-miR-148a	ENSOARG00000002219	AIPL1		4_22415-3p(mmu-miR-7002-5p)	ENSOARG00000018264	C2orf54
oar-miR-148a	ENSOARG00000007420	YIPF3		4_22415-3p(mmu-miR-7002-5p)	ENSOARG00000003878	DYM
oar-miR-148a	ENSOARG00000011291			4_22415-3p(mmu-miR-7002-5p)	ENSOARG00000020674	FXR1
oar-miR-148a	ENSOARG00000020692	MRPL47		4_22415-3p(mmu-miR-7002-5p)	ENSOARG00000005237	SEC61A1
oar-miR-148a	ENSOARG00000006773	ZNF689		4_22415-3p(mmu-miR-7002-5p)	ENSOARG00000020815	CHRNG
oar-miR-148a	ENSOARG00000006880	SERPINB7		4_22415-3p(mmu-miR-7002-5p)	ENSOARG00000004117	OXSM
oar-miR-148a	ENSOARG00000007208	TJAP1		4_22415-3p(mmu-miR-7002-5p)	ENSOARG00000018325	GRHL2
oar-miR-148a	ENSOARG00000014994	TMED3		4_22415-3p(mmu-miR-7002-5p)	ENSOARG00000019216	EMC9
oar-miR-148a	ENSOARG00000000564			1_2234-3p(hsa-miR-28-3p)	ENSOARG00000002559
oar-miR-148a	ENSOARG00000018410	RTN4R		1_2234-3p(hsa-miR-28-3p)	ENSOARG00000005023	PHF12
oar-miR-148a	ENSOARG00000006880	SERPINB7		1_2234-3p(hsa-miR-28-3p)	ENSOARG00000007697	APCS
oar-miR-382-3p	ENSOARG00000008003	MRPS23		1_2234-3p(hsa-miR-28-3p)	ENSOARG00000018274	SORL1
oar-miR-382-3p	ENSOARG00000014234			1_2234-3p(hsa-miR-28-3p)	ENSOARG00000018910	PRRG1
oar-miR-382-3p	ENSOARG00000015296	MRPL39		1_2234-3p(hsa-miR-28-3p)	ENSOARG00000021052	TDRKH
oar-miR-382-3p	ENSOARG00000008245	LRRC2		1_2234-3p(hsa-miR-28-3p)	ENSOARG00000004103	PTPN13
oar-miR-382-3p	ENSOARG00000013586	UBE1		1_2234-3p(hsa-miR-28-3p)	ENSOARG00000008614	PHLDB3
oar-miR-382-3p	ENSOARG00000008438	GM2A		1_2234-3p(hsa-miR-28-3p)	ENSOARG00000020529	CAPN3
oar-miR-382-3p	ENSOARG00000010741	FOXO3		1_2234-3p(hsa-miR-28-3p)	ENSOARG00000018265	HGS
oar-miR-382-3p	ENSOARG00000010057	LRP1B		1_2234-3p(hsa-miR-28-3p)	ENSOARG00000011451	SCYL3
oar-miR-382-3p	ENSOARG00000014569			1_2234-3p(hsa-miR-28-3p)	ENSOARG00000020674	FXR1
oar-miR-382-3p	ENSOARG00000001408	ACVR2B		1_2234-3p(hsa-miR-28-3p)	ENSOARG00000001095	INTS3
oar-miR-382-3p	ENSOARG00000019806	PLXNB2		1_2234-3p(hsa-miR-28-3p)	ENSOARG00000004610	SLC1A6
oar-miR-382-3p	ENSOARG00000004764	IL34		1_2234-3p(hsa-miR-28-3p)	ENSOARG00000001499	ADCK3
oar-miR-382-3p	ENSOARG00000021001	FGF7		1_2234-3p(hsa-miR-28-3p)	ENSOARG00000003421	LAP3
oar-miR-382-3p	ENSOARG00000016394	KDM3B		1_2234-3p(hsa-miR-28-3p)	ENSOARG00000014209	DAPP1
oar-miR-382-3p	ENSOARG00000003326			1_2234-3p(hsa-miR-28-3p)	ENSOARG00000006907	CDH2
oar-miR-382-3p	ENSOARG00000012139	STOML2		1_2288-3p	ENSOARG00000003878	DYM
oar-miR-382-3p	ENSOARG00000002686			1_2288-3p	ENSOARG00000002212	TLK1
oar-miR-382-3p	ENSOARG00000006773	ZNF689		1_2288-3p	ENSOARG00000008634
oar-miR-382-3p	ENSOARG00000003099	RASAL3		1_2288-3p	ENSOARG00000009963
oar-miR-382-3p	ENSOARG00000003099	RASAL3		1_2288-3p	ENSOARG00000015775	GPT2
oar-miR-382-3p	ENSOARG00000018747	RAD21L1		1_2288-3p	ENSOARG00000003888	TYR
oar-miR-127	ENSOARG00000006248	SYNDIG1		1_2288-3p	ENSOARG00000001575
oar-miR-127	ENSOARG00000019714	METTL17		1_2288-3p	ENSOARG00000006034	SIX2
oar-miR-127	ENSOARG00000011553	MFAP2		1_2288-3p	ENSOARG00000001720
oar-miR-127	ENSOARG00000014690			1_2288-3p	ENSOARG00000020674	FXR1
oar-miR-127	ENSOARG00000015129			1_2288-3p	ENSOARG00000020674	FXR1
oar-miR-127	ENSOARG00000016621	TSTA3		1_2288-3p	ENSOARG00000002470	GNL3
oar-miR-127	ENSOARG00000001485	METAP1D		1_2288-3p	ENSOARG00000006907	CDH2
oar-miR-127	ENSOARG00000014094	ADRM1		1_2288-3p	ENSOARG00000007406	ATXN7L3
oar-miR-127	ENSOARG00000016664	FGG		1_2288-3p	ENSOARG00000003421	LAP3
oar-miR-127	ENSOARG00000015538	EML3		1_2288-3p	ENSOARG00000010217	FHAD1
oar-miR-127	ENSOARG00000011026	PDSS2		1_2288-3p	ENSOARG00000018091	LPCAT2
oar-miR-127	ENSOARG00000003504	XPOT		1_2288-3p	ENSOARG00000015572
oar-miR-127	ENSOARG00000017375	HIPK3		1_2288-3p	ENSOARG00000018264	C2orf54
oar-miR-127	ENSOARG00000006054	GAREM		1_2288-3p	ENSOARG00000002690	C16orf70
oar-miR-127	ENSOARG00000013334	NOL7		1_2288-3p	ENSOARG00000001499	ADCK3
oar-miR-127	ENSOARG00000017283	TSC2		23_17000-5p(hsa-miR-6840-3p)	ENSOARG00000013929	ABCG4
oar-miR-127	ENSOARG00000001607	HSPBP1		23_17000-5p(hsa-miR-6840-3p)	ENSOARG00000004610	SLC1A6
oar-miR-127	ENSOARG00000010976			23_17000-5p(hsa-miR-6840-3p)	ENSOARG00000004117	OXSM
oar-miR-127	ENSOARG00000011796	GPS2		23_17000-5p(hsa-miR-6840-3p)	ENSOARG00000002234	SLC2A3
oar-miR-127	ENSOARG00000010365	NCOA6		23_17000-5p(hsa-miR-6840-3p)	ENSOARG00000019216	EMC9
oar-miR-127	ENSOARG00000008392	TCN2		23_17000-5p(hsa-miR-6840-3p)	ENSOARG00000014642
oar-miR-127	ENSOARG00000000147	ZNF282		23_17000-5p(hsa-miR-6840-3p)	ENSOARG00000013738	ADCK5
oar-miR-127	ENSOARG00000011113	MEIS3		23_17000-5p(hsa-miR-6840-3p)	ENSOARG00000005237	SEC61A1
oar-miR-127	ENSOARG00000011997	UBA7		23_17000-5p(hsa-miR-6840-3p)	ENSOARG00000014641	RNF17
oar-miR-127	ENSOARG00000008102	CUEDC1		23_17000-5p(hsa-miR-6840-3p)	ENSOARG00000010217	FHAD1
oar-miR-127	ENSOARG00000014725	APLP2		23_17000-5p(hsa-miR-6840-3p)	ENSOARG00000006080	SDF4
oar-miR-127	ENSOARG00000020383	BDH1		23_17000-5p(hsa-miR-6840-3p)	ENSOARG00000018264	C2orf54
oar-miR-127	ENSOARG00000019557	CTDSP1		23_17000-5p(hsa-miR-6840-3p)	ENSOARG00000005601	RNF167
oar-miR-127	ENSOARG00000012569	PRAME		23_17000-5p(hsa-miR-6840-3p)	ENSOARG00000013188	IFNAR1E
oar-miR-127	ENSOARG00000010782	MAP2K2		23_17000-5p(hsa-miR-6840-3p)	ENSOARG00000014094	ADRM1
oar-miR-127	ENSOARG00000012139	STOML2		23_17000-5p(hsa-miR-6840-3p)	ENSOARG00000018325	GRHL2
oar-miR-127	ENSOARG00000018635	DZANK1		23_17000-5p(hsa-miR-6840-3p)	ENSOARG00000017628	ATG4B
oar-miR-127	ENSOARG00000000774	EIF3A		23_17000-5p(hsa-miR-6840-3p)	ENSOARG00000003878	DYM
oar-miR-127	ENSOARG00000001958	IFNG		23_17000-5p(hsa-miR-6840-3p)	ENSOARG00000011255	TSTD2
oar-miR-127	ENSOARG00000013342	BCL2L12		23_17000-5p(hsa-miR-6840-3p)	ENSOARG00000001824
oar-miR-127	ENSOARG00000006067	TMEM57		23_17000-5p(hsa-miR-6840-3p)	ENSOARG00000013418	ZNF77
oar-miR-127	ENSOARG00000017810	2018-09-02		23_17000-5p(hsa-miR-6840-3p)	ENSOARG00000015802	PCLO
oar-miR-127	ENSOARG00000003162			23_17000-5p(hsa-miR-6840-3p)	ENSOARG00000006971	SERPINB10
oar-miR-127	ENSOARG00000020082	SYCP1		23_17000-5p(hsa-miR-6840-3p)	ENSOARG00000007906
oar-miR-127	ENSOARG00000011432	GINS2		23_17000-5p(hsa-miR-6840-3p)	ENSOARG00000020335
oar-miR-127	ENSOARG00000007335	DYA		23_17000-5p(hsa-miR-6840-3p)	ENSOARG00000002990	GZMB
oar-miR-127	ENSOARG00000007124	IKBKAP		23_17000-5p(hsa-miR-6840-3p)	ENSOARG00000006971	SERPINB10
oar-miR-127	ENSOARG00000001461	KIAA0141		23_17000-5p(hsa-miR-6840-3p)	ENSOARG00000011539	BRIX1
oar-miR-127	ENSOARG00000000253	CHRNA1		23_17000-5p(hsa-miR-6840-3p)	ENSOARG00000014454
oar-miR-127	ENSOARG00000002121			23_17000-5p(hsa-miR-6840-3p)	ENSOARG00000011539	BRIX1
oar-miR-127	ENSOARG00000019155	KANSL1L		23_17000-5p(hsa-miR-6840-3p)	ENSOARG00000021023
oar-miR-127	ENSOARG00000005692	PAQR6		23_17000-5p(hsa-miR-6840-3p)	ENSOARG00000017253	ANKRD33
oar-miR-127	ENSOARG00000000473	GPR114		23_17000-5p(hsa-miR-6840-3p)	ENSOARG00000008107
oar-miR-127	ENSOARG00000005531	USP5		23_17000-5p(hsa-miR-6840-3p)	ENSOARG00000015226
oar-miR-127	ENSOARG00000003592	LRP2		23_17000-5p(hsa-miR-6840-3p)	ENSOARG00000015071
oar-miR-127	ENSOARG00000006733			23_17000-5p(hsa-miR-6840-3p)	ENSOARG00000013421	IFI44L
oar-miR-127	ENSOARG00000015980	NR5A2		23_17000-5p(hsa-miR-6840-3p)	ENSOARG00000004046
oar-miR-127	ENSOARG00000011559	GRPEL1		23_17000-5p(hsa-miR-6840-3p)	ENSOARG00000015129
oar-miR-127	ENSOARG00000006536	ABHD14B		23_17000-5p(hsa-miR-6840-3p)	ENSOARG00000010065	LASP1
oar-miR-127	ENSOARG00000002574	FRS3		23_17000-5p(hsa-miR-6840-3p)	ENSOARG00000011579	MTHFSD
oar-miR-127	ENSOARG00000017880	CA4		23_17000-5p(hsa-miR-6840-3p)	ENSOARG00000011579	MTHFSD
oar-miR-127	ENSOARG00000001328	CYP26C1		23_17000-5p(hsa-miR-6840-3p)	ENSOARG00000004786	UBAC1
oar-miR-127	ENSOARG00000016216	SDAD1		AMGL01125976.1_29813-3p	ENSOARG00000014209	DAPP1
oar-miR-127	ENSOARG00000019218	CYTH4		AMGL01125976.1_29813-3p	ENSOARG00000001532	TMEM165
oar-miR-127	ENSOARG00000004764	IL34		AMGL01125976.1_29813-3p	ENSOARG00000018264	C2orf54
oar-miR-127	ENSOARG00000004963	RAB7B		AMGL01125976.1_29813-3p	ENSOARG00000000345	GRAMD1B
oar-miR-127	ENSOARG00000008023			AMGL01125976.1_29813-3p	ENSOARG00000019775	CCDC108
oar-miR-127	ENSOARG00000000341	RNPEP		AMGL01125976.1_29813-3p	ENSOARG00000011088
oar-miR-127	ENSOARG00000019118	TEX33		AMGL01125976.1_29813-3p	ENSOARG00000013096	IL18R1
oar-miR-127	ENSOARG00000018857	EAAT2		AMGL01125976.1_29813-3p	ENSOARG00000007505
oar-miR-411a-3p	ENSOARG00000003421	LAP3		AMGL01125976.1_29813-3p	ENSOARG00000004670	PHF7
oar-miR-411a-3p	ENSOARG00000021084	MAPK1IP1L		AMGL01125976.1_29813-3p	ENSOARG00000016667	AP1M2
oar-miR-411a-3p	ENSOARG00000002573			AMGL01125976.1_29813-3p	ENSOARG00000009042
oar-miR-411a-3p	ENSOARG00000020082	SYCP1		AMGL01125976.1_29813-3p	ENSOARG00000009263
oar-miR-411a-3p	ENSOARG00000004571	UBE2E1		AMGL01125976.1_29813-3p	ENSOARG00000015380	DNMT1
oar-miR-411a-3p	ENSOARG00000009770	DPYSL2		AMGL01125976.1_29813-3p	ENSOARG00000014329	ACOXL
oar-miR-411a-3p	ENSOARG00000014998	ZNF432		AMGL01125976.1_29813-3p	ENSOARG00000005986	MMP20
oar-miR-411a-3p	ENSOARG00000014974	CAPN7		AMGL01125976.1_29813-3p	ENSOARG00000016157
oar-miR-411a-3p	ENSOARG00000009824			AMGL01125976.1_29813-3p	ENSOARG00000012223	SNRPB2
oar-miR-411a-3p	ENSOARG00000007151	TTK		AMGL01125976.1_29813-3p	ENSOARG00000006587	PHF14
oar-miR-411a-3p	ENSOARG00000006265	AGPAT5		AMGL01125976.1_29813-3p	ENSOARG00000003878	DYM
oar-miR-411a-3p	ENSOARG00000006304	DCTN2		AMGL01125976.1_29813-3p	ENSOARG00000000142	HSPA8
oar-miR-411a-3p	ENSOARG00000001187	ITGA6		AMGL01125976.1_29813-3p	ENSOARG00000007406	ATXN7L3
oar-miR-411a-3p	ENSOARG00000001187	ITGA6		20_15622-3p(hsa-miR-3199)	ENSOARG00000007406	ATXN7L3
oar-miR-411a-3p	ENSOARG00000006025	SLC26A4		20_15622-3p(hsa-miR-3199)	ENSOARG00000014209	DAPP1
oar-miR-411a-3p	ENSOARG00000003326			20_15622-3p(hsa-miR-3199)	ENSOARG00000010217	FHAD1
oar-miR-411a-3p	ENSOARG00000009854	EXT1		20_15622-3p(hsa-miR-3199)	ENSOARG00000016288
oar-miR-411a-3p	ENSOARG00000010284	SLC38A3		20_15622-3p(hsa-miR-3199)	ENSOARG00000014094	ADRM1
oar-miR-411a-3p	ENSOARG00000005778	SMG5		20_15622-3p(hsa-miR-3199)	ENSOARG00000009925
oar-miR-411a-3p	ENSOARG00000017782	MAFG		20_15622-3p(hsa-miR-3199)	ENSOARG00000019216	EMC9
oar-miR-411a-3p	ENSOARG00000014994	TMED3		20_15622-3p(hsa-miR-3199)	ENSOARG00000015572
oar-miR-411a-3p	ENSOARG00000010376			20_15622-3p(hsa-miR-3199)	ENSOARG00000004610	SLC1A6
oar-miR-411a-3p	ENSOARG00000016957	N4BP1		20_15622-3p(hsa-miR-3199)	ENSOARG00000004117	OXSM
oar-miR-411a-3p	ENSOARG00000004550	CCDC105		20_15622-3p(hsa-miR-3199)	ENSOARG00000018325	GRHL2
oar-miR-411a-3p	ENSOARG00000009822	REV3L		20_15622-3p(hsa-miR-3199)	ENSOARG00000006080	SDF4
oar-miR-411a-3p	ENSOARG00000019722	PPFIBP1		20_15622-3p(hsa-miR-3199)	ENSOARG00000018264	C2orf54
oar-miR-323c	ENSOARG00000002804	UBR3		20_15622-3p(hsa-miR-3199)	ENSOARG00000013342	BCL2L12
oar-miR-323c	ENSOARG00000005661	PSMD5		20_15622-3p(hsa-miR-3199)	ENSOARG00000012223	SNRPB2
oar-miR-323c	ENSOARG00000001849	CDH5		20_15622-3p(hsa-miR-3199)	ENSOARG00000008206	CENPN
oar-miR-323c	ENSOARG00000001849	CDH5		20_15622-3p(hsa-miR-3199)	ENSOARG00000007801	C1orf234
oar-miR-323c	ENSOARG00000004407	ERICH6		20_15622-3p(hsa-miR-3199)	ENSOARG00000004797	WWTR1
oar-miR-323c	ENSOARG00000009263			20_15622-3p(hsa-miR-3199)	ENSOARG00000006587	PHF14
oar-miR-323c	ENSOARG00000015114	CYP24A1		20_15622-3p(hsa-miR-3199)	ENSOARG00000000042	CYP2E1
oar-miR-323c	ENSOARG00000016829	CSNK1D		20_15622-3p(hsa-miR-3199)	ENSOARG00000002234	SLC2A3
oar-miR-323c	ENSOARG00000019722	PPFIBP1		20_15622-3p(hsa-miR-3199)	ENSOARG00000013929	ABCG4
oar-miR-323c	ENSOARG00000007406	ATXN7L3		20_15622-3p(hsa-miR-3199)	ENSOARG00000002690	C16orf70
oar-miR-323c	ENSOARG00000010182	TAPT1		20_15622-3p(hsa-miR-3199)	ENSOARG00000002033	NADK
oar-miR-323c	ENSOARG00000000749			20_15622-3p(hsa-miR-3199)	ENSOARG00000006029	GMFG
oar-miR-323c	ENSOARG00000003603	DPYSL3		20_15622-3p(hsa-miR-3199)	ENSOARG00000019806	PLXNB2
oar-miR-323c	ENSOARG00000000498	ITGA9		20_15622-3p(hsa-miR-3199)	ENSOARG00000008957	RALY
oar-miR-323c	ENSOARG00000000578	CDCA7		20_15622-3p(hsa-miR-3199)	ENSOARG00000002679	PPP1R9A
oar-miR-323c	ENSOARG00000000578	CDCA7		20_15622-3p(hsa-miR-3199)	ENSOARG00000001144
oar-miR-323c	ENSOARG00000017131	KLF10		20_15622-3p(hsa-miR-3199)	ENSOARG00000008827	NCSTN
oar-miR-323c	ENSOARG00000016394	KDM3B		20_15622-3p(hsa-miR-3199)	ENSOARG00000016957	N4BP1
oar-miR-323c	ENSOARG00000010376			20_15622-3p(hsa-miR-3199)	ENSOARG00000020336	CHP1
oar-miR-323c	ENSOARG00000006689			20_15622-3p(hsa-miR-3199)	ENSOARG00000020950	GNB5
oar-miR-323c	ENSOARG00000018889	ANTXR2		20_15622-3p(hsa-miR-3199)	ENSOARG00000014642
oar-miR-323c	ENSOARG00000011885	DPP10		1_1827-5p(cel-miR-50-5p)	ENSOARG00000000681	SCN3B
oar-miR-323c	ENSOARG00000010861	TACR3		1_1827-5p(cel-miR-50-5p)	ENSOARG00000010654	CTNND1
oar-miR-323c	ENSOARG00000008262	SCN2B		1_1827-5p(cel-miR-50-5p)	ENSOARG00000019041	ADRBK2
oar-miR-323c	ENSOARG00000013374	CAPN5		1_1827-5p(cel-miR-50-5p)	ENSOARG00000013421	IFI44L
oar-miR-143	ENSOARG00000009644	NHLRC3		1_1827-5p(cel-miR-50-5p)	ENSOARG00000011553	MFAP2
oar-miR-143	ENSOARG00000010797			1_1827-5p(cel-miR-50-5p)	ENSOARG00000019870	RSBN1
oar-miR-143	ENSOARG00000014209	DAPP1		1_1827-5p(cel-miR-50-5p)	ENSOARG00000002779	EDEM3
oar-miR-143	ENSOARG00000003718	MAPK3		1_1827-5p(cel-miR-50-5p)	ENSOARG00000012978	RNF145
oar-miR-143	ENSOARG00000003282	DPEP3		1_1827-5p(cel-miR-50-5p)	ENSOARG00000007879	ZNF300
oar-miR-143	ENSOARG00000018084	RAB11A		1_1827-5p(cel-miR-50-5p)	ENSOARG00000002444
oar-miR-143	ENSOARG00000010132	HNRNPA2B1		1_1827-5p(cel-miR-50-5p)	ENSOARG00000006907	CDH2
oar-miR-143	ENSOARG00000011923	NECAP2		1_1827-5p(cel-miR-50-5p)	ENSOARG00000020674	FXR1
oar-miR-143	ENSOARG00000011026	PDSS2		1_1827-5p(cel-miR-50-5p)	ENSOARG00000020815	CHRNG
oar-miR-143	ENSOARG00000000042	CYP2E1		1_1827-5p(cel-miR-50-5p)	ENSOARG00000014209	DAPP1
oar-miR-143	ENSOARG00000005467	ZIC4		1_1827-5p(cel-miR-50-5p)	ENSOARG00000000142	HSPA8
oar-miR-143	ENSOARG00000016537	HSPA9		1_1827-5p(cel-miR-50-5p)	ENSOARG00000003878	DYM
oar-miR-143	ENSOARG00000006587	PHF14		1_1827-5p(cel-miR-50-5p)	ENSOARG00000018378	FAM3C
oar-miR-143	ENSOARG00000011579	MTHFSD		1_1827-5p(cel-miR-50-5p)	ENSOARG00000004610	SLC1A6
oar-miR-143	ENSOARG00000009523	SLC25A15		1_1827-5p(cel-miR-50-5p)	ENSOARG00000013342	BCL2L12
oar-miR-143	ENSOARG00000020336	CHP1		1_1827-5p(cel-miR-50-5p)	ENSOARG00000005237	SEC61A1
oar-miR-143	ENSOARG00000006880	SERPINB7		4_22692-5p(mml-miR-612)	ENSOARG00000018325	GRHL2
oar-miR-143	ENSOARG00000009839	MED16		4_22692-5p(mml-miR-612)	ENSOARG00000013929	ABCG4
oar-miR-143	ENSOARG00000005987	SUN1		4_22692-5p(mml-miR-612)	ENSOARG00000005237	SEC61A1
oar-miR-143	ENSOARG00000007900	LRRC63		4_22692-5p(mml-miR-612)	ENSOARG00000017628	ATG4B
oar-miR-143	ENSOARG00000009822	REV3L		4_22692-5p(mml-miR-612)	ENSOARG00000005601	RNF167
oar-miR-143	ENSOARG00000008214	PES1		4_22692-5p(mml-miR-612)	ENSOARG00000000345	GRAMD1B
oar-miR-143	ENSOARG00000007274	CYP2B6		4_22692-5p(mml-miR-612)	ENSOARG00000006080	SDF4
oar-miR-143	ENSOARG00000004239	CPEB4		4_22692-5p(mml-miR-612)	ENSOARG00000019775	CCDC108
oar-miR-143	ENSOARG00000009319	SLC29A1		4_22692-5p(mml-miR-612)	ENSOARG00000008206	CENPN
oar-miR-143	ENSOARG00000020164	HSPBAP1		4_22692-5p(mml-miR-612)	ENSOARG00000001095	INTS3
oar-miR-143	ENSOARG00000020164	HSPBAP1		4_22692-5p(mml-miR-612)	ENSOARG00000009925
oar-miR-143	ENSOARG00000007766	MYO1A		4_22692-5p(mml-miR-612)	ENSOARG00000013853	NARFL
oar-miR-143	ENSOARG00000021018	FBN1		4_22692-5p(mml-miR-612)	ENSOARG00000000042	CYP2E1
oar-miR-143	ENSOARG00000015214	P2RX4		4_22692-5p(mml-miR-612)	ENSOARG00000003502	CHRNB3
oar-miR-143	ENSOARG00000018263			4_22692-5p(mml-miR-612)	ENSOARG00000010217	FHAD1
oar-miR-143	ENSOARG00000009264	CHFR		4_22692-5p(mml-miR-612)	ENSOARG00000014642
oar-miR-143	ENSOARG00000011737	RFC2		4_22692-5p(mml-miR-612)	ENSOARG00000013342	BCL2L12
oar-miR-143	ENSOARG00000021008	SECISBP2L		4_22692-5p(mml-miR-612)	ENSOARG00000019216	EMC9
oar-miR-143	ENSOARG00000002293	KMT2E		4_22692-5p(mml-miR-612)	ENSOARG00000014674	SCD
oar-miR-143	ENSOARG00000003890	TAT		4_22692-5p(mml-miR-612)	ENSOARG00000014094	ADRM1
oar-miR-143	ENSOARG00000013278	DCAF7		4_22692-5p(mml-miR-612)	ENSOARG00000004117	OXSM
oar-miR-143	ENSOARG00000016378	FEM1C		4_22692-5p(mml-miR-612)	ENSOARG00000018378	FAM3C
oar-miR-143	ENSOARG00000012692	MOGS		4_22692-5p(mml-miR-612)	ENSOARG00000016378	FEM1C
oar-miR-143	ENSOARG00000018006	TRIM4		4_22692-5p(mml-miR-612)	ENSOARG00000013738	ADCK5
oar-miR-143	ENSOARG00000019970	LRRK2		4_22692-5p(mml-miR-612)	ENSOARG00000007801	C1orf234
oar-miR-143	ENSOARG00000010376			4_22692-5p(mml-miR-612)	ENSOARG00000002559
oar-miR-143	ENSOARG00000014994	TMED3		4_22692-5p(mml-miR-612)	ENSOARG00000002690	C16orf70
oar-miR-181a	ENSOARG00000020405	WDFY1		4_22692-5p(mml-miR-612)	ENSOARG00000004815
oar-miR-181a	ENSOARG00000011247			4_22692-5p(mml-miR-612)	ENSOARG00000012993	MS4A5
oar-miR-181a	ENSOARG00000004590	DAP3		4_22692-5p(mml-miR-612)	ENSOARG00000016155	ZMYND11
oar-miR-181a	ENSOARG00000003701	MBNL1		4_22692-5p(mml-miR-612)	ENSOARG00000003718	MAPK3
oar-miR-181a	ENSOARG00000014106	SH3GL2		4_22692-5p(mml-miR-612)	ENSOARG00000013369	REV1
oar-miR-181a	ENSOARG00000014351	ATP9A		4_22692-5p(mml-miR-612)	ENSOARG00000006993	RASSF7
oar-miR-181a	ENSOARG00000019050	NCF4		4_22692-5p(mml-miR-612)	ENSOARG00000010539	HIF3A
oar-miR-181a	ENSOARG00000018472	NOBOX		4_22692-5p(mml-miR-612)	ENSOARG00000010539	HIF3A
oar-miR-181a	ENSOARG00000013012	ZZZ3		4_22692-5p(mml-miR-612)	ENSOARG00000018325	GRHL2
oar-miR-181a	ENSOARG00000011638	TNFRSF21		4_22692-5p(mml-miR-612)	ENSOARG00000020629	ITGA10
oar-miR-181a	ENSOARG00000021052	TDRKH		4_22692-5p(mml-miR-612)	ENSOARG00000014922	PNOC
oar-miR-181a	ENSOARG00000019554	ARID2		4_22692-5p(mml-miR-612)	ENSOARG00000003421	LAP3
oar-miR-181a	ENSOARG00000016037	CRAMP1L		4_22692-5p(mml-miR-612)	ENSOARG00000014641	RNF17
oar-miR-181a	ENSOARG00000016112	NRBP2		1_2502-3p(hsa-miR-6845-3p)	ENSOARG00000018264	C2orf54
oar-miR-181a	ENSOARG00000001485	METAP1D		1_2502-3p(hsa-miR-6845-3p)	ENSOARG00000016384	CDK14
oar-miR-181a	ENSOARG00000012569	PRAME		1_2502-3p(hsa-miR-6845-3p)	ENSOARG00000002234	SLC2A3
oar-miR-181a	ENSOARG00000014098	ATAD1		1_2502-3p(hsa-miR-6845-3p)	ENSOARG00000000345	GRAMD1B
oar-miR-181a	ENSOARG00000012172	ZNF330		1_2502-3p(hsa-miR-6845-3p)	ENSOARG00000006067	TMEM57
oar-miR-181a	ENSOARG00000005467	ZIC4		1_2502-3p(hsa-miR-6845-3p)	ENSOARG00000000142	HSPA8
oar-miR-181a	ENSOARG00000013906	TCEA1		1_2502-3p(hsa-miR-6845-3p)	ENSOARG00000010217	FHAD1
oar-miR-181a	ENSOARG00000001606	PCDH12		1_2502-3p(hsa-miR-6845-3p)	ENSOARG00000016288
oar-miR-181a	ENSOARG00000002203			1_2502-3p(hsa-miR-6845-3p)	ENSOARG00000015572
oar-miR-181a	ENSOARG00000013278	DCAF7		1_2502-3p(hsa-miR-6845-3p)	ENSOARG00000005237	SEC61A1
oar-miR-181a	ENSOARG00000004306	CEP89		1_2502-3p(hsa-miR-6845-3p)	ENSOARG00000005601	RNF167
oar-miR-181a	ENSOARG00000014849	NEDD9		1_2502-3p(hsa-miR-6845-3p)	ENSOARG00000002690	C16orf70
oar-miR-181a	ENSOARG00000016621	TSTA3		1_2502-3p(hsa-miR-6845-3p)	ENSOARG00000011723	AADACL3
oar-miR-181a	ENSOARG00000019690	TTLL4		1_2502-3p(hsa-miR-6845-3p)	ENSOARG00000001532	TMEM165
oar-miR-181a	ENSOARG00000019690	TTLL4		1_2502-3p(hsa-miR-6845-3p)	ENSOARG00000014674	SCD
oar-miR-181a	ENSOARG00000001724	ZNF174		1_2502-3p(hsa-miR-6845-3p)	ENSOARG00000019818	MAGI3
oar-miR-181a	ENSOARG00000016894	SEMA3C		1_2502-3p(hsa-miR-6845-3p)	ENSOARG00000014642
oar-miR-181a	ENSOARG00000007474			1_2502-3p(hsa-miR-6845-3p)	ENSOARG00000019216	EMC9
oar-miR-181a	ENSOARG00000014998	ZNF432		1_2502-3p(hsa-miR-6845-3p)	ENSOARG00000016752	COL4A3BP
oar-miR-181a	ENSOARG00000003701	MBNL1		1_2502-3p(hsa-miR-6845-3p)	ENSOARG00000001185	ARFGEF1
oar-miR-181a	ENSOARG00000005848	ECH1		1_2502-3p(hsa-miR-6845-3p)	ENSOARG00000020629	ITGA10
oar-miR-181a	ENSOARG00000012548			1_2502-3p(hsa-miR-6845-3p)	ENSOARG00000000518
oar-miR-181a	ENSOARG00000012765			1_2502-3p(hsa-miR-6845-3p)	ENSOARG00000008738	SCRN1
oar-miR-181a	ENSOARG00000011858	METTL11B		1_2502-3p(hsa-miR-6845-3p)	ENSOARG00000001994	GPR83
oar-miR-181a	ENSOARG00000013394	KCTD20		1_2502-3p(hsa-miR-6845-3p)	ENSOARG00000017786	USE1
oar-miR-181a	ENSOARG00000013489	ATP6V1E1		1_2502-3p(hsa-miR-6845-3p)	ENSOARG00000001102	KIF2C
oar-miR-181a	ENSOARG00000012139	STOML2		1_2502-3p(hsa-miR-6845-3p)	ENSOARG00000004269	TOP2B
oar-miR-181a	ENSOARG00000008696	GOPC		1_2502-3p(hsa-miR-6845-3p)	ENSOARG00000005880	LY6G6D
oar-miR-181a	ENSOARG00000002901			1_2502-3p(hsa-miR-6845-3p)	ENSOARG00000013342	BCL2L12
oar-miR-181a	ENSOARG00000011373	MIDN		1_2502-3p(hsa-miR-6845-3p)	ENSOARG00000018325	GRHL2
oar-miR-370-3p	ENSOARG00000005601	RNF167		1_2502-3p(hsa-miR-6845-3p)	ENSOARG00000004117	OXSM
oar-miR-370-3p	ENSOARG00000014321	TOP2A		1_2502-3p(hsa-miR-6845-3p)	ENSOARG00000017163
oar-miR-370-3p	ENSOARG00000007056	NUP214		1_2502-3p(hsa-miR-6845-3p)	ENSOARG00000013738	ADCK5
oar-miR-370-3p	ENSOARG00000008032			1_1288-3p(mmu-miR-6938-3p)	ENSOARG00000014094	ADRM1
oar-miR-370-3p	ENSOARG00000000314			1_1288-3p(mmu-miR-6938-3p)	ENSOARG00000013342	BCL2L12
oar-miR-370-3p	ENSOARG00000002776	ZNF619		1_1288-3p(mmu-miR-6938-3p)	ENSOARG00000020815	CHRNG
oar-miR-370-3p	ENSOARG00000018751	KDM8		1_1288-3p(mmu-miR-6938-3p)	ENSOARG00000006080	SDF4
oar-miR-370-3p	ENSOARG00000018211			1_1288-3p(mmu-miR-6938-3p)	ENSOARG00000017163
oar-miR-370-3p	ENSOARG00000005237	SEC61A1		1_1288-3p(mmu-miR-6938-3p)	ENSOARG00000006907	CDH2
oar-miR-370-3p	ENSOARG00000019752			1_1288-3p(mmu-miR-6938-3p)	ENSOARG00000010103	ENTPD4
oar-miR-370-3p	ENSOARG00000003421	LAP3		1_1288-3p(mmu-miR-6938-3p)	ENSOARG00000000042	CYP2E1
oar-miR-370-3p	ENSOARG00000013345	TLE6		1_1288-3p(mmu-miR-6938-3p)	ENSOARG00000000142	HSPA8
oar-miR-370-3p	ENSOARG00000014094	ADRM1		1_1288-3p(mmu-miR-6938-3p)	ENSOARG00000007760	EDEM1
oar-miR-370-3p	ENSOARG00000013768	COPRS		1_1288-3p(mmu-miR-6938-3p)	ENSOARG00000018783	RPP40
oar-miR-370-3p	ENSOARG00000016729	KIAA0825		1_1288-3p(mmu-miR-6938-3p)	ENSOARG00000018783	RPP40
oar-miR-370-3p	ENSOARG00000000230	SKI		1_1288-3p(mmu-miR-6938-3p)	ENSOARG00000006478	KIAA1958
oar-miR-370-3p	ENSOARG00000013739	TUBA8		1_1288-3p(mmu-miR-6938-3p)	ENSOARG00000011589	NDUFS7
oar-miR-370-3p	ENSOARG00000008962	MAMLD1		1_1288-3p(mmu-miR-6938-3p)	ENSOARG00000001404
oar-miR-370-3p	ENSOARG00000003734	SLC50A1		1_1288-3p(mmu-miR-6938-3p)	ENSOARG00000004750	LHX3
oar-miR-370-3p	ENSOARG00000001026	SLC13A5		1_1288-3p(mmu-miR-6938-3p)	ENSOARG00000012566	ACOT7
oar-miR-370-3p	ENSOARG00000001222			1_1288-3p(mmu-miR-6938-3p)	ENSOARG00000007771	SEMA4D
oar-miR-370-3p	ENSOARG00000009224	NEK3		1_1288-3p(mmu-miR-6938-3p)	ENSOARG00000003901
oar-miR-370-3p	ENSOARG00000014703	MYL10		1_1288-3p(mmu-miR-6938-3p)	ENSOARG00000014926	GPR133
oar-miR-370-3p	ENSOARG00000014973	GPD1L		1_1288-3p(mmu-miR-6938-3p)	ENSOARG00000014926	GPR133
oar-miR-370-3p	ENSOARG00000006504	IDH3G		1_1288-3p(mmu-miR-6938-3p)	ENSOARG00000018325	GRHL2
oar-miR-370-3p	ENSOARG00000002545	EPB41		1_1288-3p(mmu-miR-6938-3p)	ENSOARG00000003878	DYM
oar-miR-370-3p	ENSOARG00000017283	TSC2		1_1288-3p(mmu-miR-6938-3p)	ENSOARG00000019216	EMC9
oar-miR-370-3p	ENSOARG00000011353	NAGK		1_1288-3p(mmu-miR-6938-3p)	ENSOARG00000013929	ABCG4
oar-miR-370-3p	ENSOARG00000011589	NDUFS7		1_1288-3p(mmu-miR-6938-3p)	ENSOARG00000004610	SLC1A6
oar-miR-370-3p	ENSOARG00000007822	F10		1_1288-3p(mmu-miR-6938-3p)	ENSOARG00000021001	FGF7
oar-miR-370-3p	ENSOARG00000006495	ATP1B3		1_1288-3p(mmu-miR-6938-3p)	ENSOARG00000001532	TMEM165
oar-miR-370-3p	ENSOARG00000019445	TRAC		15_9130-3p(mmu-miR-326-3p)	ENSOARG00000018325	GRHL2
oar-miR-370-3p	ENSOARG00000013674	RBM10		15_9130-3p(mmu-miR-326-3p)	ENSOARG00000006080	SDF4
oar-miR-370-3p	ENSOARG00000005475	KLC4		15_9130-3p(mmu-miR-326-3p)	ENSOARG00000002690	C16orf70
oar-miR-370-3p	ENSOARG00000019690	TTLL4		15_9130-3p(mmu-miR-326-3p)	ENSOARG00000013893	MGARP
oar-miR-370-3p	ENSOARG00000019690	TTLL4		15_9130-3p(mmu-miR-326-3p)	ENSOARG00000014094	ADRM1
oar-miR-370-3p	ENSOARG00000013611	JAM3		15_9130-3p(mmu-miR-326-3p)	ENSOARG00000001095	INTS3
oar-miR-370-3p	ENSOARG00000015819	LETM1		15_9130-3p(mmu-miR-326-3p)	ENSOARG00000010217	FHAD1
oar-miR-370-3p	ENSOARG00000005736	GLG1		15_9130-3p(mmu-miR-326-3p)	ENSOARG00000000345	GRAMD1B
oar-miR-370-3p	ENSOARG00000005490	SLC30A2		15_9130-3p(mmu-miR-326-3p)	ENSOARG00000007406	ATXN7L3
oar-miR-370-3p	ENSOARG00000017782	MAFG		15_9130-3p(mmu-miR-326-3p)	ENSOARG00000014642
oar-miR-370-3p	ENSOARG00000002357	TUFM		15_9130-3p(mmu-miR-326-3p)	ENSOARG00000013929	ABCG4
oar-miR-370-3p	ENSOARG00000016866	FGF8		15_9130-3p(mmu-miR-326-3p)	ENSOARG00000015572
oar-miR-370-3p	ENSOARG00000002015	XAB2		15_9130-3p(mmu-miR-326-3p)	ENSOARG00000018264	C2orf54
oar-miR-370-3p	ENSOARG00000003010			15_9130-3p(mmu-miR-326-3p)	ENSOARG00000008206	CENPN
oar-miR-370-3p	ENSOARG00000019775	CCDC108		15_9130-3p(mmu-miR-326-3p)	ENSOARG00000001499	ADCK3
oar-miR-370-3p	ENSOARG00000000709			15_9130-3p(mmu-miR-326-3p)	ENSOARG00000012134	B4GALNT3
oar-miR-370-3p	ENSOARG00000001849	CDH5		15_9130-3p(mmu-miR-326-3p)	ENSOARG00000019517	CHI3L2
oar-miR-370-3p	ENSOARG00000001849	CDH5		15_9130-3p(mmu-miR-326-3p)	ENSOARG00000020812	PAX8
oar-miR-370-3p	ENSOARG00000004550	CCDC105		15_9130-3p(mmu-miR-326-3p)	ENSOARG00000007822	F10
oar-miR-370-3p	ENSOARG00000016516	C17orf62		15_9130-3p(mmu-miR-326-3p)	ENSOARG00000021022	SNX27
oar-miR-370-3p	ENSOARG00000006080	SDF4		15_9130-3p(mmu-miR-326-3p)	ENSOARG00000012849	CDK2AP2
oar-miR-370-3p	ENSOARG00000018459	MTG1		15_9130-3p(mmu-miR-326-3p)	ENSOARG00000006847
oar-miR-370-3p	ENSOARG00000009133	IL11RA		15_9130-3p(mmu-miR-326-3p)	ENSOARG00000006701	PLD2
oar-miR-370-3p	ENSOARG00000006019	TVP23A		15_9130-3p(mmu-miR-326-3p)	ENSOARG00000016367	RASSF1
oar-miR-370-3p	ENSOARG00000010217	FHAD1		15_9130-3p(mmu-miR-326-3p)	ENSOARG00000004084	NUB1
oar-miR-370-3p	ENSOARG00000011318	PPP1CA		15_9130-3p(mmu-miR-326-3p)	ENSOARG00000019216	EMC9
oar-miR-370-3p	ENSOARG00000020917			15_9130-3p(mmu-miR-326-3p)	ENSOARG00000015402	GALNT7
oar-miR-370-3p	ENSOARG00000010311	CIZ1		15_9130-3p(mmu-miR-326-3p)	ENSOARG00000013342	BCL2L12
oar-miR-370-3p	ENSOARG00000010829	ARHGAP35		15_9130-3p(mmu-miR-326-3p)	ENSOARG00000004117	OXSM
oar-miR-370-3p	ENSOARG00000000173	GML		13_6362-5p(gga-miR-1686)	ENSOARG00000017163
oar-miR-370-3p	ENSOARG00000003140	USP43		13_6362-5p(gga-miR-1686)	ENSOARG00000003591	NFAT5
oar-miR-370-3p	ENSOARG00000010146	R3HCC1		13_6362-5p(gga-miR-1686)	ENSOARG00000005237	SEC61A1
oar-miR-370-3p	ENSOARG00000001990	DRGX		13_6362-5p(gga-miR-1686)	ENSOARG00000009557	AKAP3
oar-miR-370-3p	ENSOARG00000018264	C2orf54		13_6362-5p(gga-miR-1686)	ENSOARG00000009925
oar-miR-370-3p	ENSOARG00000017408	SLC44A3		13_6362-5p(gga-miR-1686)	ENSOARG00000008206	CENPN
oar-miR-370-3p	ENSOARG00000008614	PHLDB3		13_6362-5p(gga-miR-1686)	ENSOARG00000013929	ABCG4
oar-miR-370-3p	ENSOARG00000014725	APLP2		13_6362-5p(gga-miR-1686)	ENSOARG00000014642
oar-miR-370-3p	ENSOARG00000000505			13_6362-5p(gga-miR-1686)	ENSOARG00000008704	ASAH1
oar-miR-370-3p	ENSOARG00000018635	DZANK1		13_6362-5p(gga-miR-1686)	ENSOARG00000019323	NUP50
oar-miR-370-3p	ENSOARG00000006163	BBS9		13_6362-5p(gga-miR-1686)	ENSOARG00000018264	C2orf54
oar-miR-370-3p	ENSOARG00000018545	UBE2T		13_6362-5p(gga-miR-1686)	ENSOARG00000014641	RNF17
oar-miR-370-3p	ENSOARG00000019416	METTL20		13_6362-5p(gga-miR-1686)	ENSOARG00000004117	OXSM
oar-miR-370-3p	ENSOARG00000018754			13_6362-5p(gga-miR-1686)	ENSOARG00000006080	SDF4
oar-miR-370-3p	ENSOARG00000000386	SLC22A6		13_6362-5p(gga-miR-1686)	ENSOARG00000011723	AADACL3
oar-miR-370-3p	ENSOARG00000009543	UCKL1		13_6362-5p(gga-miR-1686)	ENSOARG00000002690	C16orf70
oar-miR-370-3p	ENSOARG00000020873	RNF19B		13_6362-5p(gga-miR-1686)	ENSOARG00000004610	SLC1A6
oar-miR-370-3p	ENSOARG00000002078			13_6362-5p(gga-miR-1686)	ENSOARG00000002559
oar-miR-370-3p	ENSOARG00000003185	CANX		13_6362-5p(gga-miR-1686)	ENSOARG00000014094	ADRM1
oar-miR-370-3p	ENSOARG00000006648	SLFN14		13_6362-5p(gga-miR-1686)	ENSOARG00000019216	EMC9
oar-miR-370-3p	ENSOARG00000000386	SLC22A6		13_6362-5p(gga-miR-1686)	ENSOARG00000020815	CHRNG
oar-miR-370-3p	ENSOARG00000013294			13_6362-5p(gga-miR-1686)	ENSOARG00000014209	DAPP1
oar-miR-370-3p	ENSOARG00000006248	SYNDIG1		13_6362-5p(gga-miR-1686)	ENSOARG00000002234	SLC2A3
oar-miR-370-3p	ENSOARG00000009319	SLC29A1		13_6362-5p(gga-miR-1686)	ENSOARG00000005601	RNF167
oar-miR-370-3p	ENSOARG00000015358	MS4A18		13_6362-5p(gga-miR-1686)	ENSOARG00000017912	CLCN1
oar-miR-370-3p	ENSOARG00000015314	AMZ2		13_6362-5p(gga-miR-1686)	ENSOARG00000017912	CLCN1
oar-miR-370-3p	ENSOARG00000013434	STRADA		13_6362-5p(gga-miR-1686)	ENSOARG00000007510	TMEM61
oar-miR-370-3p	ENSOARG00000002690	C16orf70		13_6362-5p(gga-miR-1686)	ENSOARG00000019380	PSMB5
oar-miR-370-3p	ENSOARG00000009520	BAG1		13_6362-5p(gga-miR-1686)	ENSOARG00000014868	CHKA
oar-miR-370-3p	ENSOARG00000012897	CABP1		13_6362-5p(gga-miR-1686)	ENSOARG00000016957	N4BP1
oar-miR-370-3p	ENSOARG00000019714	METTL17		13_6362-5p(gga-miR-1686)	ENSOARG00000005490	SLC30A2
oar-miR-370-3p	ENSOARG00000003718	MAPK3		13_6362-5p(gga-miR-1686)	ENSOARG00000000173	GML
oar-miR-370-3p	ENSOARG00000002429	SDF2		13_6362-5p(gga-miR-1686)	ENSOARG00000015380	DNMT1
oar-miR-370-3p	ENSOARG00000001395	TINAGL1		13_6362-5p(gga-miR-1686)	ENSOARG00000020194	MAB21L3
oar-miR-370-3p	ENSOARG00000005578	MGLL		13_6362-5p(gga-miR-1686)	ENSOARG00000007801	C1orf234
oar-miR-370-3p	ENSOARG00000006370	ASF1B		13_6362-5p(gga-miR-1686)	ENSOARG00000000042	CYP2E1
oar-miR-370-3p	ENSOARG00000011811	STEAP4		13_6362-5p(gga-miR-1686)	ENSOARG00000009922	C12orf4
oar-miR-370-3p	ENSOARG00000005692	PAQR6		13_6362-5p(gga-miR-1686)	ENSOARG00000019775	CCDC108
oar-miR-370-3p	ENSOARG00000004836	CTDSP2		4_22815-3p	ENSOARG00000011088
oar-miR-370-3p	ENSOARG00000007406	ATXN7L3		4_22815-3p	ENSOARG00000001010	EXOC6
oar-miR-370-3p	ENSOARG00000015076	SMG6		4_22815-3p	ENSOARG00000001010	EXOC6
oar-miR-370-3p	ENSOARG00000015076	SMG6		4_22815-3p	ENSOARG00000014856
oar-miR-370-3p	ENSOARG00000005778	SMG5		4_22815-3p	ENSOARG00000013086	MCM3AP
oar-miR-370-3p	ENSOARG00000008454			4_22815-3p	ENSOARG00000015834	IFT140
oar-miR-370-3p	ENSOARG00000000473	GPR114		4_22815-3p	ENSOARG00000005466	TRIM63
oar-miR-370-3p	ENSOARG00000010943	MMP19		4_22815-3p	ENSOARG00000013440	IFI44
oar-miR-370-3p	ENSOARG00000002234	SLC2A3		4_22815-3p	ENSOARG00000008540	ACOX1
oar-miR-370-3p	ENSOARG00000002236	STXBP2		4_22815-3p	ENSOARG00000008540	ACOX1
oar-miR-370-3p	ENSOARG00000002747			4_22815-3p	ENSOARG00000020013	AMPD1
oar-miR-370-3p	ENSOARG00000014285	MPHOSPH8		4_22815-3p	ENSOARG00000000681	SCN3B
oar-miR-370-3p	ENSOARG00000007549	LPAR2		4_22815-3p	ENSOARG00000006907	CDH2
oar-miR-370-3p	ENSOARG00000005952	DTX3		4_22815-3p	ENSOARG00000010217	FHAD1
oar-miR-370-3p	ENSOARG00000004750	LHX3		4_22815-3p	ENSOARG00000020674	FXR1
oar-miR-370-3p	ENSOARG00000013363	LRPAP1		4_22815-3p	ENSOARG00000000142	HSPA8
oar-miR-370-3p	ENSOARG00000001339			4_22815-3p	ENSOARG00000020815	CHRNG
oar-miR-370-3p	ENSOARG00000019218	CYTH4		4_22815-3p	ENSOARG00000017980	VWA9
oar-miR-370-3p	ENSOARG00000020164	HSPBAP1		4_22815-3p	ENSOARG00000002631
oar-miR-370-3p	ENSOARG00000020164	HSPBAP1		4_22815-3p	ENSOARG00000013188	IFNAR1E
oar-miR-370-3p	ENSOARG00000010076			4_22815-3p	ENSOARG00000016110	BRIP1
oar-miR-370-3p	ENSOARG00000007766	MYO1A		X_29384-3p(hsa-miR-1278)	ENSOARG00000005601	RNF167
oar-miR-370-3p	ENSOARG00000015687	C15orf26		X_29384-3p(hsa-miR-1278)	ENSOARG00000016384	CDK14
oar-miR-370-3p	ENSOARG00000004541	CINP		X_29384-3p(hsa-miR-1278)	ENSOARG00000019216	EMC9
oar-miR-370-3p	ENSOARG00000003433	PSMC1		X_29384-3p(hsa-miR-1278)	ENSOARG00000008206	CENPN
oar-miR-370-3p	ENSOARG00000020101	EIF2AK4		X_29384-3p(hsa-miR-1278)	ENSOARG00000009922	C12orf4
oar-miR-370-3p	ENSOARG00000000405	PPP1R16B		X_29384-3p(hsa-miR-1278)	ENSOARG00000002690	C16orf70
oar-miR-370-3p	ENSOARG00000000405	PPP1R16B		X_29384-3p(hsa-miR-1278)	ENSOARG00000003342	NFATC3
oar-miR-370-3p	ENSOARG00000002132	ATP2A1		X_29384-3p(hsa-miR-1278)	ENSOARG00000017994	LNPEP
oar-miR-370-3p	ENSOARG00000015062	SEC31B		X_29384-3p(hsa-miR-1278)	ENSOARG00000018955	NFAM1
oar-miR-370-3p	ENSOARG00000012236	RNF150		X_29384-3p(hsa-miR-1278)	ENSOARG00000018955	NFAM1
oar-miR-370-3p	ENSOARG00000012917	RECQL4		X_29384-3p(hsa-miR-1278)	ENSOARG00000014351	ATP9A
oar-miR-370-3p	ENSOARG00000001982	AICDA		X_29384-3p(hsa-miR-1278)	ENSOARG00000010138	WDR18
oar-miR-370-3p	ENSOARG00000007594	MCF2L		X_29384-3p(hsa-miR-1278)	ENSOARG00000018336	TMBIM6
oar-miR-370-3p	ENSOARG00000000341	RNPEP		X_29384-3p(hsa-miR-1278)	ENSOARG00000019597
oar-miR-370-3p	ENSOARG00000007135			X_29384-3p(hsa-miR-1278)	ENSOARG00000015201	TAF1B
oar-miR-370-3p	ENSOARG00000000142	HSPA8		X_29384-3p(hsa-miR-1278)	ENSOARG00000004143	ALDOA
oar-miR-370-3p	ENSOARG00000007900	LRRC63		X_29384-3p(hsa-miR-1278)	ENSOARG00000004577	INPPL1
oar-miR-370-3p	ENSOARG00000008151	ORAI3		X_29384-3p(hsa-miR-1278)	ENSOARG00000006907	CDH2
oar-miR-370-3p	ENSOARG00000021084	MAPK1IP1L		X_29384-3p(hsa-miR-1278)	ENSOARG00000010103	ENTPD4
oar-miR-370-3p	ENSOARG00000016555			X_29384-3p(hsa-miR-1278)	ENSOARG00000003421	LAP3
oar-miR-370-3p	ENSOARG00000016365	DEPTOR		X_29384-3p(hsa-miR-1278)	ENSOARG00000000345	GRAMD1B
oar-miR-370-3p	ENSOARG00000000253	CHRNA1		X_29384-3p(hsa-miR-1278)	ENSOARG00000004117	OXSM
oar-miR-370-3p	ENSOARG00000001606	PCDH12		X_29384-3p(hsa-miR-1278)	ENSOARG00000018264	C2orf54
oar-miR-370-3p	ENSOARG00000010782	MAP2K2		13_7090-3p(bta-miR-2285s)	ENSOARG00000015989	MPHOSPH10
oar-miR-370-3p	ENSOARG00000005987	SUN1		13_7090-3p(bta-miR-2285s)	ENSOARG00000008967	SLAMF7
oar-miR-370-3p	ENSOARG00000011329	TMEM59L		13_7090-3p(bta-miR-2285s)	ENSOARG00000008967	SLAMF7
oar-miR-370-3p	ENSOARG00000007081	THADA		13_7090-3p(bta-miR-2285s)	ENSOARG00000012824	GRPR
oar-miR-370-3p	ENSOARG00000002540	PGC		13_7090-3p(bta-miR-2285s)	ENSOARG00000009133	IL11RA
oar-miR-370-3p	ENSOARG00000004084	NUB1		13_7090-3p(bta-miR-2285s)	ENSOARG00000019557	CTDSP1
oar-miR-370-3p	ENSOARG00000004117	OXSM		13_7090-3p(bta-miR-2285s)	ENSOARG00000021008	SECISBP2L
oar-miR-370-3p	ENSOARG00000007851	PRKAA2		13_7090-3p(bta-miR-2285s)	ENSOARG00000010725
oar-miR-370-3p	ENSOARG00000007851	PRKAA2		13_7090-3p(bta-miR-2285s)	ENSOARG00000011113	MEIS3
oar-miR-370-3p	ENSOARG00000000598			13_7090-3p(bta-miR-2285s)	ENSOARG00000011113	MEIS3
oar-miR-370-3p	ENSOARG00000020445	KCMF1		13_7090-3p(bta-miR-2285s)	ENSOARG00000004501	PCSK7
oar-miR-370-3p	ENSOARG00000020445	KCMF1		13_7090-3p(bta-miR-2285s)	ENSOARG00000010414	GHITM
oar-miR-370-3p	ENSOARG00000012954	CA2		13_7090-3p(bta-miR-2285s)	ENSOARG00000000142	HSPA8
oar-miR-370-3p	ENSOARG00000010793	MIF4GD		13_7090-3p(bta-miR-2285s)	ENSOARG00000002631
oar-miR-370-3p	ENSOARG00000008209	FNBP1		13_7090-3p(bta-miR-2285s)	ENSOARG00000020815	CHRNG
oar-miR-370-3p	ENSOARG00000011553	MFAP2		13_7090-3p(bta-miR-2285s)	ENSOARG00000006907	CDH2
oar-miR-370-3p	ENSOARG00000014254	RPUSD1		13_7090-3p(bta-miR-2285s)	ENSOARG00000010217	FHAD1
oar-miR-370-3p	ENSOARG00000011723	AADACL3		13_7090-3p(bta-miR-2285s)	ENSOARG00000017980	VWA9
oar-miR-370-3p	ENSOARG00000005054	SETD2		X_28699-5p	ENSOARG00000001532	TMEM165
oar-miR-370-3p	ENSOARG00000009686	ADAMTS4		X_28699-5p	ENSOARG00000008554	SLC25A33
oar-miR-370-3p	ENSOARG00000019579			X_28699-5p	ENSOARG00000013447	SYCE1
oar-miR-370-3p	ENSOARG00000003238	GNPAT		X_28699-5p	ENSOARG00000015972	ACBD5
oar-miR-370-3p	ENSOARG00000009340	TMEM86A		X_28699-5p	ENSOARG00000013497
oar-miR-370-3p	ENSOARG00000009692			X_28699-5p	ENSOARG00000019118	TEX33
oar-miR-370-3p	ENSOARG00000006933	RSF1		X_28699-5p	ENSOARG00000000952	SEC23B
oar-miR-370-3p	ENSOARG00000004442	PCCA		X_28699-5p	ENSOARG00000009604	NDC80
oar-miR-370-3p	ENSOARG00000010603	VSIG2		X_28699-5p	ENSOARG00000009541
oar-miR-370-3p	ENSOARG00000020194	MAB21L3		X_28699-5p	ENSOARG00000014594
oar-miR-370-3p	ENSOARG00000018189	FAIM2		X_28699-5p	ENSOARG00000003592	LRP2
oar-miR-370-3p	ENSOARG00000001560	ARHGAP22		X_28699-5p	ENSOARG00000010025	SULT1E1
oar-miR-370-3p	ENSOARG00000013317	TBX18		X_28699-5p	ENSOARG00000020485	RHBDD1
oar-miR-370-3p	ENSOARG00000009840	PIP4K2B		X_28699-5p	ENSOARG00000008530	UHRF1
oar-miR-370-3p	ENSOARG00000019278	THTPA		X_28699-5p	ENSOARG00000003592	LRP2
oar-miR-370-3p	ENSOARG00000016131			X_28699-5p	ENSOARG00000002990	GZMB
oar-miR-370-3p	ENSOARG00000003701	MBNL1		X_28699-5p	ENSOARG00000017110	PIGG
oar-miR-370-3p	ENSOARG00000006733			X_28699-5p	ENSOARG00000011105
oar-miR-370-3p	ENSOARG00000000836	HDAC3		X_28699-5p	ENSOARG00000017253	ANKRD33
oar-miR-370-3p	ENSOARG00000013853	NARFL		X_28699-5p	ENSOARG00000013619	DKK1
oar-miR-370-3p	ENSOARG00000003707			X_28699-5p	ENSOARG00000019193
oar-miR-370-3p	ENSOARG00000011861			X_28699-5p	ENSOARG00000003737
oar-miR-370-3p	ENSOARG00000006773	ZNF689		X_28699-5p	ENSOARG00000008107
oar-miR-370-3p	ENSOARG00000006474	GLRB		X_28699-5p	ENSOARG00000000152
oar-miR-370-3p	ENSOARG00000006474	GLRB		X_28699-5p	ENSOARG00000010762
oar-miR-370-3p	ENSOARG00000008574	RASGRP2		X_28699-5p	ENSOARG00000020335
oar-miR-370-3p	ENSOARG00000001592			X_28699-5p	ENSOARG00000017610	GABRR3
oar-miR-370-3p	ENSOARG00000005531	USP5		X_28699-5p	ENSOARG00000014524
oar-miR-370-3p	ENSOARG00000008262	SCN2B		X_28699-5p	ENSOARG00000004688
oar-miR-370-3p	ENSOARG00000008438	GM2A		X_28699-5p	ENSOARG00000020060	PABPC4
oar-miR-370-3p	ENSOARG00000011254	NDUFAF5		X_28699-5p	ENSOARG00000006971	SERPINB10
oar-miR-370-3p	ENSOARG00000007604	DAPL1		X_28699-5p	ENSOARG00000017987	TBC1D23
oar-miR-370-3p	ENSOARG00000017633	ALG13		X_28699-5p	ENSOARG00000001546	NAA10
oar-miR-370-3p	ENSOARG00000011559	GRPEL1		X_28699-5p	ENSOARG00000015005
oar-miR-370-3p	ENSOARG00000013077	FAM134B		X_28699-5p	ENSOARG00000016118
oar-miR-370-3p	ENSOARG00000014341	DDX24		X_28699-5p	ENSOARG00000013517
oar-miR-370-3p	ENSOARG00000014862	OGDH		X_28699-5p	ENSOARG00000020410	ZMYND12
oar-miR-370-3p	ENSOARG00000020591	EPB42		X_28699-5p	ENSOARG00000006971	SERPINB10
oar-miR-370-3p	ENSOARG00000016618	RAP1GAP2		X_28699-5p	ENSOARG00000009659	EPHX2
oar-miR-370-3p	ENSOARG00000004410			X_28699-5p	ENSOARG00000017987	TBC1D23
oar-miR-370-3p	ENSOARG00000012500	ZNFX1		X_28699-5p	ENSOARG00000015071
oar-miR-370-3p	ENSOARG00000004269	TOP2B		X_28699-5p	ENSOARG00000016639
oar-miR-370-3p	ENSOARG00000003306	DHRS7C		X_28699-5p	ENSOARG00000020667	FCGR1A
oar-miR-370-3p	ENSOARG00000011796	GPS2		X_28699-5p	ENSOARG00000000314
oar-miR-370-3p	ENSOARG00000002559			X_28699-5p	ENSOARG00000010332	SH2D4B
oar-miR-370-3p	ENSOARG00000013903	STAT1		X_28699-5p	ENSOARG00000008445
oar-miR-370-3p	ENSOARG00000006441	SERPINB12		X_28699-5p	ENSOARG00000008929	RFX6
oar-miR-370-3p	ENSOARG00000007446			X_28699-5p	ENSOARG00000013503
oar-miR-370-3p	ENSOARG00000019841	PHTF1		X_28699-5p	ENSOARG00000014200
oar-miR-370-3p	ENSOARG00000005348	SUN5		X_28699-5p	ENSOARG00000003878	DYM
oar-miR-370-3p	ENSOARG00000015774	DIP2C		X_28699-5p	ENSOARG00000006907	CDH2
oar-miR-370-3p	ENSOARG00000015774	DIP2C		X_28699-5p	ENSOARG00000018091	LPCAT2
oar-miR-370-3p	ENSOARG00000013374	CAPN5		X_28699-5p	ENSOARG00000020815	CHRNG
oar-miR-370-3p	ENSOARG00000002959	FSCN1		X_28699-5p	ENSOARG00000014209	DAPP1
oar-miR-370-3p	ENSOARG00000014351	ATP9A		X_28699-5p	ENSOARG00000002631
oar-miR-370-3p	ENSOARG00000009675	HOXA10		X_28699-5p	ENSOARG00000004117	OXSM
oar-miR-370-3p	ENSOARG00000016621	TSTA3		X_28699-5p	ENSOARG00000003421	LAP3
oar-miR-370-3p	ENSOARG00000006478	KIAA1958		X_28699-5p	ENSOARG00000013188	IFNAR1E
oar-miR-370-3p	ENSOARG00000002121			2_14247-5p(bmo-miR-3235)	ENSOARG00000016378	FEM1C
oar-miR-370-3p	ENSOARG00000013291	IFI30		2_14247-5p(bmo-miR-3235)	ENSOARG00000019130
oar-miR-370-3p	ENSOARG00000018718	FARS2		2_14247-5p(bmo-miR-3235)	ENSOARG00000000230	SKI
oar-miR-370-3p	ENSOARG00000018955	NFAM1		2_14247-5p(bmo-miR-3235)	ENSOARG00000019692	MLC1
oar-miR-370-3p	ENSOARG00000016897	TRPV2		2_14247-5p(bmo-miR-3235)	ENSOARG00000006043	LRRC20
oar-miR-370-3p	ENSOARG00000012373	ADAM19		2_14247-5p(bmo-miR-3235)	ENSOARG00000010809	DVL2
oar-miR-370-3p	ENSOARG00000011109	EEF2		2_14247-5p(bmo-miR-3235)	ENSOARG00000009857	ERCC2
oar-miR-370-3p	ENSOARG00000009557	AKAP3		2_14247-5p(bmo-miR-3235)	ENSOARG00000009308
oar-miR-370-3p	ENSOARG00000013334	NOL7		2_14247-5p(bmo-miR-3235)	ENSOARG00000010762
oar-miR-370-3p	ENSOARG00000004577	INPPL1		2_14247-5p(bmo-miR-3235)	ENSOARG00000020815	CHRNG
oar-miR-370-3p	ENSOARG00000010002	ADAMDEC1		2_14247-5p(bmo-miR-3235)	ENSOARG00000011782	SLC17A9
oar-miR-370-3p	ENSOARG00000012658	PBX3		2_14247-5p(bmo-miR-3235)	ENSOARG00000018264	C2orf54
oar-miR-370-3p	ENSOARG00000014269			2_14247-5p(bmo-miR-3235)	ENSOARG00000013342	BCL2L12
oar-miR-370-3p	ENSOARG00000012494	LNX2		2_14247-5p(bmo-miR-3235)	ENSOARG00000014642
oar-miR-370-3p	ENSOARG00000006375	FKBP15		2_14247-5p(bmo-miR-3235)	ENSOARG00000011723	AADACL3
oar-miR-370-3p	ENSOARG00000003354	FNIP2		2_14247-5p(bmo-miR-3235)	ENSOARG00000003591	NFAT5
oar-miR-370-3p	ENSOARG00000017253	ANKRD33		2_14247-5p(bmo-miR-3235)	ENSOARG00000002631
oar-miR-370-3p	ENSOARG00000002022			2_14247-5p(bmo-miR-3235)	ENSOARG00000002690	C16orf70
oar-miR-370-3p	ENSOARG00000009251	DNAI1		2_14247-5p(bmo-miR-3235)	ENSOARG00000006907	CDH2
oar-miR-370-3p	ENSOARG00000001568	C4		2_14247-5p(bmo-miR-3235)	ENSOARG00000009925
oar-miR-370-3p	ENSOARG00000001950			12_5813-5p	ENSOARG00000014642
oar-miR-370-3p	ENSOARG00000020546	USP39		12_5813-5p	ENSOARG00000005237	SEC61A1
oar-miR-370-3p	ENSOARG00000004437	GNA12		12_5813-5p	ENSOARG00000006084	MEP1B
oar-miR-370-3p	ENSOARG00000016394	KDM3B		12_5813-5p	ENSOARG00000012734	WNT5B
oar-miR-370-3p	ENSOARG00000016394	KDM3B		12_5813-5p	ENSOARG00000006441	SERPINB12
oar-miR-370-3p	ENSOARG00000016112	NRBP2		12_5813-5p	ENSOARG00000018318	RANBP1
oar-miR-370-3p	ENSOARG00000014900	CCDC154		12_5813-5p	ENSOARG00000003635	FBXW11
oar-miR-370-3p	ENSOARG00000002393	ZDHHC4		12_5813-5p	ENSOARG00000009735	SLC43A1
oar-miR-370-3p	ENSOARG00000012569	PRAME		12_5813-5p	ENSOARG00000011579	MTHFSD
oar-miR-370-3p	ENSOARG00000010365	NCOA6		12_5813-5p	ENSOARG00000011579	MTHFSD
oar-miR-370-3p	ENSOARG00000011957	CD72		12_5813-5p	ENSOARG00000021063	CD69
oar-miR-370-3p	ENSOARG00000020137	COMMD1		12_5813-5p	ENSOARG00000015773	TRIM15
oar-miR-370-3p	ENSOARG00000010627	NBEA		12_5813-5p	ENSOARG00000001095	INTS3
oar-miR-370-3p	ENSOARG00000012156	PIGO		12_5813-5p	ENSOARG00000018325	GRHL2
oar-miR-370-3p	ENSOARG00000004103	PTPN13		12_5813-5p	ENSOARG00000018264	C2orf54
oar-miR-370-3p	ENSOARG00000009128	C7		12_5813-5p	ENSOARG00000001532	TMEM165
oar-miR-370-3p	ENSOARG00000010309	RSPH6A		12_5813-5p	ENSOARG00000014094	ADRM1
oar-miR-370-3p	ENSOARG00000010325	LLGL2		12_5813-5p	ENSOARG00000004117	OXSM
oar-miR-370-3p	ENSOARG00000003730	STK10		12_5813-5p	ENSOARG00000002690	C16orf70
oar-miR-370-3p	ENSOARG00000002789			12_5813-5p	ENSOARG00000019775	CCDC108
oar-miR-370-3p	ENSOARG00000015201	TAF1B		12_5813-5p	ENSOARG00000006080	SDF4
oar-miR-370-3p	ENSOARG00000005124	TRPA1		12_5813-5p	ENSOARG00000005870	PIK3R1
oar-miR-370-3p	ENSOARG00000020095			21_15769-5p	ENSOARG00000017757	CYB5D1
oar-miR-370-3p	ENSOARG00000018127	DNAJC27		21_15769-5p	ENSOARG00000018613	ALOX15B
oar-miR-370-3p	ENSOARG00000016909			21_15769-5p	ENSOARG00000005258	MCCC2
oar-miR-370-3p	ENSOARG00000007114	ELOVL7		21_15769-5p	ENSOARG00000007683	CXCL16
oar-miR-370-3p	ENSOARG00000014926	GPR133		21_15769-5p	ENSOARG00000017944
oar-miR-370-3p	ENSOARG00000012875	BLM		21_15769-5p	ENSOARG00000021052	TDRKH
oar-miR-370-3p	ENSOARG00000020467	TMEM207		21_15769-5p	ENSOARG00000012327
oar-miR-370-3p	ENSOARG00000009024	IDNK		21_15769-5p	ENSOARG00000017603
oar-miR-370-3p	ENSOARG00000000518			21_15769-5p	ENSOARG00000003377	C11orf84
oar-miR-370-3p	ENSOARG00000000490	TXLNA		21_15769-5p	ENSOARG00000015605	TRIM26
oar-miR-370-3p	ENSOARG00000006327	CST7		21_15769-5p	ENSOARG00000020674	FXR1
oar-miR-370-3p	ENSOARG00000009963			21_15769-5p	ENSOARG00000018264	C2orf54
oar-miR-370-3p	ENSOARG00000004050			21_15769-5p	ENSOARG00000017980	VWA9
oar-miR-370-3p	ENSOARG00000016216	SDAD1		21_15769-5p	ENSOARG00000018091	LPCAT2
oar-miR-370-3p	ENSOARG00000011244	RDH5		21_15769-5p	ENSOARG00000018325	GRHL2
oar-miR-370-3p	ENSOARG00000017278	JMY		21_15769-5p	ENSOARG00000019323	NUP50
oar-miR-370-3p	ENSOARG00000020835	IL1F10		21_15769-5p	ENSOARG00000017181	CCDC158
oar-miR-370-3p	ENSOARG00000006660	YAP1		21_15769-5p	ENSOARG00000016378	FEM1C
oar-miR-370-3p	ENSOARG00000010030	RAVER2		21_15769-5p	ENSOARG00000011723	AADACL3
oar-miR-370-3p	ENSOARG00000000774	EIF3A		21_15769-5p	ENSOARG00000005237	SEC61A1
oar-miR-370-3p	ENSOARG00000003582	AP5Z1		10_2689-3p	ENSOARG00000014094	ADRM1
oar-miR-370-3p	ENSOARG00000008206	CENPN		10_2689-3p	ENSOARG00000014641	RNF17
oar-miR-370-3p	ENSOARG00000001486	GATAD2B		10_2689-3p	ENSOARG00000012223	SNRPB2
oar-miR-370-3p	ENSOARG00000010065	LASP1		10_2689-3p	ENSOARG00000002559
oar-miR-370-3p	ENSOARG00000012637			10_2689-3p	ENSOARG00000002690	C16orf70
oar-miR-370-3p	ENSOARG00000001607	HSPBP1		10_2689-3p	ENSOARG00000015402	GALNT7
oar-miR-370-3p	ENSOARG00000015891	FAM168B		10_2689-3p	ENSOARG00000006080	SDF4
oar-miR-370-3p	ENSOARG00000006806	SERPINB11		10_2689-3p	ENSOARG00000004117	OXSM
oar-miR-370-3p	ENSOARG00000003375			10_2689-3p	ENSOARG00000005237	SEC61A1
oar-miR-370-3p	ENSOARG00000003457			10_2689-3p	ENSOARG00000019216	EMC9
oar-miR-370-3p	ENSOARG00000017493	2018-09-11		10_2689-3p	ENSOARG00000020979	AP4E1
oar-miR-370-3p	ENSOARG00000000042	CYP2E1		10_2689-3p	ENSOARG00000020979	AP4E1
oar-miR-370-3p	ENSOARG00000008869	FUS		10_2689-3p	ENSOARG00000007108	ARHGEF7
oar-miR-370-3p	ENSOARG00000010797			10_2689-3p	ENSOARG00000006570
oar-miR-370-3p	ENSOARG00000004708	REEP3		10_2689-3p	ENSOARG00000015660	HLA-DPB1
oar-miR-370-3p	ENSOARG00000016667	AP1M2		10_2689-3p	ENSOARG00000000505
oar-miR-370-3p	ENSOARG00000009839	MED16		10_2689-3p	ENSOARG00000018718	FARS2
oar-miR-370-3p	ENSOARG00000020740	DIS3L2		10_2689-3p	ENSOARG00000011149	AIM1
oar-miR-370-3p	ENSOARG00000019226			10_2689-3p	ENSOARG00000009017	DDOST
oar-miR-370-3p	ENSOARG00000014305	BUB1		10_2689-3p	ENSOARG00000000341	RNPEP
oar-miR-370-3p	ENSOARG00000000531			10_2689-3p	ENSOARG00000013489	ATP6V1E1
oar-miR-370-3p	ENSOARG00000019557	CTDSP1		10_2689-3p	ENSOARG00000018325	GRHL2
oar-miR-370-3p	ENSOARG00000001806	THEM6		10_2689-3p	ENSOARG00000000345	GRAMD1B
oar-miR-370-3p	ENSOARG00000008337	CAMK2G		10_2689-3p	ENSOARG00000012438	TCN1
oar-miR-370-3p	ENSOARG00000011753	GPR115		10_2689-3p	ENSOARG00000014642
oar-miR-370-3p	ENSOARG00000018498	PEX10		10_2689-3p	ENSOARG00000000042	CYP2E1
oar-miR-370-3p	ENSOARG00000017982	FAM213B		10_2813-3p	ENSOARG00000011723	AADACL3
oar-miR-370-3p	ENSOARG00000017982	FAM213B		10_2813-3p	ENSOARG00000003878	DYM
oar-miR-370-3p	ENSOARG00000008580	CNGA2		10_2813-3p	ENSOARG00000002212	TLK1
oar-miR-370-3p	ENSOARG00000014985			10_2813-3p	ENSOARG00000008634
oar-miR-370-3p	ENSOARG00000006157	RMND5B		10_2813-3p	ENSOARG00000009963
oar-miR-370-3p	ENSOARG00000002529			10_2813-3p	ENSOARG00000015775	GPT2
oar-miR-370-3p	ENSOARG00000000697	TNNT3		10_2813-3p	ENSOARG00000003888	TYR
oar-miR-370-3p	ENSOARG00000010657			10_2813-3p	ENSOARG00000001575
oar-miR-370-3p	ENSOARG00000006971	SERPINB10		10_2813-3p	ENSOARG00000006034	SIX2
oar-miR-370-3p	ENSOARG00000000480	MOCS1		10_2813-3p	ENSOARG00000001720
oar-miR-370-3p	ENSOARG00000017817	ANO1		10_2813-3p	ENSOARG00000020674	FXR1
oar-miR-370-3p	ENSOARG00000003737			10_2813-3p	ENSOARG00000020674	FXR1
oar-miR-370-3p	ENSOARG00000013838	TBRG4		10_2813-3p	ENSOARG00000002470	GNL3
oar-miR-370-3p	ENSOARG00000016037	CRAMP1L		10_2813-3p	ENSOARG00000010217	FHAD1
oar-miR-370-3p	ENSOARG00000001615	TMEM185A		10_2813-3p	ENSOARG00000003421	LAP3
oar-miR-370-3p	ENSOARG00000008331	STX4		10_2813-3p	ENSOARG00000015572
oar-miR-370-3p	ENSOARG00000014535	TRAM2		10_2813-3p	ENSOARG00000002690	C16orf70
oar-miR-370-3p	ENSOARG00000019722	PPFIBP1		10_2813-3p	ENSOARG00000006907	CDH2
oar-miR-370-3p	ENSOARG00000020383	BDH1		10_2813-3p	ENSOARG00000018264	C2orf54
oar-miR-370-3p	ENSOARG00000006611	STPG1		10_2813-3p	ENSOARG00000001499	ADCK3
oar-miR-370-3p	ENSOARG00000020485	RHBDD1		2_13812-3p	ENSOARG00000010615	CPD
oar-miR-370-3p	ENSOARG00000012172	ZNF330		2_13812-3p	ENSOARG00000006067	TMEM57
oar-miR-370-3p	ENSOARG00000003151	FOXI1		2_13812-3p	ENSOARG00000016378	FEM1C
oar-miR-370-3p	ENSOARG00000018450	ATG4A		2_13812-3p	ENSOARG00000012566	ACOT7
oar-miR-370-3p	ENSOARG00000003619			2_13812-3p	ENSOARG00000001546	NAA10
oar-miR-370-3p	ENSOARG00000002561	CFAP61		2_13812-3p	ENSOARG00000020623	PTCD3
oar-miR-370-3p	ENSOARG00000001306	GPIHBP1		2_13812-3p	ENSOARG00000005754	MEOX1
oar-miR-370-3p	ENSOARG00000009277			2_13812-3p	ENSOARG00000020591	EPB42
oar-miR-370-3p	ENSOARG00000014994	TMED3		2_13812-3p	ENSOARG00000009565	PTPN11
oar-miR-370-3p	ENSOARG00000003972			2_13812-3p	ENSOARG00000011549
oar-miR-370-3p	ENSOARG00000006301	CD4		2_13812-3p	ENSOARG00000010162	SACM1L
oar-miR-370-3p	ENSOARG00000003172	FMN2		2_13812-3p	ENSOARG00000004002	RAB7A
oar-miR-370-3p	ENSOARG00000004155	PMPCA		2_13812-3p	ENSOARG00000010733	MAGI1
oar-miR-370-3p	ENSOARG00000001534	PIEZO2		2_13812-3p	ENSOARG00000018091	LPCAT2
oar-miR-370-3p	ENSOARG00000010861	TACR3		2_13812-3p	ENSOARG00000002559
oar-miR-370-3p	ENSOARG00000000791	HEBP2		2_13812-3p	ENSOARG00000007406	ATXN7L3
oar-miR-370-3p	ENSOARG00000011026	PDSS2		2_13812-3p	ENSOARG00000011723	AADACL3
oar-miR-370-3p	ENSOARG00000008212	ITGA2		2_13812-3p	ENSOARG00000006907	CDH2
oar-miR-370-3p	ENSOARG00000000351			2_13812-3p	ENSOARG00000006080	SDF4
oar-miR-370-3p	ENSOARG00000004928			2_13812-3p	ENSOARG00000013929	ABCG4
oar-miR-370-3p	ENSOARG00000013716	NAF1		3_20667-3p(bta-miR-2361)	ENSOARG00000013342	BCL2L12
oar-miR-370-3p	ENSOARG00000000549	PTPRM		3_20667-3p(bta-miR-2361)	ENSOARG00000013929	ABCG4
oar-miR-370-3p	ENSOARG00000013032	USP33		3_20667-3p(bta-miR-2361)	ENSOARG00000009925
oar-miR-370-3p	ENSOARG00000003890	TAT		3_20667-3p(bta-miR-2361)	ENSOARG00000001532	TMEM165
oar-miR-370-3p	ENSOARG00000016379	ASNSD1		3_20667-3p(bta-miR-2361)	ENSOARG00000000345	GRAMD1B
oar-miR-370-3p	ENSOARG00000010367	PARP11		3_20667-3p(bta-miR-2361)	ENSOARG00000007406	ATXN7L3
oar-miR-370-3p	ENSOARG00000015855			3_20667-3p(bta-miR-2361)	ENSOARG00000015572
oar-miR-370-3p	ENSOARG00000005283	CDC42BPB		3_20667-3p(bta-miR-2361)	ENSOARG00000005443
oar-miR-370-3p	ENSOARG00000015574	GNPTG		3_20667-3p(bta-miR-2361)	ENSOARG00000013334	NOL7
oar-miR-370-3p	ENSOARG00000019257	C3orf52		3_20667-3p(bta-miR-2361)	ENSOARG00000018857	EAAT2
oar-miR-370-3p	ENSOARG00000011432	GINS2		3_20667-3p(bta-miR-2361)	ENSOARG00000017786	USE1
oar-miR-370-3p	ENSOARG00000011138	ZDHHC7		3_20667-3p(bta-miR-2361)	ENSOARG00000005023	PHF12
oar-miR-370-3p	ENSOARG00000011891	PLEKHG5		3_20667-3p(bta-miR-2361)	ENSOARG00000000344	PLXDC2
oar-miR-370-3p	ENSOARG00000016859	AXDND1		3_20667-3p(bta-miR-2361)	ENSOARG00000001269	STAR
oar-miR-370-3p	ENSOARG00000014666			3_20667-3p(bta-miR-2361)	ENSOARG00000006034	SIX2
oar-miR-370-3p	ENSOARG00000019071	MORC1		3_20667-3p(bta-miR-2361)	ENSOARG00000017233	GNAT3
oar-miR-370-3p	ENSOARG00000003980	SEC23IP		3_20667-3p(bta-miR-2361)	ENSOARG00000003084	RTN3
oar-miR-370-3p	ENSOARG00000005870	PIK3R1		3_20667-3p(bta-miR-2361)	ENSOARG00000003878	DYM
oar-miR-370-3p	ENSOARG00000019268	USP40		3_20667-3p(bta-miR-2361)	ENSOARG00000006907	CDH2
oar-miR-370-3p	ENSOARG00000008645	CCL28		3_20667-3p(bta-miR-2361)	ENSOARG00000002559
oar-miR-370-3p	ENSOARG00000014674	SCD		3_20667-3p(bta-miR-2361)	ENSOARG00000011723	AADACL3
oar-miR-370-3p	ENSOARG00000000910	HM13		3_20667-3p(bta-miR-2361)	ENSOARG00000000042	CYP2E1
oar-miR-370-3p	ENSOARG00000001361			3_20667-3p(bta-miR-2361)	ENSOARG00000010217	FHAD1
oar-miR-370-3p	ENSOARG00000012747	AKR1E2		20_14473-3p(mmu-miR-129-5p)	ENSOARG00000003421	LAP3
oar-miR-370-3p	ENSOARG00000018674			20_14473-3p(mmu-miR-129-5p)	ENSOARG00000011088
oar-miR-370-3p	ENSOARG00000019414	MMP14		20_14473-3p(mmu-miR-129-5p)	ENSOARG00000015572
oar-miR-370-3p	ENSOARG00000018207			20_14473-3p(mmu-miR-129-5p)	ENSOARG00000011723	AADACL3
oar-miR-370-3p	ENSOARG00000008540	ACOX1		20_14473-3p(mmu-miR-129-5p)	ENSOARG00000004501	PCSK7
oar-miR-370-3p	ENSOARG00000011224	MEP1A		20_14473-3p(mmu-miR-129-5p)	ENSOARG00000011796	GPS2
oar-miR-370-3p	ENSOARG00000008967	SLAMF7		20_14473-3p(mmu-miR-129-5p)	ENSOARG00000011796	GPS2
oar-miR-370-3p	ENSOARG00000001761	SLURP1		20_14473-3p(mmu-miR-129-5p)	ENSOARG00000006806	SERPINB11
oar-miR-370-3p	ENSOARG00000004306	CEP89		20_14473-3p(mmu-miR-129-5p)	ENSOARG00000011444	ADM
oar-miR-370-3p	ENSOARG00000001532	TMEM165		20_14473-3p(mmu-miR-129-5p)	ENSOARG00000004593
oar-miR-370-3p	ENSOARG00000013322			20_14473-3p(mmu-miR-129-5p)	ENSOARG00000006948
oar-miR-370-3p	ENSOARG00000002267	GRXCR2		20_14473-3p(mmu-miR-129-5p)	ENSOARG00000013421	IFI44L
oar-miR-370-3p	ENSOARG00000011783			20_14473-3p(mmu-miR-129-5p)	ENSOARG00000007900	LRRC63
oar-miR-370-3p	ENSOARG00000004110	LACTB2		20_14473-3p(mmu-miR-129-5p)	ENSOARG00000019722	PPFIBP1
oar-miR-370-3p	ENSOARG00000009523	SLC25A15		20_14473-3p(mmu-miR-129-5p)	ENSOARG00000016394	KDM3B
oar-miR-370-3p	ENSOARG00000002679	PPP1R9A		20_14473-3p(mmu-miR-129-5p)	ENSOARG00000016394	KDM3B
oar-miR-370-3p	ENSOARG00000005467	ZIC4		20_14473-3p(mmu-miR-129-5p)	ENSOARG00000009411	AMOTL1
oar-miR-370-3p	ENSOARG00000009770	DPYSL2		20_14473-3p(mmu-miR-129-5p)	ENSOARG00000006907	CDH2
oar-miR-370-3p	ENSOARG00000008609	AP3M1		20_14473-3p(mmu-miR-129-5p)	ENSOARG00000014642
oar-miR-370-3p	ENSOARG00000006799	ACOT8		20_14473-3p(mmu-miR-129-5p)	ENSOARG00000020815	CHRNG
oar-miR-370-3p	ENSOARG00000020276	RIMS3		20_14473-3p(mmu-miR-129-5p)	ENSOARG00000000142	HSPA8
oar-miR-370-3p	ENSOARG00000020521	GANC		20_14473-3p(mmu-miR-129-5p)	ENSOARG00000018264	C2orf54
oar-miR-370-3p	ENSOARG00000009171	EIF2S2		20_14473-3p(mmu-miR-129-5p)	ENSOARG00000019323	NUP50
oar-miR-370-3p	ENSOARG00000004423			12_5610-3p(hsa-miR-6864-5p)	ENSOARG00000002234	SLC2A3
oar-miR-370-3p	ENSOARG00000007665	USP24		12_5610-3p(hsa-miR-6864-5p)	ENSOARG00000000042	CYP2E1
oar-miR-370-3p	ENSOARG00000010930	CDCP1		12_5610-3p(hsa-miR-6864-5p)	ENSOARG00000013929	ABCG4
oar-miR-370-3p	ENSOARG00000020737	NCEH1		12_5610-3p(hsa-miR-6864-5p)	ENSOARG00000002559
oar-miR-370-3p	ENSOARG00000000913			12_5610-3p(hsa-miR-6864-5p)	ENSOARG00000001083
oar-miR-370-3p	ENSOARG00000014562	MKI67		12_5610-3p(hsa-miR-6864-5p)	ENSOARG00000001724	ZNF174
oar-miR-370-3p	ENSOARG00000019668	THRAP3		12_5610-3p(hsa-miR-6864-5p)	ENSOARG00000002470	GNL3
oar-miR-370-3p	ENSOARG00000016908			12_5610-3p(hsa-miR-6864-5p)	ENSOARG00000007160	SRP54
oar-miR-370-3p	ENSOARG00000009548	UNK		12_5610-3p(hsa-miR-6864-5p)	ENSOARG00000018827	ILKAP
oar-miR-370-3p	ENSOARG00000006091			12_5610-3p(hsa-miR-6864-5p)	ENSOARG00000010754
oar-miR-370-3p	ENSOARG00000015142	EEF1G		12_5610-3p(hsa-miR-6864-5p)	ENSOARG00000004590	DAP3
oar-miR-370-3p	ENSOARG00000019216	EMC9		12_5610-3p(hsa-miR-6864-5p)	ENSOARG00000020808	EMP1
oar-miR-370-3p	ENSOARG00000017912	CLCN1		12_5610-3p(hsa-miR-6864-5p)	ENSOARG00000008832	SIRT3
oar-miR-370-3p	ENSOARG00000017912	CLCN1		12_5610-3p(hsa-miR-6864-5p)	ENSOARG00000004050
oar-miR-370-3p	ENSOARG00000010380	CRCP		12_5610-3p(hsa-miR-6864-5p)	ENSOARG00000006907	CDH2
oar-miR-370-3p	ENSOARG00000001969	CATHL2		12_5610-3p(hsa-miR-6864-5p)	ENSOARG00000003878	DYM
oar-miR-370-3p	ENSOARG00000013278	DCAF7		12_5610-3p(hsa-miR-6864-5p)	ENSOARG00000010103	ENTPD4
oar-miR-370-3p	ENSOARG00000001389			12_5610-3p(hsa-miR-6864-5p)	ENSOARG00000016384	CDK14
oar-miR-370-3p	ENSOARG00000013653			12_5610-3p(hsa-miR-6864-5p)	ENSOARG00000019818	MAGI3
oar-miR-370-3p	ENSOARG00000001326	ATP6AP2		12_5610-3p(hsa-miR-6864-5p)	ENSOARG00000018264	C2orf54
oar-miR-370-3p	ENSOARG00000015987	GCK		12_5610-3p(hsa-miR-6864-5p)	ENSOARG00000007406	ATXN7L3
oar-miR-370-3p	ENSOARG00000002513			12_5610-3p(hsa-miR-6864-5p)	ENSOARG00000020815	CHRNG
oar-miR-370-3p	ENSOARG00000002513			12_5610-3p(hsa-miR-6864-5p)	ENSOARG00000006067	TMEM57
oar-miR-370-3p	ENSOARG00000005491	HK1		AMGL01127290.1_29664-5p	ENSOARG00000019775	CCDC108
oar-miR-370-3p	ENSOARG00000007138	CD302		AMGL01127290.1_29664-5p	ENSOARG00000005237	SEC61A1
oar-miR-370-3p	ENSOARG00000008214	PES1		AMGL01127290.1_29664-5p	ENSOARG00000015882	PPFIBP2
oar-miR-370-3p	ENSOARG00000015228	GATA4		AMGL01127290.1_29664-5p	ENSOARG00000000345	GRAMD1B
oar-miR-370-3p	ENSOARG00000016470	EGR1		AMGL01127290.1_29664-5p	ENSOARG00000018325	GRHL2
oar-miR-370-3p	ENSOARG00000011582	CYP26B1		AMGL01127290.1_29664-5p	ENSOARG00000006080	SDF4
oar-miR-370-3p	ENSOARG00000000873	PRKCG		AMGL01127290.1_29664-5p	ENSOARG00000014094	ADRM1
oar-miR-370-3p	ENSOARG00000016548	KCNK5		AMGL01127290.1_29664-5p	ENSOARG00000004117	OXSM
oar-miR-370-3p	ENSOARG00000011485	FLOT1		AMGL01127290.1_29664-5p	ENSOARG00000007801	C1orf234
oar-miR-370-3p	ENSOARG00000007628			AMGL01127290.1_29664-5p	ENSOARG00000002690	C16orf70
oar-miR-370-3p	ENSOARG00000016282	DGKQ		AMGL01127290.1_29664-5p	ENSOARG00000011088
oar-miR-370-3p	ENSOARG00000014034	DNAJB14		AMGL01127290.1_29664-5p	ENSOARG00000005890	MTMR3
oar-miR-370-3p	ENSOARG00000016288			AMGL01127290.1_29664-5p	ENSOARG00000003707
oar-miR-370-3p	ENSOARG00000003901			AMGL01127290.1_29664-5p	ENSOARG00000005283	CDC42BPB
oar-miR-370-3p	ENSOARG00000014772	ADD1		AMGL01127290.1_29664-5p	ENSOARG00000010809	DVL2
oar-miR-370-3p	ENSOARG00000006880	SERPINB7		AMGL01127290.1_29664-5p	ENSOARG00000005879	DDX31
oar-miR-370-3p	ENSOARG00000006880	SERPINB7		AMGL01127290.1_29664-5p	ENSOARG00000008262	SCN2B
oar-miR-370-3p	ENSOARG00000003442	FUNDC2		AMGL01127290.1_29664-5p	ENSOARG00000016829	CSNK1D
oar-miR-370-3p	ENSOARG00000017728			AMGL01127290.1_29664-5p	ENSOARG00000017495	ALG14
oar-miR-370-3p	ENSOARG00000000403	FAM217A		AMGL01127290.1_29664-5p	ENSOARG00000018707	SLC38A10
oar-miR-370-3p	ENSOARG00000018789			AMGL01127290.1_29664-5p	ENSOARG00000004797	WWTR1
oar-miR-370-3p	ENSOARG00000005466	TRIM63		AMGL01127290.1_29664-5p	ENSOARG00000019216	EMC9
oar-miR-370-3p	ENSOARG00000019940	ATG9		AMGL01127290.1_29664-5p	ENSOARG00000013929	ABCG4
oar-miR-370-3p	ENSOARG00000008358	CD79A		AMGL01127290.1_29664-5p	ENSOARG00000001095	INTS3
oar-miR-370-3p	ENSOARG00000004179	OTUB1		2_12454-5p(mmu-miR-204-5p)	ENSOARG00000006907	CDH2
oar-miR-370-3p	ENSOARG00000013381			2_12454-5p(mmu-miR-204-5p)	ENSOARG00000019216	EMC9
oar-miR-370-3p	ENSOARG00000012780	SLC37A3		2_12454-5p(mmu-miR-204-5p)	ENSOARG00000000345	GRAMD1B
oar-miR-370-3p	ENSOARG00000015214	P2RX4		2_12454-5p(mmu-miR-204-5p)	ENSOARG00000012223	SNRPB2
oar-miR-370-3p	ENSOARG00000001285	MAP-34		2_12454-5p(mmu-miR-204-5p)	ENSOARG00000016288
oar-miR-370-3p	ENSOARG00000013877	IFT88		2_12454-5p(mmu-miR-204-5p)	ENSOARG00000008206	CENPN
oar-miR-370-3p	ENSOARG00000009922	C12orf4		2_12454-5p(mmu-miR-204-5p)	ENSOARG00000002559
oar-miR-370-3p	ENSOARG00000016227	DCAF13		2_12454-5p(mmu-miR-204-5p)	ENSOARG00000007267
oar-miR-370-3p	ENSOARG00000016227	DCAF13		2_12454-5p(mmu-miR-204-5p)	ENSOARG00000007845	TRIM58
oar-miR-370-3p	ENSOARG00000000596			2_12454-5p(mmu-miR-204-5p)	ENSOARG00000003718	MAPK3
oar-miR-370-3p	ENSOARG00000009352	CLUL1		2_12454-5p(mmu-miR-204-5p)	ENSOARG00000000368	LELP1
oar-miR-370-3p	ENSOARG00000003504	XPOT		2_12454-5p(mmu-miR-204-5p)	ENSOARG00000000344	PLXDC2
oar-miR-370-3p	ENSOARG00000007683	CXCL16		2_12454-5p(mmu-miR-204-5p)	ENSOARG00000007622	PSMB8
oar-miR-370-3p	ENSOARG00000014651	MOB3B		2_12454-5p(mmu-miR-204-5p)	ENSOARG00000008024	EPHA8
oar-miR-370-3p	ENSOARG00000012978	RNF145		2_12454-5p(mmu-miR-204-5p)	ENSOARG00000013278	DCAF7
oar-miR-370-3p	ENSOARG00000014276	SLC24A2		2_12454-5p(mmu-miR-204-5p)	ENSOARG00000008195	CYP4V2
oar-miR-370-3p	ENSOARG00000002637			2_12454-5p(mmu-miR-204-5p)	ENSOARG00000019357
oar-miR-370-3p	ENSOARG00000013301	RBBP7		2_12454-5p(mmu-miR-204-5p)	ENSOARG00000019323	NUP50
oar-miR-370-3p	ENSOARG00000012264	LTA4H		2_12454-5p(mmu-miR-204-5p)	ENSOARG00000018091	LPCAT2
oar-miR-370-3p	ENSOARG00000003814	MATN2		2_12454-5p(mmu-miR-204-5p)	ENSOARG00000004117	OXSM
oar-miR-370-3p	ENSOARG00000017839	LIMA1		2_12454-5p(mmu-miR-204-5p)	ENSOARG00000015572
oar-miR-370-3p	ENSOARG00000020718			2_12454-5p(mmu-miR-204-5p)	ENSOARG00000005237	SEC61A1
oar-miR-370-3p	ENSOARG00000002201			2_12454-5p(mmu-miR-204-5p)	ENSOARG00000009411	AMOTL1
oar-miR-370-3p	ENSOARG00000004743	ATP6AP1		6_25436-3p(hsa-miR-95-3p)	ENSOARG00000013019	TRH
oar-miR-370-3p	ENSOARG00000011482	GRHPR		6_25436-3p(hsa-miR-95-3p)	ENSOARG00000007764	SKIV2L2
oar-miR-370-3p	ENSOARG00000011392	ASNA1		6_25436-3p(hsa-miR-95-3p)	ENSOARG00000013757	TMEM244
oar-miR-370-3p	ENSOARG00000006034	SIX2		6_25436-3p(hsa-miR-95-3p)	ENSOARG00000000968	NMNAT2
oar-miR-370-3p	ENSOARG00000008001	C1QA		6_25436-3p(hsa-miR-95-3p)	ENSOARG00000015605	TRIM26
oar-miR-370-3p	ENSOARG00000007056	NUP214		6_25436-3p(hsa-miR-95-3p)	ENSOARG00000010332	SH2D4B
oar-miR-370-3p	ENSOARG00000013939	GLB1L3		6_25436-3p(hsa-miR-95-3p)	ENSOARG00000005131	PSMB1
oar-miR-370-3p	ENSOARG00000006615			6_25436-3p(hsa-miR-95-3p)	ENSOARG00000013800	FSD2
oar-miR-10b	ENSOARG00000015201	TAF1B		6_25436-3p(hsa-miR-95-3p)	ENSOARG00000019042	BMP3
oar-miR-10b	ENSOARG00000016020			6_25436-3p(hsa-miR-95-3p)	ENSOARG00000007288	GNB2L1
oar-miR-10b	ENSOARG00000003375			6_25436-3p(hsa-miR-95-3p)	ENSOARG00000016110	BRIP1
oar-miR-10b	ENSOARG00000014525	AR		6_25436-3p(hsa-miR-95-3p)	ENSOARG00000012223	SNRPB2
oar-miR-10b	ENSOARG00000008214	PES1		6_25436-3p(hsa-miR-95-3p)	ENSOARG00000006907	CDH2
oar-miR-10b	ENSOARG00000006570			6_25436-3p(hsa-miR-95-3p)	ENSOARG00000009925
oar-miR-10b	ENSOARG00000018084	RAB11A		JH922317.1_29647-3p	ENSOARG00000019775	CCDC108
oar-miR-10b	ENSOARG00000019046			JH922317.1_29647-3p	ENSOARG00000003421	LAP3
oar-miR-10b	ENSOARG00000003591	NFAT5		JH922317.1_29647-3p	ENSOARG00000009922	C12orf4
oar-miR-10b	ENSOARG00000007474			JH922317.1_29647-3p	ENSOARG00000006621	RNF180
oar-miR-10b	ENSOARG00000019158	NRSN2		JH922317.1_29647-3p	ENSOARG00000002655	CES4A
oar-miR-10b	ENSOARG00000013363	LRPAP1		JH922317.1_29647-3p	ENSOARG00000012569	PRAME
oar-miR-10b	ENSOARG00000013363	LRPAP1		JH922317.1_29647-3p	ENSOARG00000020335
oar-miR-10b	ENSOARG00000005352			JH922317.1_29647-3p	ENSOARG00000012978	RNF145
oar-miR-10b	ENSOARG00000020954	MAPK6		JH922317.1_29647-3p	ENSOARG00000001646	CPA6
oar-miR-10b	ENSOARG00000016937	F2R		JH922317.1_29647-3p	ENSOARG00000005498	RAB14
oar-miR-10b	ENSOARG00000005992	NCCRP1		JH922317.1_29647-3p	ENSOARG00000005498	RAB14
oar-miR-10b	ENSOARG00000017945	PWP1		JH922317.1_29647-3p	ENSOARG00000005707	C11orf58
oar-miR-10b	ENSOARG00000004764	IL34		JH922317.1_29647-3p	ENSOARG00000014200
oar-miR-10b	ENSOARG00000013990	SPATA19		JH922317.1_29647-3p	ENSOARG00000009255
oar-miR-10b	ENSOARG00000014254	RPUSD1		JH922317.1_29647-3p	ENSOARG00000003178	C1orf198
oar-miR-10b	ENSOARG00000004550	CCDC105		JH922317.1_29647-3p	ENSOARG00000020663
oar-miR-10b	ENSOARG00000005601	RNF167		JH922317.1_29647-3p	ENSOARG00000006907	CDH2
oar-miR-10b	ENSOARG00000003737			JH922317.1_29647-3p	ENSOARG00000000142	HSPA8
oar-miR-10b	ENSOARG00000017782	MAFG		JH922317.1_29647-3p	ENSOARG00000004117	OXSM
oar-miR-10b	ENSOARG00000014994	TMED3		JH922317.1_29647-3p	ENSOARG00000000042	CYP2E1
oar-miR-10b	ENSOARG00000010762			JH922317.1_29647-3p	ENSOARG00000013342	BCL2L12
oar-miR-150	ENSOARG00000019212	PSME2		JH922317.1_29647-3p	ENSOARG00000013853	NARFL
oar-miR-150	ENSOARG00000005778	SMG5		11_4472-3p(hsa-miR-16-2-3p)	ENSOARG00000014209	DAPP1
oar-miR-150	ENSOARG00000004423			11_4472-3p(hsa-miR-16-2-3p)	ENSOARG00000020951	HDAC1
oar-miR-150	ENSOARG00000019690	TTLL4		11_4472-3p(hsa-miR-16-2-3p)	ENSOARG00000007845	TRIM58
oar-miR-150	ENSOARG00000020410	ZMYND12		11_4472-3p(hsa-miR-16-2-3p)	ENSOARG00000019193
oar-miR-150	ENSOARG00000005040	DSEL		11_4472-3p(hsa-miR-16-2-3p)	ENSOARG00000019473	TRAV36DV7
oar-miR-150	ENSOARG00000014541	ATP8A1		11_4472-3p(hsa-miR-16-2-3p)	ENSOARG00000012381	SLC37A4
oar-miR-150	ENSOARG00000008212	ITGA2		11_4472-3p(hsa-miR-16-2-3p)	ENSOARG00000012195	CCDC93
oar-miR-150	ENSOARG00000002429	SDF2		11_4472-3p(hsa-miR-16-2-3p)	ENSOARG00000017067	PNLIPRP2
oar-miR-150	ENSOARG00000020638	PARL		11_4472-3p(hsa-miR-16-2-3p)	ENSOARG00000000327	LAMA1
oar-miR-150	ENSOARG00000008869	FUS		11_4472-3p(hsa-miR-16-2-3p)	ENSOARG00000001917
oar-miR-150	ENSOARG00000008967	SLAMF7		11_4472-3p(hsa-miR-16-2-3p)	ENSOARG00000012281	ELMOD2
oar-miR-150	ENSOARG00000001806	THEM6		11_4472-3p(hsa-miR-16-2-3p)	ENSOARG00000007801	C1orf234
oar-miR-150	ENSOARG00000002784	EXOC3L1		11_4472-3p(hsa-miR-16-2-3p)	ENSOARG00000017980	VWA9
oar-miR-150	ENSOARG00000009133	IL11RA		11_4472-3p(hsa-miR-16-2-3p)	ENSOARG00000020674	FXR1
oar-miR-150	ENSOARG00000011796	GPS2		11_4472-3p(hsa-miR-16-2-3p)	ENSOARG00000016384	CDK14
oar-miR-150	ENSOARG00000015449			11_4472-3p(hsa-miR-16-2-3p)	ENSOARG00000006067	TMEM57
oar-miR-150	ENSOARG00000002126			11_4472-3p(hsa-miR-16-2-3p)	ENSOARG00000003421	LAP3
oar-miR-150	ENSOARG00000009699	PTK2B		11_4472-3p(hsa-miR-16-2-3p)	ENSOARG00000010217	FHAD1
oar-miR-150	ENSOARG00000004050			11_4472-3p(hsa-miR-16-2-3p)	ENSOARG00000003878	DYM
oar-miR-150	ENSOARG00000007766	MYO1A		11_4472-3p(hsa-miR-16-2-3p)	ENSOARG00000013929	ABCG4
oar-miR-150	ENSOARG00000010527	SIAE		24_17967-5p(mmu-miR-760-3p)	ENSOARG00000007406	ATXN7L3
oar-miR-150	ENSOARG00000010527	SIAE		24_17967-5p(mmu-miR-760-3p)	ENSOARG00000013929	ABCG4
oar-miR-150	ENSOARG00000017765	ST3GAL6		24_17967-5p(mmu-miR-760-3p)	ENSOARG00000020815	CHRNG
oar-miR-150	ENSOARG00000011109	EEF2		24_17967-5p(mmu-miR-760-3p)	ENSOARG00000019775	CCDC108
oar-miR-150	ENSOARG00000006080	SDF4		24_17967-5p(mmu-miR-760-3p)	ENSOARG00000010103	ENTPD4
oar-miR-150	ENSOARG00000001607	HSPBP1		24_17967-5p(mmu-miR-760-3p)	ENSOARG00000004117	OXSM
oar-miR-150	ENSOARG00000010325	LLGL2		24_17967-5p(mmu-miR-760-3p)	ENSOARG00000019216	EMC9
oar-miR-150	ENSOARG00000013342	BCL2L12		24_17967-5p(mmu-miR-760-3p)	ENSOARG00000014209	DAPP1
oar-miR-150	ENSOARG00000006478	KIAA1958		24_17967-5p(mmu-miR-760-3p)	ENSOARG00000011088
oar-miR-150	ENSOARG00000012569	PRAME		24_17967-5p(mmu-miR-760-3p)	ENSOARG00000006080	SDF4
oar-miR-150	ENSOARG00000006091			24_17967-5p(mmu-miR-760-3p)	ENSOARG00000018325	GRHL2
oar-miR-150	ENSOARG00000014290	KLK6		24_17967-5p(mmu-miR-760-3p)	ENSOARG00000000042	CYP2E1
oar-miR-150	ENSOARG00000008392	TCN2		24_17967-5p(mmu-miR-760-3p)	ENSOARG00000012223	SNRPB2
oar-miR-150	ENSOARG00000005601	RNF167		24_17967-5p(mmu-miR-760-3p)	ENSOARG00000001532	TMEM165
oar-miR-150	ENSOARG00000015431	ODC1		24_17967-5p(mmu-miR-760-3p)	ENSOARG00000006587	PHF14
oar-miR-150	ENSOARG00000017954	ACSL4		24_17967-5p(mmu-miR-760-3p)	ENSOARG00000000345	GRAMD1B
oar-miR-150	ENSOARG00000017954	ACSL4		24_17967-5p(mmu-miR-760-3p)	ENSOARG00000017628	ATG4B
oar-miR-150	ENSOARG00000009543	UCKL1		24_17967-5p(mmu-miR-760-3p)	ENSOARG00000009925
oar-miR-150	ENSOARG00000008262	SCN2B		24_17967-5p(mmu-miR-760-3p)	ENSOARG00000008414	MAU2
oar-miR-150	ENSOARG00000006907	CDH2		24_17967-5p(mmu-miR-760-3p)	ENSOARG00000004410
oar-miR-150	ENSOARG00000020082	SYCP1		24_17967-5p(mmu-miR-760-3p)	ENSOARG00000017427	LDB1
oar-miR-150	ENSOARG00000020835	IL1F10		24_17967-5p(mmu-miR-760-3p)	ENSOARG00000001333	MDM1
oar-miR-150	ENSOARG00000005249			24_17967-5p(mmu-miR-760-3p)	ENSOARG00000001333	MDM1
oar-miR-150	ENSOARG00000013893	MGARP		24_17967-5p(mmu-miR-760-3p)	ENSOARG00000005157	PNKP
oar-miR-150	ENSOARG00000013893	MGARP		24_17967-5p(mmu-miR-760-3p)	ENSOARG00000004600	EEFSEC
oar-miR-150	ENSOARG00000006683			24_17967-5p(mmu-miR-760-3p)	ENSOARG00000017608	D2HGDH
oar-miR-150	ENSOARG00000000057			24_17967-5p(mmu-miR-760-3p)	ENSOARG00000003377	C11orf84
oar-miR-150	ENSOARG00000001080			24_17967-5p(mmu-miR-760-3p)	ENSOARG00000018898	ANGPT4
oar-miR-150	ENSOARG00000016185	PDCD6IP		24_17967-5p(mmu-miR-760-3p)	ENSOARG00000009032	SPARC
oar-miR-150	ENSOARG00000011551	MUM1		24_17967-5p(mmu-miR-760-3p)	ENSOARG00000018091	LPCAT2
oar-miR-150	ENSOARG00000017648	TXNDC16		24_17967-5p(mmu-miR-760-3p)	ENSOARG00000001499	ADCK3
oar-miR-150	ENSOARG00000006214	RASL10B		24_17967-5p(mmu-miR-760-3p)	ENSOARG00000016384	CDK14
oar-miR-150	ENSOARG00000002393	ZDHHC4		23_16986-5p(mmu-miR-187-3p)	ENSOARG00000001532	TMEM165
oar-miR-150	ENSOARG00000016118			23_16986-5p(mmu-miR-187-3p)	ENSOARG00000015572
oar-miR-150	ENSOARG00000018459	MTG1		23_16986-5p(mmu-miR-187-3p)	ENSOARG00000004117	OXSM
oar-miR-150	ENSOARG00000017987	TBC1D23		23_16986-5p(mmu-miR-187-3p)	ENSOARG00000002631
oar-miR-150	ENSOARG00000008107			23_16986-5p(mmu-miR-187-3p)	ENSOARG00000002690	C16orf70
oar-miR-150	ENSOARG00000013619	DKK1		23_16986-5p(mmu-miR-187-3p)	ENSOARG00000006080	SDF4
oar-miR-150	ENSOARG00000013503			23_16986-5p(mmu-miR-187-3p)	ENSOARG00000018325	GRHL2
oar-miR-150	ENSOARG00000011036	TASP1		23_16986-5p(mmu-miR-187-3p)	ENSOARG00000008206	CENPN
oar-miR-150	ENSOARG00000001807			23_16986-5p(mmu-miR-187-3p)	ENSOARG00000001607	HSPBP1
oar-miR-150	ENSOARG00000000314			23_16986-5p(mmu-miR-187-3p)	ENSOARG00000005238	ENO2
oar-miR-150	ENSOARG00000012433	VPS13A		23_16986-5p(mmu-miR-187-3p)	ENSOARG00000000278
oar-miR-150	ENSOARG00000016957	N4BP1		23_16986-5p(mmu-miR-187-3p)	ENSOARG00000009313
oar-miR-150	ENSOARG00000011113	MEIS3		23_16986-5p(mmu-miR-187-3p)	ENSOARG00000011559	GRPEL1
oar-miR-150	ENSOARG00000003814	MATN2		23_16986-5p(mmu-miR-187-3p)	ENSOARG00000017101
oar-miR-150	ENSOARG00000006792	MLIP		23_16986-5p(mmu-miR-187-3p)	ENSOARG00000000996	PSMA4
oar-miR-150	ENSOARG00000010076			23_16986-5p(mmu-miR-187-3p)	ENSOARG00000008023
oar-miR-150	ENSOARG00000001849	CDH5		23_16986-5p(mmu-miR-187-3p)	ENSOARG00000012569	PRAME
oar-miR-150	ENSOARG00000001849	CDH5		23_16986-5p(mmu-miR-187-3p)	ENSOARG00000000142	HSPA8
oar-miR-150	ENSOARG00000007335	DYA		23_16986-5p(mmu-miR-187-3p)	ENSOARG00000017163
oar-miR-150	ENSOARG00000004750	LHX3		23_16986-5p(mmu-miR-187-3p)	ENSOARG00000013342	BCL2L12
oar-miR-150	ENSOARG00000017782	MAFG		23_16986-5p(mmu-miR-187-3p)	ENSOARG00000010217	FHAD1
oar-miR-150	ENSOARG00000001288			23_16986-5p(mmu-miR-187-3p)	ENSOARG00000015882	PPFIBP2
oar-miR-150	ENSOARG00000015572			20_14951-3p(mdo-miR-7270-3p)	ENSOARG00000012223	SNRPB2
oar-miR-150	ENSOARG00000012264	LTA4H		20_14951-3p(mdo-miR-7270-3p)	ENSOARG00000019216	EMC9
oar-miR-150	ENSOARG00000000697	TNNT3		20_14951-3p(mdo-miR-7270-3p)	ENSOARG00000002559
oar-miR-150	ENSOARG00000006301	CD4		20_14951-3p(mdo-miR-7270-3p)	ENSOARG00000000345	GRAMD1B
oar-miR-150	ENSOARG00000015168			20_14951-3p(mdo-miR-7270-3p)	ENSOARG00000004117	OXSM
oar-miR-150	ENSOARG00000006570			20_14951-3p(mdo-miR-7270-3p)	ENSOARG00000016384	CDK14
oar-miR-150	ENSOARG00000016261	SMUG1		20_14951-3p(mdo-miR-7270-3p)	ENSOARG00000008206	CENPN
oar-miR-150	ENSOARG00000014703	MYL10		20_14951-3p(mdo-miR-7270-3p)	ENSOARG00000002234	SLC2A3
oar-miR-150	ENSOARG00000019216	EMC9		20_14951-3p(mdo-miR-7270-3p)	ENSOARG00000003421	LAP3
oar-miR-150	ENSOARG00000019989	GJD2		20_14951-3p(mdo-miR-7270-3p)	ENSOARG00000018325	GRHL2
oar-miR-150	ENSOARG00000011129	SERF2		20_14951-3p(mdo-miR-7270-3p)	ENSOARG00000010217	FHAD1
oar-miR-150	ENSOARG00000009370	PVRL2		20_14951-3p(mdo-miR-7270-3p)	ENSOARG00000009557	AKAP3
oar-miR-150	ENSOARG00000014415	PARP4		20_14951-3p(mdo-miR-7270-3p)	ENSOARG00000015987	GCK
oar-miR-150	ENSOARG00000013517			20_14951-3p(mdo-miR-7270-3p)	ENSOARG00000015987	GCK
oar-miR-150	ENSOARG00000009277			20_14951-3p(mdo-miR-7270-3p)	ENSOARG00000006163	BBS9
oar-miR-150	ENSOARG00000014045	POLA2		20_14951-3p(mdo-miR-7270-3p)	ENSOARG00000008559	BSP5
oar-miR-150	ENSOARG00000003592	LRP2		20_14951-3p(mdo-miR-7270-3p)	ENSOARG00000008392	TCN2
oar-miR-150	ENSOARG00000006710	OLFM4		20_14951-3p(mdo-miR-7270-3p)	ENSOARG00000012814	ARHGAP36
oar-miR-150	ENSOARG00000011318	PPP1CA		20_14951-3p(mdo-miR-7270-3p)	ENSOARG00000012814	ARHGAP36
oar-miR-150	ENSOARG00000021048	SHF		20_14951-3p(mdo-miR-7270-3p)	ENSOARG00000006259	GUK1
oar-miR-150	ENSOARG00000008003	MRPS23		20_14951-3p(mdo-miR-7270-3p)	ENSOARG00000019212	PSME2
oar-miR-150	ENSOARG00000005898	SEPHS1		20_14951-3p(mdo-miR-7270-3p)	ENSOARG00000003273
oar-miR-150	ENSOARG00000010146	R3HCC1		20_14951-3p(mdo-miR-7270-3p)	ENSOARG00000008397	THEG
oar-miR-150	ENSOARG00000005692	PAQR6		20_14951-3p(mdo-miR-7270-3p)	ENSOARG00000006907	CDH2
oar-miR-150	ENSOARG00000011752	LRRC43		20_14951-3p(mdo-miR-7270-3p)	ENSOARG00000012118
oar-miR-150	ENSOARG00000012139	STOML2		20_14951-3p(mdo-miR-7270-3p)	ENSOARG00000003878	DYM
oar-miR-150	ENSOARG00000013858	SLC22A31		20_14951-3p(mdo-miR-7270-3p)	ENSOARG00000017980	VWA9
oar-miR-150	ENSOARG00000001033	FCHSD1		1_1775-5p(dps-miR-2573-5p)	ENSOARG00000000345	GRAMD1B
oar-miR-150	ENSOARG00000008180	PTPRS		1_1775-5p(dps-miR-2573-5p)	ENSOARG00000006080	SDF4
oar-miR-150	ENSOARG00000018330	ARL16		1_1775-5p(dps-miR-2573-5p)	ENSOARG00000019775	CCDC108
oar-miR-150	ENSOARG00000018886	PKM		1_1775-5p(dps-miR-2573-5p)	ENSOARG00000009925
oar-miR-150	ENSOARG00000005890	MTMR3		1_1775-5p(dps-miR-2573-5p)	ENSOARG00000014094	ADRM1
oar-miR-150	ENSOARG00000019900	FSTL1		1_1775-5p(dps-miR-2573-5p)	ENSOARG00000002690	C16orf70
oar-miR-150	ENSOARG00000020128			1_1775-5p(dps-miR-2573-5p)	ENSOARG00000004117	OXSM
oar-miR-150	ENSOARG00000013150	AES		1_1775-5p(dps-miR-2573-5p)	ENSOARG00000018325	GRHL2
oar-miR-150	ENSOARG00000017912	CLCN1		1_1775-5p(dps-miR-2573-5p)	ENSOARG00000020815	CHRNG
oar-miR-150	ENSOARG00000017912	CLCN1		1_1775-5p(dps-miR-2573-5p)	ENSOARG00000013929	ABCG4
oar-miR-150	ENSOARG00000012097	MSI1		1_1775-5p(dps-miR-2573-5p)	ENSOARG00000009018	SSRP1
oar-miR-150	ENSOARG00000017253	ANKRD33		1_1775-5p(dps-miR-2573-5p)	ENSOARG00000000492	NLRP12
oar-miR-150	ENSOARG00000013870	POU2AF1		1_1775-5p(dps-miR-2573-5p)	ENSOARG00000011095	FAM71B
oar-miR-150	ENSOARG00000013870	POU2AF1		1_1775-5p(dps-miR-2573-5p)	ENSOARG00000008962	MAMLD1
oar-miR-150	ENSOARG00000010365	NCOA6		1_1775-5p(dps-miR-2573-5p)	ENSOARG00000017248	BRD7
oar-miR-409-3p	ENSOARG00000011026	PDSS2		1_1775-5p(dps-miR-2573-5p)	ENSOARG00000007524	PLEKHN1
oar-miR-409-3p	ENSOARG00000003980	SEC23IP		1_1775-5p(dps-miR-2573-5p)	ENSOARG00000007524	PLEKHN1
oar-miR-409-3p	ENSOARG00000019226			1_1775-5p(dps-miR-2573-5p)	ENSOARG00000005012	NBR1
oar-miR-409-3p	ENSOARG00000016185	PDCD6IP		1_1775-5p(dps-miR-2573-5p)	ENSOARG00000002545	EPB41
oar-miR-409-3p	ENSOARG00000015687	C15orf26		1_1775-5p(dps-miR-2573-5p)	ENSOARG00000002545	EPB41
oar-miR-409-3p	ENSOARG00000014045	POLA2		1_1775-5p(dps-miR-2573-5p)	ENSOARG00000009313
oar-miR-409-3p	ENSOARG00000001756	TMEM176A		1_1775-5p(dps-miR-2573-5p)	ENSOARG00000001546	NAA10
oar-miR-409-3p	ENSOARG00000001857			1_1775-5p(dps-miR-2573-5p)	ENSOARG00000019216	EMC9
oar-miR-409-3p	ENSOARG00000020383	BDH1		1_1775-5p(dps-miR-2573-5p)	ENSOARG00000010217	FHAD1
oar-miR-409-3p	ENSOARG00000013522			1_1775-5p(dps-miR-2573-5p)	ENSOARG00000013342	BCL2L12
oar-miR-409-3p	ENSOARG00000009490			1_1775-5p(dps-miR-2573-5p)	ENSOARG00000005884	SAR1A
oar-miR-409-3p	ENSOARG00000014973	GPD1L		1_1775-5p(dps-miR-2573-5p)	ENSOARG00000002631
oar-miR-409-3p	ENSOARG00000000291	FGB		1_1775-5p(dps-miR-2573-5p)	ENSOARG00000008206	CENPN
oar-miR-409-3p	ENSOARG00000005054	SETD2		1_1775-5p(dps-miR-2573-5p)	ENSOARG00000021001	FGF7
oar-miR-409-3p	ENSOARG00000004571	UBE2E1		3_20633-5p	ENSOARG00000005818
oar-miR-409-3p	ENSOARG00000012097	MSI1		3_20633-5p	ENSOARG00000015325	CEP44
oar-miR-409-3p	ENSOARG00000011723	AADACL3		3_20633-5p	ENSOARG00000010367	PARP11
oar-miR-409-3p	ENSOARG00000007486	CCDC122		3_20633-5p	ENSOARG00000001592
oar-miR-409-3p	ENSOARG00000004329	SRP72		3_20633-5p	ENSOARG00000007114	ELOVL7
oar-miR-409-3p	ENSOARG00000001933	CCDC42		3_20633-5p	ENSOARG00000001395	TINAGL1
oar-miR-409-3p	ENSOARG00000008609	AP3M1		3_20633-5p	ENSOARG00000017189	FBN2
oar-miR-409-3p	ENSOARG00000011858	METTL11B		3_20633-5p	ENSOARG00000004464	KCTD15
oar-miR-409-3p	ENSOARG00000006362	GCG		3_20633-5p	ENSOARG00000013065	IKBIP
oar-miR-409-3p	ENSOARG00000001592			3_20633-5p	ENSOARG00000014153	DPEP1
oar-miR-409-3p	ENSOARG00000018200	TECTA		3_20633-5p	ENSOARG00000016110	BRIP1
oar-miR-409-3p	ENSOARG00000018827	ILKAP		3_20633-5p	ENSOARG00000020674	FXR1
oar-miR-409-3p	ENSOARG00000020213	ATP1A1		3_20633-5p	ENSOARG00000020815	CHRNG
oar-miR-409-3p	ENSOARG00000007683	CXCL16		3_20633-5p	ENSOARG00000013342	BCL2L12
oar-miR-409-3p	ENSOARG00000013768	COPRS		3_20633-5p	ENSOARG00000006907	CDH2
oar-miR-409-3p	ENSOARG00000018783	RPP40		3_20633-5p	ENSOARG00000003878	DYM
oar-miR-409-3p	ENSOARG00000018783	RPP40		3_20633-5p	ENSOARG00000009925
oar-miR-409-3p	ENSOARG00000016059	ABI1		3_20633-5p	ENSOARG00000010217	FHAD1
oar-miR-409-3p	ENSOARG00000001033	FCHSD1		3_20633-5p	ENSOARG00000000142	HSPA8
oar-miR-409-3p	ENSOARG00000015226			3_20633-5p	ENSOARG00000005601	RNF167
oar-miR-409-3p	ENSOARG00000002679	PPP1R9A		X_28729-3p	ENSOARG00000007406	ATXN7L3
oar-miR-409-3p	ENSOARG00000001669			X_28729-3p	ENSOARG00000004117	OXSM
oar-miR-409-3p	ENSOARG00000019970	LRRK2		X_28729-3p	ENSOARG00000014642
oar-miR-409-3p	ENSOARG00000006773	ZNF689		X_28729-3p	ENSOARG00000019218	CYTH4
oar-miR-409-3p	ENSOARG00000011291			X_28729-3p	ENSOARG00000004405	SLC7A10
oar-miR-409-3p	ENSOARG00000004550	CCDC105		X_28729-3p	ENSOARG00000003342	NFATC3
oar-miR-409-3p	ENSOARG00000020101	EIF2AK4		X_28729-3p	ENSOARG00000007382	SDS
oar-miR-409-3p	ENSOARG00000007124	IKBKAP		X_28729-3p	ENSOARG00000009520	BAG1
oar-miR-409-3p	ENSOARG00000005736	GLG1		X_28729-3p	ENSOARG00000015547	SEC16B
				X_28729-3p	ENSOARG00000009384	FABP12
				X_28729-3p	ENSOARG00000008640	DHX57
				X_28729-3p	ENSOARG00000008609	AP3M1
				X_28729-3p	ENSOARG00000013745	FADS1
				X_28729-3p	ENSOARG00000018264	C2orf54
				X_28729-3p	ENSOARG00000016110	BRIP1
				X_28729-3p	ENSOARG00000010217	FHAD1
				X_28729-3p	ENSOARG00000006587	PHF14
				X_28729-3p	ENSOARG00000005237	SEC61A1
				X_28729-3p	ENSOARG00000019216	EMC9
				X_28729-3p	ENSOARG00000002631
				X_28729-3p	ENSOARG00000008206	CENPN
				X_28729-3p	ENSOARG00000015572
				11_3794-5p(hsa-miR-668-3p)	ENSOARG00000014094	ADRM1
				11_3794-5p(hsa-miR-668-3p)	ENSOARG00000000142	HSPA8
				11_3794-5p(hsa-miR-668-3p)	ENSOARG00000018325	GRHL2
				11_3794-5p(hsa-miR-668-3p)	ENSOARG00000001095	INTS3
				11_3794-5p(hsa-miR-668-3p)	ENSOARG00000002234	SLC2A3
				11_3794-5p(hsa-miR-668-3p)	ENSOARG00000006080	SDF4
				11_3794-5p(hsa-miR-668-3p)	ENSOARG00000005789	MED13L
				11_3794-5p(hsa-miR-668-3p)	ENSOARG00000013363	LRPAP1
				11_3794-5p(hsa-miR-668-3p)	ENSOARG00000013363	LRPAP1
				11_3794-5p(hsa-miR-668-3p)	ENSOARG00000000493	KDM4A
				11_3794-5p(hsa-miR-668-3p)	ENSOARG00000018263
				11_3794-5p(hsa-miR-668-3p)	ENSOARG00000008438	GM2A
				11_3794-5p(hsa-miR-668-3p)	ENSOARG00000005442	DCDC2C
				11_3794-5p(hsa-miR-668-3p)	ENSOARG00000017845	MLST8
				11_3794-5p(hsa-miR-668-3p)	ENSOARG00000012373	ADAM19
				11_3794-5p(hsa-miR-668-3p)	ENSOARG00000007510	TMEM61
				11_3794-5p(hsa-miR-668-3p)	ENSOARG00000001978	KPNA4
				11_3794-5p(hsa-miR-668-3p)	ENSOARG00000016110	BRIP1
				11_3794-5p(hsa-miR-668-3p)	ENSOARG00000010217	FHAD1
				11_3794-5p(hsa-miR-668-3p)	ENSOARG00000015402	GALNT7
				11_3794-5p(hsa-miR-668-3p)	ENSOARG00000007406	ATXN7L3
				11_3794-5p(hsa-miR-668-3p)	ENSOARG00000001532	TMEM165
				11_3794-5p(hsa-miR-668-3p)	ENSOARG00000015572
				11_3794-5p(hsa-miR-668-3p)	ENSOARG00000005237	SEC61A1
				11_3794-5p(hsa-miR-668-3p)	ENSOARG00000004117	OXSM
				4_22413-3p(mmu-miR-7002-5p)	ENSOARG00000015572
				4_22413-3p(mmu-miR-7002-5p)	ENSOARG00000013342	BCL2L12
				4_22413-3p(mmu-miR-7002-5p)	ENSOARG00000002690	C16orf70
				4_22413-3p(mmu-miR-7002-5p)	ENSOARG00000001646	CPA6
				4_22413-3p(mmu-miR-7002-5p)	ENSOARG00000020516	MAT2A
				4_22413-3p(mmu-miR-7002-5p)	ENSOARG00000010782	MAP2K2
				4_22413-3p(mmu-miR-7002-5p)	ENSOARG00000013312	PRPF8
				4_22413-3p(mmu-miR-7002-5p)	ENSOARG00000008574	RASGRP2
				4_22413-3p(mmu-miR-7002-5p)	ENSOARG00000008574	RASGRP2
				4_22413-3p(mmu-miR-7002-5p)	ENSOARG00000017915	PHTF2
				4_22413-3p(mmu-miR-7002-5p)	ENSOARG00000017915	PHTF2
				4_22413-3p(mmu-miR-7002-5p)	ENSOARG00000007138	CD302
				4_22413-3p(mmu-miR-7002-5p)	ENSOARG00000003150	MPP1
				4_22413-3p(mmu-miR-7002-5p)	ENSOARG00000011579	MTHFSD
				4_22413-3p(mmu-miR-7002-5p)	ENSOARG00000011579	MTHFSD
				4_22413-3p(mmu-miR-7002-5p)	ENSOARG00000020638	PARL
				4_22413-3p(mmu-miR-7002-5p)	ENSOARG00000005237	SEC61A1
				4_22413-3p(mmu-miR-7002-5p)	ENSOARG00000003878	DYM
				4_22413-3p(mmu-miR-7002-5p)	ENSOARG00000011723	AADACL3
				4_22413-3p(mmu-miR-7002-5p)	ENSOARG00000009925
				4_22413-3p(mmu-miR-7002-5p)	ENSOARG00000018264	C2orf54
				4_22413-3p(mmu-miR-7002-5p)	ENSOARG00000003421	LAP3
				4_22413-3p(mmu-miR-7002-5p)	ENSOARG00000017980	VWA9
				4_22413-3p(mmu-miR-7002-5p)	ENSOARG00000019216	EMC9
				25_18440-5p(hru-miR-1990)	ENSOARG00000007239
				25_18440-5p(hru-miR-1990)	ENSOARG00000019940	ATG9
				25_18440-5p(hru-miR-1990)	ENSOARG00000019849	AMP18
				25_18440-5p(hru-miR-1990)	ENSOARG00000012764	POP5
				25_18440-5p(hru-miR-1990)	ENSOARG00000004563	NKIRAS1
				25_18440-5p(hru-miR-1990)	ENSOARG00000003457
				25_18440-5p(hru-miR-1990)	ENSOARG00000002096	DZIP1
				25_18440-5p(hru-miR-1990)	ENSOARG00000013544	RIC1
				25_18440-5p(hru-miR-1990)	ENSOARG00000007135
				25_18440-5p(hru-miR-1990)	ENSOARG00000012824	GRPR
				25_18440-5p(hru-miR-1990)	ENSOARG00000020815	CHRNG
				25_18440-5p(hru-miR-1990)	ENSOARG00000006907	CDH2
				25_18440-5p(hru-miR-1990)	ENSOARG00000003878	DYM
				25_18440-5p(hru-miR-1990)	ENSOARG00000018264	C2orf54
				25_18440-5p(hru-miR-1990)	ENSOARG00000011723	AADACL3
				25_18440-5p(hru-miR-1990)	ENSOARG00000017980	VWA9
				25_18440-5p(hru-miR-1990)	ENSOARG00000005601	RNF167
				25_18440-5p(hru-miR-1990)	ENSOARG00000003421	LAP3
				25_18440-5p(hru-miR-1990)	ENSOARG00000004610	SLC1A6
				25_18440-5p(hru-miR-1990)	ENSOARG00000009922	C12orf4
				12_5320-5p(cel-miR-34-5p)	ENSOARG00000020674	FXR1
				12_5320-5p(cel-miR-34-5p)	ENSOARG00000007406	ATXN7L3
				12_5320-5p(cel-miR-34-5p)	ENSOARG00000017980	VWA9
				12_5320-5p(cel-miR-34-5p)	ENSOARG00000014642
				12_5320-5p(cel-miR-34-5p)	ENSOARG00000000042	CYP2E1
				12_5320-5p(cel-miR-34-5p)	ENSOARG00000018264	C2orf54
				12_5320-5p(cel-miR-34-5p)	ENSOARG00000014209	DAPP1
				12_5320-5p(cel-miR-34-5p)	ENSOARG00000006080	SDF4
				12_5320-5p(cel-miR-34-5p)	ENSOARG00000018325	GRHL2
				12_5320-5p(cel-miR-34-5p)	ENSOARG00000004610	SLC1A6
				12_5320-5p(cel-miR-34-5p)	ENSOARG00000019818	MAGI3
				12_5320-5p(cel-miR-34-5p)	ENSOARG00000010217	FHAD1
				12_5320-5p(cel-miR-34-5p)	ENSOARG00000005904	CCDC178
				12_5320-5p(cel-miR-34-5p)	ENSOARG00000014985
				12_5320-5p(cel-miR-34-5p)	ENSOARG00000003010
				12_5320-5p(cel-miR-34-5p)	ENSOARG00000020812	PAX8
				12_5320-5p(cel-miR-34-5p)	ENSOARG00000005491	HK1
				12_5320-5p(cel-miR-34-5p)	ENSOARG00000005491	HK1
				12_5320-5p(cel-miR-34-5p)	ENSOARG00000001615	TMEM185A
				12_5320-5p(cel-miR-34-5p)	ENSOARG00000009373
				12_5320-5p(cel-miR-34-5p)	ENSOARG00000009017	DDOST
				12_5320-5p(cel-miR-34-5p)	ENSOARG00000017954	ACSL4
				12_5320-5p(cel-miR-34-5p)	ENSOARG00000017954	ACSL4
				12_5320-5p(cel-miR-34-5p)	ENSOARG00000001078
				12_5320-5p(cel-miR-34-5p)	ENSOARG00000002690	C16orf70
				12_5320-5p(cel-miR-34-5p)	ENSOARG00000000142	HSPA8
				12_5320-5p(cel-miR-34-5p)	ENSOARG00000020815	CHRNG
				12_5320-5p(cel-miR-34-5p)	ENSOARG00000003421	LAP3
				12_5320-5p(cel-miR-34-5p)	ENSOARG00000001532	TMEM165
				4_22985-5p(hsa-miR-592)	ENSOARG00000011723	AADACL3
				4_22985-5p(hsa-miR-592)	ENSOARG00000017624	SLC4A9
				4_22985-5p(hsa-miR-592)	ENSOARG00000002195	RNMT
				4_22985-5p(hsa-miR-592)	ENSOARG00000017949	CEP350
				4_22985-5p(hsa-miR-592)	ENSOARG00000003901
				4_22985-5p(hsa-miR-592)	ENSOARG00000010668	PRKD2
				4_22985-5p(hsa-miR-592)	ENSOARG00000017786	USE1
				4_22985-5p(hsa-miR-592)	ENSOARG00000005084	MMP3
				4_22985-5p(hsa-miR-592)	ENSOARG00000003263	FAM129A
				4_22985-5p(hsa-miR-592)	ENSOARG00000008151	ORAI3
				4_22985-5p(hsa-miR-592)	ENSOARG00000019473	TRAV36DV7
				4_22985-5p(hsa-miR-592)	ENSOARG00000020815	CHRNG
				4_22985-5p(hsa-miR-592)	ENSOARG00000006907	CDH2
				4_22985-5p(hsa-miR-592)	ENSOARG00000003878	DYM
				4_22985-5p(hsa-miR-592)	ENSOARG00000000142	HSPA8
				4_22985-5p(hsa-miR-592)	ENSOARG00000020674	FXR1
				4_22985-5p(hsa-miR-592)	ENSOARG00000018264	C2orf54
				4_22985-5p(hsa-miR-592)	ENSOARG00000016110	BRIP1
				4_22985-5p(hsa-miR-592)	ENSOARG00000001532	TMEM165
				14_7865-3p(hsa-miR-4649-3p)	ENSOARG00000005237	SEC61A1
				14_7865-3p(hsa-miR-4649-3p)	ENSOARG00000021018	FBN1
				14_7865-3p(hsa-miR-4649-3p)	ENSOARG00000014094	ADRM1
				14_7865-3p(hsa-miR-4649-3p)	ENSOARG00000019216	EMC9
				14_7865-3p(hsa-miR-4649-3p)	ENSOARG00000000142	HSPA8
				14_7865-3p(hsa-miR-4649-3p)	ENSOARG00000006080	SDF4
				14_7865-3p(hsa-miR-4649-3p)	ENSOARG00000019775	CCDC108
				14_7865-3p(hsa-miR-4649-3p)	ENSOARG00000002234	SLC2A3
				14_7865-3p(hsa-miR-4649-3p)	ENSOARG00000003421	LAP3
				14_7865-3p(hsa-miR-4649-3p)	ENSOARG00000018264	C2orf54
				14_7865-3p(hsa-miR-4649-3p)	ENSOARG00000013929	ABCG4
				14_7865-3p(hsa-miR-4649-3p)	ENSOARG00000020674	FXR1
				14_7865-3p(hsa-miR-4649-3p)	ENSOARG00000016288
				14_7865-3p(hsa-miR-4649-3p)	ENSOARG00000012223	SNRPB2
				14_7865-3p(hsa-miR-4649-3p)	ENSOARG00000014985
				14_7865-3p(hsa-miR-4649-3p)	ENSOARG00000007887
				14_7865-3p(hsa-miR-4649-3p)	ENSOARG00000004436	DLX6
				14_7865-3p(hsa-miR-4649-3p)	ENSOARG00000004436	DLX6
				14_7865-3p(hsa-miR-4649-3p)	ENSOARG00000008880	SH2D5
				14_7865-3p(hsa-miR-4649-3p)	ENSOARG00000013512	CDT1
				14_7865-3p(hsa-miR-4649-3p)	ENSOARG00000020288	PPP1R14D
				14_7865-3p(hsa-miR-4649-3p)	ENSOARG00000006688	EVC
				14_7865-3p(hsa-miR-4649-3p)	ENSOARG00000014254	RPUSD1
				14_7865-3p(hsa-miR-4649-3p)	ENSOARG00000010311	CIZ1
				14_7865-3p(hsa-miR-4649-3p)	ENSOARG00000011478	STARD3
				14_7865-3p(hsa-miR-4649-3p)	ENSOARG00000014209	DAPP1
				14_7865-3p(hsa-miR-4649-3p)	ENSOARG00000004117	OXSM
				14_7865-3p(hsa-miR-4649-3p)	ENSOARG00000011723	AADACL3
				14_7865-3p(hsa-miR-4649-3p)	ENSOARG00000001532	TMEM165
				14_7865-3p(hsa-miR-4649-3p)	ENSOARG00000007801	C1orf234
				1_679-5p	ENSOARG00000003591	NFAT5
				1_679-5p	ENSOARG00000003421	LAP3
				1_679-5p	ENSOARG00000008678	ZNF268
				1_679-5p	ENSOARG00000008678	ZNF268
				1_679-5p	ENSOARG00000013645	DAG1
				1_679-5p	ENSOARG00000010903	MIER1
				1_679-5p	ENSOARG00000010903	MIER1
				1_679-5p	ENSOARG00000006994	MTRF1
				1_679-5p	ENSOARG00000017158	TTC37
				1_679-5p	ENSOARG00000007723
				1_679-5p	ENSOARG00000019714	METTL17
				1_679-5p	ENSOARG00000001990	DRGX
				1_679-5p	ENSOARG00000013466	TSGA10
				1_679-5p	ENSOARG00000014420	LIPN
				1_679-5p	ENSOARG00000020674	FXR1
				1_679-5p	ENSOARG00000010217	FHAD1
				1_679-5p	ENSOARG00000003502	CHRNB3
				1_679-5p	ENSOARG00000000142	HSPA8
				1_679-5p	ENSOARG00000016110	BRIP1
				1_679-5p	ENSOARG00000007801	C1orf234
				1_679-5p	ENSOARG00000018091	LPCAT2
				1_679-5p	ENSOARG00000011723	AADACL3
				16_9340-3p	ENSOARG00000004797	WWTR1
				16_9340-3p	ENSOARG00000016378	FEM1C
				16_9340-3p	ENSOARG00000008758	VDAC2
				16_9340-3p	ENSOARG00000014994	TMED3
				16_9340-3p	ENSOARG00000013150	AES
				16_9340-3p	ENSOARG00000002767
				16_9340-3p	ENSOARG00000020872	TCF12
				16_9340-3p	ENSOARG00000020872	TCF12
				16_9340-3p	ENSOARG00000013363	LRPAP1
				16_9340-3p	ENSOARG00000013363	LRPAP1
				16_9340-3p	ENSOARG00000016165	CYP27C1
				16_9340-3p	ENSOARG00000016039	DCP2
				16_9340-3p	ENSOARG00000018724	CUL1
				16_9340-3p	ENSOARG00000004571	UBE2E1
				16_9340-3p	ENSOARG00000018264	C2orf54
				16_9340-3p	ENSOARG00000004117	OXSM
				16_9340-3p	ENSOARG00000019323	NUP50
				16_9340-3p	ENSOARG00000020815	CHRNG
				16_9340-3p	ENSOARG00000010217	FHAD1
				16_9340-3p	ENSOARG00000009925
				16_9340-3p	ENSOARG00000020674	FXR1
				16_9340-3p	ENSOARG00000019775	CCDC108
				16_9340-3p	ENSOARG00000018091	LPCAT2
				19_11735-3p(rno-miR-349)	ENSOARG00000016384	CDK14
				19_11735-3p(rno-miR-349)	ENSOARG00000018264	C2orf54
				19_11735-3p(rno-miR-349)	ENSOARG00000014642
				19_11735-3p(rno-miR-349)	ENSOARG00000006080	SDF4
				19_11735-3p(rno-miR-349)	ENSOARG00000000042	CYP2E1
				19_11735-3p(rno-miR-349)	ENSOARG00000007406	ATXN7L3
				19_11735-3p(rno-miR-349)	ENSOARG00000004117	OXSM
				19_11735-3p(rno-miR-349)	ENSOARG00000017163
				19_11735-3p(rno-miR-349)	ENSOARG00000008704	ASAH1
				19_11735-3p(rno-miR-349)	ENSOARG00000018325	GRHL2
				19_11735-3p(rno-miR-349)	ENSOARG00000013342	BCL2L12
				19_11735-3p(rno-miR-349)	ENSOARG00000000142	HSPA8
				19_11735-3p(rno-miR-349)	ENSOARG00000019216	EMC9
				19_11735-3p(rno-miR-349)	ENSOARG00000000345	GRAMD1B
				19_11735-3p(rno-miR-349)	ENSOARG00000010217	FHAD1
				19_11735-3p(rno-miR-349)	ENSOARG00000016009	STK32C
				19_11735-3p(rno-miR-349)	ENSOARG00000000897	CUEDC2
				19_11735-3p(rno-miR-349)	ENSOARG00000003342	NFATC3
				19_11735-3p(rno-miR-349)	ENSOARG00000009920	MACC1
				19_11735-3p(rno-miR-349)	ENSOARG00000018338	RGL3
				19_11735-3p(rno-miR-349)	ENSOARG00000010711	TSPAN9
				19_11735-3p(rno-miR-349)	ENSOARG00000013745	FADS1
				19_11735-3p(rno-miR-349)	ENSOARG00000009461	PLA2G2D
				19_11735-3p(rno-miR-349)	ENSOARG00000000403	FAM217A
				19_11735-3p(rno-miR-349)	ENSOARG00000010428	CCDC22
				19_11735-3p(rno-miR-349)	ENSOARG00000020674	FXR1
				19_11735-3p(rno-miR-349)	ENSOARG00000010103	ENTPD4
				19_11735-3p(rno-miR-349)	ENSOARG00000002631
				19_11735-3p(rno-miR-349)	ENSOARG00000013738	ADCK5
				14_7865-5p	ENSOARG00000014209	DAPP1
				14_7865-5p	ENSOARG00000000345	GRAMD1B
				14_7865-5p	ENSOARG00000014094	ADRM1
				14_7865-5p	ENSOARG00000006080	SDF4
				14_7865-5p	ENSOARG00000018325	GRHL2
				14_7865-5p	ENSOARG00000014674	SCD
				14_7865-5p	ENSOARG00000010144	KLF3
				14_7865-5p	ENSOARG00000011966	ASB9
				14_7865-5p	ENSOARG00000015494	CLCN3
				14_7865-5p	ENSOARG00000015494	CLCN3
				14_7865-5p	ENSOARG00000000791	HEBP2
				14_7865-5p	ENSOARG00000010165
				14_7865-5p	ENSOARG00000017823	DCBLD2
				14_7865-5p	ENSOARG00000000428	COPS5
				14_7865-5p	ENSOARG00000016483	MAPK15
				14_7865-5p	ENSOARG00000006492	SSR4
				14_7865-5p	ENSOARG00000002408	KISS1
				14_7865-5p	ENSOARG00000005237	SEC61A1
				14_7865-5p	ENSOARG00000010217	FHAD1
				14_7865-5p	ENSOARG00000004117	OXSM
				14_7865-5p	ENSOARG00000015572
				14_7865-5p	ENSOARG00000013738	ADCK5
				14_7865-5p	ENSOARG00000020674	FXR1
				25_18812-3p(sko-miR-4819-5p)	ENSOARG00000016384	CDK14
				25_18812-3p(sko-miR-4819-5p)	ENSOARG00000010095	PIGU
				25_18812-3p(sko-miR-4819-5p)	ENSOARG00000005244
				25_18812-3p(sko-miR-4819-5p)	ENSOARG00000011828	UPK2
				25_18812-3p(sko-miR-4819-5p)	ENSOARG00000011828	UPK2
				25_18812-3p(sko-miR-4819-5p)	ENSOARG00000002184
				25_18812-3p(sko-miR-4819-5p)	ENSOARG00000016805
				25_18812-3p(sko-miR-4819-5p)	ENSOARG00000016821
				25_18812-3p(sko-miR-4819-5p)	ENSOARG00000012993	MS4A5
				25_18812-3p(sko-miR-4819-5p)	ENSOARG00000013548	BARX2
				25_18812-3p(sko-miR-4819-5p)	ENSOARG00000012703	ZNF564
				25_18812-3p(sko-miR-4819-5p)	ENSOARG00000008904
				25_18812-3p(sko-miR-4819-5p)	ENSOARG00000020674	FXR1
				25_18812-3p(sko-miR-4819-5p)	ENSOARG00000016110	BRIP1
				25_18812-3p(sko-miR-4819-5p)	ENSOARG00000010217	FHAD1
				25_18812-3p(sko-miR-4819-5p)	ENSOARG00000021001	FGF7
				25_18812-3p(sko-miR-4819-5p)	ENSOARG00000019775	CCDC108
				25_18812-3p(sko-miR-4819-5p)	ENSOARG00000014209	DAPP1
				25_18812-3p(sko-miR-4819-5p)	ENSOARG00000000142	HSPA8
				25_18812-3p(sko-miR-4819-5p)	ENSOARG00000004797	WWTR1
				25_18812-3p(sko-miR-4819-5p)	ENSOARG00000014641	RNF17
				25_18812-3p(sko-miR-4819-5p)	ENSOARG00000002234	SLC2A3
				4_22815-5p	ENSOARG00000011319	ATP6V1B1
				4_22815-5p	ENSOARG00000007173	RNF215
				4_22815-5p	ENSOARG00000010782	MAP2K2
				4_22815-5p	ENSOARG00000002394
				4_22815-5p	ENSOARG00000008445
				4_22815-5p	ENSOARG00000000327	LAMA1
				4_22815-5p	ENSOARG00000015214	P2RX4
				4_22815-5p	ENSOARG00000012915	CDH18
				4_22815-5p	ENSOARG00000012915	CDH18
				4_22815-5p	ENSOARG00000008349	TACSTD2
				4_22815-5p	ENSOARG00000020114
				4_22815-5p	ENSOARG00000018264	C2orf54
				4_22815-5p	ENSOARG00000018091	LPCAT2
				4_22815-5p	ENSOARG00000015572
				4_22815-5p	ENSOARG00000006587	PHF14
				4_22815-5p	ENSOARG00000002234	SLC2A3
				4_22815-5p	ENSOARG00000001532	TMEM165
				4_22815-5p	ENSOARG00000010103	ENTPD4
				14_7734-5p(cel-lin-4-5p)	ENSOARG00000020815	CHRNG
				14_7734-5p(cel-lin-4-5p)	ENSOARG00000010217	FHAD1
				14_7734-5p(cel-lin-4-5p)	ENSOARG00000018264	C2orf54
				14_7734-5p(cel-lin-4-5p)	ENSOARG00000005237	SEC61A1
				14_7734-5p(cel-lin-4-5p)	ENSOARG00000020674	FXR1
				14_7734-5p(cel-lin-4-5p)	ENSOARG00000011782	SLC17A9
				14_7734-5p(cel-lin-4-5p)	ENSOARG00000003306	DHRS7C
				14_7734-5p(cel-lin-4-5p)	ENSOARG00000014886	SCYL1
				14_7734-5p(cel-lin-4-5p)	ENSOARG00000002327	ATG9B
				14_7734-5p(cel-lin-4-5p)	ENSOARG00000015465	DICER1
				14_7734-5p(cel-lin-4-5p)	ENSOARG00000009022	SAMD10
				14_7734-5p(cel-lin-4-5p)	ENSOARG00000019226
				14_7734-5p(cel-lin-4-5p)	ENSOARG00000009340	TMEM86A
				14_7734-5p(cel-lin-4-5p)	ENSOARG00000010428	CCDC22
				14_7734-5p(cel-lin-4-5p)	ENSOARG00000013898	NR1H2
				14_7734-5p(cel-lin-4-5p)	ENSOARG00000013188	IFNAR1E
				14_7734-5p(cel-lin-4-5p)	ENSOARG00000003502	CHRNB3
				14_7734-5p(cel-lin-4-5p)	ENSOARG00000015402	GALNT7
				14_7734-5p(cel-lin-4-5p)	ENSOARG00000007406	ATXN7L3
				14_7734-5p(cel-lin-4-5p)	ENSOARG00000002631
				8_26819-3p	ENSOARG00000002212	TLK1
				8_26819-3p	ENSOARG00000008634
				8_26819-3p	ENSOARG00000009963
				8_26819-3p	ENSOARG00000015775	GPT2
				8_26819-3p	ENSOARG00000003888	TYR
				8_26819-3p	ENSOARG00000001575
				8_26819-3p	ENSOARG00000006034	SIX2
				8_26819-3p	ENSOARG00000001720
				8_26819-3p	ENSOARG00000020674	FXR1
				8_26819-3p	ENSOARG00000020674	FXR1
				8_26819-3p	ENSOARG00000002470	GNL3
				8_26819-3p	ENSOARG00000010217	FHAD1
				8_26819-3p	ENSOARG00000015572
				8_26819-3p	ENSOARG00000017980	VWA9
				8_26819-3p	ENSOARG00000018091	LPCAT2
				8_26819-3p	ENSOARG00000015402	GALNT7
				8_26819-3p	ENSOARG00000001499	ADCK3
				8_26819-3p	ENSOARG00000002690	C16orf70
				13_6886-3p(bmo-miR-3243)	ENSOARG00000009925
				13_6886-3p(bmo-miR-3243)	ENSOARG00000001095	INTS3
				13_6886-3p(bmo-miR-3243)	ENSOARG00000004610	SLC1A6
				13_6886-3p(bmo-miR-3243)	ENSOARG00000017027	ENTHD1
				13_6886-3p(bmo-miR-3243)	ENSOARG00000007406	ATXN7L3
				13_6886-3p(bmo-miR-3243)	ENSOARG00000014674	SCD
				13_6886-3p(bmo-miR-3243)	ENSOARG00000013893	MGARP
				13_6886-3p(bmo-miR-3243)	ENSOARG00000011723	AADACL3
				13_6886-3p(bmo-miR-3243)	ENSOARG00000003878	DYM
				13_6886-3p(bmo-miR-3243)	ENSOARG00000014641	RNF17
				13_6886-3p(bmo-miR-3243)	ENSOARG00000013929	ABCG4
				13_6886-3p(bmo-miR-3243)	ENSOARG00000004117	OXSM
				13_6886-3p(bmo-miR-3243)	ENSOARG00000020066
				13_6886-3p(bmo-miR-3243)	ENSOARG00000020335
				13_6886-3p(bmo-miR-3243)	ENSOARG00000009464	APOC4
				13_6886-3p(bmo-miR-3243)	ENSOARG00000001809	LARP7
				13_6886-3p(bmo-miR-3243)	ENSOARG00000017348	RBM45
				13_6886-3p(bmo-miR-3243)	ENSOARG00000000518
				13_6886-3p(bmo-miR-3243)	ENSOARG00000017908	ZKSCAN4
				13_6886-3p(bmo-miR-3243)	ENSOARG00000005028	PTDSS1
				13_6886-3p(bmo-miR-3243)	ENSOARG00000000042	CYP2E1
				13_6886-3p(bmo-miR-3243)	ENSOARG00000002631
				13_6886-3p(bmo-miR-3243)	ENSOARG00000014642
				X_28773-5p(hsa-miR-15a-5p)	ENSOARG00000012223	SNRPB2
				X_28773-5p(hsa-miR-15a-5p)	ENSOARG00000000749
				X_28773-5p(hsa-miR-15a-5p)	ENSOARG00000006410	COL12A1
				X_28773-5p(hsa-miR-15a-5p)	ENSOARG00000016228	NFE2
				X_28773-5p(hsa-miR-15a-5p)	ENSOARG00000008668	FBP2
				X_28773-5p(hsa-miR-15a-5p)	ENSOARG00000000996	PSMA4
				X_28773-5p(hsa-miR-15a-5p)	ENSOARG00000005352
				X_28773-5p(hsa-miR-15a-5p)	ENSOARG00000003659
				X_28773-5p(hsa-miR-15a-5p)	ENSOARG00000005078	PHF10
				X_28773-5p(hsa-miR-15a-5p)	ENSOARG00000007337	MTCH2
				X_28773-5p(hsa-miR-15a-5p)	ENSOARG00000018213	ABI2
				X_28773-5p(hsa-miR-15a-5p)	ENSOARG00000011723	AADACL3
				X_28773-5p(hsa-miR-15a-5p)	ENSOARG00000002631
				X_28773-5p(hsa-miR-15a-5p)	ENSOARG00000020674	FXR1
				X_28773-5p(hsa-miR-15a-5p)	ENSOARG00000021001	FGF7
				X_28773-5p(hsa-miR-15a-5p)	ENSOARG00000010217	FHAD1
				X_28773-5p(hsa-miR-15a-5p)	ENSOARG00000020815	CHRNG
				X_28773-5p(hsa-miR-15a-5p)	ENSOARG00000018091	LPCAT2
				X_28773-5p(hsa-miR-15a-5p)	ENSOARG00000019323	NUP50
				X_28773-5p(hsa-miR-15a-5p)	ENSOARG00000013188	IFNAR1E
				9_27473-3p(hsa-miR-762)	ENSOARG00000001532	TMEM165
				9_27473-3p(hsa-miR-762)	ENSOARG00000001095	INTS3
				9_27473-3p(hsa-miR-762)	ENSOARG00000013342	BCL2L12
				9_27473-3p(hsa-miR-762)	ENSOARG00000014094	ADRM1
				9_27473-3p(hsa-miR-762)	ENSOARG00000007801	C1orf234
				9_27473-3p(hsa-miR-762)	ENSOARG00000005601	RNF167
				9_27473-3p(hsa-miR-762)	ENSOARG00000004117	OXSM
				9_27473-3p(hsa-miR-762)	ENSOARG00000013929	ABCG4
				9_27473-3p(hsa-miR-762)	ENSOARG00000000042	CYP2E1
				9_27473-3p(hsa-miR-762)	ENSOARG00000006080	SDF4
				9_27473-3p(hsa-miR-762)	ENSOARG00000009557	AKAP3
				9_27473-3p(hsa-miR-762)	ENSOARG00000018378	FAM3C
				9_27473-3p(hsa-miR-762)	ENSOARG00000018264	C2orf54
				9_27473-3p(hsa-miR-762)	ENSOARG00000017163
				9_27473-3p(hsa-miR-762)	ENSOARG00000013853	NARFL
				9_27473-3p(hsa-miR-762)	ENSOARG00000015882	PPFIBP2
				9_27473-3p(hsa-miR-762)	ENSOARG00000004610	SLC1A6
				9_27473-3p(hsa-miR-762)	ENSOARG00000007406	ATXN7L3
				9_27473-3p(hsa-miR-762)	ENSOARG00000014642
				9_27473-3p(hsa-miR-762)	ENSOARG00000019216	EMC9
				9_27473-3p(hsa-miR-762)	ENSOARG00000019775	CCDC108
				9_27473-3p(hsa-miR-762)	ENSOARG00000000345	GRAMD1B
				9_27473-3p(hsa-miR-762)	ENSOARG00000005237	SEC61A1
				9_27473-3p(hsa-miR-762)	ENSOARG00000017980	VWA9
				9_27473-3p(hsa-miR-762)	ENSOARG00000002234	SLC2A3
				9_27473-3p(hsa-miR-762)	ENSOARG00000018325	GRHL2
				9_27473-3p(hsa-miR-762)	ENSOARG00000009925
				9_27473-3p(hsa-miR-762)	ENSOARG00000010217	FHAD1
				9_27473-3p(hsa-miR-762)	ENSOARG00000020815	CHRNG
				9_27473-3p(hsa-miR-762)	ENSOARG00000014209	DAPP1
				9_27473-3p(hsa-miR-762)	ENSOARG00000002690	C16orf70
				9_27473-3p(hsa-miR-762)	ENSOARG00000016384	CDK14
				9_27473-3p(hsa-miR-762)	ENSOARG00000013019	TRH
				9_27473-3p(hsa-miR-762)	ENSOARG00000014045	POLA2
				9_27473-3p(hsa-miR-762)	ENSOARG00000000531
				9_27473-3p(hsa-miR-762)	ENSOARG00000015380	DNMT1
				9_27473-3p(hsa-miR-762)	ENSOARG00000010076
				9_27473-3p(hsa-miR-762)	ENSOARG00000016009	STK32C
				9_27473-3p(hsa-miR-762)	ENSOARG00000016807	SAMHD1
				9_27473-3p(hsa-miR-762)	ENSOARG00000016807	SAMHD1
				9_27473-3p(hsa-miR-762)	ENSOARG00000003718	MAPK3
				9_27473-3p(hsa-miR-762)	ENSOARG00000005238	ENO2
				9_27473-3p(hsa-miR-762)	ENSOARG00000014641	RNF17
				X_28958-5p	ENSOARG00000021117	DAAM1
				X_28958-5p	ENSOARG00000000836	HDAC3
				X_28958-5p	ENSOARG00000018780	C20orf202
				X_28958-5p	ENSOARG00000013497
				X_28958-5p	ENSOARG00000002767
				X_28958-5p	ENSOARG00000013893	MGARP
				X_28958-5p	ENSOARG00000013893	MGARP
				X_28958-5p	ENSOARG00000012714	DDX10
				X_28958-5p	ENSOARG00000012714	DDX10
				X_28958-5p	ENSOARG00000014876	OSBPL8
				X_28958-5p	ENSOARG00000017167	ARSB
				X_28958-5p	ENSOARG00000010311	CIZ1
				X_28958-5p	ENSOARG00000021001	FGF7
				X_28958-5p	ENSOARG00000010217	FHAD1
				X_28958-5p	ENSOARG00000004610	SLC1A6
				X_28958-5p	ENSOARG00000007406	ATXN7L3
				X_28958-5p	ENSOARG00000016110	BRIP1
				4_22401-3p(hsa-miR-6864-5p)	ENSOARG00000002234	SLC2A3
				4_22401-3p(hsa-miR-6864-5p)	ENSOARG00000000042	CYP2E1
				4_22401-3p(hsa-miR-6864-5p)	ENSOARG00000013929	ABCG4
				4_22401-3p(hsa-miR-6864-5p)	ENSOARG00000002559
				4_22401-3p(hsa-miR-6864-5p)	ENSOARG00000001083
				4_22401-3p(hsa-miR-6864-5p)	ENSOARG00000001724	ZNF174
				4_22401-3p(hsa-miR-6864-5p)	ENSOARG00000002470	GNL3
				4_22401-3p(hsa-miR-6864-5p)	ENSOARG00000007160	SRP54
				4_22401-3p(hsa-miR-6864-5p)	ENSOARG00000018827	ILKAP
				4_22401-3p(hsa-miR-6864-5p)	ENSOARG00000010754
				4_22401-3p(hsa-miR-6864-5p)	ENSOARG00000004590	DAP3
				4_22401-3p(hsa-miR-6864-5p)	ENSOARG00000020808	EMP1
				4_22401-3p(hsa-miR-6864-5p)	ENSOARG00000008832	SIRT3
				4_22401-3p(hsa-miR-6864-5p)	ENSOARG00000004050
				4_22401-3p(hsa-miR-6864-5p)	ENSOARG00000006907	CDH2
				4_22401-3p(hsa-miR-6864-5p)	ENSOARG00000010103	ENTPD4
				4_22401-3p(hsa-miR-6864-5p)	ENSOARG00000016384	CDK14
				4_22401-3p(hsa-miR-6864-5p)	ENSOARG00000019818	MAGI3
				4_22401-3p(hsa-miR-6864-5p)	ENSOARG00000003878	DYM
				4_22401-3p(hsa-miR-6864-5p)	ENSOARG00000006067	TMEM57
				4_22401-3p(hsa-miR-6864-5p)	ENSOARG00000018264	C2orf54
				4_22401-3p(hsa-miR-6864-5p)	ENSOARG00000020815	CHRNG
				4_22401-3p(hsa-miR-6864-5p)	ENSOARG00000003591	NFAT5
				4_22401-3p(hsa-miR-6864-5p)	ENSOARG00000000142	HSPA8
				15_8714-5p(hsa-miR-4638-3p)	ENSOARG00000002690	C16orf70
				15_8714-5p(hsa-miR-4638-3p)	ENSOARG00000000142	HSPA8
				15_8714-5p(hsa-miR-4638-3p)	ENSOARG00000007801	C1orf234
				15_8714-5p(hsa-miR-4638-3p)	ENSOARG00000011828	UPK2
				15_8714-5p(hsa-miR-4638-3p)	ENSOARG00000011828	UPK2
				15_8714-5p(hsa-miR-4638-3p)	ENSOARG00000013283	CA1
				15_8714-5p(hsa-miR-4638-3p)	ENSOARG00000011556
				15_8714-5p(hsa-miR-4638-3p)	ENSOARG00000012654	RAB3GAP2
				15_8714-5p(hsa-miR-4638-3p)	ENSOARG00000006806	SERPINB11
				15_8714-5p(hsa-miR-4638-3p)	ENSOARG00000014351	ATP9A
				15_8714-5p(hsa-miR-4638-3p)	ENSOARG00000009977	ADAM7
				15_8714-5p(hsa-miR-4638-3p)	ENSOARG00000017998	PPP1R7
				15_8714-5p(hsa-miR-4638-3p)	ENSOARG00000018827	ILKAP
				15_8714-5p(hsa-miR-4638-3p)	ENSOARG00000011724	TOR2A
				15_8714-5p(hsa-miR-4638-3p)	ENSOARG00000018325	GRHL2
				15_8714-5p(hsa-miR-4638-3p)	ENSOARG00000003591	NFAT5
				15_8714-5p(hsa-miR-4638-3p)	ENSOARG00000020674	FXR1
				15_8714-5p(hsa-miR-4638-3p)	ENSOARG00000006907	CDH2
				15_8714-5p(hsa-miR-4638-3p)	ENSOARG00000014209	DAPP1
				15_8714-5p(hsa-miR-4638-3p)	ENSOARG00000014094	ADRM1
				15_8714-5p(hsa-miR-4638-3p)	ENSOARG00000014642
				4_22874-5p	ENSOARG00000018325	GRHL2
				4_22874-5p	ENSOARG00000019775	CCDC108
				4_22874-5p	ENSOARG00000016288
				4_22874-5p	ENSOARG00000001532	TMEM165
				4_22874-5p	ENSOARG00000013342	BCL2L12
				4_22874-5p	ENSOARG00000019216	EMC9
				4_22874-5p	ENSOARG00000004610	SLC1A6
				4_22874-5p	ENSOARG00000006080	SDF4
				4_22874-5p	ENSOARG00000002690	C16orf70
				4_22874-5p	ENSOARG00000007801	C1orf234
				4_22874-5p	ENSOARG00000003239	SLC29A4
				4_22874-5p	ENSOARG00000005769	AK8
				4_22874-5p	ENSOARG00000008268	AMOTL2
				4_22874-5p	ENSOARG00000015314	AMZ2
				4_22874-5p	ENSOARG00000005055	HBP1
				4_22874-5p	ENSOARG00000005055	HBP1
				4_22874-5p	ENSOARG00000013866	KANSL3
				4_22874-5p	ENSOARG00000019505	PNKD
				4_22874-5p	ENSOARG00000012359	MBD3
				4_22874-5p	ENSOARG00000005778	SMG5
				4_22874-5p	ENSOARG00000006957	PSAP
				4_22874-5p	ENSOARG00000002631
				4_22874-5p	ENSOARG00000004117	OXSM
				4_22874-5p	ENSOARG00000010217	FHAD1
				1_31-3p(efu-miR-9341)	ENSOARG00000000042	CYP2E1
				1_31-3p(efu-miR-9341)	ENSOARG00000007406	ATXN7L3
				1_31-3p(efu-miR-9341)	ENSOARG00000006080	SDF4
				1_31-3p(efu-miR-9341)	ENSOARG00000002690	C16orf70
				1_31-3p(efu-miR-9341)	ENSOARG00000010217	FHAD1
				1_31-3p(efu-miR-9341)	ENSOARG00000018264	C2orf54
				1_31-3p(efu-miR-9341)	ENSOARG00000019216	EMC9
				1_31-3p(efu-miR-9341)	ENSOARG00000003084	RTN3
				1_31-3p(efu-miR-9341)	ENSOARG00000006978	RAB4B-EGLN2
				1_31-3p(efu-miR-9341)	ENSOARG00000001917
				1_31-3p(efu-miR-9341)	ENSOARG00000014973	GPD1L
				1_31-3p(efu-miR-9341)	ENSOARG00000006504	IDH3G
				1_31-3p(efu-miR-9341)	ENSOARG00000001588
				1_31-3p(efu-miR-9341)	ENSOARG00000004887	TTYH3
				1_31-3p(efu-miR-9341)	ENSOARG00000015910	GANAB
				1_31-3p(efu-miR-9341)	ENSOARG00000005879	DDX31
				1_31-3p(efu-miR-9341)	ENSOARG00000001328	CYP26C1
				1_31-3p(efu-miR-9341)	ENSOARG00000004610	SLC1A6
				1_31-3p(efu-miR-9341)	ENSOARG00000005237	SEC61A1
				1_31-3p(efu-miR-9341)	ENSOARG00000011723	AADACL3
				1_31-3p(efu-miR-9341)	ENSOARG00000013738	ADCK5
				1_31-3p(efu-miR-9341)	ENSOARG00000001532	TMEM165
				1_31-3p(efu-miR-9341)	ENSOARG00000019775	CCDC108
				20_14602-5p	ENSOARG00000016288
				20_14602-5p	ENSOARG00000000142	HSPA8
				20_14602-5p	ENSOARG00000006587	PHF14
				20_14602-5p	ENSOARG00000001095	INTS3
				20_14602-5p	ENSOARG00000016384	CDK14
				20_14602-5p	ENSOARG00000013738	ADCK5
				20_14602-5p	ENSOARG00000000345	GRAMD1B
				20_14602-5p	ENSOARG00000004117	OXSM
				20_14602-5p	ENSOARG00000007406	ATXN7L3
				20_14602-5p	ENSOARG00000018325	GRHL2
				20_14602-5p	ENSOARG00000005237	SEC61A1
				20_14602-5p	ENSOARG00000013929	ABCG4
				20_14602-5p	ENSOARG00000019002	RGS16
				20_14602-5p	ENSOARG00000020815	CHRNG
				20_14602-5p	ENSOARG00000005601	RNF167
				20_14602-5p	ENSOARG00000014209	DAPP1
				20_14602-5p	ENSOARG00000008704	ASAH1
				20_14602-5p	ENSOARG00000002234	SLC2A3
				20_14602-5p	ENSOARG00000001546	NAA10
				20_14602-5p	ENSOARG00000006847
				20_14602-5p	ENSOARG00000009264	CHFR
				20_14602-5p	ENSOARG00000018910	PRRG1
				20_14602-5p	ENSOARG00000014636	CMPK2
				20_14602-5p	ENSOARG00000003308	ZNF667
				20_14602-5p	ENSOARG00000006699	PSMD14
				20_14602-5p	ENSOARG00000006699	PSMD14
				20_14602-5p	ENSOARG00000005820	SLC35B1
				20_14602-5p	ENSOARG00000014886	SCYL1
				20_14602-5p	ENSOARG00000007906
				20_14602-5p	ENSOARG00000002690	C16orf70
				20_14602-5p	ENSOARG00000019216	EMC9
				20_14602-5p	ENSOARG00000013893	MGARP
				20_14602-5p	ENSOARG00000019775	CCDC108
				20_15682-3p	ENSOARG00000002690	C16orf70
				20_15682-3p	ENSOARG00000006080	SDF4
				20_15682-3p	ENSOARG00000019323	NUP50
				20_15682-3p	ENSOARG00000014094	ADRM1
				20_15682-3p	ENSOARG00000000173	GML
				20_15682-3p	ENSOARG00000018301	KLHL12
				20_15682-3p	ENSOARG00000007144	TCOF1
				20_15682-3p	ENSOARG00000007144	TCOF1
				20_15682-3p	ENSOARG00000008003	MRPS23
				20_15682-3p	ENSOARG00000008821	SLC25A34
				20_15682-3p	ENSOARG00000010311	CIZ1
				20_15682-3p	ENSOARG00000006249	TBX3
				20_15682-3p	ENSOARG00000018945	TCF20
				20_15682-3p	ENSOARG00000001269	STAR
				20_15682-3p	ENSOARG00000010446	LEMD2
				20_15682-3p	ENSOARG00000020815	CHRNG
				20_15682-3p	ENSOARG00000018325	GRHL2
				20_15682-3p	ENSOARG00000009925
				20_15682-3p	ENSOARG00000008206	CENPN
				20_15682-3p	ENSOARG00000014642
				20_15682-3p	ENSOARG00000017163
				20_15682-3p	ENSOARG00000019216	EMC9
				2_13487-5p(hru-miR-1990)	ENSOARG00000007239
				2_13487-5p(hru-miR-1990)	ENSOARG00000019940	ATG9
				2_13487-5p(hru-miR-1990)	ENSOARG00000019849	AMP18
				2_13487-5p(hru-miR-1990)	ENSOARG00000012764	POP5
				2_13487-5p(hru-miR-1990)	ENSOARG00000004563	NKIRAS1
				2_13487-5p(hru-miR-1990)	ENSOARG00000003457
				2_13487-5p(hru-miR-1990)	ENSOARG00000002096	DZIP1
				2_13487-5p(hru-miR-1990)	ENSOARG00000013544	RIC1
				2_13487-5p(hru-miR-1990)	ENSOARG00000007135
				2_13487-5p(hru-miR-1990)	ENSOARG00000012824	GRPR
				2_13487-5p(hru-miR-1990)	ENSOARG00000018264	C2orf54
				2_13487-5p(hru-miR-1990)	ENSOARG00000011723	AADACL3
				2_13487-5p(hru-miR-1990)	ENSOARG00000006907	CDH2
				2_13487-5p(hru-miR-1990)	ENSOARG00000013188	IFNAR1E
				2_13487-5p(hru-miR-1990)	ENSOARG00000005601	RNF167
				2_13487-5p(hru-miR-1990)	ENSOARG00000004610	SLC1A6
				2_13487-5p(hru-miR-1990)	ENSOARG00000005237	SEC61A1
				2_13487-5p(hru-miR-1990)	ENSOARG00000009922	C12orf4
				2_13487-5p(hru-miR-1990)	ENSOARG00000009557	AKAP3
				2_13487-5p(hru-miR-1990)	ENSOARG00000017980	VWA9
				11_4447-5p(efu-miR-9259)	ENSOARG00000007406	ATXN7L3
				11_4447-5p(efu-miR-9259)	ENSOARG00000013342	BCL2L12
				11_4447-5p(efu-miR-9259)	ENSOARG00000013929	ABCG4
				11_4447-5p(efu-miR-9259)	ENSOARG00000019216	EMC9
				11_4447-5p(efu-miR-9259)	ENSOARG00000019323	NUP50
				11_4447-5p(efu-miR-9259)	ENSOARG00000018325	GRHL2
				11_4447-5p(efu-miR-9259)	ENSOARG00000015572
				11_4447-5p(efu-miR-9259)	ENSOARG00000006587	PHF14
				11_4447-5p(efu-miR-9259)	ENSOARG00000008206	CENPN
				11_4447-5p(efu-miR-9259)	ENSOARG00000005237	SEC61A1
				11_4447-5p(efu-miR-9259)	ENSOARG00000001095	INTS3
				11_4447-5p(efu-miR-9259)	ENSOARG00000014094	ADRM1
				11_4447-5p(efu-miR-9259)	ENSOARG00000005884	SAR1A
				11_4447-5p(efu-miR-9259)	ENSOARG00000014642
				11_4447-5p(efu-miR-9259)	ENSOARG00000002234	SLC2A3
				11_4447-5p(efu-miR-9259)	ENSOARG00000001532	TMEM165
				11_4447-5p(efu-miR-9259)	ENSOARG00000006080	SDF4
				11_4447-5p(efu-miR-9259)	ENSOARG00000011392	ASNA1
				11_4447-5p(efu-miR-9259)	ENSOARG00000015147
				11_4447-5p(efu-miR-9259)	ENSOARG00000001281	ACCSL
				11_4447-5p(efu-miR-9259)	ENSOARG00000003377	C11orf84
				11_4447-5p(efu-miR-9259)	ENSOARG00000019806	PLXNB2
				11_4447-5p(efu-miR-9259)	ENSOARG00000009022	SAMD10
				11_4447-5p(efu-miR-9259)	ENSOARG00000008790	GOLM1
				11_4447-5p(efu-miR-9259)	ENSOARG00000011689	DEF6
				11_4447-5p(efu-miR-9259)	ENSOARG00000013019	TRH
				11_4447-5p(efu-miR-9259)	ENSOARG00000004117	OXSM
				11_4447-5p(efu-miR-9259)	ENSOARG00000018264	C2orf54
				X_28946-3p	ENSOARG00000015572
				X_28946-3p	ENSOARG00000011446
				X_28946-3p	ENSOARG00000008923	OXCT1
				X_28946-3p	ENSOARG00000016621	TSTA3
				X_28946-3p	ENSOARG00000016667	AP1M2
				X_28946-3p	ENSOARG00000001269	STAR
				X_28946-3p	ENSOARG00000002096	DZIP1
				X_28946-3p	ENSOARG00000003099	RASAL3
				X_28946-3p	ENSOARG00000003099	RASAL3
				X_28946-3p	ENSOARG00000002234	SLC2A3
				X_28946-3p	ENSOARG00000010093	TRAFD1
				X_28946-3p	ENSOARG00000014115	HTT
				X_28946-3p	ENSOARG00000018091	LPCAT2
				X_28946-3p	ENSOARG00000008704	ASAH1
				X_28946-3p	ENSOARG00000014094	ADRM1
				X_28946-3p	ENSOARG00000013342	BCL2L12
				24_17968-3p(mmu-miR-760-3p)	ENSOARG00000007406	ATXN7L3
				24_17968-3p(mmu-miR-760-3p)	ENSOARG00000013929	ABCG4
				24_17968-3p(mmu-miR-760-3p)	ENSOARG00000020815	CHRNG
				24_17968-3p(mmu-miR-760-3p)	ENSOARG00000019775	CCDC108
				24_17968-3p(mmu-miR-760-3p)	ENSOARG00000010103	ENTPD4
				24_17968-3p(mmu-miR-760-3p)	ENSOARG00000004117	OXSM
				24_17968-3p(mmu-miR-760-3p)	ENSOARG00000019216	EMC9
				24_17968-3p(mmu-miR-760-3p)	ENSOARG00000014209	DAPP1
				24_17968-3p(mmu-miR-760-3p)	ENSOARG00000011088
				24_17968-3p(mmu-miR-760-3p)	ENSOARG00000006080	SDF4
				24_17968-3p(mmu-miR-760-3p)	ENSOARG00000018325	GRHL2
				24_17968-3p(mmu-miR-760-3p)	ENSOARG00000000042	CYP2E1
				24_17968-3p(mmu-miR-760-3p)	ENSOARG00000012223	SNRPB2
				24_17968-3p(mmu-miR-760-3p)	ENSOARG00000001532	TMEM165
				24_17968-3p(mmu-miR-760-3p)	ENSOARG00000006587	PHF14
				24_17968-3p(mmu-miR-760-3p)	ENSOARG00000000345	GRAMD1B
				24_17968-3p(mmu-miR-760-3p)	ENSOARG00000018264	C2orf54
				24_17968-3p(mmu-miR-760-3p)	ENSOARG00000017628	ATG4B
				24_17968-3p(mmu-miR-760-3p)	ENSOARG00000008414	MAU2
				24_17968-3p(mmu-miR-760-3p)	ENSOARG00000004410
				24_17968-3p(mmu-miR-760-3p)	ENSOARG00000017427	LDB1
				24_17968-3p(mmu-miR-760-3p)	ENSOARG00000001333	MDM1
				24_17968-3p(mmu-miR-760-3p)	ENSOARG00000001333	MDM1
				24_17968-3p(mmu-miR-760-3p)	ENSOARG00000005157	PNKP
				24_17968-3p(mmu-miR-760-3p)	ENSOARG00000004600	EEFSEC
				24_17968-3p(mmu-miR-760-3p)	ENSOARG00000017608	D2HGDH
				24_17968-3p(mmu-miR-760-3p)	ENSOARG00000003377	C11orf84
				24_17968-3p(mmu-miR-760-3p)	ENSOARG00000018898	ANGPT4
				24_17968-3p(mmu-miR-760-3p)	ENSOARG00000009032	SPARC
				24_17968-3p(mmu-miR-760-3p)	ENSOARG00000018091	LPCAT2
				24_17968-3p(mmu-miR-760-3p)	ENSOARG00000001499	ADCK3
				24_17968-3p(mmu-miR-760-3p)	ENSOARG00000016384	CDK14
				1_2501-5p(hsa-miR-6845-3p)	ENSOARG00000018264	C2orf54
				1_2501-5p(hsa-miR-6845-3p)	ENSOARG00000016384	CDK14
				1_2501-5p(hsa-miR-6845-3p)	ENSOARG00000002234	SLC2A3
				1_2501-5p(hsa-miR-6845-3p)	ENSOARG00000000345	GRAMD1B
				1_2501-5p(hsa-miR-6845-3p)	ENSOARG00000006067	TMEM57
				1_2501-5p(hsa-miR-6845-3p)	ENSOARG00000000142	HSPA8
				1_2501-5p(hsa-miR-6845-3p)	ENSOARG00000010217	FHAD1
				1_2501-5p(hsa-miR-6845-3p)	ENSOARG00000016288
				1_2501-5p(hsa-miR-6845-3p)	ENSOARG00000015572
				1_2501-5p(hsa-miR-6845-3p)	ENSOARG00000005237	SEC61A1
				1_2501-5p(hsa-miR-6845-3p)	ENSOARG00000005601	RNF167
				1_2501-5p(hsa-miR-6845-3p)	ENSOARG00000002690	C16orf70
				1_2501-5p(hsa-miR-6845-3p)	ENSOARG00000011723	AADACL3
				1_2501-5p(hsa-miR-6845-3p)	ENSOARG00000001532	TMEM165
				1_2501-5p(hsa-miR-6845-3p)	ENSOARG00000014674	SCD
				1_2501-5p(hsa-miR-6845-3p)	ENSOARG00000019818	MAGI3
				1_2501-5p(hsa-miR-6845-3p)	ENSOARG00000014642
				1_2501-5p(hsa-miR-6845-3p)	ENSOARG00000019216	EMC9
				1_2501-5p(hsa-miR-6845-3p)	ENSOARG00000016752	COL4A3BP
				1_2501-5p(hsa-miR-6845-3p)	ENSOARG00000001185	ARFGEF1
				1_2501-5p(hsa-miR-6845-3p)	ENSOARG00000020629	ITGA10
				1_2501-5p(hsa-miR-6845-3p)	ENSOARG00000000518
				1_2501-5p(hsa-miR-6845-3p)	ENSOARG00000008738	SCRN1
				1_2501-5p(hsa-miR-6845-3p)	ENSOARG00000001994	GPR83
				1_2501-5p(hsa-miR-6845-3p)	ENSOARG00000017786	USE1
				1_2501-5p(hsa-miR-6845-3p)	ENSOARG00000001102	KIF2C
				1_2501-5p(hsa-miR-6845-3p)	ENSOARG00000004269	TOP2B
				1_2501-5p(hsa-miR-6845-3p)	ENSOARG00000005880	LY6G6D
				1_2501-5p(hsa-miR-6845-3p)	ENSOARG00000013342	BCL2L12
				1_2501-5p(hsa-miR-6845-3p)	ENSOARG00000018325	GRHL2
				1_2501-5p(hsa-miR-6845-3p)	ENSOARG00000004117	OXSM
				1_2501-5p(hsa-miR-6845-3p)	ENSOARG00000017163
				1_2501-5p(hsa-miR-6845-3p)	ENSOARG00000013738	ADCK5
				11_3851-3p(bta-miR-2417)	ENSOARG00000018325	GRHL2
				11_3851-3p(bta-miR-2417)	ENSOARG00000009925
				11_3851-3p(bta-miR-2417)	ENSOARG00000003084	RTN3
				11_3851-3p(bta-miR-2417)	ENSOARG00000018325	GRHL2
				11_3851-3p(bta-miR-2417)	ENSOARG00000015854
				11_3851-3p(bta-miR-2417)	ENSOARG00000019331	SLC22A17
				11_3851-3p(bta-miR-2417)	ENSOARG00000005216
				11_3851-3p(bta-miR-2417)	ENSOARG00000007814	SYK
				11_3851-3p(bta-miR-2417)	ENSOARG00000011783
				11_3851-3p(bta-miR-2417)	ENSOARG00000000873	PRKCG
				11_3851-3p(bta-miR-2417)	ENSOARG00000008392	TCN2
				11_3851-3p(bta-miR-2417)	ENSOARG00000008262	SCN2B
				11_3851-3p(bta-miR-2417)	ENSOARG00000016110	BRIP1
				11_3851-3p(bta-miR-2417)	ENSOARG00000003878	DYM
				11_3851-3p(bta-miR-2417)	ENSOARG00000020674	FXR1
				11_3851-3p(bta-miR-2417)	ENSOARG00000003502	CHRNB3
				11_3851-3p(bta-miR-2417)	ENSOARG00000018264	C2orf54
				11_3851-3p(bta-miR-2417)	ENSOARG00000011723	AADACL3
				11_3851-3p(bta-miR-2417)	ENSOARG00000014094	ADRM1
				11_3851-3p(bta-miR-2417)	ENSOARG00000009557	AKAP3
				12_5608-3p(hsa-miR-6864-5p)	ENSOARG00000002234	SLC2A3
				12_5608-3p(hsa-miR-6864-5p)	ENSOARG00000000042	CYP2E1
				12_5608-3p(hsa-miR-6864-5p)	ENSOARG00000013929	ABCG4
				12_5608-3p(hsa-miR-6864-5p)	ENSOARG00000002559
				12_5608-3p(hsa-miR-6864-5p)	ENSOARG00000001083
				12_5608-3p(hsa-miR-6864-5p)	ENSOARG00000001724	ZNF174
				12_5608-3p(hsa-miR-6864-5p)	ENSOARG00000002470	GNL3
				12_5608-3p(hsa-miR-6864-5p)	ENSOARG00000007160	SRP54
				12_5608-3p(hsa-miR-6864-5p)	ENSOARG00000018827	ILKAP
				12_5608-3p(hsa-miR-6864-5p)	ENSOARG00000010754
				12_5608-3p(hsa-miR-6864-5p)	ENSOARG00000004590	DAP3
				12_5608-3p(hsa-miR-6864-5p)	ENSOARG00000020808	EMP1
				12_5608-3p(hsa-miR-6864-5p)	ENSOARG00000008832	SIRT3
				12_5608-3p(hsa-miR-6864-5p)	ENSOARG00000004050
				12_5608-3p(hsa-miR-6864-5p)	ENSOARG00000006907	CDH2
				12_5608-3p(hsa-miR-6864-5p)	ENSOARG00000003878	DYM
				12_5608-3p(hsa-miR-6864-5p)	ENSOARG00000010103	ENTPD4
				12_5608-3p(hsa-miR-6864-5p)	ENSOARG00000016384	CDK14
				12_5608-3p(hsa-miR-6864-5p)	ENSOARG00000019818	MAGI3
				12_5608-3p(hsa-miR-6864-5p)	ENSOARG00000007406	ATXN7L3
				12_5608-3p(hsa-miR-6864-5p)	ENSOARG00000006067	TMEM57
				12_5608-3p(hsa-miR-6864-5p)	ENSOARG00000003591	NFAT5
				12_5608-3p(hsa-miR-6864-5p)	ENSOARG00000020815	CHRNG
				X_28731-3p	ENSOARG00000007406	ATXN7L3
				X_28731-3p	ENSOARG00000004117	OXSM
				X_28731-3p	ENSOARG00000014642
				X_28731-3p	ENSOARG00000019218	CYTH4
				X_28731-3p	ENSOARG00000004405	SLC7A10
				X_28731-3p	ENSOARG00000003342	NFATC3
				X_28731-3p	ENSOARG00000007382	SDS
				X_28731-3p	ENSOARG00000009520	BAG1
				X_28731-3p	ENSOARG00000015547	SEC16B
				X_28731-3p	ENSOARG00000009384	FABP12
				X_28731-3p	ENSOARG00000008640	DHX57
				X_28731-3p	ENSOARG00000008609	AP3M1
				X_28731-3p	ENSOARG00000013745	FADS1
				X_28731-3p	ENSOARG00000010217	FHAD1
				X_28731-3p	ENSOARG00000002631
				X_28731-3p	ENSOARG00000006587	PHF14
				X_28731-3p	ENSOARG00000019216	EMC9
				X_28731-3p	ENSOARG00000016110	BRIP1
				X_28731-3p	ENSOARG00000005237	SEC61A1
				X_28731-3p	ENSOARG00000006907	CDH2
				X_28731-3p	ENSOARG00000008206	CENPN
				X_28731-3p	ENSOARG00000018091	LPCAT2
				15_8977-5p	ENSOARG00000004117	OXSM
				15_8977-5p	ENSOARG00000020674	FXR1
				15_8977-5p	ENSOARG00000016288
				15_8977-5p	ENSOARG00000006587	PHF14
				15_8977-5p	ENSOARG00000003701	MBNL1
				15_8977-5p	ENSOARG00000003701	MBNL1
				15_8977-5p	ENSOARG00000011927	EFCAB3
				15_8977-5p	ENSOARG00000019757	SMCO2
				15_8977-5p	ENSOARG00000021008	SECISBP2L
				15_8977-5p	ENSOARG00000020567	AGFG1
				15_8977-5p	ENSOARG00000011114	VGLL1
				15_8977-5p	ENSOARG00000007291
				15_8977-5p	ENSOARG00000005692	PAQR6
				15_8977-5p	ENSOARG00000016037	CRAMP1L
				15_8977-5p	ENSOARG00000005469	USP7
				15_8977-5p	ENSOARG00000018264	C2orf54
				15_8977-5p	ENSOARG00000010217	FHAD1
				15_8977-5p	ENSOARG00000006907	CDH2
				15_8977-5p	ENSOARG00000003421	LAP3
				15_8977-5p	ENSOARG00000004610	SLC1A6
				15_8977-5p	ENSOARG00000002559
				15_8977-5p	ENSOARG00000012223	SNRPB2
				15_8977-5p	ENSOARG00000000142	HSPA8
				3_20325-5p	ENSOARG00000003421	LAP3
				3_20325-5p	ENSOARG00000020815	CHRNG
				3_20325-5p	ENSOARG00000017163
				3_20325-5p	ENSOARG00000014641	RNF17
				3_20325-5p	ENSOARG00000014209	DAPP1
				3_20325-5p	ENSOARG00000001499	ADCK3
				3_20325-5p	ENSOARG00000005601	RNF167
				3_20325-5p	ENSOARG00000001095	INTS3
				3_20325-5p	ENSOARG00000002234	SLC2A3
				3_20325-5p	ENSOARG00000009330	LYPD6
				3_20325-5p	ENSOARG00000002808
				3_20325-5p	ENSOARG00000004175	FZD4
				3_20325-5p	ENSOARG00000013350
				3_20325-5p	ENSOARG00000008609	AP3M1
				3_20325-5p	ENSOARG00000001408	ACVR2B
				3_20325-5p	ENSOARG00000021052	TDRKH
				3_20325-5p	ENSOARG00000003463
				3_20325-5p	ENSOARG00000016970	TPP1
				3_20325-5p	ENSOARG00000002799	IRAK3
				3_20325-5p	ENSOARG00000007801	C1orf234
				3_20325-5p	ENSOARG00000014642
				3_20325-5p	ENSOARG00000018264	C2orf54
				3_20325-5p	ENSOARG00000016110	BRIP1
				3_20325-5p	ENSOARG00000016378	FEM1C
				13_6134-5p	ENSOARG00000015572
				13_6134-5p	ENSOARG00000005601	RNF167
				13_6134-5p	ENSOARG00000013342	BCL2L12
				13_6134-5p	ENSOARG00000020379	RPAP1
				13_6134-5p	ENSOARG00000000898	CCDC176
				13_6134-5p	ENSOARG00000004436	DLX6
				13_6134-5p	ENSOARG00000004436	DLX6
				13_6134-5p	ENSOARG00000018217	OR6C75
				13_6134-5p	ENSOARG00000005080	PRODH2
				13_6134-5p	ENSOARG00000019979	RHBDL2
				13_6134-5p	ENSOARG00000004117	OXSM
				13_6134-5p	ENSOARG00000018130	CHADL
				13_6134-5p	ENSOARG00000016627
				13_6134-5p	ENSOARG00000019777	PARP2
				13_6134-5p	ENSOARG00000003878	DYM
				13_6134-5p	ENSOARG00000011723	AADACL3
				13_6134-5p	ENSOARG00000000142	HSPA8
				13_6134-5p	ENSOARG00000013188	IFNAR1E
				13_6134-5p	ENSOARG00000019323	NUP50
				13_6134-5p	ENSOARG00000016110	BRIP1
				13_6134-5p	ENSOARG00000001532	TMEM165
				13_6134-5p	ENSOARG00000010217	FHAD1
				9_27474-5p(hsa-miR-762)	ENSOARG00000001532	TMEM165
				9_27474-5p(hsa-miR-762)	ENSOARG00000001095	INTS3
				9_27474-5p(hsa-miR-762)	ENSOARG00000013342	BCL2L12
				9_27474-5p(hsa-miR-762)	ENSOARG00000014094	ADRM1
				9_27474-5p(hsa-miR-762)	ENSOARG00000007801	C1orf234
				9_27474-5p(hsa-miR-762)	ENSOARG00000005601	RNF167
				9_27474-5p(hsa-miR-762)	ENSOARG00000004117	OXSM
				9_27474-5p(hsa-miR-762)	ENSOARG00000013929	ABCG4
				9_27474-5p(hsa-miR-762)	ENSOARG00000000042	CYP2E1
				9_27474-5p(hsa-miR-762)	ENSOARG00000006080	SDF4
				9_27474-5p(hsa-miR-762)	ENSOARG00000018378	FAM3C
				9_27474-5p(hsa-miR-762)	ENSOARG00000018264	C2orf54
				9_27474-5p(hsa-miR-762)	ENSOARG00000017163
				9_27474-5p(hsa-miR-762)	ENSOARG00000013853	NARFL
				9_27474-5p(hsa-miR-762)	ENSOARG00000015882	PPFIBP2
				9_27474-5p(hsa-miR-762)	ENSOARG00000004610	SLC1A6
				9_27474-5p(hsa-miR-762)	ENSOARG00000007406	ATXN7L3
				9_27474-5p(hsa-miR-762)	ENSOARG00000014642
				9_27474-5p(hsa-miR-762)	ENSOARG00000019216	EMC9
				9_27474-5p(hsa-miR-762)	ENSOARG00000019775	CCDC108
				9_27474-5p(hsa-miR-762)	ENSOARG00000000345	GRAMD1B
				9_27474-5p(hsa-miR-762)	ENSOARG00000005237	SEC61A1
				9_27474-5p(hsa-miR-762)	ENSOARG00000017980	VWA9
				9_27474-5p(hsa-miR-762)	ENSOARG00000002234	SLC2A3
				9_27474-5p(hsa-miR-762)	ENSOARG00000018325	GRHL2
				9_27474-5p(hsa-miR-762)	ENSOARG00000009925
				9_27474-5p(hsa-miR-762)	ENSOARG00000010217	FHAD1
				9_27474-5p(hsa-miR-762)	ENSOARG00000020815	CHRNG
				9_27474-5p(hsa-miR-762)	ENSOARG00000014209	DAPP1
				9_27474-5p(hsa-miR-762)	ENSOARG00000002690	C16orf70
				9_27474-5p(hsa-miR-762)	ENSOARG00000016384	CDK14
				9_27474-5p(hsa-miR-762)	ENSOARG00000013019	TRH
				9_27474-5p(hsa-miR-762)	ENSOARG00000014045	POLA2
				9_27474-5p(hsa-miR-762)	ENSOARG00000000531
				9_27474-5p(hsa-miR-762)	ENSOARG00000015380	DNMT1
				9_27474-5p(hsa-miR-762)	ENSOARG00000010076
				9_27474-5p(hsa-miR-762)	ENSOARG00000016009	STK32C
				9_27474-5p(hsa-miR-762)	ENSOARG00000016807	SAMHD1
				9_27474-5p(hsa-miR-762)	ENSOARG00000016807	SAMHD1
				9_27474-5p(hsa-miR-762)	ENSOARG00000003718	MAPK3
				9_27474-5p(hsa-miR-762)	ENSOARG00000005238	ENO2
				9_27474-5p(hsa-miR-762)	ENSOARG00000014641	RNF17
				11_4025-3p(mmu-miR-873a-5p)	ENSOARG00000004117	OXSM
				11_4025-3p(mmu-miR-873a-5p)	ENSOARG00000004610	SLC1A6
				11_4025-3p(mmu-miR-873a-5p)	ENSOARG00000010217	FHAD1
				11_4025-3p(mmu-miR-873a-5p)	ENSOARG00000020815	CHRNG
				11_4025-3p(mmu-miR-873a-5p)	ENSOARG00000000042	CYP2E1
				11_4025-3p(mmu-miR-873a-5p)	ENSOARG00000018325	GRHL2
				11_4025-3p(mmu-miR-873a-5p)	ENSOARG00000010068
				11_4025-3p(mmu-miR-873a-5p)	ENSOARG00000005237	SEC61A1
				11_4025-3p(mmu-miR-873a-5p)	ENSOARG00000005237	SEC61A1
				11_4025-3p(mmu-miR-873a-5p)	ENSOARG00000000759	KLF17
				11_4025-3p(mmu-miR-873a-5p)	ENSOARG00000018278
				11_4025-3p(mmu-miR-873a-5p)	ENSOARG00000017957	GPD1
				11_4025-3p(mmu-miR-873a-5p)	ENSOARG00000017382	GAL3ST4
				11_4025-3p(mmu-miR-873a-5p)	ENSOARG00000017382	GAL3ST4
				11_4025-3p(mmu-miR-873a-5p)	ENSOARG00000016504	KRI1
				11_4025-3p(mmu-miR-873a-5p)	ENSOARG00000011373	MIDN
				11_4025-3p(mmu-miR-873a-5p)	ENSOARG00000003252	HK3
				11_4025-3p(mmu-miR-873a-5p)	ENSOARG00000000505
				11_4025-3p(mmu-miR-873a-5p)	ENSOARG00000016384	CDK14
				11_4025-3p(mmu-miR-873a-5p)	ENSOARG00000006080	SDF4
				11_4025-3p(mmu-miR-873a-5p)	ENSOARG00000009925
				11_4025-3p(mmu-miR-873a-5p)	ENSOARG00000002690	C16orf70
				11_4025-3p(mmu-miR-873a-5p)	ENSOARG00000003591	NFAT5
				11_4025-3p(mmu-miR-873a-5p)	ENSOARG00000018091	LPCAT2
				X_28748-5p(hsa-miR-504-5p)	ENSOARG00000010217	FHAD1
				X_28748-5p(hsa-miR-504-5p)	ENSOARG00000004610	SLC1A6
				X_28748-5p(hsa-miR-504-5p)	ENSOARG00000007406	ATXN7L3
				X_28748-5p(hsa-miR-504-5p)	ENSOARG00000009925
				X_28748-5p(hsa-miR-504-5p)	ENSOARG00000014674	SCD
				X_28748-5p(hsa-miR-504-5p)	ENSOARG00000016384	CDK14
				X_28748-5p(hsa-miR-504-5p)	ENSOARG00000019323	NUP50
				X_28748-5p(hsa-miR-504-5p)	ENSOARG00000000142	HSPA8
				X_28748-5p(hsa-miR-504-5p)	ENSOARG00000014209	DAPP1
				X_28748-5p(hsa-miR-504-5p)	ENSOARG00000014094	ADRM1
				X_28748-5p(hsa-miR-504-5p)	ENSOARG00000004117	OXSM
				X_28748-5p(hsa-miR-504-5p)	ENSOARG00000020815	CHRNG
				X_28748-5p(hsa-miR-504-5p)	ENSOARG00000006080	SDF4
				X_28748-5p(hsa-miR-504-5p)	ENSOARG00000013342	BCL2L12
				X_28748-5p(hsa-miR-504-5p)	ENSOARG00000018264	C2orf54
				X_28748-5p(hsa-miR-504-5p)	ENSOARG00000019216	EMC9
				X_28748-5p(hsa-miR-504-5p)	ENSOARG00000018325	GRHL2
				X_28748-5p(hsa-miR-504-5p)	ENSOARG00000000345	GRAMD1B
				X_28748-5p(hsa-miR-504-5p)	ENSOARG00000000147	ZNF282
				X_28748-5p(hsa-miR-504-5p)	ENSOARG00000008349	TACSTD2
				X_28748-5p(hsa-miR-504-5p)	ENSOARG00000016118
				X_28748-5p(hsa-miR-504-5p)	ENSOARG00000003848	RPS5
				X_28748-5p(hsa-miR-504-5p)	ENSOARG00000016992	KRT15
				X_28748-5p(hsa-miR-504-5p)	ENSOARG00000018724	CUL1
				X_28748-5p(hsa-miR-504-5p)	ENSOARG00000001131	GIMAP8
				X_28748-5p(hsa-miR-504-5p)	ENSOARG00000003252	HK3
				X_28748-5p(hsa-miR-504-5p)	ENSOARG00000014886	SCYL1
				X_28748-5p(hsa-miR-504-5p)	ENSOARG00000010103	ENTPD4
				X_28748-5p(hsa-miR-504-5p)	ENSOARG00000003421	LAP3
				X_28748-5p(hsa-miR-504-5p)	ENSOARG00000011088
				X_28748-5p(hsa-miR-504-5p)	ENSOARG00000019002	RGS16
				4_22594-5p(mmu-miR-129-5p)	ENSOARG00000015572
				4_22594-5p(mmu-miR-129-5p)	ENSOARG00000017163
				4_22594-5p(mmu-miR-129-5p)	ENSOARG00000002690	C16orf70
				4_22594-5p(mmu-miR-129-5p)	ENSOARG00000014641	RNF17
				4_22594-5p(mmu-miR-129-5p)	ENSOARG00000005286	AARS
				4_22594-5p(mmu-miR-129-5p)	ENSOARG00000015019	B3GNT3
				4_22594-5p(mmu-miR-129-5p)	ENSOARG00000006573	RGS7BP
				4_22594-5p(mmu-miR-129-5p)	ENSOARG00000013119	SNTG1
				4_22594-5p(mmu-miR-129-5p)	ENSOARG00000013119	SNTG1
				4_22594-5p(mmu-miR-129-5p)	ENSOARG00000012217	C9orf131
				4_22594-5p(mmu-miR-129-5p)	ENSOARG00000005078	PHF10
				4_22594-5p(mmu-miR-129-5p)	ENSOARG00000000327	LAMA1
				4_22594-5p(mmu-miR-129-5p)	ENSOARG00000004561	TMTC4
				4_22594-5p(mmu-miR-129-5p)	ENSOARG00000017493	2018-09-11
				4_22594-5p(mmu-miR-129-5p)	ENSOARG00000007832	AUH
				4_22594-5p(mmu-miR-129-5p)	ENSOARG00000020900	C15orf65
				4_22594-5p(mmu-miR-129-5p)	ENSOARG00000003421	LAP3
				4_22594-5p(mmu-miR-129-5p)	ENSOARG00000009925
				4_22594-5p(mmu-miR-129-5p)	ENSOARG00000006907	CDH2
				4_22594-5p(mmu-miR-129-5p)	ENSOARG00000020815	CHRNG
				4_22594-5p(mmu-miR-129-5p)	ENSOARG00000013342	BCL2L12
				4_22594-5p(mmu-miR-129-5p)	ENSOARG00000021001	FGF7
				4_22594-5p(mmu-miR-129-5p)	ENSOARG00000019216	EMC9
				10_3171-5p	ENSOARG00000019323	NUP50
				10_3171-5p	ENSOARG00000002690	C16orf70
				10_3171-5p	ENSOARG00000018325	GRHL2
				10_3171-5p	ENSOARG00000011318	PPP1CA
				10_3171-5p	ENSOARG00000000686
				10_3171-5p	ENSOARG00000016898	SLC41A2
				10_3171-5p	ENSOARG00000001990	DRGX
				10_3171-5p	ENSOARG00000006615
				10_3171-5p	ENSOARG00000009520	BAG1
				10_3171-5p	ENSOARG00000012291	RHAG
				10_3171-5p	ENSOARG00000006034	SIX2
				10_3171-5p	ENSOARG00000009024	IDNK
				10_3171-5p	ENSOARG00000000608
				10_3171-5p	ENSOARG00000018264	C2orf54
				10_3171-5p	ENSOARG00000000042	CYP2E1
				10_3171-5p	ENSOARG00000019216	EMC9
				10_3171-5p	ENSOARG00000016384	CDK14
				10_3171-5p	ENSOARG00000020674	FXR1
				10_3171-5p	ENSOARG00000017980	VWA9
				10_3171-5p	ENSOARG00000000345	GRAMD1B
				11_4306-5p	ENSOARG00000015402	GALNT7
				11_4306-5p	ENSOARG00000014094	ADRM1
				11_4306-5p	ENSOARG00000016288
				11_4306-5p	ENSOARG00000003421	LAP3
				11_4306-5p	ENSOARG00000010217	FHAD1
				11_4306-5p	ENSOARG00000012223	SNRPB2
				11_4306-5p	ENSOARG00000002559
				11_4306-5p	ENSOARG00000014209	DAPP1
				11_4306-5p	ENSOARG00000020815	CHRNG
				11_4306-5p	ENSOARG00000013929	ABCG4
				11_4306-5p	ENSOARG00000004117	OXSM
				11_4306-5p	ENSOARG00000008206	CENPN
				11_4306-5p	ENSOARG00000000042	CYP2E1
				11_4306-5p	ENSOARG00000006080	SDF4
				11_4306-5p	ENSOARG00000014642
				11_4306-5p	ENSOARG00000011723	AADACL3
				11_4306-5p	ENSOARG00000000142	HSPA8
				11_4306-5p	ENSOARG00000009925
				11_4306-5p	ENSOARG00000001095	INTS3
				11_4306-5p	ENSOARG00000005237	SEC61A1
				11_4306-5p	ENSOARG00000011864	PFKL
				11_4306-5p	ENSOARG00000020580	CHRD
				11_4306-5p	ENSOARG00000013465	CAPN1
				11_4306-5p	ENSOARG00000014170	NABP1
				11_4306-5p	ENSOARG00000011436	MGAT5
				11_4306-5p	ENSOARG00000012569	PRAME
				11_4306-5p	ENSOARG00000011582	CYP26B1
				11_4306-5p	ENSOARG00000002655	CES4A
				11_4306-5p	ENSOARG00000017194	RAB22A
				11_4306-5p	ENSOARG00000014254	RPUSD1
				11_4306-5p	ENSOARG00000018325	GRHL2
				11_4306-5p	ENSOARG00000019216	EMC9
				11_4306-5p	ENSOARG00000008704	ASAH1
				4_22874-3p	ENSOARG00000006080	SDF4
				4_22874-3p	ENSOARG00000008206	CENPN
				4_22874-3p	ENSOARG00000005237	SEC61A1
				4_22874-3p	ENSOARG00000018325	GRHL2
				4_22874-3p	ENSOARG00000019216	EMC9
				4_22874-3p	ENSOARG00000014642
				4_22874-3p	ENSOARG00000004117	OXSM
				4_22874-3p	ENSOARG00000015127	SLC22A5
				4_22874-3p	ENSOARG00000007949	PCID2
				4_22874-3p	ENSOARG00000012553	LSM4
				4_22874-3p	ENSOARG00000011255	TSTD2
				4_22874-3p	ENSOARG00000007474
				4_22874-3p	ENSOARG00000011724	TOR2A
				4_22874-3p	ENSOARG00000010476	PSMD11
				4_22874-3p	ENSOARG00000012359	MBD3
				4_22874-3p	ENSOARG00000009775	SH3BGR
				4_22874-3p	ENSOARG00000006957	PSAP
				4_22874-3p	ENSOARG00000013929	ABCG4
				4_22874-3p	ENSOARG00000020674	FXR1
				4_22874-3p	ENSOARG00000007801	C1orf234
				4_22874-3p	ENSOARG00000020815	CHRNG
				4_22874-3p	ENSOARG00000014641	RNF17
				4_22874-3p	ENSOARG00000007406	ATXN7L3
				4_22874-3p	ENSOARG00000010103	ENTPD4
				4_22874-3p	ENSOARG00000003591	NFAT5
				2_12685-3p	ENSOARG00000019459
				2_12685-3p	ENSOARG00000015452	AADAT
				2_12685-3p	ENSOARG00000019050	NCF4
				2_12685-3p	ENSOARG00000020873	RNF19B
				2_12685-3p	ENSOARG00000020393
				2_12685-3p	ENSOARG00000003878	DYM
				2_12685-3p	ENSOARG00000020674	FXR1
				2_12685-3p	ENSOARG00000002559
				2_12685-3p	ENSOARG00000013188	IFNAR1E
				2_12685-3p	ENSOARG00000017980	VWA9
				6_25024-5p	ENSOARG00000010217	FHAD1
				6_25024-5p	ENSOARG00000015572
				6_25024-5p	ENSOARG00000016288
				6_25024-5p	ENSOARG00000002234	SLC2A3
				6_25024-5p	ENSOARG00000018325	GRHL2
				6_25024-5p	ENSOARG00000016384	CDK14
				6_25024-5p	ENSOARG00000006587	PHF14
				6_25024-5p	ENSOARG00000019216	EMC9
				6_25024-5p	ENSOARG00000004928
				6_25024-5p	ENSOARG00000019841	PHTF1
				6_25024-5p	ENSOARG00000013497
				6_25024-5p	ENSOARG00000006441	SERPINB12
				6_25024-5p	ENSOARG00000010415	WWC3
				6_25024-5p	ENSOARG00000012217	C9orf131
				6_25024-5p	ENSOARG00000007335	DYA
				6_25024-5p	ENSOARG00000016797	SPATA22
				6_25024-5p	ENSOARG00000004407	ERICH6
				6_25024-5p	ENSOARG00000006880	SERPINB7
				6_25024-5p	ENSOARG00000013334	NOL7
				6_25024-5p	ENSOARG00000017999	CHIC1
				6_25024-5p	ENSOARG00000007429	PSMA6
[truncated: 507 more rows]

## Sheet: P5_VS_P3
File S3. Target genes for differentially expressed known and novel miRNAs at mock and two different time points of PPR vaccine virus inoculated PBMC cell samples
Known miRNA target gene				Novel miRNA target gene
#microRNA	Target Accession	Target name		#microRNA	Target Accession	Target name
oar-miR-25	ENSOARG00000015910	GANAB		20_15241-5p	ENSOARG00000012223	SNRPB2
oar-miR-25	ENSOARG00000000094	DCLK3		20_15241-5p	ENSOARG00000019216	EMC9
oar-miR-25	ENSOARG00000021117	DAAM1		20_15241-5p	ENSOARG00000000345	GRAMD1B
oar-miR-25	ENSOARG00000013990	SPATA19		20_15241-5p	ENSOARG00000007801	C1orf234
oar-miR-25	ENSOARG00000002559			20_15241-5p	ENSOARG00000016384	CDK14
oar-miR-25	ENSOARG00000002851	CYP4B1		20_15241-5p	ENSOARG00000014209	DAPP1
oar-miR-25	ENSOARG00000016227	DCAF13		20_15241-5p	ENSOARG00000018325	GRHL2
oar-miR-25	ENSOARG00000009925			20_15241-5p	ENSOARG00000002234	SLC2A3
oar-miR-25	ENSOARG00000020101	EIF2AK4		20_15241-5p	ENSOARG00000003502	CHRNB3
oar-miR-25	ENSOARG00000019668	THRAP3		20_15241-5p	ENSOARG00000020815	CHRNG
oar-miR-25	ENSOARG00000000791	HEBP2		20_15241-5p	ENSOARG00000009925
oar-miR-25	ENSOARG00000006478	KIAA1958		20_15241-5p	ENSOARG00000010103	ENTPD4
oar-miR-25	ENSOARG00000003457			20_15241-5p	ENSOARG00000018264	C2orf54
oar-miR-25	ENSOARG00000000531			20_15241-5p	ENSOARG00000001095	INTS3
oar-miR-25	ENSOARG00000003151	FOXI1		20_15241-5p	ENSOARG00000013929	ABCG4
oar-miR-25	ENSOARG00000008540	ACOX1		20_15241-5p	ENSOARG00000004117	OXSM
oar-miR-25	ENSOARG00000013653			20_15241-5p	ENSOARG00000001857
oar-miR-25	ENSOARG00000001646	CPA6		20_15241-5p	ENSOARG00000004786	UBAC1
oar-miR-25	ENSOARG00000010080	SULF2		20_15241-5p	ENSOARG00000003547	MYBL2
oar-miR-25	ENSOARG00000010217	FHAD1		20_15241-5p	ENSOARG00000007382	SDS
oar-miR-25	ENSOARG00000002776	ZNF619		20_15241-5p	ENSOARG00000012217	C9orf131
oar-miR-25	ENSOARG00000005384			20_15241-5p	ENSOARG00000015833	TP73
oar-miR-25	ENSOARG00000004239	CPEB4		20_15241-5p	ENSOARG00000002932	ADCY9
oar-miR-25	ENSOARG00000010065	LASP1		20_15241-5p	ENSOARG00000002932	ADCY9
oar-miR-25	ENSOARG00000017126			20_15241-5p	ENSOARG00000007949	PCID2
oar-miR-25	ENSOARG00000013782	ALB		20_15241-5p	ENSOARG00000020094
oar-miR-25	ENSOARG00000014786	EIF3E		20_15241-5p	ENSOARG00000018436	ZNF133
oar-miR-25	ENSOARG00000011545	GPR110		20_15241-5p	ENSOARG00000000042	CYP2E1
oar-miR-25	ENSOARG00000013990	SPATA19		20_15241-5p	ENSOARG00000015572
oar-miR-25	ENSOARG00000005404			20_15241-5p	ENSOARG00000009922	C12orf4
oar-miR-25	ENSOARG00000012518	SLC38A5		20_15241-5p	ENSOARG00000010217	FHAD1
oar-miR-25	ENSOARG00000004936	ETV2		20_15241-5p	ENSOARG00000014641	RNF17
oar-miR-25	ENSOARG00000018878	FOXRED2		1_956-5p(bta-miR-2284x)	ENSOARG00000002559
oar-miR-25	ENSOARG00000000673			1_956-5p(bta-miR-2284x)	ENSOARG00000007904	TMPRSS4
oar-miR-25	ENSOARG00000011754	PGAP3		1_956-5p(bta-miR-2284x)	ENSOARG00000007904	TMPRSS4
oar-miR-25	ENSOARG00000018369	AURKA		1_956-5p(bta-miR-2284x)	ENSOARG00000017050	SLC27A6
oar-miR-25	ENSOARG00000004252	ILVBL		1_956-5p(bta-miR-2284x)	ENSOARG00000010045	AKR1D1
oar-miR-25	ENSOARG00000009854	EXT1		1_956-5p(bta-miR-2284x)	ENSOARG00000014994	TMED3
oar-miR-25	ENSOARG00000004550	CCDC105		1_956-5p(bta-miR-2284x)	ENSOARG00000003701	MBNL1
oar-miR-25	ENSOARG00000017067	PNLIPRP2		1_956-5p(bta-miR-2284x)	ENSOARG00000003701	MBNL1
oar-miR-25	ENSOARG00000009313			1_956-5p(bta-miR-2284x)	ENSOARG00000002960	STON2
oar-miR-25	ENSOARG00000002405			1_956-5p(bta-miR-2284x)	ENSOARG00000016213	APOBEC3Z1
oar-miR-25	ENSOARG00000018609			1_956-5p(bta-miR-2284x)	ENSOARG00000001646	CPA6
oar-miR-148a	ENSOARG00000017839	LIMA1		1_956-5p(bta-miR-2284x)	ENSOARG00000010167	NR2F2
oar-miR-148a	ENSOARG00000002690	C16orf70		1_956-5p(bta-miR-2284x)	ENSOARG00000018091	LPCAT2
oar-miR-148a	ENSOARG00000001199	KIAA1841		1_956-5p(bta-miR-2284x)	ENSOARG00000020815	CHRNG
oar-miR-148a	ENSOARG00000017948	DOCK6		1_956-5p(bta-miR-2284x)	ENSOARG00000010217	FHAD1
oar-miR-148a	ENSOARG00000010076			1_956-5p(bta-miR-2284x)	ENSOARG00000021001	FGF7
oar-miR-148a	ENSOARG00000019823	GFPT1		1_956-5p(bta-miR-2284x)	ENSOARG00000002690	C16orf70
oar-miR-148a	ENSOARG00000004654	PICALM		1_956-5p(bta-miR-2284x)	ENSOARG00000000142	HSPA8
oar-miR-148a	ENSOARG00000011254	NDUFAF5		1_956-5p(bta-miR-2284x)	ENSOARG00000016110	BRIP1
oar-miR-148a	ENSOARG00000017278	JMY		1_956-5p(bta-miR-2284x)	ENSOARG00000017980	VWA9
oar-miR-148a	ENSOARG00000016307	DDX59		1_956-5p(bta-miR-2284x)	ENSOARG00000018264	C2orf54
oar-miR-148a	ENSOARG00000002776	ZNF619		9_27633-3p(rno-miR-345-3p)	ENSOARG00000003591	NFAT5
oar-miR-148a	ENSOARG00000009302	GABRA5		9_27633-3p(rno-miR-345-3p)	ENSOARG00000003172	FMN2
oar-miR-148a	ENSOARG00000006907	CDH2		9_27633-3p(rno-miR-345-3p)	ENSOARG00000013443	STUB1
oar-miR-148a	ENSOARG00000013012	ZZZ3		9_27633-3p(rno-miR-345-3p)	ENSOARG00000010797
oar-miR-148a	ENSOARG00000011553	MFAP2		9_27633-3p(rno-miR-345-3p)	ENSOARG00000020623	PTCD3
oar-miR-148a	ENSOARG00000001532	TMEM165		9_27633-3p(rno-miR-345-3p)	ENSOARG00000005352
oar-miR-148a	ENSOARG00000016039	DCP2		9_27633-3p(rno-miR-345-3p)	ENSOARG00000009374	FBXL5
oar-miR-148a	ENSOARG00000006067	TMEM57		9_27633-3p(rno-miR-345-3p)	ENSOARG00000009374	FBXL5
oar-miR-148a	ENSOARG00000012915	CDH18		9_27633-3p(rno-miR-345-3p)	ENSOARG00000001531	SCAPER
oar-miR-148a	ENSOARG00000013768	COPRS		9_27633-3p(rno-miR-345-3p)	ENSOARG00000017782	MAFG
oar-miR-148a	ENSOARG00000016593	ARRDC3		9_27633-3p(rno-miR-345-3p)	ENSOARG00000010124	MYO1D
oar-miR-148a	ENSOARG00000008540	ACOX1		9_27633-3p(rno-miR-345-3p)	ENSOARG00000002874
oar-miR-148a	ENSOARG00000012703	ZNF564		9_27633-3p(rno-miR-345-3p)	ENSOARG00000003421	LAP3
oar-miR-148a	ENSOARG00000004175	FZD4		9_27633-3p(rno-miR-345-3p)	ENSOARG00000020674	FXR1
oar-miR-148a	ENSOARG00000004022	TRAPPC9		9_27633-3p(rno-miR-345-3p)	ENSOARG00000000142	HSPA8
oar-miR-148a	ENSOARG00000003718	MAPK3		9_27633-3p(rno-miR-345-3p)	ENSOARG00000003878	DYM
oar-miR-148a	ENSOARG00000001185	ARFGEF1		9_27633-3p(rno-miR-345-3p)	ENSOARG00000006907	CDH2
oar-miR-148a	ENSOARG00000018447	SGCB		9_27633-3p(rno-miR-345-3p)	ENSOARG00000002559
oar-miR-148a	ENSOARG00000011864	PFKL		9_27633-3p(rno-miR-345-3p)	ENSOARG00000014209	DAPP1
oar-miR-148a	ENSOARG00000002219	AIPL1		9_27633-3p(rno-miR-345-3p)	ENSOARG00000011723	AADACL3
oar-miR-148a	ENSOARG00000007420	YIPF3		18_11046-3p(mmu-miR-7088-3p)	ENSOARG00000004610	SLC1A6
oar-miR-148a	ENSOARG00000011291			18_11046-3p(mmu-miR-7088-3p)	ENSOARG00000018325	GRHL2
oar-miR-148a	ENSOARG00000020692	MRPL47		18_11046-3p(mmu-miR-7088-3p)	ENSOARG00000016384	CDK14
oar-miR-148a	ENSOARG00000006773	ZNF689		18_11046-3p(mmu-miR-7088-3p)	ENSOARG00000002203
oar-miR-148a	ENSOARG00000006880	SERPINB7		18_11046-3p(mmu-miR-7088-3p)	ENSOARG00000016505	CPT1A
oar-miR-148a	ENSOARG00000007208	TJAP1		18_11046-3p(mmu-miR-7088-3p)	ENSOARG00000010065	LASP1
oar-miR-148a	ENSOARG00000014994	TMED3		18_11046-3p(mmu-miR-7088-3p)	ENSOARG00000008473	PLAU
oar-miR-148a	ENSOARG00000000564			18_11046-3p(mmu-miR-7088-3p)	ENSOARG00000013898	NR1H2
oar-miR-148a	ENSOARG00000018410	RTN4R		18_11046-3p(mmu-miR-7088-3p)	ENSOARG00000002234	SLC2A3
oar-miR-148a	ENSOARG00000006880	SERPINB7		18_11046-3p(mmu-miR-7088-3p)	ENSOARG00000009334	UBAP1
oar-miR-3959-5p	ENSOARG00000014098	ATAD1		18_11046-3p(mmu-miR-7088-3p)	ENSOARG00000010867
oar-miR-3959-5p	ENSOARG00000015402	GALNT7		18_11046-3p(mmu-miR-7088-3p)	ENSOARG00000013168	IFNGR2
oar-miR-3959-5p	ENSOARG00000001199	KIAA1841		18_11046-3p(mmu-miR-7088-3p)	ENSOARG00000002331	SLC35C1
oar-miR-3959-5p	ENSOARG00000005493	TKTL1		18_11046-3p(mmu-miR-7088-3p)	ENSOARG00000006907	CDH2
oar-miR-3959-5p	ENSOARG00000015402	GALNT7		18_11046-3p(mmu-miR-7088-3p)	ENSOARG00000004117	OXSM
oar-miR-3959-5p	ENSOARG00000001370	CHI3L1		18_11046-3p(mmu-miR-7088-3p)	ENSOARG00000020674	FXR1
oar-miR-3959-5p	ENSOARG00000000253	CHRNA1		18_11046-3p(mmu-miR-7088-3p)	ENSOARG00000017980	VWA9
oar-miR-3959-5p	ENSOARG00000020784	CA12		18_11046-3p(mmu-miR-7088-3p)	ENSOARG00000003878	DYM
oar-miR-3959-5p	ENSOARG00000020784	CA12		18_11046-3p(mmu-miR-7088-3p)	ENSOARG00000013342	BCL2L12
oar-miR-3959-5p	ENSOARG00000003857	AADACL2		18_11046-3p(mmu-miR-7088-3p)	ENSOARG00000019323	NUP50
oar-miR-3959-5p	ENSOARG00000009801	ADAL		18_11046-3p(mmu-miR-7088-3p)	ENSOARG00000005237	SEC61A1
oar-miR-3959-5p	ENSOARG00000018782	ALOXE3		18_11046-3p(mmu-miR-7088-3p)	ENSOARG00000005601	RNF167
oar-miR-3959-5p	ENSOARG00000010712	KLHL25		X_28958-3p	ENSOARG00000013342	BCL2L12
oar-miR-3959-5p	ENSOARG00000020692	MRPL47		X_28958-3p	ENSOARG00000009822	REV3L
oar-miR-3959-5p	ENSOARG00000010376			X_28958-3p	ENSOARG00000009322	ARAP2
oar-miR-3959-5p	ENSOARG00000016639			X_28958-3p	ENSOARG00000015816	FBXO28
oar-miR-3959-5p	ENSOARG00000014803			X_28958-3p	ENSOARG00000013310	ZNF157
oar-miR-3959-5p	ENSOARG00000017067	PNLIPRP2		X_28958-3p	ENSOARG00000019177
oar-miR-3959-5p	ENSOARG00000003903	HSPCA		X_28958-3p	ENSOARG00000008117	TDGF1
oar-miR-3959-5p	ENSOARG00000013394	KCTD20		X_28958-3p	ENSOARG00000012566	ACOT7
oar-miR-3959-5p	ENSOARG00000019020	NPTN		X_28958-3p	ENSOARG00000019071	MORC1
oar-let-7f	ENSOARG00000009042			X_28958-3p	ENSOARG00000019071	MORC1
oar-let-7f	ENSOARG00000000473	GPR114		X_28958-3p	ENSOARG00000002984	CFAP52
oar-let-7f	ENSOARG00000019296	ZFHX2		X_28958-3p	ENSOARG00000005604	PSMD8
oar-let-7f	ENSOARG00000010262	DYDC2		X_28958-3p	ENSOARG00000006907	CDH2
oar-let-7f	ENSOARG00000008540	ACOX1		X_28958-3p	ENSOARG00000005870	PIK3R1
oar-let-7f	ENSOARG00000011675	CD2AP		X_28958-3p	ENSOARG00000000042	CYP2E1
oar-let-7f	ENSOARG00000007418	FAM216B		X_28958-3p	ENSOARG00000009922	C12orf4
oar-let-7f	ENSOARG00000005112	HPS3		X_28958-3p	ENSOARG00000018264	C2orf54
oar-let-7f	ENSOARG00000006478	KIAA1958		X_28958-3p	ENSOARG00000018325	GRHL2
oar-let-7f	ENSOARG00000003571	LYST		X_28958-3p	ENSOARG00000009925
oar-let-7f	ENSOARG00000002031			X_28958-3p	ENSOARG00000015572
oar-let-7f	ENSOARG00000011927	EFCAB3		X_28958-3p	ENSOARG00000017980	VWA9
oar-let-7f	ENSOARG00000019296	ZFHX2		14_7417-3p	ENSOARG00000014674	SCD
oar-let-7f	ENSOARG00000008540	ACOX1		14_7417-3p	ENSOARG00000000345	GRAMD1B
oar-let-7f	ENSOARG00000013813	KIN		14_7417-3p	ENSOARG00000006080	SDF4
oar-let-7f	ENSOARG00000013286	RDX		14_7417-3p	ENSOARG00000009840	PIP4K2B
oar-let-7f	ENSOARG00000013286	RDX		14_7417-3p	ENSOARG00000003848	RPS5
oar-let-7f	ENSOARG00000016562	GNAS		14_7417-3p	ENSOARG00000012381	SLC37A4
oar-let-7f	ENSOARG00000002047	SMC4		14_7417-3p	ENSOARG00000006615
oar-let-7f	ENSOARG00000016470	EGR1		14_7417-3p	ENSOARG00000010093	TRAFD1
oar-let-7f	ENSOARG00000016379	ASNSD1		14_7417-3p	ENSOARG00000016937	F2R
oar-let-7f	ENSOARG00000014269			14_7417-3p	ENSOARG00000010527	SIAE
oar-let-7f	ENSOARG00000002268			14_7417-3p	ENSOARG00000010527	SIAE
oar-let-7f	ENSOARG00000003375			14_7417-3p	ENSOARG00000007906
oar-let-7f	ENSOARG00000016216	SDAD1		14_7417-3p	ENSOARG00000007462	DCAF15
oar-let-7f	ENSOARG00000000896			14_7417-3p	ENSOARG00000019331	SLC22A17
oar-let-7f	ENSOARG00000012658	PBX3		14_7417-3p	ENSOARG00000018091	LPCAT2
oar-miR-374a	ENSOARG00000004685	C18orf63		14_7417-3p	ENSOARG00000012223	SNRPB2
oar-miR-374a	ENSOARG00000011587	PTPLA		14_7417-3p	ENSOARG00000001532	TMEM165
oar-miR-374a	ENSOARG00000021001	FGF7		14_7417-3p	ENSOARG00000004610	SLC1A6
oar-miR-374a	ENSOARG00000017808			14_7417-3p	ENSOARG00000019216	EMC9
oar-miR-374a	ENSOARG00000009373			14_7417-3p	ENSOARG00000013342	BCL2L12
oar-miR-374a	ENSOARG00000016394	KDM3B		14_7417-3p	ENSOARG00000005601	RNF167
oar-miR-374a	ENSOARG00000019128	GBX2		11_4275-5p	ENSOARG00000020674	FXR1
oar-miR-374a	ENSOARG00000007006	LRRC1		11_4275-5p	ENSOARG00000006907	CDH2
oar-miR-374a	ENSOARG00000019416	METTL20		11_4275-5p	ENSOARG00000017163
oar-miR-374a	ENSOARG00000003929	VIP		11_4275-5p	ENSOARG00000013893	MGARP
oar-miR-374a	ENSOARG00000001010	EXOC6		11_4275-5p	ENSOARG00000019216	EMC9
oar-miR-374a	ENSOARG00000017131	KLF10		11_4275-5p	ENSOARG00000005870	PIK3R1
oar-miR-23b	ENSOARG00000010657			11_4275-5p	ENSOARG00000005237	SEC61A1
oar-miR-23b	ENSOARG00000009154	STAT2		11_4275-5p	ENSOARG00000006080	SDF4
oar-miR-23b	ENSOARG00000012852	CASP7		11_4275-5p	ENSOARG00000016384	CDK14
oar-miR-23b	ENSOARG00000019690	TTLL4		11_4275-5p	ENSOARG00000018325	GRHL2
oar-miR-23b	ENSOARG00000014651	MOB3B		11_4275-5p	ENSOARG00000014094	ADRM1
oar-miR-23b	ENSOARG00000013619	DKK1		11_4275-5p	ENSOARG00000013738	ADCK5
oar-miR-23b	ENSOARG00000020485	RHBDD1		11_4275-5p	ENSOARG00000005601	RNF167
oar-miR-23b	ENSOARG00000016490	TRBV27		11_4275-5p	ENSOARG00000019775	CCDC108
oar-miR-23b	ENSOARG00000008614	PHLDB3		11_4275-5p	ENSOARG00000007406	ATXN7L3
oar-miR-23b	ENSOARG00000017603			11_4275-5p	ENSOARG00000014642
oar-miR-23b	ENSOARG00000002188	METTL8		11_4275-5p	ENSOARG00000015402	GALNT7
oar-miR-23b	ENSOARG00000020762	THNSL2		11_4275-5p	ENSOARG00000013342	BCL2L12
oar-miR-23b	ENSOARG00000006375	FKBP15		11_4275-5p	ENSOARG00000000345	GRAMD1B
oar-miR-23b	ENSOARG00000002587	CLEC4G		11_4275-5p	ENSOARG00000011783
oar-miR-23b	ENSOARG00000021027	MYEF2		11_4275-5p	ENSOARG00000013466	TSGA10
oar-miR-23b	ENSOARG00000020379	RPAP1		11_4275-5p	ENSOARG00000011957	CD72
oar-miR-23b	ENSOARG00000007406	ATXN7L3		11_4275-5p	ENSOARG00000011129	SERF2
oar-miR-23b	ENSOARG00000016480			11_4275-5p	ENSOARG00000007173	RNF215
oar-miR-23b	ENSOARG00000012139	STOML2		11_4275-5p	ENSOARG00000005880	LY6G6D
oar-miR-23b	ENSOARG00000019722	PPFIBP1		11_4275-5p	ENSOARG00000019940	ATG9
oar-miR-23b	ENSOARG00000006570			11_4275-5p	ENSOARG00000019155	KANSL1L
oar-miR-23b	ENSOARG00000013990	SPATA19		11_4275-5p	ENSOARG00000003306	DHRS7C
oar-miR-23b	ENSOARG00000004764	IL34		11_4275-5p	ENSOARG00000012072	UNC13B
oar-miR-23b	ENSOARG00000017101			11_4275-5p	ENSOARG00000002690	C16orf70
oar-miR-23b	ENSOARG00000012500	ZNFX1		1_2234-3p(hsa-miR-28-3p)	ENSOARG00000002559
oar-miR-23b	ENSOARG00000000253	CHRNA1		1_2234-3p(hsa-miR-28-3p)	ENSOARG00000005023	PHF12
oar-miR-23b	ENSOARG00000002251	INDO		1_2234-3p(hsa-miR-28-3p)	ENSOARG00000007697	APCS
oar-miR-191	ENSOARG00000012433	VPS13A		1_2234-3p(hsa-miR-28-3p)	ENSOARG00000018274	SORL1
oar-miR-191	ENSOARG00000012264	LTA4H		1_2234-3p(hsa-miR-28-3p)	ENSOARG00000018910	PRRG1
oar-miR-191	ENSOARG00000019212	PSME2		1_2234-3p(hsa-miR-28-3p)	ENSOARG00000021052	TDRKH
oar-miR-191	ENSOARG00000012676			1_2234-3p(hsa-miR-28-3p)	ENSOARG00000004103	PTPN13
oar-miR-191	ENSOARG00000008479	SUMF1		1_2234-3p(hsa-miR-28-3p)	ENSOARG00000008614	PHLDB3
oar-miR-191	ENSOARG00000011109	EEF2		1_2234-3p(hsa-miR-28-3p)	ENSOARG00000020529	CAPN3
oar-miR-191	ENSOARG00000011109	EEF2		1_2234-3p(hsa-miR-28-3p)	ENSOARG00000018265	HGS
oar-miR-191	ENSOARG00000004563	NKIRAS1		1_2234-3p(hsa-miR-28-3p)	ENSOARG00000011451	SCYL3
oar-miR-191	ENSOARG00000001334			1_2234-3p(hsa-miR-28-3p)	ENSOARG00000020674	FXR1
oar-miR-191	ENSOARG00000020315	MAN1A2		1_2234-3p(hsa-miR-28-3p)	ENSOARG00000001095	INTS3
oar-miR-191	ENSOARG00000010129	BACE2		1_2234-3p(hsa-miR-28-3p)	ENSOARG00000004610	SLC1A6
oar-miR-191	ENSOARG00000006649			1_2234-3p(hsa-miR-28-3p)	ENSOARG00000001499	ADCK3
oar-miR-191	ENSOARG00000016047	TGFBR3		1_2234-3p(hsa-miR-28-3p)	ENSOARG00000003421	LAP3
oar-miR-191	ENSOARG00000020692	MRPL47		1_2234-3p(hsa-miR-28-3p)	ENSOARG00000014209	DAPP1
oar-miR-191	ENSOARG00000017810			1_2234-3p(hsa-miR-28-3p)	ENSOARG00000006907	CDH2
oar-miR-191	ENSOARG00000003903	HSPCA		5_24236-3p(rno-miR-6318)	ENSOARG00000018264	C2orf54
oar-miR-191	ENSOARG00000004407	ERICH6		5_24236-3p(rno-miR-6318)	ENSOARG00000013929	ABCG4
oar-miR-191	ENSOARG00000020715	RMND5A		5_24236-3p(rno-miR-6318)	ENSOARG00000001095	INTS3
oar-miR-191	ENSOARG00000000405	PPP1R16B		5_24236-3p(rno-miR-6318)	ENSOARG00000006080	SDF4
oar-miR-191	ENSOARG00000013838	TBRG4		5_24236-3p(rno-miR-6318)	ENSOARG00000017163
oar-miR-191	ENSOARG00000004590	DAP3		5_24236-3p(rno-miR-6318)	ENSOARG00000003421	LAP3
oar-miR-191	ENSOARG00000004084	NUB1		5_24236-3p(rno-miR-6318)	ENSOARG00000009925
oar-miR-17-5p	ENSOARG00000013305	CAMK1G		5_24236-3p(rno-miR-6318)	ENSOARG00000012824	GRPR
oar-miR-17-5p	ENSOARG00000012500	ZNFX1		5_24236-3p(rno-miR-6318)	ENSOARG00000010782	MAP2K2
oar-miR-17-5p	ENSOARG00000005898	SEPHS1		5_24236-3p(rno-miR-6318)	ENSOARG00000016655
oar-miR-17-5p	ENSOARG00000008023			5_24236-3p(rno-miR-6318)	ENSOARG00000019445	TRAC
oar-miR-17-5p	ENSOARG00000003571	LYST		5_24236-3p(rno-miR-6318)	ENSOARG00000009974	MPND
oar-miR-17-5p	ENSOARG00000011582	CYP26B1		5_24236-3p(rno-miR-6318)	ENSOARG00000019218	CYTH4
oar-miR-17-5p	ENSOARG00000010365	NCOA6		5_24236-3p(rno-miR-6318)	ENSOARG00000011966	ASB9
oar-miR-17-5p	ENSOARG00000013619	DKK1		5_24236-3p(rno-miR-6318)	ENSOARG00000011891	PLEKHG5
oar-miR-17-5p	ENSOARG00000016084	SLC25A20		5_24236-3p(rno-miR-6318)	ENSOARG00000011891	PLEKHG5
oar-miR-17-5p	ENSOARG00000020485	RHBDD1		5_24236-3p(rno-miR-6318)	ENSOARG00000008637	TPGS1
oar-miR-17-5p	ENSOARG00000006375	FKBP15		5_24236-3p(rno-miR-6318)	ENSOARG00000010095	PIGU
oar-miR-17-5p	ENSOARG00000008869	FUS		5_24236-3p(rno-miR-6318)	ENSOARG00000020815	CHRNG
oar-miR-17-5p	ENSOARG00000011036	TASP1		5_24236-3p(rno-miR-6318)	ENSOARG00000018325	GRHL2
oar-miR-17-5p	ENSOARG00000016624	ABCC12		5_24236-3p(rno-miR-6318)	ENSOARG00000019216	EMC9
oar-miR-17-5p	ENSOARG00000013278	DCAF7		5_24236-3p(rno-miR-6318)	ENSOARG00000011088
oar-miR-17-5p	ENSOARG00000000386	SLC22A6		5_24236-3p(rno-miR-6318)	ENSOARG00000004797	WWTR1
oar-miR-17-5p	ENSOARG00000000386	SLC22A6		5_24236-3p(rno-miR-6318)	ENSOARG00000016384	CDK14
oar-miR-17-5p	ENSOARG00000009557	AKAP3		2_12811-3p(mml-miR-3200-5p)	ENSOARG00000017163
oar-miR-17-5p	ENSOARG00000002679	PPP1R9A		2_12811-3p(mml-miR-3200-5p)	ENSOARG00000004647	ZNF385D
oar-miR-17-5p	ENSOARG00000001095	INTS3		2_12811-3p(mml-miR-3200-5p)	ENSOARG00000006730	PI15
oar-miR-17-5p	ENSOARG00000013065	IKBIP		2_12811-3p(mml-miR-3200-5p)	ENSOARG00000012834	ATP6V0D2
oar-miR-17-5p	ENSOARG00000001958	IFNG		2_12811-3p(mml-miR-3200-5p)	ENSOARG00000009824
oar-miR-17-5p	ENSOARG00000000681	SCN3B		2_12811-3p(mml-miR-3200-5p)	ENSOARG00000018013
oar-miR-17-5p	ENSOARG00000005054	SETD2		2_12811-3p(mml-miR-3200-5p)	ENSOARG00000010603	VSIG2
oar-miR-17-5p	ENSOARG00000016555			2_12811-3p(mml-miR-3200-5p)	ENSOARG00000020510	ZNF106
oar-miR-17-5p	ENSOARG00000006362	GCG		2_12811-3p(mml-miR-3200-5p)	ENSOARG00000002960	STON2
oar-miR-17-5p	ENSOARG00000003737			2_12811-3p(mml-miR-3200-5p)	ENSOARG00000019579
oar-miR-17-5p	ENSOARG00000018965	PMPCB		2_12811-3p(mml-miR-3200-5p)	ENSOARG00000002559
oar-miR-17-5p	ENSOARG00000020516	MAT2A		2_12811-3p(mml-miR-3200-5p)	ENSOARG00000002631
oar-miR-17-5p	ENSOARG00000011026	PDSS2		2_12811-3p(mml-miR-3200-5p)	ENSOARG00000003421	LAP3
oar-miR-17-5p	ENSOARG00000009520	BAG1		2_12811-3p(mml-miR-3200-5p)	ENSOARG00000003878	DYM
oar-miR-17-5p	ENSOARG00000017330	MRPL32		2_12811-3p(mml-miR-3200-5p)	ENSOARG00000020815	CHRNG
oar-miR-17-5p	ENSOARG00000001809	LARP7		2_12811-3p(mml-miR-3200-5p)	ENSOARG00000011723	AADACL3
oar-miR-17-5p	ENSOARG00000015814	METAP1		2_12811-3p(mml-miR-3200-5p)	ENSOARG00000020674	FXR1
oar-miR-17-5p	ENSOARG00000004019	TTPAL		2_12811-3p(mml-miR-3200-5p)	ENSOARG00000000142	HSPA8
oar-miR-17-5p	ENSOARG00000020158	PTPRB		2_12811-3p(mml-miR-3200-5p)	ENSOARG00000018264	C2orf54
oar-miR-17-5p	ENSOARG00000002931	DOCK4		2_12811-3p(mml-miR-3200-5p)	ENSOARG00000013342	BCL2L12
oar-miR-17-5p	ENSOARG00000017067	PNLIPRP2		24_17577-3p(hsa-miR-365a-3p)	ENSOARG00000014283
oar-miR-17-5p	ENSOARG00000006587	PHF14		24_17577-3p(hsa-miR-365a-3p)	ENSOARG00000004329	SRP72
oar-miR-17-5p	ENSOARG00000006410	COL12A1		24_17577-3p(hsa-miR-365a-3p)	ENSOARG00000000996	PSMA4
oar-miR-17-5p	ENSOARG00000016664	FGG		24_17577-3p(hsa-miR-365a-3p)	ENSOARG00000010138	WDR18
oar-miR-17-5p	ENSOARG00000020101	EIF2AK4		24_17577-3p(hsa-miR-365a-3p)	ENSOARG00000009604	NDC80
oar-miR-17-5p	ENSOARG00000000443			24_17577-3p(hsa-miR-365a-3p)	ENSOARG00000000473	GPR114
oar-miR-17-5p	ENSOARG00000012425	DCAF6		24_17577-3p(hsa-miR-365a-3p)	ENSOARG00000013032	USP33
oar-miR-17-5p	ENSOARG00000012425	DCAF6		24_17577-3p(hsa-miR-365a-3p)	ENSOARG00000017757	CYB5D1
oar-miR-17-5p	ENSOARG00000020160	PARP14		24_17577-3p(hsa-miR-365a-3p)	ENSOARG00000001917
oar-miR-218a	ENSOARG00000015201	TAF1B		24_17577-3p(hsa-miR-365a-3p)	ENSOARG00000021107	C14orf37
oar-miR-218a	ENSOARG00000004515	C1R		24_17577-3p(hsa-miR-365a-3p)	ENSOARG00000002631
oar-miR-218a	ENSOARG00000004515	C1R		24_17577-3p(hsa-miR-365a-3p)	ENSOARG00000006907	CDH2
oar-miR-218a	ENSOARG00000000697	TNNT3		24_17577-3p(hsa-miR-365a-3p)	ENSOARG00000000142	HSPA8
oar-miR-218a	ENSOARG00000015572			24_17577-3p(hsa-miR-365a-3p)	ENSOARG00000017980	VWA9
oar-miR-218a	ENSOARG00000004658	C1S		24_17577-3p(hsa-miR-365a-3p)	ENSOARG00000019216	EMC9
oar-miR-218a	ENSOARG00000002789			24_17577-3p(hsa-miR-365a-3p)	ENSOARG00000013188	IFNAR1E
oar-miR-218a	ENSOARG00000017408	SLC44A3		24_17577-3p(hsa-miR-365a-3p)	ENSOARG00000006080	SDF4
oar-miR-218a	ENSOARG00000000531			24_17577-3p(hsa-miR-365a-3p)	ENSOARG00000004610	SLC1A6
oar-miR-218a	ENSOARG00000018017	SSR1		8_27125-3p	ENSOARG00000002047	SMC4
oar-miR-218a	ENSOARG00000018017	SSR1		8_27125-3p	ENSOARG00000017092	NPHS2
oar-miR-218a	ENSOARG00000005539	MEST		8_27125-3p	ENSOARG00000000518
oar-miR-218a	ENSOARG00000020918	UNC13C		8_27125-3p	ENSOARG00000010711	TSPAN9
oar-miR-218a	ENSOARG00000020580	CHRD		8_27125-3p	ENSOARG00000012887
oar-miR-218a	ENSOARG00000009374	FBXL5		8_27125-3p	ENSOARG00000000761	ZNF410
oar-miR-218a	ENSOARG00000009374	FBXL5		8_27125-3p	ENSOARG00000008667	NUS1
oar-miR-218a	ENSOARG00000009659	EPHX2		8_27125-3p	ENSOARG00000010045	AKR1D1
oar-miR-218a	ENSOARG00000015972	ACBD5		8_27125-3p	ENSOARG00000007770	TMPRSS11D
oar-miR-218a	ENSOARG00000020335			8_27125-3p	ENSOARG00000000147	ZNF282
oar-miR-218a	ENSOARG00000015108	KRT25		8_27125-3p	ENSOARG00000020060	PABPC4
oar-miR-218a	ENSOARG00000008195	CYP4V2		8_27125-3p	ENSOARG00000008993
oar-miR-218a	ENSOARG00000006993	RASSF7		8_27125-3p	ENSOARG00000015773	TRIM15
oar-miR-218a	ENSOARG00000000608			8_27125-3p	ENSOARG00000012500	ZNFX1
oar-miR-218a	ENSOARG00000014994	TMED3		8_27125-3p	ENSOARG00000020194	MAB21L3
oar-miR-218a	ENSOARG00000002901			8_27125-3p	ENSOARG00000003068
oar-miR-218a	ENSOARG00000019722	PPFIBP1		8_27125-3p	ENSOARG00000016621	TSTA3
oar-miR-218a	ENSOARG00000008668	FBP2		8_27125-3p	ENSOARG00000007942	KIAA0226L
oar-miR-218a	ENSOARG00000017737	FARP2		8_27125-3p	ENSOARG00000001646	CPA6
oar-miR-218a	ENSOARG00000019777	PARP2		8_27125-3p	ENSOARG00000004022	TRAPPC9
oar-miR-218a	ENSOARG00000004764	IL34		8_27125-3p	ENSOARG00000017859
oar-miR-218a	ENSOARG00000019278	THTPA		8_27125-3p	ENSOARG00000003068
oar-miR-379-5p	ENSOARG00000007723			8_27125-3p	ENSOARG00000007267
oar-miR-379-5p	ENSOARG00000007138	CD302		8_27125-3p	ENSOARG00000008634
oar-miR-379-5p	ENSOARG00000009251	DNAI1		8_27125-3p	ENSOARG00000019323	NUP50
oar-miR-379-5p	ENSOARG00000003955	GPATCH3		8_27125-3p	ENSOARG00000003421	LAP3
oar-miR-379-5p	ENSOARG00000009692			8_27125-3p	ENSOARG00000000142	HSPA8
oar-miR-379-5p	ENSOARG00000020591	EPB42		8_27125-3p	ENSOARG00000010217	FHAD1
oar-miR-379-5p	ENSOARG00000018718	FARS2		8_27125-3p	ENSOARG00000018264	C2orf54
oar-miR-379-5p	ENSOARG00000007900	LRRC63		8_27125-3p	ENSOARG00000013342	BCL2L12
oar-miR-379-5p	ENSOARG00000020160	PARP14		8_27125-3p	ENSOARG00000020319	GDAP2
oar-miR-379-5p	ENSOARG00000011891	PLEKHG5		23_17000-5p(hsa-miR-6840-3p)	ENSOARG00000013929	ABCG4
oar-miR-379-5p	ENSOARG00000012089			23_17000-5p(hsa-miR-6840-3p)	ENSOARG00000004610	SLC1A6
oar-miR-379-5p	ENSOARG00000011988	GORAB		23_17000-5p(hsa-miR-6840-3p)	ENSOARG00000004117	OXSM
oar-miR-379-5p	ENSOARG00000020213	ATP1A1		23_17000-5p(hsa-miR-6840-3p)	ENSOARG00000002234	SLC2A3
oar-miR-379-5p	ENSOARG00000003300	DPEP2		23_17000-5p(hsa-miR-6840-3p)	ENSOARG00000019216	EMC9
oar-miR-379-5p	ENSOARG00000012587	LHX8		23_17000-5p(hsa-miR-6840-3p)	ENSOARG00000014642
oar-miR-379-5p	ENSOARG00000006214	RASL10B		23_17000-5p(hsa-miR-6840-3p)	ENSOARG00000013738	ADCK5
oar-miR-379-5p	ENSOARG00000011254	NDUFAF5		23_17000-5p(hsa-miR-6840-3p)	ENSOARG00000005237	SEC61A1
oar-miR-379-5p	ENSOARG00000017782	MAFG		23_17000-5p(hsa-miR-6840-3p)	ENSOARG00000014641	RNF17
oar-miR-379-5p	ENSOARG00000007406	ATXN7L3		23_17000-5p(hsa-miR-6840-3p)	ENSOARG00000010217	FHAD1
oar-miR-379-5p	ENSOARG00000003140	USP43		23_17000-5p(hsa-miR-6840-3p)	ENSOARG00000006080	SDF4
oar-miR-379-5p	ENSOARG00000002265			23_17000-5p(hsa-miR-6840-3p)	ENSOARG00000018264	C2orf54
oar-miR-379-5p	ENSOARG00000013674	RBM10		23_17000-5p(hsa-miR-6840-3p)	ENSOARG00000005601	RNF167
oar-miR-379-5p	ENSOARG00000005384			23_17000-5p(hsa-miR-6840-3p)	ENSOARG00000013188	IFNAR1E
oar-miR-379-5p	ENSOARG00000017613	SLC12A2		23_17000-5p(hsa-miR-6840-3p)	ENSOARG00000014094	ADRM1
oar-miR-379-5p	ENSOARG00000012205	VPS33B		23_17000-5p(hsa-miR-6840-3p)	ENSOARG00000018325	GRHL2
oar-miR-379-5p	ENSOARG00000001867			23_17000-5p(hsa-miR-6840-3p)	ENSOARG00000017628	ATG4B
oar-miR-379-5p	ENSOARG00000011036	TASP1		23_17000-5p(hsa-miR-6840-3p)	ENSOARG00000003878	DYM
oar-miR-379-5p	ENSOARG00000017648	TXNDC16		23_17000-5p(hsa-miR-6840-3p)	ENSOARG00000011255	TSTD2
oar-miR-379-5p	ENSOARG00000006054	GAREM		23_17000-5p(hsa-miR-6840-3p)	ENSOARG00000001824
oar-miR-379-5p	ENSOARG00000006390	GPR137		23_17000-5p(hsa-miR-6840-3p)	ENSOARG00000013418	ZNF77
oar-miR-379-5p	ENSOARG00000002031			23_17000-5p(hsa-miR-6840-3p)	ENSOARG00000015802	PCLO
oar-miR-379-5p	ENSOARG00000019445	TRAC		23_17000-5p(hsa-miR-6840-3p)	ENSOARG00000006971	SERPINB10
oar-miR-379-5p	ENSOARG00000000253	CHRNA1		23_17000-5p(hsa-miR-6840-3p)	ENSOARG00000007906
oar-miR-379-5p	ENSOARG00000008337	CAMK2G		23_17000-5p(hsa-miR-6840-3p)	ENSOARG00000020335
oar-miR-379-5p	ENSOARG00000016905	CWC22		23_17000-5p(hsa-miR-6840-3p)	ENSOARG00000002990	GZMB
oar-miR-379-5p	ENSOARG00000001806	THEM6		23_17000-5p(hsa-miR-6840-3p)	ENSOARG00000006971	SERPINB10
oar-miR-379-5p	ENSOARG00000000480	MOCS1		23_17000-5p(hsa-miR-6840-3p)	ENSOARG00000011539	BRIX1
oar-miR-379-5p	ENSOARG00000003416	WASF2		23_17000-5p(hsa-miR-6840-3p)	ENSOARG00000014454
oar-miR-379-5p	ENSOARG00000004306	CEP89		23_17000-5p(hsa-miR-6840-3p)	ENSOARG00000011539	BRIX1
oar-miR-379-5p	ENSOARG00000008262	SCN2B		23_17000-5p(hsa-miR-6840-3p)	ENSOARG00000021023
oar-miR-379-5p	ENSOARG00000003275	WFIKKN2		23_17000-5p(hsa-miR-6840-3p)	ENSOARG00000017253	ANKRD33
oar-miR-379-5p	ENSOARG00000011387	ENG		23_17000-5p(hsa-miR-6840-3p)	ENSOARG00000008107
oar-miR-379-5p	ENSOARG00000015949	ATRNL1		23_17000-5p(hsa-miR-6840-3p)	ENSOARG00000015226
oar-miR-379-5p	ENSOARG00000006477	MARS		23_17000-5p(hsa-miR-6840-3p)	ENSOARG00000015071
oar-miR-379-5p	ENSOARG00000012127			23_17000-5p(hsa-miR-6840-3p)	ENSOARG00000013421	IFI44L
oar-miR-379-5p	ENSOARG00000000749			23_17000-5p(hsa-miR-6840-3p)	ENSOARG00000004046
oar-miR-379-5p	ENSOARG00000010763	MRVI1		23_17000-5p(hsa-miR-6840-3p)	ENSOARG00000015129
oar-miR-379-5p	ENSOARG00000002222	HMSD		23_17000-5p(hsa-miR-6840-3p)	ENSOARG00000010065	LASP1
oar-miR-379-5p	ENSOARG00000014254	RPUSD1		23_17000-5p(hsa-miR-6840-3p)	ENSOARG00000011579	MTHFSD
oar-miR-379-5p	ENSOARG00000008609	AP3M1		23_17000-5p(hsa-miR-6840-3p)	ENSOARG00000011579	MTHFSD
oar-miR-379-5p	ENSOARG00000018200	TECTA		23_17000-5p(hsa-miR-6840-3p)	ENSOARG00000004786	UBAC1
oar-miR-379-5p	ENSOARG00000009748	DLC1		11_4165-5p(gga-miR-6681-5p)	ENSOARG00000016288
oar-miR-379-5p	ENSOARG00000017601	CCNI		11_4165-5p(gga-miR-6681-5p)	ENSOARG00000011723	AADACL3
oar-miR-379-5p	ENSOARG00000003189	INPP5F		11_4165-5p(gga-miR-6681-5p)	ENSOARG00000007337	MTCH2
oar-miR-379-5p	ENSOARG00000016378	FEM1C		11_4165-5p(gga-miR-6681-5p)	ENSOARG00000002567	AHSA1
oar-miR-125b	ENSOARG00000001934			11_4165-5p(gga-miR-6681-5p)	ENSOARG00000016101	WRAP73
oar-miR-125b	ENSOARG00000001288			11_4165-5p(gga-miR-6681-5p)	ENSOARG00000016101	WRAP73
oar-miR-125b	ENSOARG00000018074	FAM26F		11_4165-5p(gga-miR-6681-5p)	ENSOARG00000001389
oar-miR-125b	ENSOARG00000003737			11_4165-5p(gga-miR-6681-5p)	ENSOARG00000003375
oar-miR-125b	ENSOARG00000003734	SLC50A1		11_4165-5p(gga-miR-6681-5p)	ENSOARG00000003375
oar-miR-125b	ENSOARG00000012768	IL15RA		11_4165-5p(gga-miR-6681-5p)	ENSOARG00000016279
oar-miR-125b	ENSOARG00000003306	DHRS7C		11_4165-5p(gga-miR-6681-5p)	ENSOARG00000014098	ATAD1
oar-miR-125b	ENSOARG00000005235	GYG1		11_4165-5p(gga-miR-6681-5p)	ENSOARG00000004437	GNA12
oar-miR-125b	ENSOARG00000011957	CD72		11_4165-5p(gga-miR-6681-5p)	ENSOARG00000018089
oar-miR-125b	ENSOARG00000009340	TMEM86A		11_4165-5p(gga-miR-6681-5p)	ENSOARG00000014283
oar-miR-125b	ENSOARG00000005124	TRPA1		11_4165-5p(gga-miR-6681-5p)	ENSOARG00000020815	CHRNG
oar-miR-125b	ENSOARG00000003718	MAPK3		11_4165-5p(gga-miR-6681-5p)	ENSOARG00000018091	LPCAT2
oar-miR-125b	ENSOARG00000008370	GPATCH8		11_4165-5p(gga-miR-6681-5p)	ENSOARG00000016110	BRIP1
oar-miR-125b	ENSOARG00000001949	ARHGAP26		11_4165-5p(gga-miR-6681-5p)	ENSOARG00000014209	DAPP1
oar-miR-125b	ENSOARG00000009370	PVRL2		11_4165-5p(gga-miR-6681-5p)	ENSOARG00000008206	CENPN
oar-miR-125b	ENSOARG00000005736	GLG1		11_4165-5p(gga-miR-6681-5p)	ENSOARG00000005237	SEC61A1
oar-miR-125b	ENSOARG00000001958	IFNG		11_4165-5p(gga-miR-6681-5p)	ENSOARG00000017980	VWA9
oar-miR-125b	ENSOARG00000004269	TOP2B		11_4165-5p(gga-miR-6681-5p)	ENSOARG00000020674	FXR1
oar-miR-125b	ENSOARG00000004179	OTUB1		X_29071-5p(mmu-miR-188-5p)	ENSOARG00000013929	ABCG4
oar-miR-125b	ENSOARG00000012139	STOML2		X_29071-5p(mmu-miR-188-5p)	ENSOARG00000020812	PAX8
oar-miR-125b	ENSOARG00000005778	SMG5		X_29071-5p(mmu-miR-188-5p)	ENSOARG00000013782	ALB
oar-miR-125b	ENSOARG00000010262	DYDC2		X_29071-5p(mmu-miR-188-5p)	ENSOARG00000001199	KIAA1841
oar-miR-125b	ENSOARG00000014703	MYL10		X_29071-5p(mmu-miR-188-5p)	ENSOARG00000017495	ALG14
oar-miR-125b	ENSOARG00000001950			X_29071-5p(mmu-miR-188-5p)	ENSOARG00000018886	PKM
oar-miR-125b	ENSOARG00000015465	DICER1		X_29071-5p(mmu-miR-188-5p)	ENSOARG00000002511
oar-miR-125b	ENSOARG00000001968	MFAP5		X_29071-5p(mmu-miR-188-5p)	ENSOARG00000019380	PSMB5
oar-miR-125b	ENSOARG00000010603	VSIG2		X_29071-5p(mmu-miR-188-5p)	ENSOARG00000009752	ADRA1A
oar-miR-125b	ENSOARG00000012373	ADAM19		X_29071-5p(mmu-miR-188-5p)	ENSOARG00000001172	NXPE4
oar-miR-125b	ENSOARG00000006377	ALDH1L1		X_29071-5p(mmu-miR-188-5p)	ENSOARG00000019118	TEX33
oar-miR-125b	ENSOARG00000000368	LELP1		X_29071-5p(mmu-miR-188-5p)	ENSOARG00000016110	BRIP1
oar-miR-125b	ENSOARG00000006773	ZNF689		X_29071-5p(mmu-miR-188-5p)	ENSOARG00000002631
oar-miR-125b	ENSOARG00000012993	MS4A5		X_29071-5p(mmu-miR-188-5p)	ENSOARG00000018325	GRHL2
oar-miR-125b	ENSOARG00000014254	RPUSD1		X_29071-5p(mmu-miR-188-5p)	ENSOARG00000005601	RNF167
oar-miR-125b	ENSOARG00000012647	MRPS18B		X_29071-5p(mmu-miR-188-5p)	ENSOARG00000016288
oar-miR-125b	ENSOARG00000017982	FAM213B		X_29071-5p(mmu-miR-188-5p)	ENSOARG00000010217	FHAD1
oar-miR-125b	ENSOARG00000016020			X_29071-5p(mmu-miR-188-5p)	ENSOARG00000000142	HSPA8
oar-miR-125b	ENSOARG00000010951			X_29071-5p(mmu-miR-188-5p)	ENSOARG00000006067	TMEM57
oar-miR-125b	ENSOARG00000013374	CAPN5		X_29071-5p(mmu-miR-188-5p)	ENSOARG00000008206	CENPN
oar-miR-125b	ENSOARG00000014994	TMED3		1_1800-3p(cel-miR-789-3p)	ENSOARG00000011723	AADACL3
oar-miR-125b	ENSOARG00000006248	SYNDIG1		1_1800-3p(cel-miR-789-3p)	ENSOARG00000018264	C2orf54
oar-miR-125b	ENSOARG00000020516	MAT2A		1_1800-3p(cel-miR-789-3p)	ENSOARG00000014674	SCD
oar-miR-125b	ENSOARG00000001615	TMEM185A		1_1800-3p(cel-miR-789-3p)	ENSOARG00000019216	EMC9
oar-miR-125b	ENSOARG00000001592			1_1800-3p(cel-miR-789-3p)	ENSOARG00000005237	SEC61A1
oar-miR-125b	ENSOARG00000011482	GRHPR		1_1800-3p(cel-miR-789-3p)	ENSOARG00000013929	ABCG4
oar-miR-125b	ENSOARG00000004252	ILVBL		1_1800-3p(cel-miR-789-3p)	ENSOARG00000014094	ADRM1
oar-miR-125b	ENSOARG00000007173	RNF215		1_1800-3p(cel-miR-789-3p)	ENSOARG00000006080	SDF4
oar-miR-125b	ENSOARG00000003803	IST1		1_1800-3p(cel-miR-789-3p)	ENSOARG00000013738	ADCK5
oar-miR-125b	ENSOARG00000002327	ATG9B		1_1800-3p(cel-miR-789-3p)	ENSOARG00000005884	SAR1A
oar-miR-125b	ENSOARG00000003619			1_1800-3p(cel-miR-789-3p)	ENSOARG00000013342	BCL2L12
oar-miR-125b	ENSOARG00000020812	PAX8		1_1800-3p(cel-miR-789-3p)	ENSOARG00000019445	TRAC
oar-miR-125b	ENSOARG00000003293	PDGFD		1_1800-3p(cel-miR-789-3p)	ENSOARG00000004078	STRA6
oar-miR-125b	ENSOARG00000006618	MLF2		1_1800-3p(cel-miR-789-3p)	ENSOARG00000017624	SLC4A9
oar-miR-125b	ENSOARG00000012117	RAB11FIP3		1_1800-3p(cel-miR-789-3p)	ENSOARG00000004022	TRAPPC9
oar-miR-125b	ENSOARG00000017810			1_1800-3p(cel-miR-789-3p)	ENSOARG00000010711	TSPAN9
oar-miR-125b	ENSOARG00000003502	CHRNB3		1_1800-3p(cel-miR-789-3p)	ENSOARG00000004714	NRF1
oar-miR-125b	ENSOARG00000019278	THTPA		1_1800-3p(cel-miR-789-3p)	ENSOARG00000004714	NRF1
oar-miR-125b	ENSOARG00000018751	KDM8		1_1800-3p(cel-miR-789-3p)	ENSOARG00000019226
oar-miR-125b	ENSOARG00000015000			1_1800-3p(cel-miR-789-3p)	ENSOARG00000012512
oar-miR-30a-5p	ENSOARG00000006575	RCAN3		1_1800-3p(cel-miR-789-3p)	ENSOARG00000021053	DUOXA1
oar-miR-30a-5p	ENSOARG00000001615	TMEM185A		1_1800-3p(cel-miR-789-3p)	ENSOARG00000020276	RIMS3
oar-miR-30a-5p	ENSOARG00000012089			1_1800-3p(cel-miR-789-3p)	ENSOARG00000013893	MGARP
oar-miR-30a-5p	ENSOARG00000020861	CTSS		1_1800-3p(cel-miR-789-3p)	ENSOARG00000006907	CDH2
oar-miR-30a-5p	ENSOARG00000000540			4_22594-3p	ENSOARG00000006080	SDF4
oar-miR-30a-5p	ENSOARG00000010317	MKKS		4_22594-3p	ENSOARG00000010217	FHAD1
oar-miR-30a-5p	ENSOARG00000016866	FGF8		4_22594-3p	ENSOARG00000020226	BAHD1
oar-miR-30a-5p	ENSOARG00000009224	NEK3		4_22594-3p	ENSOARG00000001694
oar-miR-30a-5p	ENSOARG00000007254	MCU		4_22594-3p	ENSOARG00000006688	EVC
oar-miR-30a-5p	ENSOARG00000000473	GPR114		4_22594-3p	ENSOARG00000020866	IL1B
oar-miR-30a-5p	ENSOARG00000002121			4_22594-3p	ENSOARG00000006519	HSDL2
oar-miR-30a-5p	ENSOARG00000007637	LMCD1		4_22594-3p	ENSOARG00000006519	HSDL2
oar-miR-30a-5p	ENSOARG00000007460	DNAJB7		4_22594-3p	ENSOARG00000011649	SH2D3C
oar-miR-30a-5p	ENSOARG00000013741	HAGHL		4_22594-3p	ENSOARG00000011649	SH2D3C
oar-miR-30a-5p	ENSOARG00000021052	TDRKH		4_22594-3p	ENSOARG00000015892
oar-miR-30a-5p	ENSOARG00000007573			4_22594-3p	ENSOARG00000014690
oar-miR-30a-5p	ENSOARG00000018338	RGL3		4_22594-3p	ENSOARG00000019557	CTDSP1
oar-miR-30a-5p	ENSOARG00000007835			4_22594-3p	ENSOARG00000013325
oar-miR-30a-5p	ENSOARG00000004175	FZD4		4_22594-3p	ENSOARG00000006907	CDH2
oar-miR-30a-5p	ENSOARG00000013466	TSGA10		4_22594-3p	ENSOARG00000018264	C2orf54
oar-miR-30a-5p	ENSOARG00000018878	FOXRED2		4_22594-3p	ENSOARG00000000142	HSPA8
oar-miR-30a-5p	ENSOARG00000003377	C11orf84		4_22594-3p	ENSOARG00000011723	AADACL3
oar-miR-30a-5p	ENSOARG00000004182	ELK4		4_22594-3p	ENSOARG00000002690	C16orf70
oar-miR-30a-5p	ENSOARG00000011114	VGLL1		26_19038-3p(hsa-miR-100-3p)	ENSOARG00000000968	NMNAT2
oar-miR-30a-5p	ENSOARG00000012780	SLC37A3		26_19038-3p(hsa-miR-100-3p)	ENSOARG00000013838	TBRG4
oar-miR-30a-5p	ENSOARG00000019970	LRRK2		26_19038-3p(hsa-miR-100-3p)	ENSOARG00000008762	HMGB3
oar-miR-30a-5p	ENSOARG00000001724	ZNF174		26_19038-3p(hsa-miR-100-3p)	ENSOARG00000009179
oar-miR-30a-5p	ENSOARG00000016957	N4BP1		26_19038-3p(hsa-miR-100-3p)	ENSOARG00000003306	DHRS7C
oar-miR-30a-5p	ENSOARG00000017131	KLF10		26_19038-3p(hsa-miR-100-3p)	ENSOARG00000012824	GRPR
oar-miR-323c	ENSOARG00000002804	UBR3		26_19038-3p(hsa-miR-100-3p)	ENSOARG00000011579	MTHFSD
oar-miR-323c	ENSOARG00000005661	PSMD5		26_19038-3p(hsa-miR-100-3p)	ENSOARG00000011579	MTHFSD
oar-miR-323c	ENSOARG00000001849	CDH5		26_19038-3p(hsa-miR-100-3p)	ENSOARG00000018238	TEF
oar-miR-323c	ENSOARG00000001849	CDH5		26_19038-3p(hsa-miR-100-3p)	ENSOARG00000010343	CHD2
oar-miR-323c	ENSOARG00000004407	ERICH6		26_19038-3p(hsa-miR-100-3p)	ENSOARG00000010343	CHD2
oar-miR-323c	ENSOARG00000009263			26_19038-3p(hsa-miR-100-3p)	ENSOARG00000020060	PABPC4
oar-miR-323c	ENSOARG00000015114	CYP24A1		26_19038-3p(hsa-miR-100-3p)	ENSOARG00000020674	FXR1
oar-miR-323c	ENSOARG00000016829	CSNK1D		26_19038-3p(hsa-miR-100-3p)	ENSOARG00000018264	C2orf54
oar-miR-323c	ENSOARG00000019722	PPFIBP1		26_19038-3p(hsa-miR-100-3p)	ENSOARG00000006907	CDH2
oar-miR-323c	ENSOARG00000007406	ATXN7L3		26_19038-3p(hsa-miR-100-3p)	ENSOARG00000004610	SLC1A6
oar-miR-323c	ENSOARG00000010182	TAPT1		26_19038-3p(hsa-miR-100-3p)	ENSOARG00000004117	OXSM
oar-miR-323c	ENSOARG00000000749			26_19038-3p(hsa-miR-100-3p)	ENSOARG00000017980	VWA9
oar-miR-323c	ENSOARG00000003603	DPYSL3		26_19038-3p(hsa-miR-100-3p)	ENSOARG00000017163
oar-miR-323c	ENSOARG00000000498	ITGA9		26_19038-3p(hsa-miR-100-3p)	ENSOARG00000000142	HSPA8
oar-miR-323c	ENSOARG00000000578	CDCA7		26_19038-3p(hsa-miR-100-3p)	ENSOARG00000002234	SLC2A3
oar-miR-323c	ENSOARG00000000578	CDCA7		26_19038-3p(hsa-miR-100-3p)	ENSOARG00000018091	LPCAT2
oar-miR-323c	ENSOARG00000017131	KLF10		21_16124-3p(mmu-miR-677-5p)	ENSOARG00000004797	WWTR1
oar-miR-323c	ENSOARG00000016394	KDM3B		21_16124-3p(mmu-miR-677-5p)	ENSOARG00000009925
oar-miR-323c	ENSOARG00000010376			21_16124-3p(mmu-miR-677-5p)	ENSOARG00000015402	GALNT7
oar-miR-323c	ENSOARG00000006689			21_16124-3p(mmu-miR-677-5p)	ENSOARG00000000142	HSPA8
oar-miR-323c	ENSOARG00000018889	ANTXR2		21_16124-3p(mmu-miR-677-5p)	ENSOARG00000006587	PHF14
oar-miR-323c	ENSOARG00000011885	DPP10		21_16124-3p(mmu-miR-677-5p)	ENSOARG00000006907	CDH2
oar-miR-323c	ENSOARG00000010861	TACR3		21_16124-3p(mmu-miR-677-5p)	ENSOARG00000005237	SEC61A1
oar-miR-323c	ENSOARG00000008262	SCN2B		21_16124-3p(mmu-miR-677-5p)	ENSOARG00000013342	BCL2L12
oar-miR-323c	ENSOARG00000013374	CAPN5		21_16124-3p(mmu-miR-677-5p)	ENSOARG00000019216	EMC9
oar-miR-143	ENSOARG00000009644	NHLRC3		21_16124-3p(mmu-miR-677-5p)	ENSOARG00000010103	ENTPD4
oar-miR-143	ENSOARG00000010797			21_16124-3p(mmu-miR-677-5p)	ENSOARG00000008915	HNRNPLL
oar-miR-143	ENSOARG00000014209	DAPP1		21_16124-3p(mmu-miR-677-5p)	ENSOARG00000001532	TMEM165
oar-miR-143	ENSOARG00000003718	MAPK3		21_16124-3p(mmu-miR-677-5p)	ENSOARG00000010217	FHAD1
oar-miR-143	ENSOARG00000003282	DPEP3		21_16124-3p(mmu-miR-677-5p)	ENSOARG00000016384	CDK14
oar-miR-143	ENSOARG00000018084	RAB11A		21_16124-3p(mmu-miR-677-5p)	ENSOARG00000008704	ASAH1
oar-miR-143	ENSOARG00000010132	HNRNPA2B1		21_16124-3p(mmu-miR-677-5p)	ENSOARG00000012281	ELMOD2
oar-miR-143	ENSOARG00000011923	NECAP2		21_16124-3p(mmu-miR-677-5p)	ENSOARG00000001849	CDH5
oar-miR-143	ENSOARG00000011026	PDSS2		21_16124-3p(mmu-miR-677-5p)	ENSOARG00000001849	CDH5
oar-miR-143	ENSOARG00000000042	CYP2E1		21_16124-3p(mmu-miR-677-5p)	ENSOARG00000013362
oar-miR-143	ENSOARG00000005467	ZIC4		21_16124-3p(mmu-miR-677-5p)	ENSOARG00000020748	FNDC3B
oar-miR-143	ENSOARG00000016537	HSPA9		21_16124-3p(mmu-miR-677-5p)	ENSOARG00000005016	STXBP4
oar-miR-143	ENSOARG00000006587	PHF14		21_16124-3p(mmu-miR-677-5p)	ENSOARG00000008701	RNASEH2B
oar-miR-143	ENSOARG00000011579	MTHFSD		21_16124-3p(mmu-miR-677-5p)	ENSOARG00000015190
oar-miR-143	ENSOARG00000009523	SLC25A15		21_16124-3p(mmu-miR-677-5p)	ENSOARG00000020194	MAB21L3
oar-miR-143	ENSOARG00000020336	CHP1		21_16124-3p(mmu-miR-677-5p)	ENSOARG00000011756	HSPH1
oar-miR-143	ENSOARG00000006880	SERPINB7		21_16124-3p(mmu-miR-677-5p)	ENSOARG00000012915	CDH18
oar-miR-143	ENSOARG00000009839	MED16		21_16124-3p(mmu-miR-677-5p)	ENSOARG00000012915	CDH18
oar-miR-143	ENSOARG00000005987	SUN1		21_16124-3p(mmu-miR-677-5p)	ENSOARG00000018264	C2orf54
oar-miR-143	ENSOARG00000007900	LRRC63		21_16124-3p(mmu-miR-677-5p)	ENSOARG00000020674	FXR1
oar-miR-143	ENSOARG00000009822	REV3L		21_16124-3p(mmu-miR-677-5p)	ENSOARG00000021018	FBN1
oar-miR-143	ENSOARG00000008214	PES1		10_2876-3p(hsa-miR-18a-3p)	ENSOARG00000000345	GRAMD1B
oar-miR-143	ENSOARG00000007274	CYP2B6		10_2876-3p(hsa-miR-18a-3p)	ENSOARG00000005237	SEC61A1
oar-miR-143	ENSOARG00000004239	CPEB4		10_2876-3p(hsa-miR-18a-3p)	ENSOARG00000010217	FHAD1
oar-miR-143	ENSOARG00000009319	SLC29A1		10_2876-3p(hsa-miR-18a-3p)	ENSOARG00000016384	CDK14
oar-miR-143	ENSOARG00000020164	HSPBAP1		10_2876-3p(hsa-miR-18a-3p)	ENSOARG00000008704	ASAH1
oar-miR-143	ENSOARG00000020164	HSPBAP1		10_2876-3p(hsa-miR-18a-3p)	ENSOARG00000014642
oar-miR-143	ENSOARG00000007766	MYO1A		10_2876-3p(hsa-miR-18a-3p)	ENSOARG00000018325	GRHL2
oar-miR-143	ENSOARG00000021018	FBN1		10_2876-3p(hsa-miR-18a-3p)	ENSOARG00000007406	ATXN7L3
oar-miR-143	ENSOARG00000015214	P2RX4		10_2876-3p(hsa-miR-18a-3p)	ENSOARG00000005601	RNF167
oar-miR-143	ENSOARG00000018263			10_2876-3p(hsa-miR-18a-3p)	ENSOARG00000014674	SCD
oar-miR-143	ENSOARG00000009264	CHFR		10_2876-3p(hsa-miR-18a-3p)	ENSOARG00000013342	BCL2L12
oar-miR-143	ENSOARG00000011737	RFC2		10_2876-3p(hsa-miR-18a-3p)	ENSOARG00000006080	SDF4
oar-miR-143	ENSOARG00000021008	SECISBP2L		10_2876-3p(hsa-miR-18a-3p)	ENSOARG00000002690	C16orf70
oar-miR-143	ENSOARG00000002293	KMT2E		10_2876-3p(hsa-miR-18a-3p)	ENSOARG00000018264	C2orf54
oar-miR-143	ENSOARG00000003890	TAT		10_2876-3p(hsa-miR-18a-3p)	ENSOARG00000002234	SLC2A3
oar-miR-143	ENSOARG00000013278	DCAF7		10_2876-3p(hsa-miR-18a-3p)	ENSOARG00000013738	ADCK5
oar-miR-143	ENSOARG00000016378	FEM1C		10_2876-3p(hsa-miR-18a-3p)	ENSOARG00000019216	EMC9
oar-miR-143	ENSOARG00000012692	MOGS		10_2876-3p(hsa-miR-18a-3p)	ENSOARG00000007801	C1orf234
oar-miR-143	ENSOARG00000018006	TRIM4		10_2876-3p(hsa-miR-18a-3p)	ENSOARG00000014209	DAPP1
oar-miR-143	ENSOARG00000019970	LRRK2		10_2876-3p(hsa-miR-18a-3p)	ENSOARG00000001053	SYNDIG1L
oar-miR-143	ENSOARG00000010376			10_2876-3p(hsa-miR-18a-3p)	ENSOARG00000000403	FAM217A
oar-miR-143	ENSOARG00000014994	TMED3		10_2876-3p(hsa-miR-18a-3p)	ENSOARG00000008766	RXRB
oar-miR-30c	ENSOARG00000020718			10_2876-3p(hsa-miR-18a-3p)	ENSOARG00000013548	BARX2
oar-miR-30c	ENSOARG00000018210	TIMP3		10_2876-3p(hsa-miR-18a-3p)	ENSOARG00000013316	PUS1
oar-miR-30c	ENSOARG00000016898	SLC41A2		10_2876-3p(hsa-miR-18a-3p)	ENSOARG00000020410	ZMYND12
oar-miR-30c	ENSOARG00000013903	STAT1		10_2876-3p(hsa-miR-18a-3p)	ENSOARG00000001949	ARHGAP26
oar-miR-30c	ENSOARG00000007835			10_2876-3p(hsa-miR-18a-3p)	ENSOARG00000011087
oar-miR-30c	ENSOARG00000014283			10_2876-3p(hsa-miR-18a-3p)	ENSOARG00000000596
oar-miR-30c	ENSOARG00000006568	SUSD1		10_2876-3p(hsa-miR-18a-3p)	ENSOARG00000000994	PLA2G5
oar-miR-30c	ENSOARG00000007660	KIAA0408		10_2876-3p(hsa-miR-18a-3p)	ENSOARG00000006907	CDH2
oar-miR-30c	ENSOARG00000014690			10_2876-3p(hsa-miR-18a-3p)	ENSOARG00000015572
oar-miR-30c	ENSOARG00000007011	TRIM25		19_11408-3p	ENSOARG00000010217	FHAD1
oar-miR-30c	ENSOARG00000010990	OOEP		19_11408-3p	ENSOARG00000019216	EMC9
oar-miR-30c	ENSOARG00000017131	KLF10		19_11408-3p	ENSOARG00000014209	DAPP1
oar-miR-30c	ENSOARG00000006587	PHF14		19_11408-3p	ENSOARG00000000042	CYP2E1
oar-miR-30c	ENSOARG00000019777	PARP2		19_11408-3p	ENSOARG00000008620	LTF
oar-miR-30c	ENSOARG00000014994	TMED3		19_11408-3p	ENSOARG00000002322	TFEB
oar-miR-30c	ENSOARG00000016957	N4BP1		19_11408-3p	ENSOARG00000014973	GPD1L
oar-miR-30c	ENSOARG00000018325	GRHL2		19_11408-3p	ENSOARG00000000616	GPR97
oar-miR-30c	ENSOARG00000006840	DIMT1		19_11408-3p	ENSOARG00000021066	THEM5
oar-miR-30c	ENSOARG00000017067	PNLIPRP2		19_11408-3p	ENSOARG00000005465	CRELD1
oar-miR-30c	ENSOARG00000018410	RTN4R		19_11408-3p	ENSOARG00000005465	CRELD1
oar-miR-30c	ENSOARG00000020835	IL1F10		19_11408-3p	ENSOARG00000021117	DAAM1
oar-miR-19b	ENSOARG00000001968	MFAP5		19_11408-3p	ENSOARG00000015855
oar-miR-19b	ENSOARG00000008614	PHLDB3		19_11408-3p	ENSOARG00000003162
oar-miR-19b	ENSOARG00000016520	BZW1		19_11408-3p	ENSOARG00000011415	PRR14L
oar-miR-19b	ENSOARG00000011455	DDX6		19_11408-3p	ENSOARG00000020674	FXR1
oar-miR-19b	ENSOARG00000013741	HAGHL		19_11408-3p	ENSOARG00000005237	SEC61A1
oar-miR-19b	ENSOARG00000003571	LYST		19_11408-3p	ENSOARG00000013342	BCL2L12
oar-miR-19b	ENSOARG00000019823	GFPT1		19_11408-3p	ENSOARG00000004610	SLC1A6
oar-miR-19b	ENSOARG00000009251	DNAI1		19_11408-3p	ENSOARG00000016110	BRIP1
oar-miR-19b	ENSOARG00000019579			19_11408-3p	ENSOARG00000009925
oar-miR-19b	ENSOARG00000019128	GBX2		19_11408-3p	ENSOARG00000013188	IFNAR1E
oar-miR-19b	ENSOARG00000005898	SEPHS1		26_18951-3p(oan-miR-1406-3p)	ENSOARG00000019216	EMC9
oar-miR-19b	ENSOARG00000020194	MAB21L3		26_18951-3p(oan-miR-1406-3p)	ENSOARG00000013738	ADCK5
oar-miR-19b	ENSOARG00000004244	MGLUR6		26_18951-3p(oan-miR-1406-3p)	ENSOARG00000013893	MGARP
oar-miR-19b	ENSOARG00000014146	PTEN		26_18951-3p(oan-miR-1406-3p)	ENSOARG00000006907	CDH2
oar-miR-19b	ENSOARG00000018988	KCNK3		26_18951-3p(oan-miR-1406-3p)	ENSOARG00000005884	SAR1A
oar-miR-19b	ENSOARG00000017330	MRPL32		26_18951-3p(oan-miR-1406-3p)	ENSOARG00000006080	SDF4
oar-miR-19b	ENSOARG00000005769	AK8		26_18951-3p(oan-miR-1406-3p)	ENSOARG00000007406	ATXN7L3
oar-miR-19b	ENSOARG00000016688	SOAT2		26_18951-3p(oan-miR-1406-3p)	ENSOARG00000015572
oar-miR-19b	ENSOARG00000001254	TNXB		26_18951-3p(oan-miR-1406-3p)	ENSOARG00000012223	SNRPB2
oar-miR-19b	ENSOARG00000002234	SLC2A3		26_18951-3p(oan-miR-1406-3p)	ENSOARG00000020674	FXR1
oar-miR-19b	ENSOARG00000021012	OLR1		26_18951-3p(oan-miR-1406-3p)	ENSOARG00000010217	FHAD1
oar-miR-19b	ENSOARG00000017067	PNLIPRP2		26_18951-3p(oan-miR-1406-3p)	ENSOARG00000012917	RECQL4
oar-miR-19b	ENSOARG00000010065	LASP1		26_18951-3p(oan-miR-1406-3p)	ENSOARG00000017646	CCDC63
oar-miR-19b	ENSOARG00000013255	SMARCB1		26_18951-3p(oan-miR-1406-3p)	ENSOARG00000018074	FAM26F
oar-miR-19b	ENSOARG00000019820	GXYLT1		26_18951-3p(oan-miR-1406-3p)	ENSOARG00000005960	ACTR3B
oar-miR-19b	ENSOARG00000003326			26_18951-3p(oan-miR-1406-3p)	ENSOARG00000009653	RGS2
oar-miR-106a	ENSOARG00000013305	CAMK1G		26_18951-3p(oan-miR-1406-3p)	ENSOARG00000013203	HIP1
oar-miR-106a	ENSOARG00000005898	SEPHS1		26_18951-3p(oan-miR-1406-3p)	ENSOARG00000020410	ZMYND12
oar-miR-106a	ENSOARG00000012500	ZNFX1		26_18951-3p(oan-miR-1406-3p)	ENSOARG00000004550	CCDC105
oar-miR-106a	ENSOARG00000008023			26_18951-3p(oan-miR-1406-3p)	ENSOARG00000005496
oar-miR-106a	ENSOARG00000003571	LYST		26_18951-3p(oan-miR-1406-3p)	ENSOARG00000004623	GDI1
oar-miR-106a	ENSOARG00000010365	NCOA6		26_18951-3p(oan-miR-1406-3p)	ENSOARG00000018325	GRHL2
oar-miR-106a	ENSOARG00000013619	DKK1		26_18951-3p(oan-miR-1406-3p)	ENSOARG00000018264	C2orf54
oar-miR-106a	ENSOARG00000011582	CYP26B1		26_18951-3p(oan-miR-1406-3p)	ENSOARG00000002559
oar-miR-106a	ENSOARG00000006375	FKBP15		26_18951-3p(oan-miR-1406-3p)	ENSOARG00000005601	RNF167
oar-miR-106a	ENSOARG00000008869	FUS		13_6320-3p	ENSOARG00000014641	RNF17
oar-miR-106a	ENSOARG00000016624	ABCC12		13_6320-3p	ENSOARG00000004117	OXSM
oar-miR-106a	ENSOARG00000009557	AKAP3		13_6320-3p	ENSOARG00000015402	GALNT7
oar-miR-106a	ENSOARG00000013278	DCAF7		13_6320-3p	ENSOARG00000018325	GRHL2
oar-miR-106a	ENSOARG00000005054	SETD2		13_6320-3p	ENSOARG00000003591	NFAT5
oar-miR-106a	ENSOARG00000013065	IKBIP		13_6320-3p	ENSOARG00000006080	SDF4
oar-miR-106a	ENSOARG00000017330	MRPL32		13_6320-3p	ENSOARG00000007406	ATXN7L3
oar-miR-106a	ENSOARG00000001809	LARP7		13_6320-3p	ENSOARG00000013929	ABCG4
oar-miR-106a	ENSOARG00000015814	METAP1		13_6320-3p	ENSOARG00000000345	GRAMD1B
oar-miR-106a	ENSOARG00000002931	DOCK4		13_6320-3p	ENSOARG00000006504	IDH3G
oar-miR-106a	ENSOARG00000004019	TTPAL		13_6320-3p	ENSOARG00000009345	UBE2R2
oar-miR-106a	ENSOARG00000020158	PTPRB		13_6320-3p	ENSOARG00000009543	UCKL1
oar-miR-106a	ENSOARG00000009373			13_6320-3p	ENSOARG00000007405	C4BPA
oar-miR-106a	ENSOARG00000006410	COL12A1		13_6320-3p	ENSOARG00000000518
oar-miR-106a	ENSOARG00000016664	FGG		13_6320-3p	ENSOARG00000008469	KPNB1
oar-miR-106a	ENSOARG00000011858	METTL11B		13_6320-3p	ENSOARG00000006991
oar-miR-106a	ENSOARG00000000443			13_6320-3p	ENSOARG00000001620	BTK
oar-miR-106a	ENSOARG00000020101	EIF2AK4		13_6320-3p	ENSOARG00000002410	IFRD1
oar-miR-106a	ENSOARG00000011888	MAEL		13_6320-3p	ENSOARG00000005237	SEC61A1
oar-miR-106a	ENSOARG00000012425	DCAF6		13_6320-3p	ENSOARG00000019216	EMC9
oar-miR-106a	ENSOARG00000012425	DCAF6		13_6320-3p	ENSOARG00000000042	CYP2E1
oar-miR-106a	ENSOARG00000020160	PARP14		13_6320-3p	ENSOARG00000008206	CENPN
oar-miR-30d	ENSOARG00000009224	NEK3		13_6320-3p	ENSOARG00000019818	MAGI3
oar-miR-30d	ENSOARG00000006410	COL12A1		21_16452-3p	ENSOARG00000014209	DAPP1
oar-miR-30d	ENSOARG00000007254	MCU		21_16452-3p	ENSOARG00000013342	BCL2L12
oar-miR-30d	ENSOARG00000013903	STAT1		21_16452-3p	ENSOARG00000016288
oar-miR-30d	ENSOARG00000007573			21_16452-3p	ENSOARG00000005736	GLG1
oar-miR-30d	ENSOARG00000018878	FOXRED2		21_16452-3p	ENSOARG00000018045	SNX5
oar-miR-30d	ENSOARG00000018338	RGL3		21_16452-3p	ENSOARG00000002282	SETBP1
oar-miR-30d	ENSOARG00000004175	FZD4		21_16452-3p	ENSOARG00000013796	TYRP1
oar-miR-30d	ENSOARG00000007835			21_16452-3p	ENSOARG00000000048	PIGS
oar-miR-30d	ENSOARG00000020485	RHBDD1		21_16452-3p	ENSOARG00000005421	NDRG1
oar-miR-30d	ENSOARG00000011176	TEX36		21_16452-3p	ENSOARG00000010167	NR2F2
oar-miR-30d	ENSOARG00000020518	GGCX		21_16452-3p	ENSOARG00000018436	ZNF133
oar-miR-30d	ENSOARG00000008639	PASD1		21_16452-3p	ENSOARG00000004987	KMT2B
oar-miR-30d	ENSOARG00000016957	N4BP1		21_16452-3p	ENSOARG00000015572
oar-miR-30d	ENSOARG00000017810			21_16452-3p	ENSOARG00000005884	SAR1A
oar-miR-30d	ENSOARG00000020815	CHRNG		21_16452-3p	ENSOARG00000007801	C1orf234
oar-miR-30d	ENSOARG00000017050	SLC27A6		21_16452-3p	ENSOARG00000019216	EMC9
oar-miR-30d	ENSOARG00000008762	HMGB3		21_16452-3p	ENSOARG00000006907	CDH2
oar-miR-30d	ENSOARG00000017115	LAPTM4A		21_16452-3p	ENSOARG00000000142	HSPA8
oar-miR-30d	ENSOARG00000019777	PARP2		21_16452-3p	ENSOARG00000000345	GRAMD1B
oar-miR-30d	ENSOARG00000006377	ALDH1L1		X_29463-5p	ENSOARG00000003591	NFAT5
oar-miR-200a	ENSOARG00000010204	TMEM225		X_29463-5p	ENSOARG00000010045	AKR1D1
oar-miR-200a	ENSOARG00000012740	ZFAND5		X_29463-5p	ENSOARG00000016909
oar-miR-200a	ENSOARG00000010433	SUCLG2		X_29463-5p	ENSOARG00000014148
oar-miR-200a	ENSOARG00000000042	CYP2E1		X_29463-5p	ENSOARG00000017167	ARSB
oar-miR-200a	ENSOARG00000016099	MEF2C		X_29463-5p	ENSOARG00000001080
oar-miR-200a	ENSOARG00000007904	TMPRSS4		X_29463-5p	ENSOARG00000015559
oar-miR-200a	ENSOARG00000001461	KIAA0141		X_29463-5p	ENSOARG00000009199	RBM43
oar-miR-200a	ENSOARG00000012192	FAM126A		X_29463-5p	ENSOARG00000020393
oar-miR-200a	ENSOARG00000010262	DYDC2		X_29463-5p	ENSOARG00000014270	CLEC5A
oar-miR-200a	ENSOARG00000007830	ANKRD29		X_29463-5p	ENSOARG00000000285	INSR
oar-miR-200a	ENSOARG00000007830	ANKRD29		X_29463-5p	ENSOARG00000006907	CDH2
oar-miR-200a	ENSOARG00000006049	CCDC109B		X_29463-5p	ENSOARG00000003421	LAP3
oar-miR-200a	ENSOARG00000015568	SDCBP		X_29463-5p	ENSOARG00000007801	C1orf234
oar-miR-200a	ENSOARG00000019319	GSTM3		X_29463-5p	ENSOARG00000010217	FHAD1
oar-miR-200a	ENSOARG00000016752	COL4A3BP		X_29463-5p	ENSOARG00000016110	BRIP1
oar-miR-200a	ENSOARG00000004140	PHYHIPL		X_29463-5p	ENSOARG00000013342	BCL2L12
oar-miR-200a	ENSOARG00000004140	PHYHIPL		X_29463-5p	ENSOARG00000021001	FGF7
oar-miR-200a	ENSOARG00000020060	PABPC4		X_29463-5p	ENSOARG00000002631
oar-miR-200a	ENSOARG00000018827	ILKAP		X_29463-5p	ENSOARG00000010615	CPD
oar-miR-200a	ENSOARG00000009752	ADRA1A		5_24687-3p	ENSOARG00000002559
oar-miR-200a	ENSOARG00000014994	TMED3		5_24687-3p	ENSOARG00000012381	SLC37A4
oar-miR-200a	ENSOARG00000004764	IL34		5_24687-3p	ENSOARG00000018084	RAB11A
oar-miR-200a	ENSOARG00000017716	ICA1L		5_24687-3p	ENSOARG00000002498
oar-miR-200a	ENSOARG00000014254	RPUSD1		5_24687-3p	ENSOARG00000000560
oar-miR-200b	ENSOARG00000003507	B3GALNT2		5_24687-3p	ENSOARG00000003293	PDGFD
oar-miR-200b	ENSOARG00000019226			5_24687-3p	ENSOARG00000007573
oar-miR-200b	ENSOARG00000000435			5_24687-3p	ENSOARG00000002655	CES4A
oar-miR-200b	ENSOARG00000014560	CENPJ		5_24687-3p	ENSOARG00000016020
oar-miR-200b	ENSOARG00000019823	GFPT1		5_24687-3p	ENSOARG00000002174
oar-miR-200b	ENSOARG00000017161	BMPR-IB		5_24687-3p	ENSOARG00000008540	ACOX1
oar-miR-200b	ENSOARG00000006568	SUSD1		5_24687-3p	ENSOARG00000008540	ACOX1
oar-miR-200b	ENSOARG00000011415	PRR14L		5_24687-3p	ENSOARG00000006907	CDH2
oar-miR-200b	ENSOARG00000013586	UBE1		5_24687-3p	ENSOARG00000019323	NUP50
oar-miR-200b	ENSOARG00000001623			5_24687-3p	ENSOARG00000002631
oar-miR-200b	ENSOARG00000014516	NOP14		5_24687-3p	ENSOARG00000018091	LPCAT2
oar-miR-200b	ENSOARG00000014516	NOP14		5_24687-3p	ENSOARG00000013342	BCL2L12
oar-miR-200b	ENSOARG00000013544	RIC1		5_24687-3p	ENSOARG00000020815	CHRNG
oar-miR-200b	ENSOARG00000015467	DRAM1		5_24687-3p	ENSOARG00000019216	EMC9
oar-miR-200b	ENSOARG00000010376			15_8371-3p(mmu-miR-6403)	ENSOARG00000003591	NFAT5
oar-miR-200b	ENSOARG00000015000			15_8371-3p(mmu-miR-6403)	ENSOARG00000014200
oar-miR-200b	ENSOARG00000009373			15_8371-3p(mmu-miR-6403)	ENSOARG00000017011	CYP7B1
oar-miR-200b	ENSOARG00000016394	KDM3B		15_8371-3p(mmu-miR-6403)	ENSOARG00000012907
oar-miR-200b	ENSOARG00000002223	MYOF		15_8371-3p(mmu-miR-6403)	ENSOARG00000010311	CIZ1
oar-miR-200b	ENSOARG00000001620	BTK		15_8371-3p(mmu-miR-6403)	ENSOARG00000017189	FBN2
oar-miR-200b	ENSOARG00000021012	OLR1		15_8371-3p(mmu-miR-6403)	ENSOARG00000010093	TRAFD1
oar-miR-21	ENSOARG00000014525	AR		15_8371-3p(mmu-miR-6403)	ENSOARG00000008138	LYPD8
oar-miR-21	ENSOARG00000003980	SEC23IP		15_8371-3p(mmu-miR-6403)	ENSOARG00000002881	OAS1
oar-miR-21	ENSOARG00000006789	IRAK1BP1		15_8371-3p(mmu-miR-6403)	ENSOARG00000001395	TINAGL1
oar-miR-21	ENSOARG00000020980			15_8371-3p(mmu-miR-6403)	ENSOARG00000016653	SFXN1
oar-miR-21	ENSOARG00000005249			15_8371-3p(mmu-miR-6403)	ENSOARG00000007801	C1orf234
oar-miR-21	ENSOARG00000002637			15_8371-3p(mmu-miR-6403)	ENSOARG00000020815	CHRNG
oar-miR-21	ENSOARG00000009345	UBE2R2		15_8371-3p(mmu-miR-6403)	ENSOARG00000009925
oar-miR-21	ENSOARG00000017050	SLC27A6		15_8371-3p(mmu-miR-6403)	ENSOARG00000001095	INTS3
oar-miR-21	ENSOARG00000005450			15_8371-3p(mmu-miR-6403)	ENSOARG00000019216	EMC9
oar-miR-21	ENSOARG00000003400	RALGAPA2		15_8371-3p(mmu-miR-6403)	ENSOARG00000002234	SLC2A3
oar-miR-21	ENSOARG00000007291			15_8371-3p(mmu-miR-6403)	ENSOARG00000003878	DYM
oar-miR-21	ENSOARG00000001404			15_8371-3p(mmu-miR-6403)	ENSOARG00000000142	HSPA8
oar-miR-21	ENSOARG00000005258	MCCC2		15_8371-3p(mmu-miR-6403)	ENSOARG00000007406	ATXN7L3
oar-miR-21	ENSOARG00000000259	C1orf68		15_8371-3p(mmu-miR-6403)	ENSOARG00000000042	CYP2E1
oar-miR-21	ENSOARG00000007180	SRCAP		5_24687-5p(dme-miR-9a-5p)	ENSOARG00000001606	PCDH12
oar-miR-21	ENSOARG00000009335	GALNT8		5_24687-5p(dme-miR-9a-5p)	ENSOARG00000014904	PAPD7
oar-miR-21	ENSOARG00000016664	FGG		5_24687-5p(dme-miR-9a-5p)	ENSOARG00000010311	CIZ1
oar-miR-21	ENSOARG00000019110	CTC1		5_24687-5p(dme-miR-9a-5p)	ENSOARG00000000142	HSPA8
oar-miR-21	ENSOARG00000017823	DCBLD2		5_24687-5p(dme-miR-9a-5p)	ENSOARG00000007593	C6orf58
oar-miR-21	ENSOARG00000001010	EXOC6		5_24687-5p(dme-miR-9a-5p)	ENSOARG00000001797
oar-miR-21	ENSOARG00000020815	CHRNG		5_24687-5p(dme-miR-9a-5p)	ENSOARG00000015455	C12orf50
oar-miR-21	ENSOARG00000006587	PHF14		5_24687-5p(dme-miR-9a-5p)	ENSOARG00000015455	C12orf50
oar-miR-21	ENSOARG00000003306	DHRS7C		5_24687-5p(dme-miR-9a-5p)	ENSOARG00000010990	OOEP
oar-miR-21	ENSOARG00000016580	EIF3M		5_24687-5p(dme-miR-9a-5p)	ENSOARG00000019777	PARP2
oar-miR-21	ENSOARG00000020529	CAPN3		5_24687-5p(dme-miR-9a-5p)	ENSOARG00000020839	RNF111
oar-miR-21	ENSOARG00000003326			5_24687-5p(dme-miR-9a-5p)	ENSOARG00000016110	BRIP1
oar-let-7i	ENSOARG00000013813	KIN		5_24687-5p(dme-miR-9a-5p)	ENSOARG00000007801	C1orf234
oar-let-7i	ENSOARG00000008678	ZNF268		5_24687-5p(dme-miR-9a-5p)	ENSOARG00000018264	C2orf54
oar-let-7i	ENSOARG00000019296	ZFHX2		5_24687-5p(dme-miR-9a-5p)	ENSOARG00000003421	LAP3
oar-let-7i	ENSOARG00000013906	TCEA1		5_24687-5p(dme-miR-9a-5p)	ENSOARG00000020674	FXR1
oar-let-7i	ENSOARG00000021117	DAAM1		5_24687-5p(dme-miR-9a-5p)	ENSOARG00000010217	FHAD1
oar-let-7i	ENSOARG00000003375			5_24687-5p(dme-miR-9a-5p)	ENSOARG00000006907	CDH2
oar-let-7i	ENSOARG00000006091			5_24687-5p(dme-miR-9a-5p)	ENSOARG00000014209	DAPP1
oar-let-7i	ENSOARG00000009042			5_24687-5p(dme-miR-9a-5p)	ENSOARG00000000042	CYP2E1
oar-let-7i	ENSOARG00000015333	RRM2		5_23387-3p(hsa-miR-6821-3p)	ENSOARG00000004610	SLC1A6
oar-let-7i	ENSOARG00000000531			5_23387-3p(hsa-miR-6821-3p)	ENSOARG00000006080	SDF4
oar-let-7i	ENSOARG00000018955	NFAM1		5_23387-3p(hsa-miR-6821-3p)	ENSOARG00000000142	HSPA8
oar-let-7i	ENSOARG00000015214	P2RX4		5_23387-3p(hsa-miR-6821-3p)	ENSOARG00000011723	AADACL3
oar-let-7i	ENSOARG00000016859	AXDND1		5_23387-3p(hsa-miR-6821-3p)	ENSOARG00000013738	ADCK5
oar-let-7i	ENSOARG00000000431			5_23387-3p(hsa-miR-6821-3p)	ENSOARG00000000345	GRAMD1B
oar-let-7i	ENSOARG00000011675	CD2AP		5_23387-3p(hsa-miR-6821-3p)	ENSOARG00000010217	FHAD1
oar-let-7i	ENSOARG00000013291	IFI30		5_23387-3p(hsa-miR-6821-3p)	ENSOARG00000005601	RNF167
oar-let-7i	ENSOARG00000007291			5_23387-3p(hsa-miR-6821-3p)	ENSOARG00000016288
oar-let-7i	ENSOARG00000019236			5_23387-3p(hsa-miR-6821-3p)	ENSOARG00000001095	INTS3
oar-let-7i	ENSOARG00000004179	OTUB1		5_23387-3p(hsa-miR-6821-3p)	ENSOARG00000014674	SCD
oar-let-7i	ENSOARG00000008526	PIK3AP1		5_23387-3p(hsa-miR-6821-3p)	ENSOARG00000015572
oar-let-7i	ENSOARG00000009352	CLUL1		5_23387-3p(hsa-miR-6821-3p)	ENSOARG00000014642
oar-let-7i	ENSOARG00000003502	CHRNB3		5_23387-3p(hsa-miR-6821-3p)	ENSOARG00000013877	IFT88
oar-let-7i	ENSOARG00000012236	RNF150		5_23387-3p(hsa-miR-6821-3p)	ENSOARG00000007462	DCAF15
oar-let-7i	ENSOARG00000015070	ZBTB41		5_23387-3p(hsa-miR-6821-3p)	ENSOARG00000016504	KRI1
oar-let-7i	ENSOARG00000010627	NBEA		5_23387-3p(hsa-miR-6821-3p)	ENSOARG00000015267	MCAM
oar-let-7i	ENSOARG00000011249	VAX2		5_23387-3p(hsa-miR-6821-3p)	ENSOARG00000014803
oar-let-7i	ENSOARG00000018549			5_23387-3p(hsa-miR-6821-3p)	ENSOARG00000012182	STX3
oar-let-7i	ENSOARG00000002655	CES4A		5_23387-3p(hsa-miR-6821-3p)	ENSOARG00000009133	IL11RA
oar-let-7i	ENSOARG00000001615	TMEM185A		5_23387-3p(hsa-miR-6821-3p)	ENSOARG00000021027	MYEF2
oar-let-7i	ENSOARG00000011966	ASB9		5_23387-3p(hsa-miR-6821-3p)	ENSOARG00000018049
oar-let-7i	ENSOARG00000003571	LYST		5_23387-3p(hsa-miR-6821-3p)	ENSOARG00000005604	PSMD8
oar-let-7i	ENSOARG00000006375	FKBP15		5_23387-3p(hsa-miR-6821-3p)	ENSOARG00000002559
oar-let-7i	ENSOARG00000014803			5_23387-3p(hsa-miR-6821-3p)	ENSOARG00000018325	GRHL2
oar-let-7i	ENSOARG00000006996	MYL3		5_23387-3p(hsa-miR-6821-3p)	ENSOARG00000019216	EMC9
oar-let-7i	ENSOARG00000019690	TTLL4		1_1986-3p	ENSOARG00000004610	SLC1A6
oar-let-7i	ENSOARG00000019690	TTLL4		1_1986-3p	ENSOARG00000016155	ZMYND11
oar-let-7i	ENSOARG00000010365	NCOA6		1_1986-3p	ENSOARG00000007832	AUH
oar-let-7i	ENSOARG00000013294			1_1986-3p	ENSOARG00000007120	MRPS22
oar-let-7i	ENSOARG00000011957	CD72		1_1986-3p	ENSOARG00000002084	GDF3
oar-let-7i	ENSOARG00000013305	CAMK1G		1_1986-3p	ENSOARG00000011318	PPP1CA
oar-let-7i	ENSOARG00000013716	NAF1		1_1986-3p	ENSOARG00000010476	PSMD11
oar-let-7i	ENSOARG00000010797			1_1986-3p	ENSOARG00000005898	SEPHS1
oar-let-7i	ENSOARG00000004329	SRP72		1_1986-3p	ENSOARG00000007335	DYA
oar-let-7i	ENSOARG00000017253	ANKRD33		1_1986-3p	ENSOARG00000003928	HNF4A
oar-let-7i	ENSOARG00000012658	PBX3		1_1986-3p	ENSOARG00000020815	CHRNG
oar-let-7i	ENSOARG00000012122	CISD2		1_1986-3p	ENSOARG00000020674	FXR1
oar-let-7i	ENSOARG00000019533	TRAV27		1_1986-3p	ENSOARG00000009925
oar-let-7i	ENSOARG00000005103	CDH7		1_1986-3p	ENSOARG00000000142	HSPA8
oar-let-7i	ENSOARG00000013301	RBBP7		1_1986-3p	ENSOARG00000018264	C2orf54
oar-let-7i	ENSOARG00000009313			1_1986-3p	ENSOARG00000008704	ASAH1
oar-let-7i	ENSOARG00000011318	PPP1CA		1_1986-3p	ENSOARG00000014209	DAPP1
oar-let-7i	ENSOARG00000008370	GPATCH8		1_1986-3p	ENSOARG00000003591	NFAT5
oar-let-7i	ENSOARG00000013623	PPP3CA		1_1986-3p	ENSOARG00000014674	SCD
oar-let-7i	ENSOARG00000020979	AP4E1		18_10625-3p(mmu-miR-184-3p)	ENSOARG00000009925
oar-let-7i	ENSOARG00000020979	AP4E1		18_10625-3p(mmu-miR-184-3p)	ENSOARG00000009557	AKAP3
oar-let-7i	ENSOARG00000013844			18_10625-3p(mmu-miR-184-3p)	ENSOARG00000011278	SDHB
oar-let-7i	ENSOARG00000014973	GPD1L		18_10625-3p(mmu-miR-184-3p)	ENSOARG00000005855
oar-let-7i	ENSOARG00000010527	SIAE		18_10625-3p(mmu-miR-184-3p)	ENSOARG00000013846	NAPSA
oar-let-7i	ENSOARG00000010527	SIAE		18_10625-3p(mmu-miR-184-3p)	ENSOARG00000010712	KLHL25
oar-let-7i	ENSOARG00000007337	MTCH2		18_10625-3p(mmu-miR-184-3p)	ENSOARG00000018783	RPP40
oar-let-7i	ENSOARG00000016131			18_10625-3p(mmu-miR-184-3p)	ENSOARG00000018783	RPP40
oar-let-7i	ENSOARG00000005869	BEND6		18_10625-3p(mmu-miR-184-3p)	ENSOARG00000019340	DNM1L
oar-let-7i	ENSOARG00000010311	CIZ1		18_10625-3p(mmu-miR-184-3p)	ENSOARG00000002331	SLC35C1
oar-let-7i	ENSOARG00000007173	RNF215		18_10625-3p(mmu-miR-184-3p)	ENSOARG00000016441
oar-let-7i	ENSOARG00000004764	IL34		18_10625-3p(mmu-miR-184-3p)	ENSOARG00000005820	SLC35B1
oar-let-7i	ENSOARG00000007406	ATXN7L3		18_10625-3p(mmu-miR-184-3p)	ENSOARG00000018045	SNX5
oar-let-7i	ENSOARG00000019331	SLC22A17		18_10625-3p(mmu-miR-184-3p)	ENSOARG00000004563	NKIRAS1
oar-let-7i	ENSOARG00000003582	AP5Z1		18_10625-3p(mmu-miR-184-3p)	ENSOARG00000020815	CHRNG
oar-let-7i	ENSOARG00000005496			18_10625-3p(mmu-miR-184-3p)	ENSOARG00000018264	C2orf54
oar-let-7i	ENSOARG00000019835	GSK3B		18_10625-3p(mmu-miR-184-3p)	ENSOARG00000019216	EMC9
oar-let-7i	ENSOARG00000006723	TXNDC11		18_10625-3p(mmu-miR-184-3p)	ENSOARG00000003502	CHRNB3
oar-let-7i	ENSOARG00000012223	SNRPB2		18_10625-3p(mmu-miR-184-3p)	ENSOARG00000010217	FHAD1
oar-let-7i	ENSOARG00000009251	DNAI1		18_10625-3p(mmu-miR-184-3p)	ENSOARG00000006080	SDF4
oar-let-7i	ENSOARG00000016624	ABCC12		18_10625-3p(mmu-miR-184-3p)	ENSOARG00000014209	DAPP1
oar-let-7i	ENSOARG00000007458	HLA-DOB		18_10625-3p(mmu-miR-184-3p)	ENSOARG00000017163
oar-let-7i	ENSOARG00000012587	LHX8		18_10625-3p(mmu-miR-184-3p)	ENSOARG00000014641	RNF17
oar-let-7i	ENSOARG00000012139	STOML2		18_10625-3p(mmu-miR-184-3p)	ENSOARG00000007801	C1orf234
oar-let-7i	ENSOARG00000000685	B4GALT2		17_10100-5p(hsa-miR-1306-5p)	ENSOARG00000013893	MGARP
oar-let-7i	ENSOARG00000021026	CLEC12A		17_10100-5p(hsa-miR-1306-5p)	ENSOARG00000006907	CDH2
oar-let-7i	ENSOARG00000006528	LAG3		17_10100-5p(hsa-miR-1306-5p)	ENSOARG00000020674	FXR1
oar-let-7i	ENSOARG00000003783			17_10100-5p(hsa-miR-1306-5p)	ENSOARG00000006080	SDF4
oar-let-7i	ENSOARG00000003718	MAPK3		17_10100-5p(hsa-miR-1306-5p)	ENSOARG00000016288
oar-let-7i	ENSOARG00000014148			17_10100-5p(hsa-miR-1306-5p)	ENSOARG00000018325	GRHL2
oar-let-7i	ENSOARG00000020467	TMEM207		17_10100-5p(hsa-miR-1306-5p)	ENSOARG00000013342	BCL2L12
oar-let-7i	ENSOARG00000007335	DYA		17_10100-5p(hsa-miR-1306-5p)	ENSOARG00000005237	SEC61A1
oar-let-7i	ENSOARG00000006838	CFL2		17_10100-5p(hsa-miR-1306-5p)	ENSOARG00000002690	C16orf70
oar-let-7i	ENSOARG00000002022			17_10100-5p(hsa-miR-1306-5p)	ENSOARG00000016384	CDK14
oar-let-7i	ENSOARG00000012379	FLT3		17_10100-5p(hsa-miR-1306-5p)	ENSOARG00000013738	ADCK5
oar-let-7i	ENSOARG00000012988	APBA1		17_10100-5p(hsa-miR-1306-5p)	ENSOARG00000019216	EMC9
oar-let-7i	ENSOARG00000012988	APBA1		17_10100-5p(hsa-miR-1306-5p)	ENSOARG00000005884	SAR1A
oar-let-7i	ENSOARG00000015008	ZNF350		17_10100-5p(hsa-miR-1306-5p)	ENSOARG00000003150	MPP1
oar-let-7i	ENSOARG00000017521	HBEGF		17_10100-5p(hsa-miR-1306-5p)	ENSOARG00000018925	RHEBL1
oar-let-7i	ENSOARG00000003803	IST1		17_10100-5p(hsa-miR-1306-5p)	ENSOARG00000005539	MEST
oar-let-7i	ENSOARG00000017575			17_10100-5p(hsa-miR-1306-5p)	ENSOARG00000001033	FCHSD1
oar-let-7i	ENSOARG00000019296	ZFHX2		17_10100-5p(hsa-miR-1306-5p)	ENSOARG00000003901
oar-let-7i	ENSOARG00000004076	EPN3		17_10100-5p(hsa-miR-1306-5p)	ENSOARG00000008790	GOLM1
oar-let-7i	ENSOARG00000010080	SULF2		17_10100-5p(hsa-miR-1306-5p)	ENSOARG00000009373
oar-let-7i	ENSOARG00000011551	MUM1		17_10100-5p(hsa-miR-1306-5p)	ENSOARG00000001486	GATAD2B
oar-miR-200c	ENSOARG00000003507	B3GALNT2		17_10100-5p(hsa-miR-1306-5p)	ENSOARG00000019517	CHI3L2
oar-miR-200c	ENSOARG00000013971	ZEB1		17_10100-5p(hsa-miR-1306-5p)	ENSOARG00000010797
oar-miR-200c	ENSOARG00000004571	UBE2E1		16_9262-5p(sme-miR-1993-5p)	ENSOARG00000007896
oar-miR-200c	ENSOARG00000019226			16_9262-5p(sme-miR-1993-5p)	ENSOARG00000003718	MAPK3
oar-miR-200c	ENSOARG00000017782	MAFG		16_9262-5p(sme-miR-1993-5p)	ENSOARG00000005238	ENO2
oar-miR-200c	ENSOARG00000013544	RIC1		16_9262-5p(sme-miR-1993-5p)	ENSOARG00000010476	PSMD11
oar-miR-200c	ENSOARG00000001406			16_9262-5p(sme-miR-1993-5p)	ENSOARG00000019077	C1orf194
oar-miR-200c	ENSOARG00000000435			16_9262-5p(sme-miR-1993-5p)	ENSOARG00000013579
oar-miR-200c	ENSOARG00000015402	GALNT7		16_9262-5p(sme-miR-1993-5p)	ENSOARG00000005839	LGALS4
oar-miR-200c	ENSOARG00000000490	TXLNA		16_9262-5p(sme-miR-1993-5p)	ENSOARG00000009543	UCKL1
oar-miR-200c	ENSOARG00000002223	MYOF		16_9262-5p(sme-miR-1993-5p)	ENSOARG00000002150	CRNKL1
oar-miR-200c	ENSOARG00000011415	PRR14L		16_9262-5p(sme-miR-1993-5p)	ENSOARG00000020082	SYCP1
oar-miR-200c	ENSOARG00000010332	SH2D4B		16_9262-5p(sme-miR-1993-5p)	ENSOARG00000020815	CHRNG
oar-miR-200c	ENSOARG00000006568	SUSD1		16_9262-5p(sme-miR-1993-5p)	ENSOARG00000018091	LPCAT2
oar-miR-200c	ENSOARG00000011149	AIM1		16_9262-5p(sme-miR-1993-5p)	ENSOARG00000018264	C2orf54
oar-miR-200c	ENSOARG00000017521	HBEGF		16_9262-5p(sme-miR-1993-5p)	ENSOARG00000003878	DYM
oar-miR-200c	ENSOARG00000011446			16_9262-5p(sme-miR-1993-5p)	ENSOARG00000005601	RNF167
oar-miR-200c	ENSOARG00000015987	GCK		16_9262-5p(sme-miR-1993-5p)	ENSOARG00000012223	SNRPB2
oar-miR-200c	ENSOARG00000015987	GCK		16_9262-5p(sme-miR-1993-5p)	ENSOARG00000000042	CYP2E1
oar-miR-200c	ENSOARG00000007853	BRMS1L		16_9262-5p(sme-miR-1993-5p)	ENSOARG00000017163
oar-miR-200c	ENSOARG00000017050	SLC27A6		16_9262-5p(sme-miR-1993-5p)	ENSOARG00000010103	ENTPD4
oar-miR-200c	ENSOARG00000009854	EXT1		16_9262-5p(sme-miR-1993-5p)	ENSOARG00000002559
oar-miR-200c	ENSOARG00000021012	OLR1		X_29477-5p	ENSOARG00000019216	EMC9
oar-miR-200c	ENSOARG00000008696	GOPC		X_29477-5p	ENSOARG00000006587	PHF14
oar-miR-200c	ENSOARG00000006689			X_29477-5p	ENSOARG00000001941
oar-miR-200c	ENSOARG00000001774			X_29477-5p	ENSOARG00000018274	SORL1
oar-miR-200c	ENSOARG00000018857	EAAT2		X_29477-5p	ENSOARG00000009822	REV3L
oar-miR-200c	ENSOARG00000016394	KDM3B		X_29477-5p	ENSOARG00000001285	MAP-34
oar-miR-200c	ENSOARG00000012433	VPS13A		X_29477-5p	ENSOARG00000009888	ZCCHC24
oar-miR-200c	ENSOARG00000003520	RNF170		X_29477-5p	ENSOARG00000009888	ZCCHC24
oar-miR-369-3p	ENSOARG00000012711	RBM47		X_29477-5p	ENSOARG00000016621	TSTA3
oar-miR-369-3p	ENSOARG00000012711	RBM47		X_29477-5p	ENSOARG00000016905	CWC22
oar-miR-369-3p	ENSOARG00000021012	OLR1		X_29477-5p	ENSOARG00000014856
oar-miR-369-3p	ENSOARG00000016394	KDM3B		X_29477-5p	ENSOARG00000000114
oar-miR-369-3p	ENSOARG00000004550	CCDC105		X_29477-5p	ENSOARG00000003734	SLC50A1
oar-miR-369-3p	ENSOARG00000011551	MUM1		X_29477-5p	ENSOARG00000009925
oar-miR-369-3p	ENSOARG00000002031			X_29477-5p	ENSOARG00000010103	ENTPD4
oar-miR-369-3p	ENSOARG00000010376			X_29477-5p	ENSOARG00000005237	SEC61A1
oar-miR-369-3p	ENSOARG00000000314			X_29477-5p	ENSOARG00000002690	C16orf70
oar-miR-369-3p	ENSOARG00000003929	VIP		X_29477-5p	ENSOARG00000013738	ADCK5
oar-miR-369-3p	ENSOARG00000000192			AMGL01125976.1_29813-3p	ENSOARG00000014209	DAPP1
oar-miR-369-3p	ENSOARG00000009373			AMGL01125976.1_29813-3p	ENSOARG00000001532	TMEM165
oar-miR-493-3p	ENSOARG00000019482			AMGL01125976.1_29813-3p	ENSOARG00000018264	C2orf54
oar-miR-493-3p	ENSOARG00000007081	THADA		AMGL01125976.1_29813-3p	ENSOARG00000000345	GRAMD1B
oar-miR-493-3p	ENSOARG00000014725	APLP2		AMGL01125976.1_29813-3p	ENSOARG00000019775	CCDC108
oar-miR-493-3p	ENSOARG00000005103	CDH7		AMGL01125976.1_29813-3p	ENSOARG00000011088
oar-miR-493-3p	ENSOARG00000013363	LRPAP1		AMGL01125976.1_29813-3p	ENSOARG00000013096	IL18R1
oar-miR-493-3p	ENSOARG00000000697	TNNT3		AMGL01125976.1_29813-3p	ENSOARG00000007505
oar-miR-493-3p	ENSOARG00000001532	TMEM165		AMGL01125976.1_29813-3p	ENSOARG00000004670	PHF7
oar-miR-493-3p	ENSOARG00000002637			AMGL01125976.1_29813-3p	ENSOARG00000016667	AP1M2
oar-miR-493-3p	ENSOARG00000016037	CRAMP1L		AMGL01125976.1_29813-3p	ENSOARG00000009042
oar-miR-493-3p	ENSOARG00000011861			AMGL01125976.1_29813-3p	ENSOARG00000009263
oar-miR-493-3p	ENSOARG00000017721	OCEL1		AMGL01125976.1_29813-3p	ENSOARG00000015380	DNMT1
oar-miR-493-3p	ENSOARG00000000173	GML		AMGL01125976.1_29813-3p	ENSOARG00000014329	ACOXL
oar-miR-493-3p	ENSOARG00000013674	RBM10		AMGL01125976.1_29813-3p	ENSOARG00000005986	MMP20
oar-miR-493-3p	ENSOARG00000004403	ARID5B		AMGL01125976.1_29813-3p	ENSOARG00000016157
oar-miR-493-3p	ENSOARG00000007151	TTK		AMGL01125976.1_29813-3p	ENSOARG00000012223	SNRPB2
oar-miR-493-3p	ENSOARG00000011001			AMGL01125976.1_29813-3p	ENSOARG00000006587	PHF14
oar-miR-493-3p	ENSOARG00000011988	GORAB		AMGL01125976.1_29813-3p	ENSOARG00000003878	DYM
oar-miR-493-3p	ENSOARG00000019416	METTL20		AMGL01125976.1_29813-3p	ENSOARG00000000142	HSPA8
oar-miR-493-3p	ENSOARG00000000253	CHRNA1		AMGL01125976.1_29813-3p	ENSOARG00000007406	ATXN7L3
oar-miR-493-3p	ENSOARG00000011318	PPP1CA		14_7910-3p(cfa-miR-140)	ENSOARG00000013929	ABCG4
oar-miR-493-3p	ENSOARG00000003442	FUNDC2		14_7910-3p(cfa-miR-140)	ENSOARG00000010103	ENTPD4
oar-miR-493-3p	ENSOARG00000008620	LTF		14_7910-3p(cfa-miR-140)	ENSOARG00000006080	SDF4
oar-miR-493-3p	ENSOARG00000015881	UBP1		14_7910-3p(cfa-miR-140)	ENSOARG00000016384	CDK14
oar-miR-493-3p	ENSOARG00000015819	LETM1		14_7910-3p(cfa-miR-140)	ENSOARG00000001532	TMEM165
oar-miR-493-3p	ENSOARG00000013374	CAPN5		14_7910-3p(cfa-miR-140)	ENSOARG00000019216	EMC9
oar-miR-493-3p	ENSOARG00000004541	CINP		14_7910-3p(cfa-miR-140)	ENSOARG00000014209	DAPP1
oar-miR-493-3p	ENSOARG00000019071	MORC1		14_7910-3p(cfa-miR-140)	ENSOARG00000014094	ADRM1
oar-miR-493-3p	ENSOARG00000008262	SCN2B		14_7910-3p(cfa-miR-140)	ENSOARG00000016288
oar-miR-493-3p	ENSOARG00000002744			14_7910-3p(cfa-miR-140)	ENSOARG00000003004	MND1
oar-miR-493-3p	ENSOARG00000010080	SULF2		14_7910-3p(cfa-miR-140)	ENSOARG00000009586	ANKRD52
oar-miR-493-3p	ENSOARG00000000314			14_7910-3p(cfa-miR-140)	ENSOARG00000006241	CD300LG
oar-miR-493-3p	ENSOARG00000004140	PHYHIPL		14_7910-3p(cfa-miR-140)	ENSOARG00000017782	MAFG
oar-miR-493-3p	ENSOARG00000015214	P2RX4		14_7910-3p(cfa-miR-140)	ENSOARG00000018238	TEF
oar-miR-493-3p	ENSOARG00000002126			14_7910-3p(cfa-miR-140)	ENSOARG00000014200
oar-miR-493-3p	ENSOARG00000012897	CABP1		14_7910-3p(cfa-miR-140)	ENSOARG00000003239	SLC29A4
oar-miR-493-3p	ENSOARG00000009752	ADRA1A		14_7910-3p(cfa-miR-140)	ENSOARG00000006622	UBE2Z
oar-miR-493-3p	ENSOARG00000009839	MED16		14_7910-3p(cfa-miR-140)	ENSOARG00000003718	MAPK3
oar-miR-493-3p	ENSOARG00000007851	PRKAA2		14_7910-3p(cfa-miR-140)	ENSOARG00000019949	CPT1B
oar-miR-493-3p	ENSOARG00000007851	PRKAA2		14_7910-3p(cfa-miR-140)	ENSOARG00000006907	CDH2
oar-miR-493-3p	ENSOARG00000000540			14_7910-3p(cfa-miR-140)	ENSOARG00000004117	OXSM
oar-miR-493-3p	ENSOARG00000002545	EPB41		14_7910-3p(cfa-miR-140)	ENSOARG00000003878	DYM
oar-miR-493-3p	ENSOARG00000000492	NLRP12		X_28724-5p(bta-miR-3431)	ENSOARG00000014642
oar-miR-493-3p	ENSOARG00000005778	SMG5		X_28724-5p(bta-miR-3431)	ENSOARG00000014209	DAPP1
oar-miR-493-3p	ENSOARG00000009557	AKAP3		X_28724-5p(bta-miR-3431)	ENSOARG00000002690	C16orf70
oar-miR-493-3p	ENSOARG00000014321	TOP2A		X_28724-5p(bta-miR-3431)	ENSOARG00000010217	FHAD1
oar-miR-493-3p	ENSOARG00000019408	C1orf94		X_28724-5p(bta-miR-3431)	ENSOARG00000014094	ADRM1
oar-miR-493-3p	ENSOARG00000020485	RHBDD1		X_28724-5p(bta-miR-3431)	ENSOARG00000006080	SDF4
oar-miR-493-3p	ENSOARG00000006876	BAZ1A		X_28724-5p(bta-miR-3431)	ENSOARG00000000142	HSPA8
oar-miR-493-3p	ENSOARG00000015910	GANAB		X_28724-5p(bta-miR-3431)	ENSOARG00000005237	SEC61A1
oar-miR-493-3p	ENSOARG00000012915	CDH18		X_28724-5p(bta-miR-3431)	ENSOARG00000003591	NFAT5
oar-miR-493-3p	ENSOARG00000018438	MAGT1		X_28724-5p(bta-miR-3431)	ENSOARG00000020698	ARHGDIB
oar-miR-493-3p	ENSOARG00000003433	PSMC1		X_28724-5p(bta-miR-3431)	ENSOARG00000013339	TSN
oar-miR-493-3p	ENSOARG00000014254	RPUSD1		X_28724-5p(bta-miR-3431)	ENSOARG00000019621	TOX4
oar-miR-493-3p	ENSOARG00000017167	ARSB		X_28724-5p(bta-miR-3431)	ENSOARG00000019690	TTLL4
oar-miR-493-3p	ENSOARG00000006214	RASL10B		X_28724-5p(bta-miR-3431)	ENSOARG00000019690	TTLL4
oar-miR-493-3p	ENSOARG00000018264	C2orf54		X_28724-5p(bta-miR-3431)	ENSOARG00000010025	SULT1E1
oar-miR-493-3p	ENSOARG00000003373			X_28724-5p(bta-miR-3431)	ENSOARG00000006446	CDHR5
oar-miR-493-3p	ENSOARG00000001389			X_28724-5p(bta-miR-3431)	ENSOARG00000007337	MTCH2
oar-miR-493-3p	ENSOARG00000003185	CANX		X_28724-5p(bta-miR-3431)	ENSOARG00000012139	STOML2
oar-miR-493-3p	ENSOARG00000019118	TEX33		X_28724-5p(bta-miR-3431)	ENSOARG00000020580	CHRD
oar-miR-493-3p	ENSOARG00000019841	PHTF1		X_28724-5p(bta-miR-3431)	ENSOARG00000018264	C2orf54
oar-miR-493-3p	ENSOARG00000001592			X_28724-5p(bta-miR-3431)	ENSOARG00000004117	OXSM
oar-miR-493-3p	ENSOARG00000005384			X_28724-5p(bta-miR-3431)	ENSOARG00000006587	PHF14
oar-miR-493-3p	ENSOARG00000004117	OXSM		X_28724-5p(bta-miR-3431)	ENSOARG00000016384	CDK14
oar-miR-493-3p	ENSOARG00000007446			X_28724-5p(bta-miR-3431)	ENSOARG00000018091	LPCAT2
oar-miR-493-3p	ENSOARG00000011455	DDX6		X_28724-5p(bta-miR-3431)	ENSOARG00000015402	GALNT7
oar-miR-493-3p	ENSOARG00000003282	DPEP3		20_15138-3p(hsa-miR-660-3p)	ENSOARG00000000042	CYP2E1
oar-miR-493-3p	ENSOARG00000012373	ADAM19		20_15138-3p(hsa-miR-660-3p)	ENSOARG00000000345	GRAMD1B
oar-miR-493-3p	ENSOARG00000000480	MOCS1		20_15138-3p(hsa-miR-660-3p)	ENSOARG00000004117	OXSM
oar-miR-493-3p	ENSOARG00000009770	DPYSL2		20_15138-3p(hsa-miR-660-3p)	ENSOARG00000011088
oar-miR-493-3p	ENSOARG00000013350			20_15138-3p(hsa-miR-660-3p)	ENSOARG00000014094	ADRM1
oar-miR-493-3p	ENSOARG00000014772	ADD1		20_15138-3p(hsa-miR-660-3p)	ENSOARG00000006080	SDF4
oar-miR-493-3p	ENSOARG00000021052	TDRKH		20_15138-3p(hsa-miR-660-3p)	ENSOARG00000013188	IFNAR1E
oar-miR-493-3p	ENSOARG00000012139	STOML2		20_15138-3p(hsa-miR-660-3p)	ENSOARG00000005237	SEC61A1
oar-miR-493-3p	ENSOARG00000013301	RBBP7		20_15138-3p(hsa-miR-660-3p)	ENSOARG00000019216	EMC9
oar-miR-493-3p	ENSOARG00000018889	ANTXR2		20_15138-3p(hsa-miR-660-3p)	ENSOARG00000003421	LAP3
oar-miR-493-3p	ENSOARG00000011244	RDH5		20_15138-3p(hsa-miR-660-3p)	ENSOARG00000006907	CDH2
oar-miR-493-3p	ENSOARG00000002655	CES4A		20_15138-3p(hsa-miR-660-3p)	ENSOARG00000001532	TMEM165
oar-miR-493-3p	ENSOARG00000013988	DPM1		20_15138-3p(hsa-miR-660-3p)	ENSOARG00000013342	BCL2L12
oar-miR-493-3p	ENSOARG00000002015	XAB2		20_15138-3p(hsa-miR-660-3p)	ENSOARG00000018264	C2orf54
oar-miR-493-3p	ENSOARG00000020875	LRP6		20_15138-3p(hsa-miR-660-3p)	ENSOARG00000016555
oar-miR-493-3p	ENSOARG00000020875	LRP6		20_15138-3p(hsa-miR-660-3p)	ENSOARG00000016555
oar-miR-493-3p	ENSOARG00000014305	BUB1		20_15138-3p(hsa-miR-660-3p)	ENSOARG00000004503
oar-miR-493-3p	ENSOARG00000012740	ZFAND5		20_15138-3p(hsa-miR-660-3p)	ENSOARG00000014106	SH3GL2
oar-miR-493-3p	ENSOARG00000000994	PLA2G5		20_15138-3p(hsa-miR-660-3p)	ENSOARG00000000656
oar-miR-493-3p	ENSOARG00000015707	DQA1		20_15138-3p(hsa-miR-660-3p)	ENSOARG00000020688	PDE6H
oar-miR-493-3p	ENSOARG00000017982	FAM213B		20_15138-3p(hsa-miR-660-3p)	ENSOARG00000013044	ZO2
oar-miR-493-3p	ENSOARG00000017982	FAM213B		20_15138-3p(hsa-miR-660-3p)	ENSOARG00000021063	CD69
oar-miR-493-3p	ENSOARG00000012097	MSI1		20_15138-3p(hsa-miR-660-3p)	ENSOARG00000013674	RBM10
oar-miR-493-3p	ENSOARG00000020383	BDH1		20_15138-3p(hsa-miR-660-3p)	ENSOARG00000017839	LIMA1
oar-miR-493-3p	ENSOARG00000011753	GPR115		20_15138-3p(hsa-miR-660-3p)	ENSOARG00000019533	TRAV27
oar-miR-493-3p	ENSOARG00000005493	TKTL1		20_15138-3p(hsa-miR-660-3p)	ENSOARG00000005016	STXBP4
oar-miR-493-3p	ENSOARG00000018210	TIMP3		20_15138-3p(hsa-miR-660-3p)	ENSOARG00000001130	CHRNA3
oar-miR-493-3p	ENSOARG00000016020			20_15138-3p(hsa-miR-660-3p)	ENSOARG00000001199	KIAA1841
oar-miR-493-3p	ENSOARG00000001730	ADH6		20_15138-3p(hsa-miR-660-3p)	ENSOARG00000009313
oar-miR-493-3p	ENSOARG00000015062	SEC31B		20_15138-3p(hsa-miR-660-3p)	ENSOARG00000008704	ASAH1
oar-miR-493-3p	ENSOARG00000013853	NARFL		20_15138-3p(hsa-miR-660-3p)	ENSOARG00000003502	CHRNB3
oar-miR-493-3p	ENSOARG00000001560	ARHGAP22		20_15138-3p(hsa-miR-660-3p)	ENSOARG00000010217	FHAD1
oar-miR-493-3p	ENSOARG00000010782	MAP2K2		7_25722-5p(hco-miR-5918a)	ENSOARG00000002690	C16orf70
oar-miR-493-3p	ENSOARG00000009345	UBE2R2		7_25722-5p(hco-miR-5918a)	ENSOARG00000005237	SEC61A1
oar-miR-493-3p	ENSOARG00000009094	UBE3A		7_25722-5p(hco-miR-5918a)	ENSOARG00000013929	ABCG4
oar-miR-493-3p	ENSOARG00000020101	EIF2AK4		7_25722-5p(hco-miR-5918a)	ENSOARG00000000345	GRAMD1B
oar-miR-493-3p	ENSOARG00000001288			7_25722-5p(hco-miR-5918a)	ENSOARG00000004117	OXSM
oar-miR-493-3p	ENSOARG00000004155	PMPCA		7_25722-5p(hco-miR-5918a)	ENSOARG00000001532	TMEM165
oar-miR-493-3p	ENSOARG00000011551	MUM1		7_25722-5p(hco-miR-5918a)	ENSOARG00000006907	CDH2
oar-miR-493-3p	ENSOARG00000018674			7_25722-5p(hco-miR-5918a)	ENSOARG00000014094	ADRM1
oar-miR-493-3p	ENSOARG00000013611	JAM3		7_25722-5p(hco-miR-5918a)	ENSOARG00000019323	NUP50
oar-miR-493-3p	ENSOARG00000018863	MYO9A		7_25722-5p(hco-miR-5918a)	ENSOARG00000013310	ZNF157
oar-miR-493-3p	ENSOARG00000011486	MYH1		7_25722-5p(hco-miR-5918a)	ENSOARG00000006174	SUPT5H
oar-miR-493-3p	ENSOARG00000015114	CYP24A1		7_25722-5p(hco-miR-5918a)	ENSOARG00000012205	VPS33B
oar-miR-493-3p	ENSOARG00000008337	CAMK2G		7_25722-5p(hco-miR-5918a)	ENSOARG00000008183	TRIB1
oar-miR-493-3p	ENSOARG00000016621	TSTA3		7_25722-5p(hco-miR-5918a)	ENSOARG00000002655	CES4A
oar-miR-493-3p	ENSOARG00000006019	TVP23A		7_25722-5p(hco-miR-5918a)	ENSOARG00000016987	AGGF1
oar-miR-493-3p	ENSOARG00000011773			7_25722-5p(hco-miR-5918a)	ENSOARG00000010710	CALN1
oar-miR-493-3p	ENSOARG00000006528	LAG3		7_25722-5p(hco-miR-5918a)	ENSOARG00000015673
oar-miR-493-3p	ENSOARG00000017409			7_25722-5p(hco-miR-5918a)	ENSOARG00000021027	MYEF2
oar-miR-493-3p	ENSOARG00000010451			7_25722-5p(hco-miR-5918a)	ENSOARG00000010317	MKKS
oar-miR-493-3p	ENSOARG00000014725	APLP2		7_25722-5p(hco-miR-5918a)	ENSOARG00000007801	C1orf234
oar-miR-493-3p	ENSOARG00000002666			7_25722-5p(hco-miR-5918a)	ENSOARG00000015572
oar-miR-493-3p	ENSOARG00000013363	LRPAP1		7_25722-5p(hco-miR-5918a)	ENSOARG00000003502	CHRNB3
oar-miR-493-3p	ENSOARG00000000291	FGB		7_25722-5p(hco-miR-5918a)	ENSOARG00000001095	INTS3
oar-miR-493-3p	ENSOARG00000002901			7_25722-5p(hco-miR-5918a)	ENSOARG00000008206	CENPN
oar-miR-493-3p	ENSOARG00000008331	STX4		7_25722-5p(hco-miR-5918a)	ENSOARG00000012223	SNRPB2
oar-miR-29a	ENSOARG00000004179	OTUB1		7_25722-5p(hco-miR-5918a)	ENSOARG00000013342	BCL2L12
oar-miR-29a	ENSOARG00000008102	CUEDC1		7_25722-5p(hco-miR-5918a)	ENSOARG00000020674	FXR1
oar-miR-29a	ENSOARG00000009820			7_25722-5p(hco-miR-5918a)	ENSOARG00000004610	SLC1A6
oar-miR-29a	ENSOARG00000010126	LOXL2		22_16641-3p	ENSOARG00000006080	SDF4
oar-miR-29a	ENSOARG00000010325	LLGL2		22_16641-3p	ENSOARG00000002690	C16orf70
oar-miR-29a	ENSOARG00000020873	RNF19B		22_16641-3p	ENSOARG00000004117	OXSM
oar-miR-29a	ENSOARG00000007961	AKAP17A		22_16641-3p	ENSOARG00000005531	USP5
oar-miR-29a	ENSOARG00000014351	ATP9A		22_16641-3p	ENSOARG00000013653
oar-miR-29a	ENSOARG00000013838	TBRG4		22_16641-3p	ENSOARG00000018238	TEF
oar-miR-29a	ENSOARG00000000405	PPP1R16B		22_16641-3p	ENSOARG00000004219	PPM1H
oar-miR-29a	ENSOARG00000007458	HLA-DOB		22_16641-3p	ENSOARG00000019212	PSME2
oar-miR-29a	ENSOARG00000001615	TMEM185A		22_16641-3p	ENSOARG00000006993	RASSF7
oar-miR-29a	ENSOARG00000018189	FAIM2		22_16641-3p	ENSOARG00000008272
oar-miR-29a	ENSOARG00000002784	EXOC3L1		22_16641-3p	ENSOARG00000015819	LETM1
oar-miR-29a	ENSOARG00000009313			22_16641-3p	ENSOARG00000005283	CDC42BPB
oar-miR-29a	ENSOARG00000000518			22_16641-3p	ENSOARG00000011392	ASNA1
oar-miR-29a	ENSOARG00000012072	UNC13B		22_16641-3p	ENSOARG00000019216	EMC9
oar-miR-29a	ENSOARG00000017596			22_16641-3p	ENSOARG00000014642
oar-miR-29a	ENSOARG00000013960	USP4		22_16641-3p	ENSOARG00000016384	CDK14
oar-miR-29a	ENSOARG00000013019	TRH		22_16641-3p	ENSOARG00000013893	MGARP
oar-miR-29a	ENSOARG00000011773			22_16641-3p	ENSOARG00000014094	ADRM1
oar-miR-29a	ENSOARG00000008469	KPNB1		22_16641-3p	ENSOARG00000019323	NUP50
oar-miR-29a	ENSOARG00000019777	PARP2		22_16641-3p	ENSOARG00000018325	GRHL2
oar-miR-29a	ENSOARG00000016227	DCAF13		6_25194-3p(ame-miR-3762)	ENSOARG00000008915	HNRNPLL
oar-miR-29a	ENSOARG00000000935			6_25194-3p(ame-miR-3762)	ENSOARG00000004647	ZNF385D
oar-miR-29a	ENSOARG00000010068			6_25194-3p(ame-miR-3762)	ENSOARG00000007056	NUP214
oar-miR-29a	ENSOARG00000018325	GRHL2		6_25194-3p(ame-miR-3762)	ENSOARG00000007056	NUP214
oar-miR-29a	ENSOARG00000021001	FGF7		6_25194-3p(ame-miR-3762)	ENSOARG00000013981	SNAPC3
oar-miR-181a	ENSOARG00000020405	WDFY1		6_25194-3p(ame-miR-3762)	ENSOARG00000008615	KPNA3
oar-miR-181a	ENSOARG00000011247			6_25194-3p(ame-miR-3762)	ENSOARG00000014856
oar-miR-181a	ENSOARG00000004590	DAP3		6_25194-3p(ame-miR-3762)	ENSOARG00000005870	PIK3R1
oar-miR-181a	ENSOARG00000003701	MBNL1		6_25194-3p(ame-miR-3762)	ENSOARG00000018017	SSR1
oar-miR-181a	ENSOARG00000014106	SH3GL2		6_25194-3p(ame-miR-3762)	ENSOARG00000018017	SSR1
oar-miR-181a	ENSOARG00000014351	ATP9A		6_25194-3p(ame-miR-3762)	ENSOARG00000001768
oar-miR-181a	ENSOARG00000019050	NCF4		6_25194-3p(ame-miR-3762)	ENSOARG00000005816
oar-miR-181a	ENSOARG00000018472	NOBOX		6_25194-3p(ame-miR-3762)	ENSOARG00000020674	FXR1
oar-miR-181a	ENSOARG00000013012	ZZZ3		6_25194-3p(ame-miR-3762)	ENSOARG00000011723	AADACL3
oar-miR-181a	ENSOARG00000011638	TNFRSF21		6_25194-3p(ame-miR-3762)	ENSOARG00000013188	IFNAR1E
oar-miR-181a	ENSOARG00000021052	TDRKH		6_25194-3p(ame-miR-3762)	ENSOARG00000002559
oar-miR-181a	ENSOARG00000019554	ARID2		6_25194-3p(ame-miR-3762)	ENSOARG00000019216	EMC9
oar-miR-181a	ENSOARG00000016037	CRAMP1L		6_25194-3p(ame-miR-3762)	ENSOARG00000003421	LAP3
oar-miR-181a	ENSOARG00000016112	NRBP2		6_25194-3p(ame-miR-3762)	ENSOARG00000020815	CHRNG
oar-miR-181a	ENSOARG00000001485	METAP1D		6_25194-3p(ame-miR-3762)	ENSOARG00000016110	BRIP1
oar-miR-181a	ENSOARG00000012569	PRAME		6_25194-3p(ame-miR-3762)	ENSOARG00000004117	OXSM
oar-miR-181a	ENSOARG00000014098	ATAD1		8_27208-5p(bta-miR-2326)	ENSOARG00000014209	DAPP1
oar-miR-181a	ENSOARG00000012172	ZNF330		8_27208-5p(bta-miR-2326)	ENSOARG00000015402	GALNT7
oar-miR-181a	ENSOARG00000005467	ZIC4		8_27208-5p(bta-miR-2326)	ENSOARG00000001532	TMEM165
oar-miR-181a	ENSOARG00000013906	TCEA1		8_27208-5p(bta-miR-2326)	ENSOARG00000004610	SLC1A6
oar-miR-181a	ENSOARG00000001606	PCDH12		8_27208-5p(bta-miR-2326)	ENSOARG00000013342	BCL2L12
oar-miR-181a	ENSOARG00000002203			8_27208-5p(bta-miR-2326)	ENSOARG00000003591	NFAT5
oar-miR-181a	ENSOARG00000013278	DCAF7		8_27208-5p(bta-miR-2326)	ENSOARG00000005601	RNF167
oar-miR-181a	ENSOARG00000004306	CEP89		8_27208-5p(bta-miR-2326)	ENSOARG00000018325	GRHL2
oar-miR-181a	ENSOARG00000014849	NEDD9		8_27208-5p(bta-miR-2326)	ENSOARG00000016288
oar-miR-181a	ENSOARG00000016621	TSTA3		8_27208-5p(bta-miR-2326)	ENSOARG00000011317	CCDC180
oar-miR-181a	ENSOARG00000019690	TTLL4		8_27208-5p(bta-miR-2326)	ENSOARG00000015910	GANAB
oar-miR-181a	ENSOARG00000019690	TTLL4		8_27208-5p(bta-miR-2326)	ENSOARG00000020194	MAB21L3
oar-miR-181a	ENSOARG00000001724	ZNF174		8_27208-5p(bta-miR-2326)	ENSOARG00000019463	CD53
oar-miR-181a	ENSOARG00000016894	SEMA3C		8_27208-5p(bta-miR-2326)	ENSOARG00000002960	STON2
oar-miR-181a	ENSOARG00000007474			8_27208-5p(bta-miR-2326)	ENSOARG00000019949	CPT1B
oar-miR-181a	ENSOARG00000014998	ZNF432		8_27208-5p(bta-miR-2326)	ENSOARG00000016555
oar-miR-181a	ENSOARG00000003701	MBNL1		8_27208-5p(bta-miR-2326)	ENSOARG00000016555
oar-miR-181a	ENSOARG00000005848	ECH1		8_27208-5p(bta-miR-2326)	ENSOARG00000000531
oar-miR-181a	ENSOARG00000012548			8_27208-5p(bta-miR-2326)	ENSOARG00000018301	KLHL12
oar-miR-181a	ENSOARG00000012765			8_27208-5p(bta-miR-2326)	ENSOARG00000019806	PLXNB2
oar-miR-181a	ENSOARG00000011858	METTL11B		8_27208-5p(bta-miR-2326)	ENSOARG00000006907	CDH2
oar-miR-181a	ENSOARG00000013394	KCTD20		8_27208-5p(bta-miR-2326)	ENSOARG00000005237	SEC61A1
oar-miR-181a	ENSOARG00000013489	ATP6V1E1		8_27208-5p(bta-miR-2326)	ENSOARG00000013893	MGARP
oar-miR-181a	ENSOARG00000012139	STOML2		8_27208-5p(bta-miR-2326)	ENSOARG00000003421	LAP3
oar-miR-181a	ENSOARG00000008696	GOPC		12_5799-5p(cel-miR-230-5p)	ENSOARG00000010217	FHAD1
oar-miR-181a	ENSOARG00000002901			12_5799-5p(cel-miR-230-5p)	ENSOARG00000016384	CDK14
oar-miR-181a	ENSOARG00000011373	MIDN		12_5799-5p(cel-miR-230-5p)	ENSOARG00000004797	WWTR1
oar-let-7g	ENSOARG00000009042			12_5799-5p(cel-miR-230-5p)	ENSOARG00000002690	C16orf70
oar-let-7g	ENSOARG00000019296	ZFHX2		12_5799-5p(cel-miR-230-5p)	ENSOARG00000012223	SNRPB2
oar-let-7g	ENSOARG00000011675	CD2AP		12_5799-5p(cel-miR-230-5p)	ENSOARG00000000345	GRAMD1B
oar-let-7g	ENSOARG00000013286	RDX		12_5799-5p(cel-miR-230-5p)	ENSOARG00000018264	C2orf54
oar-let-7g	ENSOARG00000012658	PBX3		12_5799-5p(cel-miR-230-5p)	ENSOARG00000015572
oar-let-7g	ENSOARG00000018955	NFAM1		12_5799-5p(cel-miR-230-5p)	ENSOARG00000013738	ADCK5
oar-let-7g	ENSOARG00000014234			12_5799-5p(cel-miR-230-5p)	ENSOARG00000002234	SLC2A3
oar-let-7g	ENSOARG00000005103	CDH7		12_5799-5p(cel-miR-230-5p)	ENSOARG00000007406	ATXN7L3
oar-let-7g	ENSOARG00000009313			12_5799-5p(cel-miR-230-5p)	ENSOARG00000008206	CENPN
oar-let-7g	ENSOARG00000013623	PPP3CA		12_5799-5p(cel-miR-230-5p)	ENSOARG00000010103	ENTPD4
oar-let-7g	ENSOARG00000001849	CDH5		12_5799-5p(cel-miR-230-5p)	ENSOARG00000018378	FAM3C
oar-let-7g	ENSOARG00000001849	CDH5		12_5799-5p(cel-miR-230-5p)	ENSOARG00000017980	VWA9
oar-let-7g	ENSOARG00000000192			12_5799-5p(cel-miR-230-5p)	ENSOARG00000013342	BCL2L12
oar-let-7g	ENSOARG00000018827	ILKAP		12_5799-5p(cel-miR-230-5p)	ENSOARG00000003238	GNPAT
oar-let-7g	ENSOARG00000001756	TMEM176A		12_5799-5p(cel-miR-230-5p)	ENSOARG00000001511	STAT3
oar-let-7g	ENSOARG00000013716	NAF1		12_5799-5p(cel-miR-230-5p)	ENSOARG00000014122	C11orf88
oar-let-7g	ENSOARG00000008454			12_5799-5p(cel-miR-230-5p)	ENSOARG00000013509	CD274
oar-let-7g	ENSOARG00000010797			12_5799-5p(cel-miR-230-5p)	ENSOARG00000021053	DUOXA1
oar-let-7g	ENSOARG00000007173	RNF215		12_5799-5p(cel-miR-230-5p)	ENSOARG00000016752	COL4A3BP
oar-let-7g	ENSOARG00000004301	STK39		12_5799-5p(cel-miR-230-5p)	ENSOARG00000004750	LHX3
oar-let-7g	ENSOARG00000013294			12_5799-5p(cel-miR-230-5p)	ENSOARG00000004076	EPN3
oar-let-7g	ENSOARG00000014973	GPD1L		12_5799-5p(cel-miR-230-5p)	ENSOARG00000001288
oar-let-7g	ENSOARG00000007458	HLA-DOB		12_5799-5p(cel-miR-230-5p)	ENSOARG00000016155	ZMYND11
oar-let-7g	ENSOARG00000004714	NRF1		12_5799-5p(cel-miR-230-5p)	ENSOARG00000020674	FXR1
oar-let-7g	ENSOARG00000003571	LYST		12_5799-5p(cel-miR-230-5p)	ENSOARG00000018325	GRHL2
oar-let-7g	ENSOARG00000018549			12_5799-5p(cel-miR-230-5p)	ENSOARG00000001532	TMEM165
oar-let-7g	ENSOARG00000000540			1_1827-5p(cel-miR-50-5p)	ENSOARG00000000681	SCN3B
oar-let-7g	ENSOARG00000006478	KIAA1958		1_1827-5p(cel-miR-50-5p)	ENSOARG00000010654	CTNND1
oar-let-7g	ENSOARG00000020467	TMEM207		1_1827-5p(cel-miR-50-5p)	ENSOARG00000019041	ADRBK2
oar-let-7g	ENSOARG00000015082	LIPA		1_1827-5p(cel-miR-50-5p)	ENSOARG00000013421	IFI44L
oar-let-7g	ENSOARG00000012587	LHX8		1_1827-5p(cel-miR-50-5p)	ENSOARG00000011553	MFAP2
oar-let-7g	ENSOARG00000002195	RNMT		1_1827-5p(cel-miR-50-5p)	ENSOARG00000019870	RSBN1
oar-let-7g	ENSOARG00000013813	KIN		1_1827-5p(cel-miR-50-5p)	ENSOARG00000002779	EDEM3
oar-let-7g	ENSOARG00000008306	ATP5B		1_1827-5p(cel-miR-50-5p)	ENSOARG00000012978	RNF145
oar-let-7g	ENSOARG00000009594	PLA2G3		1_1827-5p(cel-miR-50-5p)	ENSOARG00000007879	ZNF300
oar-let-7g	ENSOARG00000019296	ZFHX2		1_1827-5p(cel-miR-50-5p)	ENSOARG00000002444
oar-let-7g	ENSOARG00000001623			1_1827-5p(cel-miR-50-5p)	ENSOARG00000006907	CDH2
oar-let-7g	ENSOARG00000002767			1_1827-5p(cel-miR-50-5p)	ENSOARG00000020674	FXR1
oar-let-7g	ENSOARG00000017521	HBEGF		1_1827-5p(cel-miR-50-5p)	ENSOARG00000020815	CHRNG
oar-let-7g	ENSOARG00000011551	MUM1		1_1827-5p(cel-miR-50-5p)	ENSOARG00000014209	DAPP1
oar-let-7g	ENSOARG00000016379	ASNSD1		1_1827-5p(cel-miR-50-5p)	ENSOARG00000000142	HSPA8
oar-let-7g	ENSOARG00000002561	CFAP61		1_1827-5p(cel-miR-50-5p)	ENSOARG00000003878	DYM
oar-let-7g	ENSOARG00000011549			1_1827-5p(cel-miR-50-5p)	ENSOARG00000018378	FAM3C
oar-let-7g	ENSOARG00000015489	DDX17		1_1827-5p(cel-miR-50-5p)	ENSOARG00000004610	SLC1A6
oar-let-7g	ENSOARG00000016664	FGG		1_1827-5p(cel-miR-50-5p)	ENSOARG00000013342	BCL2L12
oar-miR-411a-5p	ENSOARG00000000341	RNPEP		1_1827-5p(cel-miR-50-5p)	ENSOARG00000005237	SEC61A1
oar-miR-411a-5p	ENSOARG00000010627	NBEA		11_4039-5p	ENSOARG00000006907	CDH2
oar-miR-411a-5p	ENSOARG00000006301	CD4		11_4039-5p	ENSOARG00000002559
oar-miR-411a-5p	ENSOARG00000018718	FARS2		11_4039-5p	ENSOARG00000013929	ABCG4
oar-miR-411a-5p	ENSOARG00000017278	JMY		11_4039-5p	ENSOARG00000007337	MTCH2
oar-miR-411a-5p	ENSOARG00000013813	KIN		11_4039-5p	ENSOARG00000012585
oar-miR-411a-5p	ENSOARG00000020658	VDUP1		11_4039-5p	ENSOARG00000011482	GRHPR
oar-miR-411a-5p	ENSOARG00000008445			11_4039-5p	ENSOARG00000003026
oar-miR-411a-5p	ENSOARG00000002121			11_4039-5p	ENSOARG00000009770	DPYSL2
oar-miR-411a-5p	ENSOARG00000002121			11_4039-5p	ENSOARG00000009770	DPYSL2
oar-miR-411a-5p	ENSOARG00000011811	STEAP4		11_4039-5p	ENSOARG00000004903	ANKRA2
oar-miR-411a-5p	ENSOARG00000008678	ZNF268		11_4039-5p	ENSOARG00000011127	KIF13A
oar-miR-411a-5p	ENSOARG00000008678	ZNF268		11_4039-5p	ENSOARG00000018782	ALOXE3
oar-miR-411a-5p	ENSOARG00000003552			11_4039-5p	ENSOARG00000019501
oar-miR-411a-5p	ENSOARG00000005880	LY6G6D		11_4039-5p	ENSOARG00000008349	TACSTD2
oar-miR-411a-5p	ENSOARG00000012531	HYOU1		11_4039-5p	ENSOARG00000018264	C2orf54
oar-miR-411a-5p	ENSOARG00000017808			11_4039-5p	ENSOARG00000012223	SNRPB2
oar-miR-411a-5p	ENSOARG00000014769	OCRL		11_4039-5p	ENSOARG00000015572
oar-miR-411a-5p	ENSOARG00000004403	ARID5B		11_4039-5p	ENSOARG00000002690	C16orf70
oar-miR-411a-5p	ENSOARG00000007458	HLA-DOB		11_4039-5p	ENSOARG00000016378	FEM1C
oar-miR-411a-5p	ENSOARG00000015707	DQA1		11_4039-5p	ENSOARG00000000142	HSPA8
oar-miR-411a-5p	ENSOARG00000016957	N4BP1		11_4039-5p	ENSOARG00000004117	OXSM
oar-miR-411a-5p	ENSOARG00000016379	ASNSD1		2_13089-3p(bmo-bantam-5p)	ENSOARG00000011723	AADACL3
oar-miR-133	ENSOARG00000004179	OTUB1		2_13089-3p(bmo-bantam-5p)	ENSOARG00000013865	CDKL3
oar-miR-133	ENSOARG00000007335	DYA		2_13089-3p(bmo-bantam-5p)	ENSOARG00000006933	RSF1
oar-miR-133	ENSOARG00000019155	KANSL1L		2_13089-3p(bmo-bantam-5p)	ENSOARG00000006933	RSF1
oar-miR-133	ENSOARG00000003300	DPEP2		2_13089-3p(bmo-bantam-5p)	ENSOARG00000008790	GOLM1
oar-miR-133	ENSOARG00000011551	MUM1		2_13089-3p(bmo-bantam-5p)	ENSOARG00000004708	REEP3
oar-miR-133	ENSOARG00000013877	IFT88		2_13089-3p(bmo-bantam-5p)	ENSOARG00000004708	REEP3
oar-miR-133	ENSOARG00000000531			2_13089-3p(bmo-bantam-5p)	ENSOARG00000008469	KPNB1
oar-miR-133	ENSOARG00000011036	TASP1		2_13089-3p(bmo-bantam-5p)	ENSOARG00000013407	ST18
oar-miR-133	ENSOARG00000019445	TRAC		2_13089-3p(bmo-bantam-5p)	ENSOARG00000005040	DSEL
oar-miR-133	ENSOARG00000005235	GYG1		2_13089-3p(bmo-bantam-5p)	ENSOARG00000006244	TDRD3
oar-miR-133	ENSOARG00000006441	SERPINB12		2_13089-3p(bmo-bantam-5p)	ENSOARG00000005352
oar-miR-133	ENSOARG00000003961	HNRNPM		2_13089-3p(bmo-bantam-5p)	ENSOARG00000006276	NARS2
oar-miR-133	ENSOARG00000000685	B4GALT2		2_13089-3p(bmo-bantam-5p)	ENSOARG00000003421	LAP3
oar-miR-133	ENSOARG00000001395	TINAGL1		2_13089-3p(bmo-bantam-5p)	ENSOARG00000006907	CDH2
oar-miR-133	ENSOARG00000011318	PPP1CA		2_13089-3p(bmo-bantam-5p)	ENSOARG00000016110	BRIP1
oar-miR-133	ENSOARG00000001724	ZNF174		2_13089-3p(bmo-bantam-5p)	ENSOARG00000018325	GRHL2
oar-miR-133	ENSOARG00000002405			2_13089-3p(bmo-bantam-5p)	ENSOARG00000021001	FGF7
oar-miR-133	ENSOARG00000006068	ZFP36		2_13089-3p(bmo-bantam-5p)	ENSOARG00000013188	IFNAR1E
oar-miR-133	ENSOARG00000010603	VSIG2		2_13089-3p(bmo-bantam-5p)	ENSOARG00000004610	SLC1A6
oar-miR-133	ENSOARG00000000490	TXLNA		2_13089-3p(bmo-bantam-5p)	ENSOARG00000007406	ATXN7L3
oar-miR-133	ENSOARG00000000386	SLC22A6		2_13089-3p(bmo-bantam-5p)	ENSOARG00000019216	EMC9
oar-miR-133	ENSOARG00000000386	SLC22A6		2_13089-3p(bmo-bantam-5p)	ENSOARG00000003591	NFAT5
oar-miR-133	ENSOARG00000001949	ARHGAP26		1_1234-3p(sko-miR-4828b)	ENSOARG00000012127
oar-miR-133	ENSOARG00000011589	NDUFS7		1_1234-3p(sko-miR-4828b)	ENSOARG00000011589	NDUFS7
oar-miR-133	ENSOARG00000002776	ZNF619		1_1234-3p(sko-miR-4828b)	ENSOARG00000010011
oar-miR-133	ENSOARG00000015114	CYP24A1		1_1234-3p(sko-miR-4828b)	ENSOARG00000015154	ZPBP
oar-miR-133	ENSOARG00000009128	C7		1_1234-3p(sko-miR-4828b)	ENSOARG00000013966	AFP
oar-miR-133	ENSOARG00000018036	ECI1		1_1234-3p(sko-miR-4828b)	ENSOARG00000012172	ZNF330
oar-miR-133	ENSOARG00000014733			1_1234-3p(sko-miR-4828b)	ENSOARG00000003084	RTN3
oar-miR-133	ENSOARG00000004143	ALDOA		1_1234-3p(sko-miR-4828b)	ENSOARG00000012264	LTA4H
oar-miR-133	ENSOARG00000014703	MYL10		1_1234-3p(sko-miR-4828b)	ENSOARG00000009974	MPND
oar-miR-133	ENSOARG00000019690	TTLL4		1_1234-3p(sko-miR-4828b)	ENSOARG00000014393	BACH1
oar-miR-133	ENSOARG00000019690	TTLL4		1_1234-3p(sko-miR-4828b)	ENSOARG00000006907	CDH2
oar-miR-133	ENSOARG00000011249	VAX2		1_1234-3p(sko-miR-4828b)	ENSOARG00000010217	FHAD1
oar-miR-133	ENSOARG00000010146	R3HCC1		1_1234-3p(sko-miR-4828b)	ENSOARG00000011723	AADACL3
oar-miR-133	ENSOARG00000004541	CINP		1_1234-3p(sko-miR-4828b)	ENSOARG00000020319	GDAP2
oar-miR-133	ENSOARG00000007167	VWA8		1_1234-3p(sko-miR-4828b)	ENSOARG00000020674	FXR1
oar-miR-133	ENSOARG00000012917	RECQL4		1_1234-3p(sko-miR-4828b)	ENSOARG00000002234	SLC2A3
oar-miR-133	ENSOARG00000018211			1_1234-3p(sko-miR-4828b)	ENSOARG00000021001	FGF7
oar-miR-133	ENSOARG00000001761	SLURP1		1_1234-3p(sko-miR-4828b)	ENSOARG00000017980	VWA9
oar-miR-133	ENSOARG00000011957	CD72		1_1234-3p(sko-miR-4828b)	ENSOARG00000013342	BCL2L12
oar-miR-133	ENSOARG00000017493	2018-09-11		1_1234-3p(sko-miR-4828b)	ENSOARG00000013188	IFNAR1E
oar-miR-133	ENSOARG00000009586	ANKRD52		1_956-3p	ENSOARG00000002873
oar-miR-133	ENSOARG00000014772	ADD1		1_956-3p	ENSOARG00000010761	TMPRSS3
oar-miR-133	ENSOARG00000018189	FAIM2		1_956-3p	ENSOARG00000010761	TMPRSS3
oar-miR-133	ENSOARG00000013294			1_956-3p	ENSOARG00000004362	KIF1C
oar-miR-133	ENSOARG00000007056	NUP214		1_956-3p	ENSOARG00000006690	CDX1
oar-miR-133	ENSOARG00000009675	HOXA10		1_956-3p	ENSOARG00000013317	TBX18
oar-miR-133	ENSOARG00000019278	THTPA		1_956-3p	ENSOARG00000021066	THEM5
oar-miR-133	ENSOARG00000015819	LETM1		1_956-3p	ENSOARG00000010890	PDPN
oar-miR-133	ENSOARG00000006723	TXNDC11		1_956-3p	ENSOARG00000000673
oar-miR-133	ENSOARG00000017912	CLCN1		1_956-3p	ENSOARG00000012463	GYS1
oar-miR-133	ENSOARG00000017912	CLCN1		1_956-3p	ENSOARG00000004647	ZNF385D
oar-miR-133	ENSOARG00000007420	YIPF3		1_956-3p	ENSOARG00000000142	HSPA8
oar-miR-133	ENSOARG00000018635	DZANK1		1_956-3p	ENSOARG00000020815	CHRNG
oar-miR-133	ENSOARG00000005496			1_956-3p	ENSOARG00000006907	CDH2
oar-miR-133	ENSOARG00000019118	TEX33		1_956-3p	ENSOARG00000017980	VWA9
oar-miR-133	ENSOARG00000004658	C1S		1_956-3p	ENSOARG00000018264	C2orf54
oar-miR-133	ENSOARG00000008262	SCN2B		1_956-3p	ENSOARG00000019323	NUP50
oar-miR-133	ENSOARG00000002236	STXBP2		1_956-3p	ENSOARG00000002690	C16orf70
oar-miR-133	ENSOARG00000003238	GNPAT		25_18555-3p(mmu-miR-7660-5p)	ENSOARG00000007406	ATXN7L3
oar-miR-133	ENSOARG00000013381			25_18555-3p(mmu-miR-7660-5p)	ENSOARG00000011723	AADACL3
oar-miR-133	ENSOARG00000000403	FAM217A		25_18555-3p(mmu-miR-7660-5p)	ENSOARG00000013342	BCL2L12
oar-miR-133	ENSOARG00000017782	MAFG		25_18555-3p(mmu-miR-7660-5p)	ENSOARG00000019818	MAGI3
oar-miR-133	ENSOARG00000012765			25_18555-3p(mmu-miR-7660-5p)	ENSOARG00000000345	GRAMD1B
oar-miR-133	ENSOARG00000004743	ATP6AP1		25_18555-3p(mmu-miR-7660-5p)	ENSOARG00000013929	ABCG4
oar-miR-133	ENSOARG00000009594	PLA2G3		25_18555-3p(mmu-miR-7660-5p)	ENSOARG00000010217	FHAD1
oar-miR-133	ENSOARG00000007124	IKBKAP		25_18555-3p(mmu-miR-7660-5p)	ENSOARG00000001499	ADCK3
oar-miR-133	ENSOARG00000019557	CTDSP1		25_18555-3p(mmu-miR-7660-5p)	ENSOARG00000014094	ADRM1
oar-miR-133	ENSOARG00000005778	SMG5		25_18555-3p(mmu-miR-7660-5p)	ENSOARG00000001532	TMEM165
oar-miR-133	ENSOARG00000018264	C2orf54		25_18555-3p(mmu-miR-7660-5p)	ENSOARG00000005601	RNF167
oar-miR-133	ENSOARG00000004329	SRP72		25_18555-3p(mmu-miR-7660-5p)	ENSOARG00000013893	MGARP
oar-miR-133	ENSOARG00000006648	SLFN14		25_18555-3p(mmu-miR-7660-5p)	ENSOARG00000006907	CDH2
oar-miR-133	ENSOARG00000006123	GPATCH4		25_18555-3p(mmu-miR-7660-5p)	ENSOARG00000018325	GRHL2
oar-miR-133	ENSOARG00000000094	DCLK3		25_18555-3p(mmu-miR-7660-5p)	ENSOARG00000015402	GALNT7
oar-miR-133	ENSOARG00000001534	PIEZO2		25_18555-3p(mmu-miR-7660-5p)	ENSOARG00000014209	DAPP1
oar-miR-133	ENSOARG00000017957	GPD1		25_18555-3p(mmu-miR-7660-5p)	ENSOARG00000020276	RIMS3
oar-miR-133	ENSOARG00000006301	CD4		25_18555-3p(mmu-miR-7660-5p)	ENSOARG00000002845	PSTPIP2
oar-miR-133	ENSOARG00000006163	BBS9		25_18555-3p(mmu-miR-7660-5p)	ENSOARG00000002845	PSTPIP2
oar-miR-133	ENSOARG00000009171	EIF2S2		25_18555-3p(mmu-miR-7660-5p)	ENSOARG00000003857	AADACL2
oar-miR-133	ENSOARG00000005490	SLC30A2		25_18555-3p(mmu-miR-7660-5p)	ENSOARG00000020694	BOLA1
oar-miR-133	ENSOARG00000016667	AP1M2		25_18555-3p(mmu-miR-7660-5p)	ENSOARG00000008477	SPEN
oar-miR-133	ENSOARG00000006773	ZNF689		25_18555-3p(mmu-miR-7660-5p)	ENSOARG00000000136
oar-miR-133	ENSOARG00000013768	COPRS		25_18555-3p(mmu-miR-7660-5p)	ENSOARG00000000697	TNNT3
oar-miR-133	ENSOARG00000001615	TMEM185A		25_18555-3p(mmu-miR-7660-5p)	ENSOARG00000008827	NCSTN
oar-miR-133	ENSOARG00000015358	MS4A18		25_18555-3p(mmu-miR-7660-5p)	ENSOARG00000021012	OLR1
oar-miR-133	ENSOARG00000010782	MAP2K2		25_18555-3p(mmu-miR-7660-5p)	ENSOARG00000015073	CPSF3
oar-miR-133	ENSOARG00000012740	ZFAND5		25_18555-3p(mmu-miR-7660-5p)	ENSOARG00000006649
oar-miR-133	ENSOARG00000001734	ZC2HC1B		25_18555-3p(mmu-miR-7660-5p)	ENSOARG00000016384	CDK14
oar-miR-133	ENSOARG00000001734	ZC2HC1B		25_18555-3p(mmu-miR-7660-5p)	ENSOARG00000004117	OXSM
oar-miR-133	ENSOARG00000018751	KDM8		25_18555-3p(mmu-miR-7660-5p)	ENSOARG00000008206	CENPN
oar-miR-133	ENSOARG00000007766	MYO1A		25_18555-3p(mmu-miR-7660-5p)	ENSOARG00000004610	SLC1A6
oar-miR-133	ENSOARG00000018084	RAB11A		25_18555-3p(mmu-miR-7660-5p)	ENSOARG00000020674	FXR1
oar-miR-133	ENSOARG00000013363	LRPAP1		X_29391-3p(bta-miR-2312)	ENSOARG00000002873
oar-miR-133	ENSOARG00000014351	ATP9A		X_29391-3p(bta-miR-2312)	ENSOARG00000017866
oar-miR-133	ENSOARG00000002234	SLC2A3		X_29391-3p(bta-miR-2312)	ENSOARG00000006690	CDX1
oar-miR-133	ENSOARG00000019226			X_29391-3p(bta-miR-2312)	ENSOARG00000010890	PDPN
oar-miR-133	ENSOARG00000015494	CLCN3		X_29391-3p(bta-miR-2312)	ENSOARG00000004647	ZNF385D
oar-miR-133	ENSOARG00000015494	CLCN3		X_29391-3p(bta-miR-2312)	ENSOARG00000017926	ERAP2
oar-miR-133	ENSOARG00000006772			X_29391-3p(bta-miR-2312)	ENSOARG00000008011	GALNT13
oar-miR-133	ENSOARG00000004156	SWT1		X_29391-3p(bta-miR-2312)	ENSOARG00000001328	CYP26C1
oar-miR-133	ENSOARG00000014254	RPUSD1		X_29391-3p(bta-miR-2312)	ENSOARG00000010761	TMPRSS3
oar-miR-133	ENSOARG00000012569	PRAME		X_29391-3p(bta-miR-2312)	ENSOARG00000010761	TMPRSS3
oar-miR-133	ENSOARG00000012875	BLM		X_29391-3p(bta-miR-2312)	ENSOARG00000014270	CLEC5A
oar-miR-133	ENSOARG00000012647	MRPS18B		X_29391-3p(bta-miR-2312)	ENSOARG00000000142	HSPA8
oar-miR-133	ENSOARG00000001806	THEM6		X_29391-3p(bta-miR-2312)	ENSOARG00000020815	CHRNG
oar-miR-133	ENSOARG00000010797			X_29391-3p(bta-miR-2312)	ENSOARG00000011723	AADACL3
oar-miR-133	ENSOARG00000007406	ATXN7L3		X_29391-3p(bta-miR-2312)	ENSOARG00000020674	FXR1
oar-miR-133	ENSOARG00000003129	ADAMTSL2		X_29391-3p(bta-miR-2312)	ENSOARG00000019216	EMC9
oar-miR-133	ENSOARG00000005491	HK1		22_16676-3p	ENSOARG00000020674	FXR1
oar-miR-133	ENSOARG00000004050			22_16676-3p	ENSOARG00000013188	IFNAR1E
oar-miR-133	ENSOARG00000008151	ORAI3		22_16676-3p	ENSOARG00000011319	ATP6V1B1
oar-miR-133	ENSOARG00000005952	DTX3		22_16676-3p	ENSOARG00000018945	TCF20
oar-miR-133	ENSOARG00000014034	DNAJB14		22_16676-3p	ENSOARG00000015855
oar-miR-133	ENSOARG00000013653			22_16676-3p	ENSOARG00000001756	TMEM176A
oar-miR-133	ENSOARG00000005692	PAQR6		22_16676-3p	ENSOARG00000013169	RPL13A
oar-miR-133	ENSOARG00000008392	TCN2		22_16676-3p	ENSOARG00000014858	PBK
oar-miR-133	ENSOARG00000010137	ASGR1		22_16676-3p	ENSOARG00000017648	TXNDC16
oar-miR-133	ENSOARG00000000701	ERLIN2		22_16676-3p	ENSOARG00000014541	ATP8A1
oar-miR-133	ENSOARG00000008993			22_16676-3p	ENSOARG00000014541	ATP8A1
oar-miR-133	ENSOARG00000005388	MRPL2		22_16676-3p	ENSOARG00000000327	LAMA1
oar-miR-133	ENSOARG00000016290	APOBEC3F		22_16676-3p	ENSOARG00000001982	AICDA
oar-miR-133	ENSOARG00000013782	ALB		22_16676-3p	ENSOARG00000007406	ATXN7L3
oar-miR-133	ENSOARG00000006610	BCAR1		22_16676-3p	ENSOARG00000004610	SLC1A6
oar-miR-133	ENSOARG00000013168	IFNGR2		22_16676-3p	ENSOARG00000011723	AADACL3
oar-miR-133	ENSOARG00000010761	TMPRSS3		22_16676-3p	ENSOARG00000017980	VWA9
oar-miR-133	ENSOARG00000010761	TMPRSS3		22_16676-3p	ENSOARG00000003878	DYM
oar-miR-133	ENSOARG00000003707			22_16676-3p	ENSOARG00000002631
oar-miR-133	ENSOARG00000004654	PICALM		22_16676-3p	ENSOARG00000015572
oar-miR-133	ENSOARG00000021048	SHF		22_16676-3p	ENSOARG00000019818	MAGI3
oar-miR-133	ENSOARG00000000147	ZNF282		22_16676-3p	ENSOARG00000018091	LPCAT2
oar-miR-29b	ENSOARG00000005124	TRPA1		14_7439-3p	ENSOARG00000008559	BSP5
oar-miR-29b	ENSOARG00000005055	HBP1		14_7439-3p	ENSOARG00000018965	PMPCB
oar-miR-29b	ENSOARG00000005055	HBP1		14_7439-3p	ENSOARG00000014391	DDC
oar-miR-29b	ENSOARG00000015455	C12orf50		14_7439-3p	ENSOARG00000002917
oar-miR-29b	ENSOARG00000015455	C12orf50		14_7439-3p	ENSOARG00000008023
oar-miR-29b	ENSOARG00000000405	PPP1R16B		14_7439-3p	ENSOARG00000005124	TRPA1
oar-miR-29b	ENSOARG00000019796			14_7439-3p	ENSOARG00000005124	TRPA1
oar-miR-29b	ENSOARG00000009820			14_7439-3p	ENSOARG00000015190
oar-miR-29b	ENSOARG00000013838	TBRG4		14_7439-3p	ENSOARG00000001724	ZNF174
oar-miR-29b	ENSOARG00000002637			14_7439-3p	ENSOARG00000009263
oar-miR-29b	ENSOARG00000010126	LOXL2		14_7439-3p	ENSOARG00000016165	CYP27C1
oar-miR-29b	ENSOARG00000013322			14_7439-3p	ENSOARG00000018091	LPCAT2
oar-miR-29b	ENSOARG00000008102	CUEDC1		14_7439-3p	ENSOARG00000016110	BRIP1
oar-miR-29b	ENSOARG00000001615	TMEM185A		14_7439-3p	ENSOARG00000020674	FXR1
oar-miR-29b	ENSOARG00000011109	EEF2		14_7439-3p	ENSOARG00000007801	C1orf234
oar-miR-29b	ENSOARG00000002784	EXOC3L1		14_7439-3p	ENSOARG00000000142	HSPA8
oar-miR-29b	ENSOARG00000014348	DDX46		14_7439-3p	ENSOARG00000004117	OXSM
oar-miR-29b	ENSOARG00000005124	TRPA1		14_7439-3p	ENSOARG00000010217	FHAD1
oar-miR-29b	ENSOARG00000017596			14_7439-3p	ENSOARG00000020815	CHRNG
oar-miR-29b	ENSOARG00000009313			14_7439-3p	ENSOARG00000006907	CDH2
oar-miR-29b	ENSOARG00000014725	APLP2		14_7439-3p	ENSOARG00000013342	BCL2L12
oar-miR-29b	ENSOARG00000014725	APLP2		8_27320-3p	ENSOARG00000001189
oar-miR-29b	ENSOARG00000008469	KPNB1		8_27320-3p	ENSOARG00000012345	DDX27
oar-miR-29b	ENSOARG00000018549			8_27320-3p	ENSOARG00000015561	SSSCA1
oar-miR-29b	ENSOARG00000000518			8_27320-3p	ENSOARG00000016307	DDX59
oar-miR-29b	ENSOARG00000016957	N4BP1		8_27320-3p	ENSOARG00000012564	ERC1
oar-miR-29b	ENSOARG00000010603	VSIG2		8_27320-3p	ENSOARG00000016905	CWC22
oar-miR-29b	ENSOARG00000002064			8_27320-3p	ENSOARG00000014525	AR
oar-miR-29b	ENSOARG00000012192	FAM126A		8_27320-3p	ENSOARG00000007900	LRRC63
oar-miR-29b	ENSOARG00000014769	OCRL		8_27320-3p	ENSOARG00000018549
oar-miR-29b	ENSOARG00000014994	TMED3		8_27320-3p	ENSOARG00000014849	NEDD9
oar-miR-29b	ENSOARG00000004410			8_27320-3p	ENSOARG00000003421	LAP3
oar-miR-150	ENSOARG00000019212	PSME2		8_27320-3p	ENSOARG00000017980	VWA9
oar-miR-150	ENSOARG00000005778	SMG5		8_27320-3p	ENSOARG00000000142	HSPA8
oar-miR-150	ENSOARG00000004423			8_27320-3p	ENSOARG00000009925
oar-miR-150	ENSOARG00000019690	TTLL4		8_27320-3p	ENSOARG00000002690	C16orf70
oar-miR-150	ENSOARG00000020410	ZMYND12		8_27320-3p	ENSOARG00000020815	CHRNG
oar-miR-150	ENSOARG00000005040	DSEL		8_27320-3p	ENSOARG00000013188	IFNAR1E
oar-miR-150	ENSOARG00000014541	ATP8A1		8_27320-3p	ENSOARG00000002559
oar-miR-150	ENSOARG00000008212	ITGA2		8_27320-3p	ENSOARG00000020674	FXR1
oar-miR-150	ENSOARG00000002429	SDF2		8_27320-3p	ENSOARG00000016384	CDK14
oar-miR-150	ENSOARG00000020638	PARL		25_18607-3p	ENSOARG00000014209	DAPP1
oar-miR-150	ENSOARG00000008869	FUS		25_18607-3p	ENSOARG00000018264	C2orf54
oar-miR-150	ENSOARG00000008967	SLAMF7		25_18607-3p	ENSOARG00000021018	FBN1
oar-miR-150	ENSOARG00000001806	THEM6		25_18607-3p	ENSOARG00000004117	OXSM
oar-miR-150	ENSOARG00000002784	EXOC3L1		25_18607-3p	ENSOARG00000017163
oar-miR-150	ENSOARG00000009133	IL11RA		25_18607-3p	ENSOARG00000014180	SHISA3
oar-miR-150	ENSOARG00000011796	GPS2		25_18607-3p	ENSOARG00000008859	C1QTNF7
oar-miR-150	ENSOARG00000015449			25_18607-3p	ENSOARG00000008859	C1QTNF7
oar-miR-150	ENSOARG00000002126			25_18607-3p	ENSOARG00000001070	NOX1
oar-miR-150	ENSOARG00000009699	PTK2B		25_18607-3p	ENSOARG00000015494	CLCN3
oar-miR-150	ENSOARG00000004050			25_18607-3p	ENSOARG00000015494	CLCN3
oar-miR-150	ENSOARG00000007766	MYO1A		25_18607-3p	ENSOARG00000004103	PTPN13
oar-miR-150	ENSOARG00000010527	SIAE		25_18607-3p	ENSOARG00000012915	CDH18
oar-miR-150	ENSOARG00000010527	SIAE		25_18607-3p	ENSOARG00000012915	CDH18
oar-miR-150	ENSOARG00000017765	ST3GAL6		25_18607-3p	ENSOARG00000016128	MAP3K2
oar-miR-150	ENSOARG00000011109	EEF2		25_18607-3p	ENSOARG00000013301	RBBP7
oar-miR-150	ENSOARG00000006080	SDF4		25_18607-3p	ENSOARG00000013301	RBBP7
oar-miR-150	ENSOARG00000001607	HSPBP1		25_18607-3p	ENSOARG00000004276	SNX9
oar-miR-150	ENSOARG00000010325	LLGL2		25_18607-3p	ENSOARG00000013342	BCL2L12
oar-miR-150	ENSOARG00000013342	BCL2L12		25_18607-3p	ENSOARG00000002631
oar-miR-150	ENSOARG00000006478	KIAA1958		25_18607-3p	ENSOARG00000010217	FHAD1
oar-miR-150	ENSOARG00000012569	PRAME		25_18607-3p	ENSOARG00000006587	PHF14
oar-miR-150	ENSOARG00000006091			25_18607-3p	ENSOARG00000012223	SNRPB2
oar-miR-150	ENSOARG00000014290	KLK6		25_18607-3p	ENSOARG00000004797	WWTR1
oar-miR-150	ENSOARG00000008392	TCN2		21_16124-5p	ENSOARG00000020674	FXR1
oar-miR-150	ENSOARG00000005601	RNF167		21_16124-5p	ENSOARG00000007406	ATXN7L3
oar-miR-150	ENSOARG00000015431	ODC1		21_16124-5p	ENSOARG00000019216	EMC9
oar-miR-150	ENSOARG00000017954	ACSL4		21_16124-5p	ENSOARG00000008206	CENPN
oar-miR-150	ENSOARG00000017954	ACSL4		21_16124-5p	ENSOARG00000000345	GRAMD1B
oar-miR-150	ENSOARG00000009543	UCKL1		21_16124-5p	ENSOARG00000014209	DAPP1
oar-miR-150	ENSOARG00000008262	SCN2B		21_16124-5p	ENSOARG00000016384	CDK14
oar-miR-150	ENSOARG00000006907	CDH2		21_16124-5p	ENSOARG00000004117	OXSM
oar-miR-150	ENSOARG00000020082	SYCP1		21_16124-5p	ENSOARG00000011723	AADACL3
oar-miR-150	ENSOARG00000020835	IL1F10		21_16124-5p	ENSOARG00000017980	VWA9
oar-miR-150	ENSOARG00000005249			21_16124-5p	ENSOARG00000008704	ASAH1
oar-miR-150	ENSOARG00000013893	MGARP		21_16124-5p	ENSOARG00000020815	CHRNG
oar-miR-150	ENSOARG00000013893	MGARP		21_16124-5p	ENSOARG00000012223	SNRPB2
oar-miR-150	ENSOARG00000006683			21_16124-5p	ENSOARG00000002234	SLC2A3
oar-miR-150	ENSOARG00000000057			21_16124-5p	ENSOARG00000005080	PRODH2
oar-miR-150	ENSOARG00000001080			21_16124-5p	ENSOARG00000013796	TYRP1
oar-miR-150	ENSOARG00000016185	PDCD6IP		21_16124-5p	ENSOARG00000019445	TRAC
oar-miR-150	ENSOARG00000011551	MUM1		21_16124-5p	ENSOARG00000000457
oar-miR-150	ENSOARG00000017648	TXNDC16		21_16124-5p	ENSOARG00000002820	HCK
oar-miR-150	ENSOARG00000006214	RASL10B		21_16124-5p	ENSOARG00000002820	HCK
oar-miR-150	ENSOARG00000002393	ZDHHC4		21_16124-5p	ENSOARG00000007851	PRKAA2
oar-miR-150	ENSOARG00000016118			21_16124-5p	ENSOARG00000007851	PRKAA2
oar-miR-150	ENSOARG00000018459	MTG1		21_16124-5p	ENSOARG00000012917	RECQL4
oar-miR-150	ENSOARG00000017987	TBC1D23		21_16124-5p	ENSOARG00000010428	CCDC22
oar-miR-150	ENSOARG00000008107			21_16124-5p	ENSOARG00000010268	SNAP25
oar-miR-150	ENSOARG00000013619	DKK1		21_16124-5p	ENSOARG00000008559	BSP5
oar-miR-150	ENSOARG00000013503			21_16124-5p	ENSOARG00000001499	ADCK3
oar-miR-150	ENSOARG00000011036	TASP1		21_16124-5p	ENSOARG00000016675
oar-miR-150	ENSOARG00000001807			21_16124-5p	ENSOARG00000000042	CYP2E1
oar-miR-150	ENSOARG00000000314			21_16124-5p	ENSOARG00000007801	C1orf234
oar-miR-150	ENSOARG00000012433	VPS13A		15_9130-3p(mmu-miR-326-3p)	ENSOARG00000018325	GRHL2
oar-miR-150	ENSOARG00000016957	N4BP1		15_9130-3p(mmu-miR-326-3p)	ENSOARG00000006080	SDF4
oar-miR-150	ENSOARG00000011113	MEIS3		15_9130-3p(mmu-miR-326-3p)	ENSOARG00000002690	C16orf70
oar-miR-150	ENSOARG00000003814	MATN2		15_9130-3p(mmu-miR-326-3p)	ENSOARG00000013893	MGARP
oar-miR-150	ENSOARG00000006792	MLIP		15_9130-3p(mmu-miR-326-3p)	ENSOARG00000014094	ADRM1
oar-miR-150	ENSOARG00000010076			15_9130-3p(mmu-miR-326-3p)	ENSOARG00000001095	INTS3
oar-miR-150	ENSOARG00000001849	CDH5		15_9130-3p(mmu-miR-326-3p)	ENSOARG00000010217	FHAD1
oar-miR-150	ENSOARG00000001849	CDH5		15_9130-3p(mmu-miR-326-3p)	ENSOARG00000000345	GRAMD1B
oar-miR-150	ENSOARG00000007335	DYA		15_9130-3p(mmu-miR-326-3p)	ENSOARG00000007406	ATXN7L3
oar-miR-150	ENSOARG00000004750	LHX3		15_9130-3p(mmu-miR-326-3p)	ENSOARG00000014642
oar-miR-150	ENSOARG00000017782	MAFG		15_9130-3p(mmu-miR-326-3p)	ENSOARG00000013929	ABCG4
oar-miR-150	ENSOARG00000001288			15_9130-3p(mmu-miR-326-3p)	ENSOARG00000015572
oar-miR-150	ENSOARG00000015572			15_9130-3p(mmu-miR-326-3p)	ENSOARG00000018264	C2orf54
oar-miR-150	ENSOARG00000012264	LTA4H		15_9130-3p(mmu-miR-326-3p)	ENSOARG00000008206	CENPN
oar-miR-150	ENSOARG00000000697	TNNT3		15_9130-3p(mmu-miR-326-3p)	ENSOARG00000001499	ADCK3
oar-miR-150	ENSOARG00000006301	CD4		15_9130-3p(mmu-miR-326-3p)	ENSOARG00000012134	B4GALNT3
oar-miR-150	ENSOARG00000015168			15_9130-3p(mmu-miR-326-3p)	ENSOARG00000019517	CHI3L2
oar-miR-150	ENSOARG00000006570			15_9130-3p(mmu-miR-326-3p)	ENSOARG00000020812	PAX8
oar-miR-150	ENSOARG00000016261	SMUG1		15_9130-3p(mmu-miR-326-3p)	ENSOARG00000007822	F10
oar-miR-150	ENSOARG00000014703	MYL10		15_9130-3p(mmu-miR-326-3p)	ENSOARG00000021022	SNX27
oar-miR-150	ENSOARG00000019216	EMC9		15_9130-3p(mmu-miR-326-3p)	ENSOARG00000012849	CDK2AP2
oar-miR-150	ENSOARG00000019989	GJD2		15_9130-3p(mmu-miR-326-3p)	ENSOARG00000006847
oar-miR-150	ENSOARG00000011129	SERF2		15_9130-3p(mmu-miR-326-3p)	ENSOARG00000006701	PLD2
oar-miR-150	ENSOARG00000009370	PVRL2		15_9130-3p(mmu-miR-326-3p)	ENSOARG00000016367	RASSF1
oar-miR-150	ENSOARG00000014415	PARP4		15_9130-3p(mmu-miR-326-3p)	ENSOARG00000004084	NUB1
oar-miR-150	ENSOARG00000013517			15_9130-3p(mmu-miR-326-3p)	ENSOARG00000019216	EMC9
oar-miR-150	ENSOARG00000009277			15_9130-3p(mmu-miR-326-3p)	ENSOARG00000015402	GALNT7
oar-miR-150	ENSOARG00000014045	POLA2		15_9130-3p(mmu-miR-326-3p)	ENSOARG00000013342	BCL2L12
oar-miR-150	ENSOARG00000003592	LRP2		15_9130-3p(mmu-miR-326-3p)	ENSOARG00000004117	OXSM
oar-miR-150	ENSOARG00000006710	OLFM4		10_2969-5p(hsa-miR-1246)	ENSOARG00000009573	SLC26A7
oar-miR-150	ENSOARG00000011318	PPP1CA		10_2969-5p(hsa-miR-1246)	ENSOARG00000009393	PLA2G2F
oar-miR-150	ENSOARG00000021048	SHF		10_2969-5p(hsa-miR-1246)	ENSOARG00000006519	HSDL2
oar-miR-150	ENSOARG00000008003	MRPS23		10_2969-5p(hsa-miR-1246)	ENSOARG00000006519	HSDL2
oar-miR-150	ENSOARG00000005898	SEPHS1		10_2969-5p(hsa-miR-1246)	ENSOARG00000009752	ADRA1A
oar-miR-150	ENSOARG00000010146	R3HCC1		10_2969-5p(hsa-miR-1246)	ENSOARG00000015495	ZFPM2
oar-miR-150	ENSOARG00000005692	PAQR6		10_2969-5p(hsa-miR-1246)	ENSOARG00000006110	PAG4
oar-miR-150	ENSOARG00000011752	LRRC43		10_2969-5p(hsa-miR-1246)	ENSOARG00000006110	PAG4
oar-miR-150	ENSOARG00000012139	STOML2		10_2969-5p(hsa-miR-1246)	ENSOARG00000020852
oar-miR-150	ENSOARG00000013858	SLC22A31		10_2969-5p(hsa-miR-1246)	ENSOARG00000000701	ERLIN2
oar-miR-150	ENSOARG00000001033	FCHSD1		10_2969-5p(hsa-miR-1246)	ENSOARG00000012072	UNC13B
oar-miR-150	ENSOARG00000008180	PTPRS		10_2969-5p(hsa-miR-1246)	ENSOARG00000019292
oar-miR-150	ENSOARG00000018330	ARL16		10_2969-5p(hsa-miR-1246)	ENSOARG00000019323	NUP50
oar-miR-150	ENSOARG00000018886	PKM		10_2969-5p(hsa-miR-1246)	ENSOARG00000004610	SLC1A6
oar-miR-150	ENSOARG00000005890	MTMR3		10_2969-5p(hsa-miR-1246)	ENSOARG00000016288
oar-miR-150	ENSOARG00000019900	FSTL1		10_2969-5p(hsa-miR-1246)	ENSOARG00000020815	CHRNG
oar-miR-150	ENSOARG00000020128			10_2969-5p(hsa-miR-1246)	ENSOARG00000016110	BRIP1
oar-miR-150	ENSOARG00000013150	AES		10_2969-5p(hsa-miR-1246)	ENSOARG00000020674	FXR1
oar-miR-150	ENSOARG00000017912	CLCN1		10_2969-5p(hsa-miR-1246)	ENSOARG00000018091	LPCAT2
oar-miR-150	ENSOARG00000017912	CLCN1		10_2969-5p(hsa-miR-1246)	ENSOARG00000013342	BCL2L12
oar-miR-150	ENSOARG00000012097	MSI1		10_2969-5p(hsa-miR-1246)	ENSOARG00000000142	HSPA8
oar-miR-150	ENSOARG00000017253	ANKRD33		2_12155-5p(bta-miR-2284j)	ENSOARG00000002559
oar-miR-150	ENSOARG00000013870	POU2AF1		2_12155-5p(bta-miR-2284j)	ENSOARG00000020674	FXR1
oar-miR-150	ENSOARG00000013870	POU2AF1		2_12155-5p(bta-miR-2284j)	ENSOARG00000010045	AKR1D1
oar-miR-150	ENSOARG00000010365	NCOA6		2_12155-5p(bta-miR-2284j)	ENSOARG00000009199	RBM43
oar-miR-409-3p	ENSOARG00000011026	PDSS2		2_12155-5p(bta-miR-2284j)	ENSOARG00000006085
oar-miR-409-3p	ENSOARG00000003980	SEC23IP		2_12155-5p(bta-miR-2284j)	ENSOARG00000007422	FAM58A
oar-miR-409-3p	ENSOARG00000019226			2_12155-5p(bta-miR-2284j)	ENSOARG00000020950	GNB5
oar-miR-409-3p	ENSOARG00000016185	PDCD6IP		2_12155-5p(bta-miR-2284j)	ENSOARG00000012379	FLT3
oar-miR-409-3p	ENSOARG00000015687	C15orf26		2_12155-5p(bta-miR-2284j)	ENSOARG00000006730	PI15
oar-miR-409-3p	ENSOARG00000014045	POLA2		2_12155-5p(bta-miR-2284j)	ENSOARG00000005131	PSMB1
oar-miR-409-3p	ENSOARG00000001756	TMEM176A		2_12155-5p(bta-miR-2284j)	ENSOARG00000017728
oar-miR-409-3p	ENSOARG00000001857			2_12155-5p(bta-miR-2284j)	ENSOARG00000011723	AADACL3
oar-miR-409-3p	ENSOARG00000020383	BDH1		2_12155-5p(bta-miR-2284j)	ENSOARG00000000142	HSPA8
oar-miR-409-3p	ENSOARG00000013522			2_12155-5p(bta-miR-2284j)	ENSOARG00000018264	C2orf54
oar-miR-409-3p	ENSOARG00000009490			2_12155-5p(bta-miR-2284j)	ENSOARG00000010217	FHAD1
oar-miR-409-3p	ENSOARG00000014973	GPD1L		2_12155-5p(bta-miR-2284j)	ENSOARG00000018091	LPCAT2
oar-miR-409-3p	ENSOARG00000000291	FGB		2_12155-5p(bta-miR-2284j)	ENSOARG00000003421	LAP3
oar-miR-409-3p	ENSOARG00000005054	SETD2		2_12155-5p(bta-miR-2284j)	ENSOARG00000012223	SNRPB2
oar-miR-409-3p	ENSOARG00000004571	UBE2E1		2_12155-5p(bta-miR-2284j)	ENSOARG00000020319	GDAP2
oar-miR-409-3p	ENSOARG00000012097	MSI1		2_12155-5p(bta-miR-2284j)	ENSOARG00000007801	C1orf234
oar-miR-409-3p	ENSOARG00000011723	AADACL3		3_20593-3p(hsa-miR-4762-5p)	ENSOARG00000010414	GHITM
oar-miR-409-3p	ENSOARG00000007486	CCDC122		3_20593-3p(hsa-miR-4762-5p)	ENSOARG00000000142	HSPA8
oar-miR-409-3p	ENSOARG00000004329	SRP72		3_20593-3p(hsa-miR-4762-5p)	ENSOARG00000002631
oar-miR-409-3p	ENSOARG00000001933	CCDC42		3_20593-3p(hsa-miR-4762-5p)	ENSOARG00000004117	OXSM
oar-miR-409-3p	ENSOARG00000008609	AP3M1		3_20593-3p(hsa-miR-4762-5p)	ENSOARG00000004610	SLC1A6
oar-miR-409-3p	ENSOARG00000011858	METTL11B		3_20593-3p(hsa-miR-4762-5p)	ENSOARG00000020815	CHRNG
oar-miR-409-3p	ENSOARG00000006362	GCG		3_20593-3p(hsa-miR-4762-5p)	ENSOARG00000019216	EMC9
oar-miR-409-3p	ENSOARG00000001592			X_28969-5p(bmo-miR-3393)	ENSOARG00000017163
oar-miR-409-3p	ENSOARG00000018200	TECTA		X_28969-5p(bmo-miR-3393)	ENSOARG00000001095	INTS3
oar-miR-409-3p	ENSOARG00000018827	ILKAP		X_28969-5p(bmo-miR-3393)	ENSOARG00000008206	CENPN
oar-miR-409-3p	ENSOARG00000020213	ATP1A1		X_28969-5p(bmo-miR-3393)	ENSOARG00000020815	CHRNG
oar-miR-409-3p	ENSOARG00000007683	CXCL16		X_28969-5p(bmo-miR-3393)	ENSOARG00000010103	ENTPD4
oar-miR-409-3p	ENSOARG00000013768	COPRS		X_28969-5p(bmo-miR-3393)	ENSOARG00000008704	ASAH1
oar-miR-409-3p	ENSOARG00000018783	RPP40		X_28969-5p(bmo-miR-3393)	ENSOARG00000014642
oar-miR-409-3p	ENSOARG00000018783	RPP40		X_28969-5p(bmo-miR-3393)	ENSOARG00000009925
oar-miR-409-3p	ENSOARG00000016059	ABI1		X_28969-5p(bmo-miR-3393)	ENSOARG00000001532	TMEM165
oar-miR-409-3p	ENSOARG00000001033	FCHSD1		X_28969-5p(bmo-miR-3393)	ENSOARG00000019216	EMC9
oar-miR-409-3p	ENSOARG00000015226			X_28969-5p(bmo-miR-3393)	ENSOARG00000013342	BCL2L12
oar-miR-409-3p	ENSOARG00000002679	PPP1R9A		X_28969-5p(bmo-miR-3393)	ENSOARG00000007801	C1orf234
oar-miR-409-3p	ENSOARG00000001669			X_28969-5p(bmo-miR-3393)	ENSOARG00000002631
oar-miR-409-3p	ENSOARG00000019970	LRRK2		X_28969-5p(bmo-miR-3393)	ENSOARG00000016384	CDK14
oar-miR-409-3p	ENSOARG00000006773	ZNF689		X_28969-5p(bmo-miR-3393)	ENSOARG00000013929	ABCG4
oar-miR-409-3p	ENSOARG00000011291			X_28969-5p(bmo-miR-3393)	ENSOARG00000005601	RNF167
oar-miR-409-3p	ENSOARG00000004550	CCDC105		X_28969-5p(bmo-miR-3393)	ENSOARG00000019323	NUP50
oar-miR-409-3p	ENSOARG00000020101	EIF2AK4		X_28969-5p(bmo-miR-3393)	ENSOARG00000000042	CYP2E1
oar-miR-409-3p	ENSOARG00000007124	IKBKAP		X_28969-5p(bmo-miR-3393)	ENSOARG00000010217	FHAD1
oar-miR-409-3p	ENSOARG00000005736	GLG1		X_28969-5p(bmo-miR-3393)	ENSOARG00000009922	C12orf4
oar-miR-3955-5p	ENSOARG00000002126			X_28969-5p(bmo-miR-3393)	ENSOARG00000009340	TMEM86A
oar-miR-3955-5p	ENSOARG00000003238	GNPAT		X_28969-5p(bmo-miR-3393)	ENSOARG00000019079	TRAF6
oar-miR-3955-5p	ENSOARG00000005454			X_28969-5p(bmo-miR-3393)	ENSOARG00000006509	IGF2BP1
oar-miR-3955-5p	ENSOARG00000020082	SYCP1		X_28969-5p(bmo-miR-3393)	ENSOARG00000015190
oar-miR-3955-5p	ENSOARG00000015572			X_28969-5p(bmo-miR-3393)	ENSOARG00000008620	LTF
oar-miR-3955-5p	ENSOARG00000015000			X_28969-5p(bmo-miR-3393)	ENSOARG00000006301	CD4
oar-miR-3955-5p	ENSOARG00000004117	OXSM		X_28969-5p(bmo-miR-3393)	ENSOARG00000000491	SRRM2
oar-miR-3955-5p	ENSOARG00000012531	HYOU1		X_28969-5p(bmo-miR-3393)	ENSOARG00000008367	DYNLL2
oar-miR-3955-5p	ENSOARG00000009676	CHRNA2		X_28969-5p(bmo-miR-3393)	ENSOARG00000015508	PRSS58
oar-miR-3955-5p	ENSOARG00000008738	SCRN1		X_28969-5p(bmo-miR-3393)	ENSOARG00000000927	ATF6B
oar-miR-3955-5p	ENSOARG00000013291	IFI30		X_28969-5p(bmo-miR-3393)	ENSOARG00000018264	C2orf54
oar-miR-3955-5p	ENSOARG00000014525	AR		X_28969-5p(bmo-miR-3393)	ENSOARG00000002234	SLC2A3
oar-miR-3955-5p	ENSOARG00000011551	MUM1		X_28969-5p(bmo-miR-3393)	ENSOARG00000016110	BRIP1
oar-miR-3955-5p	ENSOARG00000011551	MUM1		X_28969-5p(bmo-miR-3393)	ENSOARG00000003878	DYM
oar-miR-3955-5p	ENSOARG00000020861	CTSS		12_5173-3p(hsa-miR-4802-3p)	ENSOARG00000007406	ATXN7L3
oar-miR-3955-5p	ENSOARG00000010217	FHAD1		12_5173-3p(hsa-miR-4802-3p)	ENSOARG00000020861	CTSS
oar-miR-3955-5p	ENSOARG00000007549	LPAR2		12_5173-3p(hsa-miR-4802-3p)	ENSOARG00000005420	ZNF420
oar-miR-3955-5p	ENSOARG00000012887			12_5173-3p(hsa-miR-4802-3p)	ENSOARG00000007851	PRKAA2
oar-miR-3955-5p	ENSOARG00000018635	DZANK1		12_5173-3p(hsa-miR-4802-3p)	ENSOARG00000007851	PRKAA2
oar-miR-3955-5p	ENSOARG00000005736	GLG1		12_5173-3p(hsa-miR-4802-3p)	ENSOARG00000012658	PBX3
oar-miR-3955-5p	ENSOARG00000008580	CNGA2		12_5173-3p(hsa-miR-4802-3p)	ENSOARG00000012658	PBX3
oar-miR-3955-5p	ENSOARG00000020835	IL1F10		12_5173-3p(hsa-miR-4802-3p)	ENSOARG00000003274	NIPAL2
oar-miR-3955-5p	ENSOARG00000003734	SLC50A1		12_5173-3p(hsa-miR-4802-3p)	ENSOARG00000012373	ADAM19
oar-miR-3955-5p	ENSOARG00000016570	IL13RA1		12_5173-3p(hsa-miR-4802-3p)	ENSOARG00000017474	JUP
oar-miR-3955-5p	ENSOARG00000003305			12_5173-3p(hsa-miR-4802-3p)	ENSOARG00000004511	EIF2A
oar-miR-3955-5p	ENSOARG00000003162			12_5173-3p(hsa-miR-4802-3p)	ENSOARG00000003988
oar-miR-3955-5p	ENSOARG00000002022			12_5173-3p(hsa-miR-4802-3p)	ENSOARG00000020094
oar-miR-3955-5p	ENSOARG00000000935			12_5173-3p(hsa-miR-4802-3p)	ENSOARG00000004610	SLC1A6
oar-miR-3955-5p	ENSOARG00000018737	ALCAM		12_5173-3p(hsa-miR-4802-3p)	ENSOARG00000007801	C1orf234
oar-miR-3955-5p	ENSOARG00000004577	INPPL1		12_5173-3p(hsa-miR-4802-3p)	ENSOARG00000018091	LPCAT2
oar-miR-3955-5p	ENSOARG00000000646	ESX1		12_5173-3p(hsa-miR-4802-3p)	ENSOARG00000020815	CHRNG
oar-miR-3955-5p	ENSOARG00000018450	ATG4A		12_5173-3p(hsa-miR-4802-3p)	ENSOARG00000003878	DYM
oar-miR-3955-5p	ENSOARG00000010762			12_5173-3p(hsa-miR-4802-3p)	ENSOARG00000018264	C2orf54
oar-miR-3955-5p	ENSOARG00000011796	GPS2		12_5173-3p(hsa-miR-4802-3p)	ENSOARG00000003591	NFAT5
oar-miR-3955-5p	ENSOARG00000021124	PCNXL4		12_5173-3p(hsa-miR-4802-3p)	ENSOARG00000015572
oar-miR-3955-5p	ENSOARG00000018718	FARS2		12_5173-3p(hsa-miR-4802-3p)	ENSOARG00000019323	NUP50
oar-miR-3955-5p	ENSOARG00000019216	EMC9		12_5173-3p(hsa-miR-4802-3p)	ENSOARG00000009925
oar-miR-3955-5p	ENSOARG00000004155	PMPCA		3_19769-3p(cel-miR-2217a-5p)	ENSOARG00000014094	ADRM1
oar-miR-3955-5p	ENSOARG00000008942			3_19769-3p(cel-miR-2217a-5p)	ENSOARG00000000345	GRAMD1B
oar-miR-3955-5p	ENSOARG00000008554	SLC25A33		3_19769-3p(cel-miR-2217a-5p)	ENSOARG00000015572
oar-miR-3955-5p	ENSOARG00000009277			3_19769-3p(cel-miR-2217a-5p)	ENSOARG00000010217	FHAD1
oar-miR-3955-5p	ENSOARG00000019649	BCS1L		3_19769-3p(cel-miR-2217a-5p)	ENSOARG00000019216	EMC9
oar-miR-3955-5p	ENSOARG00000020884	FNDC5		3_19769-3p(cel-miR-2217a-5p)	ENSOARG00000014642
oar-miR-3955-5p	ENSOARG00000002402			3_19769-3p(cel-miR-2217a-5p)	ENSOARG00000014209	DAPP1
oar-miR-3955-5p	ENSOARG00000017022	PDE8B		3_19769-3p(cel-miR-2217a-5p)	ENSOARG00000004117	OXSM
oar-miR-3955-5p	ENSOARG00000014769	OCRL		3_19769-3p(cel-miR-2217a-5p)	ENSOARG00000013929	ABCG4
oar-miR-3955-5p	ENSOARG00000009373			3_19769-3p(cel-miR-2217a-5p)	ENSOARG00000018091	LPCAT2
oar-miR-3955-5p	ENSOARG00000007420	YIPF3		3_19769-3p(cel-miR-2217a-5p)	ENSOARG00000005870	PIK3R1
oar-miR-3955-5p	ENSOARG00000004110	LACTB2		3_19769-3p(cel-miR-2217a-5p)	ENSOARG00000006504	IDH3G
oar-miR-3955-5p	ENSOARG00000021117	DAAM1		3_19769-3p(cel-miR-2217a-5p)	ENSOARG00000009902	LAMP5
oar-miR-3955-5p	ENSOARG00000005869	BEND6		3_19769-3p(cel-miR-2217a-5p)	ENSOARG00000019949	CPT1B
oar-miR-26b	ENSOARG00000009340	TMEM86A		3_19769-3p(cel-miR-2217a-5p)	ENSOARG00000005824	BAG2
oar-miR-26b	ENSOARG00000014269			3_19769-3p(cel-miR-2217a-5p)	ENSOARG00000001994	GPR83
oar-miR-26b	ENSOARG00000018662			3_19769-3p(cel-miR-2217a-5p)	ENSOARG00000016970	TPP1
oar-miR-26b	ENSOARG00000008540	ACOX1		3_19769-3p(cel-miR-2217a-5p)	ENSOARG00000016418
oar-miR-26b	ENSOARG00000011948	TPRKB		3_19769-3p(cel-miR-2217a-5p)	ENSOARG00000011319	ATP6V1B1
oar-miR-26b	ENSOARG00000009374	FBXL5		3_19769-3p(cel-miR-2217a-5p)	ENSOARG00000000873	PRKCG
oar-miR-26b	ENSOARG00000009374	FBXL5		3_19769-3p(cel-miR-2217a-5p)	ENSOARG00000014289	MLLT3
oar-miR-26b	ENSOARG00000005205			3_19769-3p(cel-miR-2217a-5p)	ENSOARG00000013342	BCL2L12
oar-miR-26b	ENSOARG00000019835	GSK3B		3_19769-3p(cel-miR-2217a-5p)	ENSOARG00000001095	INTS3
oar-miR-26b	ENSOARG00000019835	GSK3B		3_19769-3p(cel-miR-2217a-5p)	ENSOARG00000005237	SEC61A1
oar-miR-26b	ENSOARG00000011318	PPP1CA		3_19769-3p(cel-miR-2217a-5p)	ENSOARG00000002690	C16orf70
oar-miR-26b	ENSOARG00000001446	HECTD3		3_19769-3p(cel-miR-2217a-5p)	ENSOARG00000021018	FBN1
oar-miR-26b	ENSOARG00000001404			1_2213-3p	ENSOARG00000020815	CHRNG
oar-miR-26b	ENSOARG00000015129			1_2213-3p	ENSOARG00000009488
oar-miR-26b	ENSOARG00000020410	ZMYND12		1_2213-3p	ENSOARG00000019406	LRP10
oar-miR-26b	ENSOARG00000016957	N4BP1		1_2213-3p	ENSOARG00000005352
oar-miR-26b	ENSOARG00000011551	MUM1		1_2213-3p	ENSOARG00000004372	PIK3C2A
oar-miR-26b	ENSOARG00000016394	KDM3B		1_2213-3p	ENSOARG00000000986	BRF2
oar-miR-26b	ENSOARG00000013990	SPATA19		1_2213-3p	ENSOARG00000017957	GPD1
oar-miR-26b	ENSOARG00000001010	EXOC6		1_2213-3p	ENSOARG00000013373	JMJD8
oar-miR-26b	ENSOARG00000017474	JUP		1_2213-3p	ENSOARG00000007144	TCOF1
oar-miR-26b	ENSOARG00000017810	2018-09-02		1_2213-3p	ENSOARG00000007144	TCOF1
oar-miR-26b	ENSOARG00000005491	HK1		1_2213-3p	ENSOARG00000008620	LTF
oar-miR-26b	ENSOARG00000000287	KPRP		1_2213-3p	ENSOARG00000012764	POP5
oar-miR-26b	ENSOARG00000009699	PTK2B		1_2213-3p	ENSOARG00000013188	IFNAR1E
oar-miR-26b	ENSOARG00000017601	CCNI		1_2213-3p	ENSOARG00000018325	GRHL2
				1_2213-3p	ENSOARG00000003878	DYM
				1_2213-3p	ENSOARG00000007801	C1orf234
				1_2213-3p	ENSOARG00000001532	TMEM165
				1_2213-3p	ENSOARG00000008704	ASAH1
				12_5448-5p	ENSOARG00000005601	RNF167
				12_5448-5p	ENSOARG00000008212	ITGA2
				12_5448-5p	ENSOARG00000008212	ITGA2
				12_5448-5p	ENSOARG00000021169	PIGH
				12_5448-5p	ENSOARG00000011579	MTHFSD
				12_5448-5p	ENSOARG00000011579	MTHFSD
				12_5448-5p	ENSOARG00000001131	GIMAP8
				12_5448-5p	ENSOARG00000010045	AKR1D1
				12_5448-5p	ENSOARG00000009187	CEACAM19
				12_5448-5p	ENSOARG00000000681	SCN3B
				12_5448-5p	ENSOARG00000009024	IDNK
				12_5448-5p	ENSOARG00000017787	FAM186A
				12_5448-5p	ENSOARG00000017050	SLC27A6
				12_5448-5p	ENSOARG00000018264	C2orf54
				12_5448-5p	ENSOARG00000016110	BRIP1
				12_5448-5p	ENSOARG00000006907	CDH2
				12_5448-5p	ENSOARG00000020674	FXR1
				12_5448-5p	ENSOARG00000010217	FHAD1
				12_5448-5p	ENSOARG00000019323	NUP50
				12_5448-5p	ENSOARG00000000142	HSPA8
				12_5448-5p	ENSOARG00000003421	LAP3
				12_5448-5p	ENSOARG00000001532	TMEM165
				3_19878-3p	ENSOARG00000002559
				3_19878-3p	ENSOARG00000013342	BCL2L12
				3_19878-3p	ENSOARG00000006587	PHF14
				3_19878-3p	ENSOARG00000006080	SDF4
				3_19878-3p	ENSOARG00000010217	FHAD1
				3_19878-3p	ENSOARG00000019775	CCDC108
				3_19878-3p	ENSOARG00000016384	CDK14
				3_19878-3p	ENSOARG00000002143
				3_19878-3p	ENSOARG00000017779	MYL2
				3_19878-3p	ENSOARG00000005890	MTMR3
				3_19878-3p	ENSOARG00000015596	PRPF19
				3_19878-3p	ENSOARG00000002959	FSCN1
				3_19878-3p	ENSOARG00000004110	LACTB2
				3_19878-3p	ENSOARG00000014321	TOP2A
				3_19878-3p	ENSOARG00000014904	PAPD7
				3_19878-3p	ENSOARG00000017782	MAFG
				3_19878-3p	ENSOARG00000012494	LNX2
				3_19878-3p	ENSOARG00000005237	SEC61A1
				3_19878-3p	ENSOARG00000012223	SNRPB2
				3_19878-3p	ENSOARG00000006907	CDH2
				3_19878-3p	ENSOARG00000013738	ADCK5
				3_19878-3p	ENSOARG00000016378	FEM1C
				3_20538-5p(mdo-miR-375)	ENSOARG00000002559
				3_20538-5p(mdo-miR-375)	ENSOARG00000015572
				3_20538-5p(mdo-miR-375)	ENSOARG00000020674	FXR1
				3_20538-5p(mdo-miR-375)	ENSOARG00000020224	COL9A2
				3_20538-5p(mdo-miR-375)	ENSOARG00000017409
				3_20538-5p(mdo-miR-375)	ENSOARG00000017495	ALG14
				3_20538-5p(mdo-miR-375)	ENSOARG00000018436	ZNF133
				3_20538-5p(mdo-miR-375)	ENSOARG00000002998	DDX52
				3_20538-5p(mdo-miR-375)	ENSOARG00000018593	HADHA
				3_20538-5p(mdo-miR-375)	ENSOARG00000019777	PARP2
				3_20538-5p(mdo-miR-375)	ENSOARG00000012814	ARHGAP36
				3_20538-5p(mdo-miR-375)	ENSOARG00000012814	ARHGAP36
				3_20538-5p(mdo-miR-375)	ENSOARG00000020687	USP13
				3_20538-5p(mdo-miR-375)	ENSOARG00000000405	PPP1R16B
				3_20538-5p(mdo-miR-375)	ENSOARG00000000405	PPP1R16B
				3_20538-5p(mdo-miR-375)	ENSOARG00000003421	LAP3
				3_20538-5p(mdo-miR-375)	ENSOARG00000019323	NUP50
				3_20538-5p(mdo-miR-375)	ENSOARG00000019216	EMC9
				3_20538-5p(mdo-miR-375)	ENSOARG00000000142	HSPA8
				3_20538-5p(mdo-miR-375)	ENSOARG00000010217	FHAD1
				3_20538-5p(mdo-miR-375)	ENSOARG00000011723	AADACL3
				3_20538-5p(mdo-miR-375)	ENSOARG00000005601	RNF167
				3_20538-5p(mdo-miR-375)	ENSOARG00000016288
				15_9162-3p(hsa-miR-4450)	ENSOARG00000005601	RNF167
				15_9162-3p(hsa-miR-4450)	ENSOARG00000000345	GRAMD1B
				15_9162-3p(hsa-miR-4450)	ENSOARG00000009925
				15_9162-3p(hsa-miR-4450)	ENSOARG00000020815	CHRNG
				15_9162-3p(hsa-miR-4450)	ENSOARG00000016384	CDK14
				15_9162-3p(hsa-miR-4450)	ENSOARG00000014641	RNF17
				15_9162-3p(hsa-miR-4450)	ENSOARG00000004117	OXSM
				15_9162-3p(hsa-miR-4450)	ENSOARG00000019216	EMC9
				15_9162-3p(hsa-miR-4450)	ENSOARG00000017163
				15_9162-3p(hsa-miR-4450)	ENSOARG00000000142	HSPA8
				15_9162-3p(hsa-miR-4450)	ENSOARG00000008214	PES1
				15_9162-3p(hsa-miR-4450)	ENSOARG00000006806	SERPINB11
				15_9162-3p(hsa-miR-4450)	ENSOARG00000011446
				15_9162-3p(hsa-miR-4450)	ENSOARG00000018189	FAIM2
				15_9162-3p(hsa-miR-4450)	ENSOARG00000005121	AFAP1L1
				15_9162-3p(hsa-miR-4450)	ENSOARG00000011204	GRIPAP1
				15_9162-3p(hsa-miR-4450)	ENSOARG00000012463	GYS1
				15_9162-3p(hsa-miR-4450)	ENSOARG00000005475	KLC4
				15_9162-3p(hsa-miR-4450)	ENSOARG00000020860	ALDH1A2
				15_9162-3p(hsa-miR-4450)	ENSOARG00000014209	DAPP1
				15_9162-3p(hsa-miR-4450)	ENSOARG00000001095	INTS3
				15_9162-3p(hsa-miR-4450)	ENSOARG00000019775	CCDC108
				15_9162-3p(hsa-miR-4450)	ENSOARG00000002690	C16orf70
				16_9548-3p(bmo-miR-3325)	ENSOARG00000008206	CENPN
				16_9548-3p(bmo-miR-3325)	ENSOARG00000003421	LAP3
				16_9548-3p(bmo-miR-3325)	ENSOARG00000008704	ASAH1
				16_9548-3p(bmo-miR-3325)	ENSOARG00000016288
				16_9548-3p(bmo-miR-3325)	ENSOARG00000019818	MAGI3
				16_9548-3p(bmo-miR-3325)	ENSOARG00000002559
				16_9548-3p(bmo-miR-3325)	ENSOARG00000006587	PHF14
				16_9548-3p(bmo-miR-3325)	ENSOARG00000003502	CHRNB3
				16_9548-3p(bmo-miR-3325)	ENSOARG00000002429	SDF2
				16_9548-3p(bmo-miR-3325)	ENSOARG00000017233	GNAT3
				16_9548-3p(bmo-miR-3325)	ENSOARG00000012500	ZNFX1
				16_9548-3p(bmo-miR-3325)	ENSOARG00000010754
				16_9548-3p(bmo-miR-3325)	ENSOARG00000006024	GCA
				16_9548-3p(bmo-miR-3325)	ENSOARG00000008080
				16_9548-3p(bmo-miR-3325)	ENSOARG00000002410	IFRD1
				16_9548-3p(bmo-miR-3325)	ENSOARG00000016020
				16_9548-3p(bmo-miR-3325)	ENSOARG00000009257	CDC73
				16_9548-3p(bmo-miR-3325)	ENSOARG00000013930	IL-17
				16_9548-3p(bmo-miR-3325)	ENSOARG00000006907	CDH2
				16_9548-3p(bmo-miR-3325)	ENSOARG00000009925
				16_9548-3p(bmo-miR-3325)	ENSOARG00000020674	FXR1
				16_9548-3p(bmo-miR-3325)	ENSOARG00000010217	FHAD1
				16_9548-3p(bmo-miR-3325)	ENSOARG00000016384	CDK14
				16_9548-3p(bmo-miR-3325)	ENSOARG00000017163
				2_14064-5p	ENSOARG00000010217	FHAD1
				2_14064-5p	ENSOARG00000020815	CHRNG
				2_14064-5p	ENSOARG00000017034	STK17A
				2_14064-5p	ENSOARG00000001849	CDH5
				2_14064-5p	ENSOARG00000001849	CDH5
				2_14064-5p	ENSOARG00000014066	IL17F
				2_14064-5p	ENSOARG00000014066	IL17F
				2_14064-5p	ENSOARG00000018724	CUL1
				2_14064-5p	ENSOARG00000010068
				2_14064-5p	ENSOARG00000017521	HBEGF
				2_14064-5p	ENSOARG00000010102	MEN1
				2_14064-5p	ENSOARG00000019257	C3orf52
				2_14064-5p	ENSOARG00000007814	SYK
				2_14064-5p	ENSOARG00000020082	SYCP1
				2_14064-5p	ENSOARG00000006907	CDH2
				2_14064-5p	ENSOARG00000010103	ENTPD4
				2_14064-5p	ENSOARG00000009925
				2_14064-5p	ENSOARG00000005601	RNF167
				2_14064-5p	ENSOARG00000018325	GRHL2
				2_14064-5p	ENSOARG00000013188	IFNAR1E
				2_13338-3p(ipu-miR-7565)	ENSOARG00000000345	GRAMD1B
				2_13338-3p(ipu-miR-7565)	ENSOARG00000005237	SEC61A1
				2_13338-3p(ipu-miR-7565)	ENSOARG00000002690	C16orf70
				2_13338-3p(ipu-miR-7565)	ENSOARG00000014674	SCD
				2_13338-3p(ipu-miR-7565)	ENSOARG00000014094	ADRM1
				2_13338-3p(ipu-miR-7565)	ENSOARG00000019216	EMC9
				2_13338-3p(ipu-miR-7565)	ENSOARG00000007766	MYO1A
				2_13338-3p(ipu-miR-7565)	ENSOARG00000007766	MYO1A
				2_13338-3p(ipu-miR-7565)	ENSOARG00000011773
				2_13338-3p(ipu-miR-7565)	ENSOARG00000007697	APCS
				2_13338-3p(ipu-miR-7565)	ENSOARG00000005540	MPHOSPH9
				2_13338-3p(ipu-miR-7565)	ENSOARG00000007676	CADM3
				2_13338-3p(ipu-miR-7565)	ENSOARG00000006730	PI15
				2_13338-3p(ipu-miR-7565)	ENSOARG00000001774
				2_13338-3p(ipu-miR-7565)	ENSOARG00000020164	HSPBAP1
				2_13338-3p(ipu-miR-7565)	ENSOARG00000020164	HSPBAP1
				2_13338-3p(ipu-miR-7565)	ENSOARG00000019079	TRAF6
				2_13338-3p(ipu-miR-7565)	ENSOARG00000005028	PTDSS1
				2_13338-3p(ipu-miR-7565)	ENSOARG00000003421	LAP3
				2_13338-3p(ipu-miR-7565)	ENSOARG00000011723	AADACL3
				2_13338-3p(ipu-miR-7565)	ENSOARG00000005601	RNF167
				2_13338-3p(ipu-miR-7565)	ENSOARG00000004610	SLC1A6
				2_13338-3p(ipu-miR-7565)	ENSOARG00000005884	SAR1A
				2_13338-3p(ipu-miR-7565)	ENSOARG00000015572
				2_13338-3p(ipu-miR-7565)	ENSOARG00000004117	OXSM
				2_13338-3p(ipu-miR-7565)	ENSOARG00000016288
				3_20325-3p(ppc-miR-8218b-3p)	ENSOARG00000014094	ADRM1
				3_20325-3p(ppc-miR-8218b-3p)	ENSOARG00000002690	C16orf70
				3_20325-3p(ppc-miR-8218b-3p)	ENSOARG00000003421	LAP3
				3_20325-3p(ppc-miR-8218b-3p)	ENSOARG00000010217	FHAD1
				3_20325-3p(ppc-miR-8218b-3p)	ENSOARG00000016288
				3_20325-3p(ppc-miR-8218b-3p)	ENSOARG00000007406	ATXN7L3
				3_20325-3p(ppc-miR-8218b-3p)	ENSOARG00000005237	SEC61A1
				3_20325-3p(ppc-miR-8218b-3p)	ENSOARG00000001940
				3_20325-3p(ppc-miR-8218b-3p)	ENSOARG00000017610	GABRR3
				3_20325-3p(ppc-miR-8218b-3p)	ENSOARG00000020852
				3_20325-3p(ppc-miR-8218b-3p)	ENSOARG00000007683	CXCL16
				3_20325-3p(ppc-miR-8218b-3p)	ENSOARG00000006971	SERPINB10
				3_20325-3p(ppc-miR-8218b-3p)	ENSOARG00000006971	SERPINB10
				3_20325-3p(ppc-miR-8218b-3p)	ENSOARG00000005469	USP7
				3_20325-3p(ppc-miR-8218b-3p)	ENSOARG00000003433	PSMC1
				3_20325-3p(ppc-miR-8218b-3p)	ENSOARG00000016070	TRIP13
				3_20325-3p(ppc-miR-8218b-3p)	ENSOARG00000007420	YIPF3
				3_20325-3p(ppc-miR-8218b-3p)	ENSOARG00000005952	DTX3
				3_20325-3p(ppc-miR-8218b-3p)	ENSOARG00000015402	GALNT7
				3_20325-3p(ppc-miR-8218b-3p)	ENSOARG00000002631
				3_20325-3p(ppc-miR-8218b-3p)	ENSOARG00000014642
				3_20325-3p(ppc-miR-8218b-3p)	ENSOARG00000003502	CHRNB3
				3_20325-3p(ppc-miR-8218b-3p)	ENSOARG00000018264	C2orf54
				5_23275-3p(efu-miR-9272)	ENSOARG00000006080	SDF4
				5_23275-3p(efu-miR-9272)	ENSOARG00000010217	FHAD1
				5_23275-3p(efu-miR-9272)	ENSOARG00000002690	C16orf70
				5_23275-3p(efu-miR-9272)	ENSOARG00000013929	ABCG4
				5_23275-3p(efu-miR-9272)	ENSOARG00000017163
				5_23275-3p(efu-miR-9272)	ENSOARG00000005237	SEC61A1
				5_23275-3p(efu-miR-9272)	ENSOARG00000008206	CENPN
				5_23275-3p(efu-miR-9272)	ENSOARG00000007406	ATXN7L3
				5_23275-3p(efu-miR-9272)	ENSOARG00000013738	ADCK5
				5_23275-3p(efu-miR-9272)	ENSOARG00000019216	EMC9
				5_23275-3p(efu-miR-9272)	ENSOARG00000014094	ADRM1
				5_23275-3p(efu-miR-9272)	ENSOARG00000000345	GRAMD1B
				5_23275-3p(efu-miR-9272)	ENSOARG00000020674	FXR1
				5_23275-3p(efu-miR-9272)	ENSOARG00000013342	BCL2L12
				5_23275-3p(efu-miR-9272)	ENSOARG00000004117	OXSM
				5_23275-3p(efu-miR-9272)	ENSOARG00000014642
				5_23275-3p(efu-miR-9272)	ENSOARG00000019044	TBC1D21
				5_23275-3p(efu-miR-9272)	ENSOARG00000013465	CAPN1
				5_23275-3p(efu-miR-9272)	ENSOARG00000014874	SCARA5
				5_23275-3p(efu-miR-9272)	ENSOARG00000020141
				5_23275-3p(efu-miR-9272)	ENSOARG00000016112	NRBP2
				5_23275-3p(efu-miR-9272)	ENSOARG00000018464	ELAVL3
				5_23275-3p(efu-miR-9272)	ENSOARG00000008724	DUPD1
				5_23275-3p(efu-miR-9272)	ENSOARG00000010711	TSPAN9
				5_23275-3p(efu-miR-9272)	ENSOARG00000007660	KIAA0408
				5_23275-3p(efu-miR-9272)	ENSOARG00000011783
				5_23275-3p(efu-miR-9272)	ENSOARG00000005601	RNF167
				5_23275-3p(efu-miR-9272)	ENSOARG00000008704	ASAH1
				24_17900-3p	ENSOARG00000016384	CDK14
				24_17900-3p	ENSOARG00000019775	CCDC108
				24_17900-3p	ENSOARG00000011723	AADACL3
				24_17900-3p	ENSOARG00000017163
				24_17900-3p	ENSOARG00000007406	ATXN7L3
				24_17900-3p	ENSOARG00000006080	SDF4
				24_17900-3p	ENSOARG00000011752	LRRC43
				24_17900-3p	ENSOARG00000006373	CLEC16A
				24_17900-3p	ENSOARG00000014666
				24_17900-3p	ENSOARG00000007462	DCAF15
				24_17900-3p	ENSOARG00000013305	CAMK1G
				24_17900-3p	ENSOARG00000004499	DLX5
				24_17900-3p	ENSOARG00000010476	PSMD11
				24_17900-3p	ENSOARG00000001328	CYP26C1
				24_17900-3p	ENSOARG00000014636	CMPK2
				24_17900-3p	ENSOARG00000007393	NDST1
				24_17900-3p	ENSOARG00000019216	EMC9
				24_17900-3p	ENSOARG00000014642
				24_17900-3p	ENSOARG00000015572
				24_17900-3p	ENSOARG00000012223	SNRPB2
				24_17900-3p	ENSOARG00000016288
				24_17900-3p	ENSOARG00000012118
				23_17203-5p(cel-miR-48-3p)	ENSOARG00000004117	OXSM
				23_17203-5p(cel-miR-48-3p)	ENSOARG00000005601	RNF167
				23_17203-5p(cel-miR-48-3p)	ENSOARG00000006080	SDF4
				23_17203-5p(cel-miR-48-3p)	ENSOARG00000014094	ADRM1
				23_17203-5p(cel-miR-48-3p)	ENSOARG00000003084	RTN3
				23_17203-5p(cel-miR-48-3p)	ENSOARG00000004501	PCSK7
				23_17203-5p(cel-miR-48-3p)	ENSOARG00000009133	IL11RA
				23_17203-5p(cel-miR-48-3p)	ENSOARG00000019668	THRAP3
				23_17203-5p(cel-miR-48-3p)	ENSOARG00000003619
				23_17203-5p(cel-miR-48-3p)	ENSOARG00000003290	RNF121
				23_17203-5p(cel-miR-48-3p)	ENSOARG00000017575
				23_17203-5p(cel-miR-48-3p)	ENSOARG00000011137
				23_17203-5p(cel-miR-48-3p)	ENSOARG00000015819	LETM1
				23_17203-5p(cel-miR-48-3p)	ENSOARG00000007422	FAM58A
				23_17203-5p(cel-miR-48-3p)	ENSOARG00000016384	CDK14
				23_17203-5p(cel-miR-48-3p)	ENSOARG00000016288
				23_17203-5p(cel-miR-48-3p)	ENSOARG00000013342	BCL2L12
				23_17203-5p(cel-miR-48-3p)	ENSOARG00000006907	CDH2
				23_17203-5p(cel-miR-48-3p)	ENSOARG00000018325	GRHL2
				23_17203-5p(cel-miR-48-3p)	ENSOARG00000002690	C16orf70
				23_17203-5p(cel-miR-48-3p)	ENSOARG00000013738	ADCK5
				23_17203-5p(cel-miR-48-3p)	ENSOARG00000017163
				23_17203-5p(cel-miR-48-3p)	ENSOARG00000020674	FXR1
				4_22815-3p	ENSOARG00000011088
				4_22815-3p	ENSOARG00000001010	EXOC6
				4_22815-3p	ENSOARG00000001010	EXOC6
				4_22815-3p	ENSOARG00000014856
				4_22815-3p	ENSOARG00000013086	MCM3AP
				4_22815-3p	ENSOARG00000015834	IFT140
				4_22815-3p	ENSOARG00000005466	TRIM63
				4_22815-3p	ENSOARG00000013440	IFI44
				4_22815-3p	ENSOARG00000008540	ACOX1
				4_22815-3p	ENSOARG00000008540	ACOX1
				4_22815-3p	ENSOARG00000020013	AMPD1
				4_22815-3p	ENSOARG00000000681	SCN3B
				4_22815-3p	ENSOARG00000006907	CDH2
				4_22815-3p	ENSOARG00000010217	FHAD1
				4_22815-3p	ENSOARG00000020674	FXR1
				4_22815-3p	ENSOARG00000000142	HSPA8
				4_22815-3p	ENSOARG00000020815	CHRNG
				4_22815-3p	ENSOARG00000017980	VWA9
				4_22815-3p	ENSOARG00000002631
				4_22815-3p	ENSOARG00000013188	IFNAR1E
				4_22815-3p	ENSOARG00000016110	BRIP1
				3_20385-3p(mmu-miR-6411)	ENSOARG00000009925
				3_20385-3p(mmu-miR-6411)	ENSOARG00000010695
				3_20385-3p(mmu-miR-6411)	ENSOARG00000018338	RGL3
				3_20385-3p(mmu-miR-6411)	ENSOARG00000005384
				3_20385-3p(mmu-miR-6411)	ENSOARG00000012205	VPS33B
				3_20385-3p(mmu-miR-6411)	ENSOARG00000015380	DNMT1
				3_20385-3p(mmu-miR-6411)	ENSOARG00000020629	ITGA10
				3_20385-3p(mmu-miR-6411)	ENSOARG00000007900	LRRC63
				3_20385-3p(mmu-miR-6411)	ENSOARG00000007267
				3_20385-3p(mmu-miR-6411)	ENSOARG00000001102	KIF2C
				3_20385-3p(mmu-miR-6411)	ENSOARG00000007801	C1orf234
				3_20385-3p(mmu-miR-6411)	ENSOARG00000006907	CDH2
				3_20385-3p(mmu-miR-6411)	ENSOARG00000020674	FXR1
				3_20385-3p(mmu-miR-6411)	ENSOARG00000020815	CHRNG
				3_20385-3p(mmu-miR-6411)	ENSOARG00000018264	C2orf54
				3_20385-3p(mmu-miR-6411)	ENSOARG00000019323	NUP50
[truncated: 10,802 more rows]
