# Supplementary material for: MicroRNA Expression Profile in Peripheral Blood Lymphocytes of Sheep Vaccinated with Nigeria 75/1 Peste Des Petits Ruminants Virus
Source: Viruses. 2019 Nov 5;11(11):1025. doi: 10.3390/v11111025 (PMC6893480; doi:10.3390/v11111025)
Supplement: Supplementary file 1 [file viruses-11-01025-s001.zip › File S4.xlsx]

## Sheet: P3C_VS_N3C
File S4. Target genes for differentially expressed known and novel miRNAs in mock and PPR vaccine virus inoculated ST cell samples
Known miRNA target gene				Novel miRNA target gene
#microRNA	Target Accession	Target name		#microRNA	Target Accession	Target name
oar-miR-150	ENSOARG00000000057			10_4290-5p(bma-miR-5860)	ENSOARG00000000560
oar-miR-150	ENSOARG00000000114			10_4290-5p(bma-miR-5860)	ENSOARG00000003306	DHRS7C
oar-miR-150	ENSOARG00000000135	PBX2		10_4290-5p(bma-miR-5860)	ENSOARG00000006743
oar-miR-150	ENSOARG00000000244			10_4290-5p(bma-miR-5860)	ENSOARG00000007138	CD302
oar-miR-150	ENSOARG00000000314			10_4290-5p(bma-miR-5860)	ENSOARG00000011927	EFCAB3
oar-miR-150	ENSOARG00000000456	CTTN		10_4290-5p(bma-miR-5860)	ENSOARG00000012236	RNF150
oar-miR-150	ENSOARG00000000456	CTTN		10_4290-5p(bma-miR-5860)	ENSOARG00000013322
oar-miR-150	ENSOARG00000000493	KDM4A		10_4290-5p(bma-miR-5860)	ENSOARG00000013391
oar-miR-150	ENSOARG00000000673			10_4290-5p(bma-miR-5860)	ENSOARG00000013394	KCTD20
oar-miR-150	ENSOARG00000000697	TNNT3		10_4290-5p(bma-miR-5860)	ENSOARG00000013846	NAPSA
oar-miR-150	ENSOARG00000000861			10_4290-5p(bma-miR-5860)	ENSOARG00000015971	IGSF6
oar-miR-150	ENSOARG00000000927	ATF6B		10_4377-5p(gga-miR-6569-5p)	ENSOARG00000000403	FAM217A
oar-miR-150	ENSOARG00000001033	FCHSD1		10_4377-5p(gga-miR-6569-5p)	ENSOARG00000000673
oar-miR-150	ENSOARG00000001080			10_4377-5p(gga-miR-6569-5p)	ENSOARG00000001761	SLURP1
oar-miR-150	ENSOARG00000001140			10_4377-5p(gga-miR-6569-5p)	ENSOARG00000002429	SDF2
oar-miR-150	ENSOARG00000001185	ARFGEF1		10_4377-5p(gga-miR-6569-5p)	ENSOARG00000004480	TTC39A
oar-miR-150	ENSOARG00000001288			10_4377-5p(gga-miR-6569-5p)	ENSOARG00000004658	C1S
oar-miR-150	ENSOARG00000001309	LY6H		10_4377-5p(gga-miR-6569-5p)	ENSOARG00000009902	LAMP5
oar-miR-150	ENSOARG00000001328	CYP26C1		10_4377-5p(gga-miR-6569-5p)	ENSOARG00000010761	TMPRSS3
oar-miR-150	ENSOARG00000001607	HSPBP1		10_4377-5p(gga-miR-6569-5p)	ENSOARG00000010761	TMPRSS3
oar-miR-150	ENSOARG00000001806	THEM6		10_4377-5p(gga-miR-6569-5p)	ENSOARG00000011149	AIM1
oar-miR-150	ENSOARG00000001807			10_4377-5p(gga-miR-6569-5p)	ENSOARG00000012740	ZFAND5
oar-miR-150	ENSOARG00000001815			10_4377-5p(gga-miR-6569-5p)	ENSOARG00000013106	PGM5
oar-miR-150	ENSOARG00000001849	CDH5		10_4377-5p(gga-miR-6569-5p)	ENSOARG00000015088
oar-miR-150	ENSOARG00000001849	CDH5		10_4377-5p(gga-miR-6569-5p)	ENSOARG00000015575	TMTC3
oar-miR-150	ENSOARG00000001921			10_4377-5p(gga-miR-6569-5p)	ENSOARG00000016992	KRT15
oar-miR-150	ENSOARG00000002126			10_4377-5p(gga-miR-6569-5p)	ENSOARG00000017253	ANKRD33
oar-miR-150	ENSOARG00000002195	RNMT		10_4377-5p(gga-miR-6569-5p)	ENSOARG00000019050	NCF4
oar-miR-150	ENSOARG00000002393	ZDHHC4		10_4377-5p(gga-miR-6569-5p)	ENSOARG00000019351	UPK3A
oar-miR-150	ENSOARG00000002410	IFRD1		10_4377-5p(gga-miR-6569-5p)	ENSOARG00000019649	BCS1L
oar-miR-150	ENSOARG00000002429	SDF2		10_4377-5p(gga-miR-6569-5p)	ENSOARG00000020094
oar-miR-150	ENSOARG00000002784	EXOC3L1		10_4377-5p(gga-miR-6569-5p)	ENSOARG00000020141
oar-miR-150	ENSOARG00000003308	ZNF667		10_4377-5p(gga-miR-6569-5p)	ENSOARG00000020485	RHBDD1
oar-miR-150	ENSOARG00000003437	PITX2		10_4378-5p(gga-miR-6569-5p)	ENSOARG00000000403	FAM217A
oar-miR-150	ENSOARG00000003437	PITX2		10_4378-5p(gga-miR-6569-5p)	ENSOARG00000000673
oar-miR-150	ENSOARG00000003547	MYBL2		10_4378-5p(gga-miR-6569-5p)	ENSOARG00000001761	SLURP1
oar-miR-150	ENSOARG00000003592	LRP2		10_4378-5p(gga-miR-6569-5p)	ENSOARG00000002429	SDF2
oar-miR-150	ENSOARG00000003592	LRP2		10_4378-5p(gga-miR-6569-5p)	ENSOARG00000004480	TTC39A
oar-miR-150	ENSOARG00000003647	EFNA1		10_4378-5p(gga-miR-6569-5p)	ENSOARG00000004658	C1S
oar-miR-150	ENSOARG00000003814	MATN2		10_4378-5p(gga-miR-6569-5p)	ENSOARG00000009902	LAMP5
oar-miR-150	ENSOARG00000003849	RCOR2		10_4378-5p(gga-miR-6569-5p)	ENSOARG00000010761	TMPRSS3
oar-miR-150	ENSOARG00000003881	SCAP		10_4378-5p(gga-miR-6569-5p)	ENSOARG00000010761	TMPRSS3
oar-miR-150	ENSOARG00000004007	LIPG		10_4378-5p(gga-miR-6569-5p)	ENSOARG00000011149	AIM1
oar-miR-150	ENSOARG00000004050			10_4378-5p(gga-miR-6569-5p)	ENSOARG00000012740	ZFAND5
oar-miR-150	ENSOARG00000004078	STRA6		10_4378-5p(gga-miR-6569-5p)	ENSOARG00000013106	PGM5
oar-miR-150	ENSOARG00000004362	KIF1C		10_4378-5p(gga-miR-6569-5p)	ENSOARG00000015088
oar-miR-150	ENSOARG00000004423			10_4378-5p(gga-miR-6569-5p)	ENSOARG00000015575	TMTC3
oar-miR-150	ENSOARG00000004436	DLX6		10_4378-5p(gga-miR-6569-5p)	ENSOARG00000016992	KRT15
oar-miR-150	ENSOARG00000004436	DLX6		10_4378-5p(gga-miR-6569-5p)	ENSOARG00000017253	ANKRD33
oar-miR-150	ENSOARG00000004499	DLX5		10_4378-5p(gga-miR-6569-5p)	ENSOARG00000019050	NCF4
oar-miR-150	ENSOARG00000004501	PCSK7		10_4378-5p(gga-miR-6569-5p)	ENSOARG00000019351	UPK3A
oar-miR-150	ENSOARG00000004548	FAM50A		10_4378-5p(gga-miR-6569-5p)	ENSOARG00000019649	BCS1L
oar-miR-150	ENSOARG00000004644	PM20D1		10_4378-5p(gga-miR-6569-5p)	ENSOARG00000020094
oar-miR-150	ENSOARG00000004750	LHX3		10_4378-5p(gga-miR-6569-5p)	ENSOARG00000020141
oar-miR-150	ENSOARG00000004764	IL34		10_4378-5p(gga-miR-6569-5p)	ENSOARG00000020485	RHBDD1
oar-miR-150	ENSOARG00000005016	STXBP4		10_4507-5p(ggo-miR-3605)	ENSOARG00000001534	PIEZO2
oar-miR-150	ENSOARG00000005040	DSEL		10_4507-5p(ggo-miR-3605)	ENSOARG00000001534	PIEZO2
oar-miR-150	ENSOARG00000005238	ENO2		10_4507-5p(ggo-miR-3605)	ENSOARG00000004679
oar-miR-150	ENSOARG00000005245			10_4507-5p(ggo-miR-3605)	ENSOARG00000004688
oar-miR-150	ENSOARG00000005249			10_4507-5p(ggo-miR-3605)	ENSOARG00000007845	TRIM58
oar-miR-150	ENSOARG00000005320	CDK4		10_4507-5p(ggo-miR-3605)	ENSOARG00000009441	TBCK
oar-miR-150	ENSOARG00000005352			10_4507-5p(ggo-miR-3605)	ENSOARG00000010476	PSMD11
oar-miR-150	ENSOARG00000005401			10_4507-5p(ggo-miR-3605)	ENSOARG00000016227	DCAF13
oar-miR-150	ENSOARG00000005420	ZNF420		10_4507-5p(ggo-miR-3605)	ENSOARG00000016227	DCAF13
oar-miR-150	ENSOARG00000005601	RNF167		10_4507-5p(ggo-miR-3605)	ENSOARG00000016970	TPP1
oar-miR-150	ENSOARG00000005692	PAQR6		10_4507-5p(ggo-miR-3605)	ENSOARG00000017949	CEP350
oar-miR-150	ENSOARG00000005778	SMG5		10_4603-5p(efu-miR-9256b)	ENSOARG00000000497
oar-miR-150	ENSOARG00000005813			10_4603-5p(efu-miR-9256b)	ENSOARG00000001326	ATP6AP2
oar-miR-150	ENSOARG00000005890	MTMR3		10_4603-5p(efu-miR-9256b)	ENSOARG00000001326	ATP6AP2
oar-miR-150	ENSOARG00000005898	SEPHS1		10_4603-5p(efu-miR-9256b)	ENSOARG00000002150	CRNKL1
oar-miR-150	ENSOARG00000005986	MMP20		10_4603-5p(efu-miR-9256b)	ENSOARG00000002637
oar-miR-150	ENSOARG00000006080	SDF4		10_4603-5p(efu-miR-9256b)	ENSOARG00000002985
oar-miR-150	ENSOARG00000006091			10_4603-5p(efu-miR-9256b)	ENSOARG00000005268	G2E3
oar-miR-150	ENSOARG00000006214	RASL10B		10_4603-5p(efu-miR-9256b)	ENSOARG00000005268	G2E3
oar-miR-150	ENSOARG00000006301	CD4		10_4603-5p(efu-miR-9256b)	ENSOARG00000005399	NEDD4L
oar-miR-150	ENSOARG00000006477	MARS		10_4603-5p(efu-miR-9256b)	ENSOARG00000005841	AIFM2
oar-miR-150	ENSOARG00000006478	KIAA1958		10_4603-5p(efu-miR-9256b)	ENSOARG00000011675	CD2AP
oar-miR-150	ENSOARG00000006501			10_4603-5p(efu-miR-9256b)	ENSOARG00000014858	PBK
oar-miR-150	ENSOARG00000006568	SUSD1		10_4603-5p(efu-miR-9256b)	ENSOARG00000015402	GALNT7
oar-miR-150	ENSOARG00000006570			10_4603-5p(efu-miR-9256b)	ENSOARG00000015402	GALNT7
oar-miR-150	ENSOARG00000006683			10_4603-5p(efu-miR-9256b)	ENSOARG00000017055	WDR41
oar-miR-150	ENSOARG00000006688	EVC		10_4603-5p(efu-miR-9256b)	ENSOARG00000017110	PIGG
oar-miR-150	ENSOARG00000006710	OLFM4		10_4603-5p(efu-miR-9256b)	ENSOARG00000018045	SNX5
oar-miR-150	ENSOARG00000006792	MLIP		10_4603-5p(efu-miR-9256b)	ENSOARG00000019542	CLSPN
oar-miR-150	ENSOARG00000006802	PROP1		1_1096-5p(gga-miR-3526)	ENSOARG00000000791	HEBP2
oar-miR-150	ENSOARG00000006907	CDH2		1_1096-5p(gga-miR-3526)	ENSOARG00000011811	STEAP4
oar-miR-150	ENSOARG00000006991			1_1096-5p(gga-miR-3526)	ENSOARG00000013966	AFP
oar-miR-150	ENSOARG00000006993	RASSF7		1_1096-5p(gga-miR-3526)	ENSOARG00000014022
oar-miR-150	ENSOARG00000007070	GCLC		1_1096-5p(gga-miR-3526)	ENSOARG00000014082	ENPP3
oar-miR-150	ENSOARG00000007318	ID3		1_1096-5p(gga-miR-3526)	ENSOARG00000014706	LSM14B
oar-miR-150	ENSOARG00000007333			1_1096-5p(gga-miR-3526)	ENSOARG00000015322	SLC6A15
oar-miR-150	ENSOARG00000007335	DYA		1_1096-5p(gga-miR-3526)	ENSOARG00000016922	CASP8
oar-miR-150	ENSOARG00000007382	SDS		1_1096-5p(gga-miR-3526)	ENSOARG00000017994	LNPEP
oar-miR-150	ENSOARG00000007573			1_1096-5p(gga-miR-3526)	ENSOARG00000019152	TINF2
oar-miR-150	ENSOARG00000007766	MYO1A		1_1152-5p(mmu-miR-186-5p)	ENSOARG00000010129	BACE2
oar-miR-150	ENSOARG00000007766	MYO1A		1_1152-5p(mmu-miR-186-5p)	ENSOARG00000010252	AK9
oar-miR-150	ENSOARG00000007906			1_1152-5p(mmu-miR-186-5p)	ENSOARG00000010268	SNAP25
oar-miR-150	ENSOARG00000008001	C1QA		1_1152-5p(mmu-miR-186-5p)	ENSOARG00000010558	SHOC2
oar-miR-150	ENSOARG00000008003	MRPS23		1_1152-5p(mmu-miR-186-5p)	ENSOARG00000012065	TCFL5
oar-miR-150	ENSOARG00000008024	EPHA8		1_1152-5p(mmu-miR-186-5p)	ENSOARG00000012676
oar-miR-150	ENSOARG00000008107			1_1152-5p(mmu-miR-186-5p)	ENSOARG00000014671	NF1
oar-miR-150	ENSOARG00000008180	PTPRS		1_1152-5p(mmu-miR-186-5p)	ENSOARG00000015465	DICER1
oar-miR-150	ENSOARG00000008212	ITGA2		1_1152-5p(mmu-miR-186-5p)	ENSOARG00000017954	ACSL4
oar-miR-150	ENSOARG00000008212	ITGA2		1_1152-5p(mmu-miR-186-5p)	ENSOARG00000017954	ACSL4
oar-miR-150	ENSOARG00000008262	SCN2B		1_1152-5p(mmu-miR-186-5p)	ENSOARG00000018309	PEX1
oar-miR-150	ENSOARG00000008306	ATP5B		1_1152-5p(mmu-miR-186-5p)	ENSOARG00000018434	NRP2
oar-miR-150	ENSOARG00000008392	TCN2		1_1152-5p(mmu-miR-186-5p)	ENSOARG00000018783	RPP40
oar-miR-150	ENSOARG00000008405	CASQ1		1_1152-5p(mmu-miR-186-5p)	ENSOARG00000018783	RPP40
oar-miR-150	ENSOARG00000008424	LYPD4		1_1152-5p(mmu-miR-186-5p)	ENSOARG00000020560	SENP2
oar-miR-150	ENSOARG00000008445			1_1237-3p(hsa-miR-500a-3p)	ENSOARG00000000048	PIGS
oar-miR-150	ENSOARG00000008448	CAB39L		1_1237-3p(hsa-miR-500a-3p)	ENSOARG00000000147	ZNF282
oar-miR-150	ENSOARG00000008473	PLAU		1_1237-3p(hsa-miR-500a-3p)	ENSOARG00000000173	GML
oar-miR-150	ENSOARG00000008827	NCSTN		1_1237-3p(hsa-miR-500a-3p)	ENSOARG00000000192
oar-miR-150	ENSOARG00000008832	SIRT3		1_1237-3p(hsa-miR-500a-3p)	ENSOARG00000000239
oar-miR-150	ENSOARG00000008869	FUS		1_1237-3p(hsa-miR-500a-3p)	ENSOARG00000000239
oar-miR-150	ENSOARG00000008967	SLAMF7		1_1237-3p(hsa-miR-500a-3p)	ENSOARG00000000278
oar-miR-150	ENSOARG00000008967	SLAMF7		1_1237-3p(hsa-miR-500a-3p)	ENSOARG00000000344	PLXDC2
oar-miR-150	ENSOARG00000009133	IL11RA		1_1237-3p(hsa-miR-500a-3p)	ENSOARG00000000405	PPP1R16B
oar-miR-150	ENSOARG00000009187	CEACAM19		1_1237-3p(hsa-miR-500a-3p)	ENSOARG00000000405	PPP1R16B
oar-miR-150	ENSOARG00000009199	RBM43		1_1237-3p(hsa-miR-500a-3p)	ENSOARG00000000431
oar-miR-150	ENSOARG00000009277			1_1237-3p(hsa-miR-500a-3p)	ENSOARG00000000518
oar-miR-150	ENSOARG00000009330	LYPD6		1_1237-3p(hsa-miR-500a-3p)	ENSOARG00000000531
oar-miR-150	ENSOARG00000009335	GALNT8		1_1237-3p(hsa-miR-500a-3p)	ENSOARG00000000596
oar-miR-150	ENSOARG00000009370	PVRL2		1_1237-3p(hsa-miR-500a-3p)	ENSOARG00000000598
oar-miR-150	ENSOARG00000009393	PLA2G2F		1_1237-3p(hsa-miR-500a-3p)	ENSOARG00000000685	B4GALT2
oar-miR-150	ENSOARG00000009443	SRCIN1		1_1237-3p(hsa-miR-500a-3p)	ENSOARG00000000697	TNNT3
oar-miR-150	ENSOARG00000009507	MUC2		1_1237-3p(hsa-miR-500a-3p)	ENSOARG00000000760
oar-miR-150	ENSOARG00000009543	UCKL1		1_1237-3p(hsa-miR-500a-3p)	ENSOARG00000000796	FAM161B
oar-miR-150	ENSOARG00000009659	EPHX2		1_1237-3p(hsa-miR-500a-3p)	ENSOARG00000000897	CUEDC2
oar-miR-150	ENSOARG00000009699	PTK2B		1_1237-3p(hsa-miR-500a-3p)	ENSOARG00000001033	FCHSD1
oar-miR-150	ENSOARG00000010076			1_1237-3p(hsa-miR-500a-3p)	ENSOARG00000001053	SYNDIG1L
oar-miR-150	ENSOARG00000010138	WDR18		1_1237-3p(hsa-miR-500a-3p)	ENSOARG00000001102	KIF2C
oar-miR-150	ENSOARG00000010146	R3HCC1		1_1237-3p(hsa-miR-500a-3p)	ENSOARG00000001172	NXPE4
oar-miR-150	ENSOARG00000010146	R3HCC1		1_1237-3p(hsa-miR-500a-3p)	ENSOARG00000001187	ITGA6
oar-miR-150	ENSOARG00000010167	NR2F2		1_1237-3p(hsa-miR-500a-3p)	ENSOARG00000001187	ITGA6
oar-miR-150	ENSOARG00000010325	LLGL2		1_1237-3p(hsa-miR-500a-3p)	ENSOARG00000001269	STAR
oar-miR-150	ENSOARG00000010332	SH2D4B		1_1237-3p(hsa-miR-500a-3p)	ENSOARG00000001309	LY6H
oar-miR-150	ENSOARG00000010428	CCDC22		1_1237-3p(hsa-miR-500a-3p)	ENSOARG00000001370	CHI3L1
oar-miR-150	ENSOARG00000010476	PSMD11		1_1237-3p(hsa-miR-500a-3p)	ENSOARG00000001485	METAP1D
oar-miR-150	ENSOARG00000010527	SIAE		1_1237-3p(hsa-miR-500a-3p)	ENSOARG00000001486	GATAD2B
oar-miR-150	ENSOARG00000010527	SIAE		1_1237-3p(hsa-miR-500a-3p)	ENSOARG00000001546	NAA10
oar-miR-150	ENSOARG00000010697	RFC3		1_1237-3p(hsa-miR-500a-3p)	ENSOARG00000001588
oar-miR-150	ENSOARG00000010711	TSPAN9		1_1237-3p(hsa-miR-500a-3p)	ENSOARG00000001607	HSPBP1
oar-miR-150	ENSOARG00000010712	KLHL25		1_1237-3p(hsa-miR-500a-3p)	ENSOARG00000001615	TMEM185A
oar-miR-150	ENSOARG00000010809	DVL2		1_1237-3p(hsa-miR-500a-3p)	ENSOARG00000001648
oar-miR-150	ENSOARG00000010889			1_1237-3p(hsa-miR-500a-3p)	ENSOARG00000001695	NCF2
oar-miR-150	ENSOARG00000011036	TASP1		1_1237-3p(hsa-miR-500a-3p)	ENSOARG00000001761	SLURP1
oar-miR-150	ENSOARG00000011095	FAM71B		1_1237-3p(hsa-miR-500a-3p)	ENSOARG00000001807
oar-miR-150	ENSOARG00000011109	EEF2		1_1237-3p(hsa-miR-500a-3p)	ENSOARG00000001880
oar-miR-150	ENSOARG00000011109	EEF2		1_1237-3p(hsa-miR-500a-3p)	ENSOARG00000002013
oar-miR-150	ENSOARG00000011113	MEIS3		1_1237-3p(hsa-miR-500a-3p)	ENSOARG00000002015	XAB2
oar-miR-150	ENSOARG00000011113	MEIS3		1_1237-3p(hsa-miR-500a-3p)	ENSOARG00000002125	SF3B2
oar-miR-150	ENSOARG00000011127	KIF13A		1_1237-3p(hsa-miR-500a-3p)	ENSOARG00000002178
oar-miR-150	ENSOARG00000011129	SERF2		1_1237-3p(hsa-miR-500a-3p)	ENSOARG00000002195	RNMT
oar-miR-150	ENSOARG00000011180	C9orf156		1_1237-3p(hsa-miR-500a-3p)	ENSOARG00000002327	ATG9B
oar-miR-150	ENSOARG00000011204	GRIPAP1		1_1237-3p(hsa-miR-500a-3p)	ENSOARG00000002513
oar-miR-150	ENSOARG00000011318	PPP1CA		1_1237-3p(hsa-miR-500a-3p)	ENSOARG00000002561	CFAP61
oar-miR-150	ENSOARG00000011444	ADM		1_1237-3p(hsa-miR-500a-3p)	ENSOARG00000002574	FRS3
oar-miR-150	ENSOARG00000011446			1_1237-3p(hsa-miR-500a-3p)	ENSOARG00000002690	C16orf70
oar-miR-150	ENSOARG00000011551	MUM1		1_1237-3p(hsa-miR-500a-3p)	ENSOARG00000002721	CBX2
oar-miR-150	ENSOARG00000011551	MUM1		1_1237-3p(hsa-miR-500a-3p)	ENSOARG00000002784	EXOC3L1
oar-miR-150	ENSOARG00000011590			1_1237-3p(hsa-miR-500a-3p)	ENSOARG00000002846	IGHM
oar-miR-150	ENSOARG00000011590			1_1237-3p(hsa-miR-500a-3p)	ENSOARG00000002851	CYP4B1
oar-miR-150	ENSOARG00000011716	DDB1		1_1237-3p(hsa-miR-500a-3p)	ENSOARG00000003099	RASAL3
oar-miR-150	ENSOARG00000011752	LRRC43		1_1237-3p(hsa-miR-500a-3p)	ENSOARG00000003150	MPP1
oar-miR-150	ENSOARG00000011754	PGAP3		1_1237-3p(hsa-miR-500a-3p)	ENSOARG00000003153	LMAN1L
oar-miR-150	ENSOARG00000011782	SLC17A9		1_1237-3p(hsa-miR-500a-3p)	ENSOARG00000003159
oar-miR-150	ENSOARG00000011796	GPS2		1_1237-3p(hsa-miR-500a-3p)	ENSOARG00000003230	C3orf33
oar-miR-150	ENSOARG00000011796	GPS2		1_1237-3p(hsa-miR-500a-3p)	ENSOARG00000003238	GNPAT
oar-miR-150	ENSOARG00000012134	B4GALNT3		1_1237-3p(hsa-miR-500a-3p)	ENSOARG00000003275	WFIKKN2
oar-miR-150	ENSOARG00000012139	STOML2		1_1237-3p(hsa-miR-500a-3p)	ENSOARG00000003282	DPEP3
oar-miR-150	ENSOARG00000012195	CCDC93		1_1237-3p(hsa-miR-500a-3p)	ENSOARG00000003375
oar-miR-150	ENSOARG00000012264	LTA4H		1_1237-3p(hsa-miR-500a-3p)	ENSOARG00000003375
oar-miR-150	ENSOARG00000012281	ELMOD2		1_1237-3p(hsa-miR-500a-3p)	ENSOARG00000003552
oar-miR-150	ENSOARG00000012381	SLC37A4		1_1237-3p(hsa-miR-500a-3p)	ENSOARG00000003619
oar-miR-150	ENSOARG00000012433	VPS13A		1_1237-3p(hsa-miR-500a-3p)	ENSOARG00000003630	ZNF548
oar-miR-150	ENSOARG00000012569	PRAME		1_1237-3p(hsa-miR-500a-3p)	ENSOARG00000003718	MAPK3
oar-miR-150	ENSOARG00000012654	RAB3GAP2		1_1237-3p(hsa-miR-500a-3p)	ENSOARG00000003814	MATN2
oar-miR-150	ENSOARG00000012824	GRPR		1_1237-3p(hsa-miR-500a-3p)	ENSOARG00000003848	RPS5
oar-miR-150	ENSOARG00000013150	AES		1_1237-3p(hsa-miR-500a-3p)	ENSOARG00000003901
oar-miR-150	ENSOARG00000013325			1_1237-3p(hsa-miR-500a-3p)	ENSOARG00000003928	HNF4A
oar-miR-150	ENSOARG00000013342	BCL2L12		1_1237-3p(hsa-miR-500a-3p)	ENSOARG00000003980	SEC23IP
oar-miR-150	ENSOARG00000013443	STUB1		1_1237-3p(hsa-miR-500a-3p)	ENSOARG00000004002	RAB7A
oar-miR-150	ENSOARG00000013456			1_1237-3p(hsa-miR-500a-3p)	ENSOARG00000004007	LIPG
oar-miR-150	ENSOARG00000013474	UTP6		1_1237-3p(hsa-miR-500a-3p)	ENSOARG00000004019	TTPAL
oar-miR-150	ENSOARG00000013503			1_1237-3p(hsa-miR-500a-3p)	ENSOARG00000004046
oar-miR-150	ENSOARG00000013517			1_1237-3p(hsa-miR-500a-3p)	ENSOARG00000004084	NUB1
oar-miR-150	ENSOARG00000013619	DKK1		1_1237-3p(hsa-miR-500a-3p)	ENSOARG00000004259	CALHM3
oar-miR-150	ENSOARG00000013846	NAPSA		1_1237-3p(hsa-miR-500a-3p)	ENSOARG00000004306	CEP89
oar-miR-150	ENSOARG00000013858	SLC22A31		1_1237-3p(hsa-miR-500a-3p)	ENSOARG00000004306	CEP89
oar-miR-150	ENSOARG00000013893	MGARP		1_1237-3p(hsa-miR-500a-3p)	ENSOARG00000004405	SLC7A10
oar-miR-150	ENSOARG00000013893	MGARP		1_1237-3p(hsa-miR-500a-3p)	ENSOARG00000004407	ERICH6
oar-miR-150	ENSOARG00000013898	NR1H2		1_1237-3p(hsa-miR-500a-3p)	ENSOARG00000004410
oar-miR-150	ENSOARG00000013902	ZP3		1_1237-3p(hsa-miR-500a-3p)	ENSOARG00000004423
oar-miR-150	ENSOARG00000014045	POLA2		1_1237-3p(hsa-miR-500a-3p)	ENSOARG00000004489	EGR2
oar-miR-150	ENSOARG00000014276	SLC24A2		1_1237-3p(hsa-miR-500a-3p)	ENSOARG00000004499	DLX5
oar-miR-150	ENSOARG00000014290	KLK6		1_1237-3p(hsa-miR-500a-3p)	ENSOARG00000004550	CCDC105
oar-miR-150	ENSOARG00000014344	SPATA2L		1_1237-3p(hsa-miR-500a-3p)	ENSOARG00000004714	NRF1
oar-miR-150	ENSOARG00000014391	DDC		1_1237-3p(hsa-miR-500a-3p)	ENSOARG00000004714	NRF1
oar-miR-150	ENSOARG00000014415	PARP4		1_1237-3p(hsa-miR-500a-3p)	ENSOARG00000004764	IL34
oar-miR-150	ENSOARG00000014415	PARP4		1_1237-3p(hsa-miR-500a-3p)	ENSOARG00000005023	PHF12
oar-miR-150	ENSOARG00000014440	VNN1		1_1237-3p(hsa-miR-500a-3p)	ENSOARG00000005080	PRODH2
oar-miR-150	ENSOARG00000014456	KLK12		1_1237-3p(hsa-miR-500a-3p)	ENSOARG00000005086	GLT6D1
oar-miR-150	ENSOARG00000014516	NOP14		1_1237-3p(hsa-miR-500a-3p)	ENSOARG00000005237	SEC61A1
oar-miR-150	ENSOARG00000014516	NOP14		1_1237-3p(hsa-miR-500a-3p)	ENSOARG00000005238	ENO2
oar-miR-150	ENSOARG00000014541	ATP8A1		1_1237-3p(hsa-miR-500a-3p)	ENSOARG00000005244
oar-miR-150	ENSOARG00000014541	ATP8A1		1_1237-3p(hsa-miR-500a-3p)	ENSOARG00000005283	CDC42BPB
oar-miR-150	ENSOARG00000014594			1_1237-3p(hsa-miR-500a-3p)	ENSOARG00000005286	AARS
oar-miR-150	ENSOARG00000014680			1_1237-3p(hsa-miR-500a-3p)	ENSOARG00000005288	KIAA1328
oar-miR-150	ENSOARG00000014703	MYL10		1_1237-3p(hsa-miR-500a-3p)	ENSOARG00000005320	CDK4
oar-miR-150	ENSOARG00000014933	HAS1		1_1237-3p(hsa-miR-500a-3p)	ENSOARG00000005327	DPY19L2
oar-miR-150	ENSOARG00000015083	GSTA4		1_1237-3p(hsa-miR-500a-3p)	ENSOARG00000005327	DPY19L2
oar-miR-150	ENSOARG00000015168			1_1237-3p(hsa-miR-500a-3p)	ENSOARG00000005478	GIPC1
oar-miR-150	ENSOARG00000015190			1_1237-3p(hsa-miR-500a-3p)	ENSOARG00000005490	SLC30A2
oar-miR-150	ENSOARG00000015335	CBLN4		1_1237-3p(hsa-miR-500a-3p)	ENSOARG00000005568	DDX41
oar-miR-150	ENSOARG00000015431	ODC1		1_1237-3p(hsa-miR-500a-3p)	ENSOARG00000005589	MARVELD2
oar-miR-150	ENSOARG00000015449			1_1237-3p(hsa-miR-500a-3p)	ENSOARG00000005613	TRAF1
oar-miR-150	ENSOARG00000015572			1_1237-3p(hsa-miR-500a-3p)	ENSOARG00000005692	PAQR6
oar-miR-150	ENSOARG00000015802	PCLO		1_1237-3p(hsa-miR-500a-3p)	ENSOARG00000005722	EPAS1
oar-miR-150	ENSOARG00000015971	IGSF6		1_1237-3p(hsa-miR-500a-3p)	ENSOARG00000005769	AK8
oar-miR-150	ENSOARG00000016118			1_1237-3p(hsa-miR-500a-3p)	ENSOARG00000005778	SMG5
oar-miR-150	ENSOARG00000016130	APC		1_1237-3p(hsa-miR-500a-3p)	ENSOARG00000005786	PPM1M
oar-miR-150	ENSOARG00000016185	PDCD6IP		1_1237-3p(hsa-miR-500a-3p)	ENSOARG00000005806	MECP2
oar-miR-150	ENSOARG00000016220	COPZ1		1_1237-3p(hsa-miR-500a-3p)	ENSOARG00000005848	ECH1
oar-miR-150	ENSOARG00000016261	SMUG1		1_1237-3p(hsa-miR-500a-3p)	ENSOARG00000005869	BEND6
oar-miR-150	ENSOARG00000016401	TERT		1_1237-3p(hsa-miR-500a-3p)	ENSOARG00000005880	LY6G6D
oar-miR-150	ENSOARG00000016505	CPT1A		1_1237-3p(hsa-miR-500a-3p)	ENSOARG00000005890	MTMR3
oar-miR-150	ENSOARG00000016639			1_1237-3p(hsa-miR-500a-3p)	ENSOARG00000005960	ACTR3B
oar-miR-150	ENSOARG00000016922	CASP8		1_1237-3p(hsa-miR-500a-3p)	ENSOARG00000006080	SDF4
oar-miR-150	ENSOARG00000017172	ODF1		1_1237-3p(hsa-miR-500a-3p)	ENSOARG00000006110	PAG4
oar-miR-150	ENSOARG00000017260			1_1237-3p(hsa-miR-500a-3p)	ENSOARG00000006214	RASL10B
oar-miR-150	ENSOARG00000017361	ARHGEF12		1_1237-3p(hsa-miR-500a-3p)	ENSOARG00000006248	SYNDIG1
oar-miR-150	ENSOARG00000017409			1_1237-3p(hsa-miR-500a-3p)	ENSOARG00000006301	CD4
oar-miR-150	ENSOARG00000017575			1_1237-3p(hsa-miR-500a-3p)	ENSOARG00000006441	SERPINB12
oar-miR-150	ENSOARG00000017596			1_1237-3p(hsa-miR-500a-3p)	ENSOARG00000006570
oar-miR-150	ENSOARG00000017610	GABRR3		1_1237-3p(hsa-miR-500a-3p)	ENSOARG00000006610	BCAR1
oar-miR-150	ENSOARG00000017648	TXNDC16		1_1237-3p(hsa-miR-500a-3p)	ENSOARG00000006615
oar-miR-150	ENSOARG00000017765	ST3GAL6		1_1237-3p(hsa-miR-500a-3p)	ENSOARG00000006621	RNF180
oar-miR-150	ENSOARG00000017808			1_1237-3p(hsa-miR-500a-3p)	ENSOARG00000006642	PSMC3
oar-miR-150	ENSOARG00000017912	CLCN1		1_1237-3p(hsa-miR-500a-3p)	ENSOARG00000006648	SLFN14
oar-miR-150	ENSOARG00000017912	CLCN1		1_1237-3p(hsa-miR-500a-3p)	ENSOARG00000006701	PLD2
oar-miR-150	ENSOARG00000017954	ACSL4		1_1237-3p(hsa-miR-500a-3p)	ENSOARG00000006733
oar-miR-150	ENSOARG00000017954	ACSL4		1_1237-3p(hsa-miR-500a-3p)	ENSOARG00000006773	ZNF689
oar-miR-150	ENSOARG00000017987	TBC1D23		1_1237-3p(hsa-miR-500a-3p)	ENSOARG00000006806	SERPINB11
oar-miR-150	ENSOARG00000017987	TBC1D23		1_1237-3p(hsa-miR-500a-3p)	ENSOARG00000006809
oar-miR-150	ENSOARG00000018013			1_1237-3p(hsa-miR-500a-3p)	ENSOARG00000006948
oar-miR-150	ENSOARG00000018017	SSR1		1_1237-3p(hsa-miR-500a-3p)	ENSOARG00000006991
oar-miR-150	ENSOARG00000018017	SSR1		1_1237-3p(hsa-miR-500a-3p)	ENSOARG00000006996	MYL3
oar-miR-150	ENSOARG00000018330	ARL16		1_1237-3p(hsa-miR-500a-3p)	ENSOARG00000007056	NUP214
oar-miR-150	ENSOARG00000018369	AURKA		1_1237-3p(hsa-miR-500a-3p)	ENSOARG00000007056	NUP214
oar-miR-150	ENSOARG00000018459	MTG1		1_1237-3p(hsa-miR-500a-3p)	ENSOARG00000007120	MRPS22
oar-miR-150	ENSOARG00000018639	MB		1_1237-3p(hsa-miR-500a-3p)	ENSOARG00000007124	IKBKAP
oar-miR-150	ENSOARG00000018728			1_1237-3p(hsa-miR-500a-3p)	ENSOARG00000007156	SNX29
oar-miR-150	ENSOARG00000018886	PKM		1_1237-3p(hsa-miR-500a-3p)	ENSOARG00000007318	ID3
oar-miR-150	ENSOARG00000018980	IDH1		1_1237-3p(hsa-miR-500a-3p)	ENSOARG00000007335	DYA
oar-miR-150	ENSOARG00000018989	NEO1		1_1237-3p(hsa-miR-500a-3p)	ENSOARG00000007379	DOPEY1
oar-miR-150	ENSOARG00000019098	RND1		1_1237-3p(hsa-miR-500a-3p)	ENSOARG00000007573
oar-miR-150	ENSOARG00000019193			1_1237-3p(hsa-miR-500a-3p)	ENSOARG00000007660	KIAA0408
oar-miR-150	ENSOARG00000019212	PSME2		1_1237-3p(hsa-miR-500a-3p)	ENSOARG00000007665	USP24
oar-miR-150	ENSOARG00000019216	EMC9		1_1237-3p(hsa-miR-500a-3p)	ENSOARG00000007697	APCS
oar-miR-150	ENSOARG00000019234	MFNG		1_1237-3p(hsa-miR-500a-3p)	ENSOARG00000007822	F10
oar-miR-150	ENSOARG00000019406	LRP10		1_1237-3p(hsa-miR-500a-3p)	ENSOARG00000007893	CEP170B
oar-miR-150	ENSOARG00000019457	SLC38A4		1_1237-3p(hsa-miR-500a-3p)	ENSOARG00000007906
oar-miR-150	ENSOARG00000019463	CD53		1_1237-3p(hsa-miR-500a-3p)	ENSOARG00000007909	NOC2L
oar-miR-150	ENSOARG00000019599	OVGP1		1_1237-3p(hsa-miR-500a-3p)	ENSOARG00000008001	C1QA
oar-miR-150	ENSOARG00000019649	BCS1L		1_1237-3p(hsa-miR-500a-3p)	ENSOARG00000008180	PTPRS
oar-miR-150	ENSOARG00000019900	FSTL1		1_1237-3p(hsa-miR-500a-3p)	ENSOARG00000008195	CYP4V2
oar-miR-150	ENSOARG00000019949	CPT1B		1_1237-3p(hsa-miR-500a-3p)	ENSOARG00000008258	RGS19
oar-miR-150	ENSOARG00000019989	GJD2		1_1237-3p(hsa-miR-500a-3p)	ENSOARG00000008262	SCN2B
oar-miR-150	ENSOARG00000020060	PABPC4		1_1237-3p(hsa-miR-500a-3p)	ENSOARG00000008331	STX4
oar-miR-150	ENSOARG00000020082	SYCP1		1_1237-3p(hsa-miR-500a-3p)	ENSOARG00000008337	CAMK2G
oar-miR-150	ENSOARG00000020128			1_1237-3p(hsa-miR-500a-3p)	ENSOARG00000008358	CD79A
oar-miR-150	ENSOARG00000020232	MYRFL		1_1237-3p(hsa-miR-500a-3p)	ENSOARG00000008370	GPATCH8
oar-miR-150	ENSOARG00000020410	ZMYND12		1_1237-3p(hsa-miR-500a-3p)	ENSOARG00000008370	GPATCH8
oar-miR-150	ENSOARG00000020474	PLA2G4D		1_1237-3p(hsa-miR-500a-3p)	ENSOARG00000008530	UHRF1
oar-miR-150	ENSOARG00000020638	PARL		1_1237-3p(hsa-miR-500a-3p)	ENSOARG00000008554	SLC25A33
oar-miR-150	ENSOARG00000020784	CA12		1_1237-3p(hsa-miR-500a-3p)	ENSOARG00000008574	RASGRP2
oar-miR-150	ENSOARG00000020784	CA12		1_1237-3p(hsa-miR-500a-3p)	ENSOARG00000008574	RASGRP2
oar-miR-150	ENSOARG00000020835	IL1F10		1_1237-3p(hsa-miR-500a-3p)	ENSOARG00000008609	AP3M1
oar-miR-150	ENSOARG00000020866	IL1B		1_1237-3p(hsa-miR-500a-3p)	ENSOARG00000008620	LTF
oar-miR-150	ENSOARG00000020888	BCL2L14		1_1237-3p(hsa-miR-500a-3p)	ENSOARG00000008637	TPGS1
oar-miR-150	ENSOARG00000020951	HDAC1		1_1237-3p(hsa-miR-500a-3p)	ENSOARG00000008762	HMGB3
oar-miR-150	ENSOARG00000020954	MAPK6		1_1237-3p(hsa-miR-500a-3p)	ENSOARG00000008766	RXRB
oar-miR-150	ENSOARG00000021022	SNX27		1_1237-3p(hsa-miR-500a-3p)	ENSOARG00000008838	CNTN6
oar-miR-150	ENSOARG00000021048	SHF		1_1237-3p(hsa-miR-500a-3p)	ENSOARG00000008880	SH2D5
oar-miR-150	ENSOARG00000021048	SHF		1_1237-3p(hsa-miR-500a-3p)	ENSOARG00000008890	RING1
oar-miR-150	ENSOARG00000021053	DUOXA1		1_1237-3p(hsa-miR-500a-3p)	ENSOARG00000009024	IDNK
oar-miR-150	ENSOARG00000021063	CD69		1_1237-3p(hsa-miR-500a-3p)	ENSOARG00000009032	SPARC
oar-miR-150	ENSOARG00000021069	BMP4		1_1237-3p(hsa-miR-500a-3p)	ENSOARG00000009181
oar-miR-150	ENSOARG00000021107	C14orf37		1_1237-3p(hsa-miR-500a-3p)	ENSOARG00000009233	CEACAM16
oar-miR-370-3p	ENSOARG00000000042	CYP2E1		1_1237-3p(hsa-miR-500a-3p)	ENSOARG00000009251	DNAI1
oar-miR-370-3p	ENSOARG00000000048	PIGS		1_1237-3p(hsa-miR-500a-3p)	ENSOARG00000009370	PVRL2
oar-miR-370-3p	ENSOARG00000000085	ARHGAP28		1_1237-3p(hsa-miR-500a-3p)	ENSOARG00000009411	AMOTL1
oar-miR-370-3p	ENSOARG00000000142	HSPA8		1_1237-3p(hsa-miR-500a-3p)	ENSOARG00000009488
oar-miR-370-3p	ENSOARG00000000171			1_1237-3p(hsa-miR-500a-3p)	ENSOARG00000009543	UCKL1
oar-miR-370-3p	ENSOARG00000000173	GML		1_1237-3p(hsa-miR-500a-3p)	ENSOARG00000009594	PLA2G3
oar-miR-370-3p	ENSOARG00000000230	SKI		1_1237-3p(hsa-miR-500a-3p)	ENSOARG00000009675	HOXA10
oar-miR-370-3p	ENSOARG00000000253	CHRNA1		1_1237-3p(hsa-miR-500a-3p)	ENSOARG00000009686	ADAMTS4
oar-miR-370-3p	ENSOARG00000000263	SZT2		1_1237-3p(hsa-miR-500a-3p)	ENSOARG00000009818	NCOA3
oar-miR-370-3p	ENSOARG00000000314			1_1237-3p(hsa-miR-500a-3p)	ENSOARG00000009833	MITF
oar-miR-370-3p	ENSOARG00000000317	LOX		1_1237-3p(hsa-miR-500a-3p)	ENSOARG00000009931	SMARCC2
oar-miR-370-3p	ENSOARG00000000327	LAMA1		1_1237-3p(hsa-miR-500a-3p)	ENSOARG00000010068
oar-miR-370-3p	ENSOARG00000000341	RNPEP		1_1237-3p(hsa-miR-500a-3p)	ENSOARG00000010126	LOXL2
oar-miR-370-3p	ENSOARG00000000351			1_1237-3p(hsa-miR-500a-3p)	ENSOARG00000010146	R3HCC1
oar-miR-370-3p	ENSOARG00000000386	SLC22A6		1_1237-3p(hsa-miR-500a-3p)	ENSOARG00000010217	FHAD1
oar-miR-370-3p	ENSOARG00000000386	SLC22A6		1_1237-3p(hsa-miR-500a-3p)	ENSOARG00000010305	HSDL1
oar-miR-370-3p	ENSOARG00000000403	FAM217A		1_1237-3p(hsa-miR-500a-3p)	ENSOARG00000010307	C7orf31
oar-miR-370-3p	ENSOARG00000000405	PPP1R16B		1_1237-3p(hsa-miR-500a-3p)	ENSOARG00000010326	DRG1
oar-miR-370-3p	ENSOARG00000000405	PPP1R16B		1_1237-3p(hsa-miR-500a-3p)	ENSOARG00000010343	CHD2
oar-miR-370-3p	ENSOARG00000000456	CTTN		1_1237-3p(hsa-miR-500a-3p)	ENSOARG00000010343	CHD2
oar-miR-370-3p	ENSOARG00000000456	CTTN		1_1237-3p(hsa-miR-500a-3p)	ENSOARG00000010367	PARP11
oar-miR-370-3p	ENSOARG00000000457			1_1237-3p(hsa-miR-500a-3p)	ENSOARG00000010428	CCDC22
oar-miR-370-3p	ENSOARG00000000462	NUMB		1_1237-3p(hsa-miR-500a-3p)	ENSOARG00000010446	LEMD2
oar-miR-370-3p	ENSOARG00000000473	GPR114		1_1237-3p(hsa-miR-500a-3p)	ENSOARG00000010476	PSMD11
oar-miR-370-3p	ENSOARG00000000480	MOCS1		1_1237-3p(hsa-miR-500a-3p)	ENSOARG00000010482	CTR9
oar-miR-370-3p	ENSOARG00000000490	TXLNA		1_1237-3p(hsa-miR-500a-3p)	ENSOARG00000010627	NBEA
oar-miR-370-3p	ENSOARG00000000493	KDM4A		1_1237-3p(hsa-miR-500a-3p)	ENSOARG00000010645	ZNF207
oar-miR-370-3p	ENSOARG00000000498	ITGA9		1_1237-3p(hsa-miR-500a-3p)	ENSOARG00000010657
oar-miR-370-3p	ENSOARG00000000505			1_1237-3p(hsa-miR-500a-3p)	ENSOARG00000010695
oar-miR-370-3p	ENSOARG00000000518			1_1237-3p(hsa-miR-500a-3p)	ENSOARG00000010712	KLHL25
oar-miR-370-3p	ENSOARG00000000526			1_1237-3p(hsa-miR-500a-3p)	ENSOARG00000010723	WDR19
oar-miR-370-3p	ENSOARG00000000531			1_1237-3p(hsa-miR-500a-3p)	ENSOARG00000010725
oar-miR-370-3p	ENSOARG00000000543			1_1237-3p(hsa-miR-500a-3p)	ENSOARG00000010741	FOXO3
oar-miR-370-3p	ENSOARG00000000549	PTPRM		1_1237-3p(hsa-miR-500a-3p)	ENSOARG00000010782	MAP2K2
oar-miR-370-3p	ENSOARG00000000549	PTPRM		1_1237-3p(hsa-miR-500a-3p)	ENSOARG00000010867
oar-miR-370-3p	ENSOARG00000000579	HNRNPD		1_1237-3p(hsa-miR-500a-3p)	ENSOARG00000011021	HEPACAM
oar-miR-370-3p	ENSOARG00000000596			1_1237-3p(hsa-miR-500a-3p)	ENSOARG00000011043	ZC3HAV1
oar-miR-370-3p	ENSOARG00000000598			1_1237-3p(hsa-miR-500a-3p)	ENSOARG00000011095	FAM71B
oar-miR-370-3p	ENSOARG00000000616	GPR97		1_1237-3p(hsa-miR-500a-3p)	ENSOARG00000011128
oar-miR-370-3p	ENSOARG00000000673			1_1237-3p(hsa-miR-500a-3p)	ENSOARG00000011149	AIM1
oar-miR-370-3p	ENSOARG00000000683	PTP4A2		1_1237-3p(hsa-miR-500a-3p)	ENSOARG00000011244	RDH5
oar-miR-370-3p	ENSOARG00000000697	TNNT3		1_1237-3p(hsa-miR-500a-3p)	ENSOARG00000011304	EGFL6
oar-miR-370-3p	ENSOARG00000000709			1_1237-3p(hsa-miR-500a-3p)	ENSOARG00000011304	EGFL6
oar-miR-370-3p	ENSOARG00000000729	ITIH4		1_1237-3p(hsa-miR-500a-3p)	ENSOARG00000011317	CCDC180
oar-miR-370-3p	ENSOARG00000000749			1_1237-3p(hsa-miR-500a-3p)	ENSOARG00000011318	PPP1CA
oar-miR-370-3p	ENSOARG00000000759	KLF17		1_1237-3p(hsa-miR-500a-3p)	ENSOARG00000011387	ENG
oar-miR-370-3p	ENSOARG00000000774	EIF3A		1_1237-3p(hsa-miR-500a-3p)	ENSOARG00000011415	PRR14L
oar-miR-370-3p	ENSOARG00000000791	HEBP2		1_1237-3p(hsa-miR-500a-3p)	ENSOARG00000011436	MGAT5
oar-miR-370-3p	ENSOARG00000000796	FAM161B		1_1237-3p(hsa-miR-500a-3p)	ENSOARG00000011541	MELK
oar-miR-370-3p	ENSOARG00000000836	HDAC3		1_1237-3p(hsa-miR-500a-3p)	ENSOARG00000011551	MUM1
oar-miR-370-3p	ENSOARG00000000873	PRKCG		1_1237-3p(hsa-miR-500a-3p)	ENSOARG00000011551	MUM1
oar-miR-370-3p	ENSOARG00000000897	CUEDC2		1_1237-3p(hsa-miR-500a-3p)	ENSOARG00000011558
oar-miR-370-3p	ENSOARG00000000910	HM13		1_1237-3p(hsa-miR-500a-3p)	ENSOARG00000011579	MTHFSD
oar-miR-370-3p	ENSOARG00000000913			1_1237-3p(hsa-miR-500a-3p)	ENSOARG00000011579	MTHFSD
oar-miR-370-3p	ENSOARG00000000927	ATF6B		1_1237-3p(hsa-miR-500a-3p)	ENSOARG00000011671	CADPS
oar-miR-370-3p	ENSOARG00000000954			1_1237-3p(hsa-miR-500a-3p)	ENSOARG00000011716	DDB1
oar-miR-370-3p	ENSOARG00000000996	PSMA4		1_1237-3p(hsa-miR-500a-3p)	ENSOARG00000011754	PGAP3
oar-miR-370-3p	ENSOARG00000001010	EXOC6		1_1237-3p(hsa-miR-500a-3p)	ENSOARG00000011760	GDPD5
oar-miR-370-3p	ENSOARG00000001010	EXOC6		1_1237-3p(hsa-miR-500a-3p)	ENSOARG00000011762	NPR2
oar-miR-370-3p	ENSOARG00000001026	SLC13A5		1_1237-3p(hsa-miR-500a-3p)	ENSOARG00000011796	GPS2
oar-miR-370-3p	ENSOARG00000001049	GOT1L1		1_1237-3p(hsa-miR-500a-3p)	ENSOARG00000011796	GPS2
oar-miR-370-3p	ENSOARG00000001078			1_1237-3p(hsa-miR-500a-3p)	ENSOARG00000011811	STEAP4
oar-miR-370-3p	ENSOARG00000001102	KIF2C		1_1237-3p(hsa-miR-500a-3p)	ENSOARG00000011813	ELL
oar-miR-370-3p	ENSOARG00000001174			1_1237-3p(hsa-miR-500a-3p)	ENSOARG00000011858	METTL11B
oar-miR-370-3p	ENSOARG00000001222			1_1237-3p(hsa-miR-500a-3p)	ENSOARG00000011874	PNISR
oar-miR-370-3p	ENSOARG00000001229			1_1237-3p(hsa-miR-500a-3p)	ENSOARG00000011957	CD72
oar-miR-370-3p	ENSOARG00000001232			1_1237-3p(hsa-miR-500a-3p)	ENSOARG00000012117	RAB11FIP3
oar-miR-370-3p	ENSOARG00000001254	TNXB		1_1237-3p(hsa-miR-500a-3p)	ENSOARG00000012134	B4GALNT3
oar-miR-370-3p	ENSOARG00000001285	MAP-34		1_1237-3p(hsa-miR-500a-3p)	ENSOARG00000012139	STOML2
oar-miR-370-3p	ENSOARG00000001306	GPIHBP1		1_1237-3p(hsa-miR-500a-3p)	ENSOARG00000012281	ELMOD2
oar-miR-370-3p	ENSOARG00000001309	LY6H		1_1237-3p(hsa-miR-500a-3p)	ENSOARG00000012291	RHAG
oar-miR-370-3p	ENSOARG00000001326	ATP6AP2		1_1237-3p(hsa-miR-500a-3p)	ENSOARG00000012512
oar-miR-370-3p	ENSOARG00000001326	ATP6AP2		1_1237-3p(hsa-miR-500a-3p)	ENSOARG00000012564	ERC1
oar-miR-370-3p	ENSOARG00000001328	CYP26C1		1_1237-3p(hsa-miR-500a-3p)	ENSOARG00000012676
oar-miR-370-3p	ENSOARG00000001334			1_1237-3p(hsa-miR-500a-3p)	ENSOARG00000012814	ARHGAP36
oar-miR-370-3p	ENSOARG00000001339			1_1237-3p(hsa-miR-500a-3p)	ENSOARG00000012814	ARHGAP36
oar-miR-370-3p	ENSOARG00000001361			1_1237-3p(hsa-miR-500a-3p)	ENSOARG00000012907
oar-miR-370-3p	ENSOARG00000001370	CHI3L1		1_1237-3p(hsa-miR-500a-3p)	ENSOARG00000012917	RECQL4
oar-miR-370-3p	ENSOARG00000001389			1_1237-3p(hsa-miR-500a-3p)	ENSOARG00000012927	DKKL1
oar-miR-370-3p	ENSOARG00000001395	TINAGL1		1_1237-3p(hsa-miR-500a-3p)	ENSOARG00000012988	APBA1
oar-miR-370-3p	ENSOARG00000001408	ACVR2B		1_1237-3p(hsa-miR-500a-3p)	ENSOARG00000012988	APBA1
oar-miR-370-3p	ENSOARG00000001486	GATAD2B		1_1237-3p(hsa-miR-500a-3p)	ENSOARG00000013003	RARS2
oar-miR-370-3p	ENSOARG00000001532	TMEM165		1_1237-3p(hsa-miR-500a-3p)	ENSOARG00000013019	TRH
oar-miR-370-3p	ENSOARG00000001534	PIEZO2		1_1237-3p(hsa-miR-500a-3p)	ENSOARG00000013086	MCM3AP
oar-miR-370-3p	ENSOARG00000001534	PIEZO2		1_1237-3p(hsa-miR-500a-3p)	ENSOARG00000013102	ETS1
oar-miR-370-3p	ENSOARG00000001544	RIPK1		1_1237-3p(hsa-miR-500a-3p)	ENSOARG00000013102	ETS1
oar-miR-370-3p	ENSOARG00000001560	ARHGAP22		1_1237-3p(hsa-miR-500a-3p)	ENSOARG00000013168	IFNGR2
oar-miR-370-3p	ENSOARG00000001568	C4		1_1237-3p(hsa-miR-500a-3p)	ENSOARG00000013215	NOSIP
oar-miR-370-3p	ENSOARG00000001578			1_1237-3p(hsa-miR-500a-3p)	ENSOARG00000013244	SPPL3
oar-miR-370-3p	ENSOARG00000001592			1_1237-3p(hsa-miR-500a-3p)	ENSOARG00000013278	DCAF7
oar-miR-370-3p	ENSOARG00000001606	PCDH12		1_1237-3p(hsa-miR-500a-3p)	ENSOARG00000013372	CPN1
oar-miR-370-3p	ENSOARG00000001607	HSPBP1		1_1237-3p(hsa-miR-500a-3p)	ENSOARG00000013374	CAPN5
oar-miR-370-3p	ENSOARG00000001615	TMEM185A		1_1237-3p(hsa-miR-500a-3p)	ENSOARG00000013391
oar-miR-370-3p	ENSOARG00000001617	MYH10		1_1237-3p(hsa-miR-500a-3p)	ENSOARG00000013421	IFI44L
oar-miR-370-3p	ENSOARG00000001694			1_1237-3p(hsa-miR-500a-3p)	ENSOARG00000013443	STUB1
oar-miR-370-3p	ENSOARG00000001761	SLURP1		1_1237-3p(hsa-miR-500a-3p)	ENSOARG00000013447	SYCE1
oar-miR-370-3p	ENSOARG00000001797			1_1237-3p(hsa-miR-500a-3p)	ENSOARG00000013449	AK3
oar-miR-370-3p	ENSOARG00000001806	THEM6		1_1237-3p(hsa-miR-500a-3p)	ENSOARG00000013567	THYN1
oar-miR-370-3p	ENSOARG00000001809	LARP7		1_1237-3p(hsa-miR-500a-3p)	ENSOARG00000013567	THYN1
oar-miR-370-3p	ENSOARG00000001824			1_1237-3p(hsa-miR-500a-3p)	ENSOARG00000013596	COBL
oar-miR-370-3p	ENSOARG00000001841	PIP4K2A		1_1237-3p(hsa-miR-500a-3p)	ENSOARG00000013687	NHLRC2
oar-miR-370-3p	ENSOARG00000001849	CDH5		1_1237-3p(hsa-miR-500a-3p)	ENSOARG00000013739	TUBA8
oar-miR-370-3p	ENSOARG00000001849	CDH5		1_1237-3p(hsa-miR-500a-3p)	ENSOARG00000013782	ALB
oar-miR-370-3p	ENSOARG00000001856			1_1237-3p(hsa-miR-500a-3p)	ENSOARG00000013846	NAPSA
oar-miR-370-3p	ENSOARG00000001917			1_1237-3p(hsa-miR-500a-3p)	ENSOARG00000013853	NARFL
oar-miR-370-3p	ENSOARG00000001950			1_1237-3p(hsa-miR-500a-3p)	ENSOARG00000013853	NARFL
oar-miR-370-3p	ENSOARG00000001969	CATHL2		1_1237-3p(hsa-miR-500a-3p)	ENSOARG00000013898	NR1H2
oar-miR-370-3p	ENSOARG00000001975			1_1237-3p(hsa-miR-500a-3p)	ENSOARG00000013903	STAT1
oar-miR-370-3p	ENSOARG00000001982	AICDA		1_1237-3p(hsa-miR-500a-3p)	ENSOARG00000014254	RPUSD1
oar-miR-370-3p	ENSOARG00000001990	DRGX		1_1237-3p(hsa-miR-500a-3p)	ENSOARG00000014276	SLC24A2
oar-miR-370-3p	ENSOARG00000001994	GPR83		1_1237-3p(hsa-miR-500a-3p)	ENSOARG00000014290	KLK6
oar-miR-370-3p	ENSOARG00000002013			1_1237-3p(hsa-miR-500a-3p)	ENSOARG00000014321	TOP2A
oar-miR-370-3p	ENSOARG00000002015	XAB2		1_1237-3p(hsa-miR-500a-3p)	ENSOARG00000014390	ASB14
oar-miR-370-3p	ENSOARG00000002022			1_1237-3p(hsa-miR-500a-3p)	ENSOARG00000014440	VNN1
oar-miR-370-3p	ENSOARG00000002031			1_1237-3p(hsa-miR-500a-3p)	ENSOARG00000014532	ETS2
oar-miR-370-3p	ENSOARG00000002033	NADK		1_1237-3p(hsa-miR-500a-3p)	ENSOARG00000014674	SCD
oar-miR-370-3p	ENSOARG00000002078			1_1237-3p(hsa-miR-500a-3p)	ENSOARG00000014703	MYL10
oar-miR-370-3p	ENSOARG00000002088	GRK5		1_1237-3p(hsa-miR-500a-3p)	ENSOARG00000014769	OCRL
oar-miR-370-3p	ENSOARG00000002121			1_1237-3p(hsa-miR-500a-3p)	ENSOARG00000014772	ADD1
oar-miR-370-3p	ENSOARG00000002121			1_1237-3p(hsa-miR-500a-3p)	ENSOARG00000014868	CHKA
oar-miR-370-3p	ENSOARG00000002132	ATP2A1		1_1237-3p(hsa-miR-500a-3p)	ENSOARG00000014900	CCDC154
oar-miR-370-3p	ENSOARG00000002166			1_1237-3p(hsa-miR-500a-3p)	ENSOARG00000014922	PNOC
oar-miR-370-3p	ENSOARG00000002171			1_1237-3p(hsa-miR-500a-3p)	ENSOARG00000014974	CAPN7
oar-miR-370-3p	ENSOARG00000002178			1_1237-3p(hsa-miR-500a-3p)	ENSOARG00000015027	SYT1
oar-miR-370-3p	ENSOARG00000002184			1_1237-3p(hsa-miR-500a-3p)	ENSOARG00000015322	SLC6A15
oar-miR-370-3p	ENSOARG00000002201			1_1237-3p(hsa-miR-500a-3p)	ENSOARG00000015358	MS4A18
oar-miR-370-3p	ENSOARG00000002219	AIPL1		1_1237-3p(hsa-miR-500a-3p)	ENSOARG00000015380	DNMT1
oar-miR-370-3p	ENSOARG00000002224	OGDHL		1_1237-3p(hsa-miR-500a-3p)	ENSOARG00000015596	PRPF19
oar-miR-370-3p	ENSOARG00000002234	SLC2A3		1_1237-3p(hsa-miR-500a-3p)	ENSOARG00000015892
oar-miR-370-3p	ENSOARG00000002236	STXBP2		1_1237-3p(hsa-miR-500a-3p)	ENSOARG00000016020
oar-miR-370-3p	ENSOARG00000002267	GRXCR2		1_1237-3p(hsa-miR-500a-3p)	ENSOARG00000016037	CRAMP1L
oar-miR-370-3p	ENSOARG00000002293	KMT2E		1_1237-3p(hsa-miR-500a-3p)	ENSOARG00000016070	TRIP13
oar-miR-370-3p	ENSOARG00000002327	ATG9B		1_1237-3p(hsa-miR-500a-3p)	ENSOARG00000016384	CDK14
oar-miR-370-3p	ENSOARG00000002328	TNMD		1_1237-3p(hsa-miR-500a-3p)	ENSOARG00000016504	KRI1
oar-miR-370-3p	ENSOARG00000002331	SLC35C1		1_1237-3p(hsa-miR-500a-3p)	ENSOARG00000016653	SFXN1
oar-miR-370-3p	ENSOARG00000002355			1_1237-3p(hsa-miR-500a-3p)	ENSOARG00000016866	FGF8
oar-miR-370-3p	ENSOARG00000002357	TUFM		1_1237-3p(hsa-miR-500a-3p)	ENSOARG00000016866	FGF8
oar-miR-370-3p	ENSOARG00000002393	ZDHHC4		1_1237-3p(hsa-miR-500a-3p)	ENSOARG00000016905	CWC22
oar-miR-370-3p	ENSOARG00000002405			1_1237-3p(hsa-miR-500a-3p)	ENSOARG00000016909
oar-miR-370-3p	ENSOARG00000002410	IFRD1		1_1237-3p(hsa-miR-500a-3p)	ENSOARG00000016910	TRPV6
oar-miR-370-3p	ENSOARG00000002429	SDF2		1_1237-3p(hsa-miR-500a-3p)	ENSOARG00000016992	KRT15
oar-miR-370-3p	ENSOARG00000002513			1_1237-3p(hsa-miR-500a-3p)	ENSOARG00000017047	ALDH1L2
oar-miR-370-3p	ENSOARG00000002513			1_1237-3p(hsa-miR-500a-3p)	ENSOARG00000017085	MED15
oar-miR-370-3p	ENSOARG00000002529			1_1237-3p(hsa-miR-500a-3p)	ENSOARG00000017219	TMED1
oar-miR-370-3p	ENSOARG00000002540	PGC		1_1237-3p(hsa-miR-500a-3p)	ENSOARG00000017381	POU6F1
oar-miR-370-3p	ENSOARG00000002545	EPB41		1_1237-3p(hsa-miR-500a-3p)	ENSOARG00000017474	JUP
oar-miR-370-3p	ENSOARG00000002545	EPB41		1_1237-3p(hsa-miR-500a-3p)	ENSOARG00000017713	TRAF7
oar-miR-370-3p	ENSOARG00000002554	SLC22A18		1_1237-3p(hsa-miR-500a-3p)	ENSOARG00000017721	OCEL1
oar-miR-370-3p	ENSOARG00000002559			1_1237-3p(hsa-miR-500a-3p)	ENSOARG00000017737	FARP2
oar-miR-370-3p	ENSOARG00000002561	CFAP61		1_1237-3p(hsa-miR-500a-3p)	ENSOARG00000017786	USE1
oar-miR-370-3p	ENSOARG00000002567	AHSA1		1_1237-3p(hsa-miR-500a-3p)	ENSOARG00000017810	2018-09-02
oar-miR-370-3p	ENSOARG00000002576			1_1237-3p(hsa-miR-500a-3p)	ENSOARG00000017817	ANO1
oar-miR-370-3p	ENSOARG00000002637			1_1237-3p(hsa-miR-500a-3p)	ENSOARG00000017903	TMEM164
oar-miR-370-3p	ENSOARG00000002637			1_1237-3p(hsa-miR-500a-3p)	ENSOARG00000017912	CLCN1
oar-miR-370-3p	ENSOARG00000002666			1_1237-3p(hsa-miR-500a-3p)	ENSOARG00000017945	PWP1
oar-miR-370-3p	ENSOARG00000002679	PPP1R9A		1_1237-3p(hsa-miR-500a-3p)	ENSOARG00000017948	DOCK6
oar-miR-370-3p	ENSOARG00000002690	C16orf70		1_1237-3p(hsa-miR-500a-3p)	ENSOARG00000017957	GPD1
oar-miR-370-3p	ENSOARG00000002721	CBX2		1_1237-3p(hsa-miR-500a-3p)	ENSOARG00000017982	FAM213B
oar-miR-370-3p	ENSOARG00000002747			1_1237-3p(hsa-miR-500a-3p)	ENSOARG00000017994	LNPEP
oar-miR-370-3p	ENSOARG00000002776	ZNF619		1_1237-3p(hsa-miR-500a-3p)	ENSOARG00000017998	PPP1R7
oar-miR-370-3p	ENSOARG00000002789			1_1237-3p(hsa-miR-500a-3p)	ENSOARG00000018013
oar-miR-370-3p	ENSOARG00000002799	IRAK3		1_1237-3p(hsa-miR-500a-3p)	ENSOARG00000018017	SSR1
oar-miR-370-3p	ENSOARG00000002808			1_1237-3p(hsa-miR-500a-3p)	ENSOARG00000018017	SSR1
oar-miR-370-3p	ENSOARG00000002832			1_1237-3p(hsa-miR-500a-3p)	ENSOARG00000018049
oar-miR-370-3p	ENSOARG00000002846	IGHM		1_1237-3p(hsa-miR-500a-3p)	ENSOARG00000018130	CHADL
oar-miR-370-3p	ENSOARG00000002881	OAS1		1_1237-3p(hsa-miR-500a-3p)	ENSOARG00000018436	ZNF133
oar-miR-370-3p	ENSOARG00000002917			1_1237-3p(hsa-miR-500a-3p)	ENSOARG00000018464	ELAVL3
oar-miR-370-3p	ENSOARG00000002936	MGAT4B		1_1237-3p(hsa-miR-500a-3p)	ENSOARG00000018545	UBE2T
oar-miR-370-3p	ENSOARG00000002959	FSCN1		1_1237-3p(hsa-miR-500a-3p)	ENSOARG00000018593	HADHA
oar-miR-370-3p	ENSOARG00000002984	CFAP52		1_1237-3p(hsa-miR-500a-3p)	ENSOARG00000018752	MDH1B
oar-miR-370-3p	ENSOARG00000002990	GZMB		1_1237-3p(hsa-miR-500a-3p)	ENSOARG00000018813	DRC1
oar-miR-370-3p	ENSOARG00000003004	MND1		1_1237-3p(hsa-miR-500a-3p)	ENSOARG00000018827	ILKAP
oar-miR-370-3p	ENSOARG00000003010			1_1237-3p(hsa-miR-500a-3p)	ENSOARG00000018910	PRRG1
oar-miR-370-3p	ENSOARG00000003026			1_1237-3p(hsa-miR-500a-3p)	ENSOARG00000019118	TEX33
oar-miR-370-3p	ENSOARG00000003068			1_1237-3p(hsa-miR-500a-3p)	ENSOARG00000019205
oar-miR-370-3p	ENSOARG00000003068			1_1237-3p(hsa-miR-500a-3p)	ENSOARG00000019234	MFNG
oar-miR-370-3p	ENSOARG00000003084	RTN3		1_1237-3p(hsa-miR-500a-3p)	ENSOARG00000019252	IKZF2
oar-miR-370-3p	ENSOARG00000003140	USP43		1_1237-3p(hsa-miR-500a-3p)	ENSOARG00000019278	THTPA
oar-miR-370-3p	ENSOARG00000003150	MPP1		1_1237-3p(hsa-miR-500a-3p)	ENSOARG00000019323	NUP50
oar-miR-370-3p	ENSOARG00000003151	FOXI1		1_1237-3p(hsa-miR-500a-3p)	ENSOARG00000019380	PSMB5
oar-miR-370-3p	ENSOARG00000003151	FOXI1		1_1237-3p(hsa-miR-500a-3p)	ENSOARG00000019406	LRP10
oar-miR-370-3p	ENSOARG00000003172	FMN2		1_1237-3p(hsa-miR-500a-3p)	ENSOARG00000019408	C1orf94
oar-miR-370-3p	ENSOARG00000003185	CANX		1_1237-3p(hsa-miR-500a-3p)	ENSOARG00000019512	DENND2D
oar-miR-370-3p	ENSOARG00000003230	C3orf33		1_1237-3p(hsa-miR-500a-3p)	ENSOARG00000019513	GRAMD1C
oar-miR-370-3p	ENSOARG00000003238	GNPAT		1_1237-3p(hsa-miR-500a-3p)	ENSOARG00000019529
oar-miR-370-3p	ENSOARG00000003241	CACFD1		1_1237-3p(hsa-miR-500a-3p)	ENSOARG00000019641	LSAMP
oar-miR-370-3p	ENSOARG00000003252	HK3		1_1237-3p(hsa-miR-500a-3p)	ENSOARG00000019690	TTLL4
oar-miR-370-3p	ENSOARG00000003290	RNF121		1_1237-3p(hsa-miR-500a-3p)	ENSOARG00000019690	TTLL4
oar-miR-370-3p	ENSOARG00000003293	PDGFD		1_1237-3p(hsa-miR-500a-3p)	ENSOARG00000019692	MLC1
oar-miR-370-3p	ENSOARG00000003306	DHRS7C		1_1237-3p(hsa-miR-500a-3p)	ENSOARG00000019823	GFPT1
oar-miR-370-3p	ENSOARG00000003342	NFATC3		1_1237-3p(hsa-miR-500a-3p)	ENSOARG00000019949	CPT1B
oar-miR-370-3p	ENSOARG00000003354	FNIP2		1_1237-3p(hsa-miR-500a-3p)	ENSOARG00000020160	PARP14
oar-miR-370-3p	ENSOARG00000003355	DCST2		1_1237-3p(hsa-miR-500a-3p)	ENSOARG00000020194	MAB21L3
oar-miR-370-3p	ENSOARG00000003375			1_1237-3p(hsa-miR-500a-3p)	ENSOARG00000020226	BAHD1
oar-miR-370-3p	ENSOARG00000003375			1_1237-3p(hsa-miR-500a-3p)	ENSOARG00000020315	MAN1A2
oar-miR-370-3p	ENSOARG00000003377	C11orf84		1_1237-3p(hsa-miR-500a-3p)	ENSOARG00000020335
oar-miR-370-3p	ENSOARG00000003392			1_1237-3p(hsa-miR-500a-3p)	ENSOARG00000020336	CHP1
oar-miR-370-3p	ENSOARG00000003400	RALGAPA2		1_1237-3p(hsa-miR-500a-3p)	ENSOARG00000020379	RPAP1
oar-miR-370-3p	ENSOARG00000003421	LAP3		1_1237-3p(hsa-miR-500a-3p)	ENSOARG00000020383	BDH1
oar-miR-370-3p	ENSOARG00000003433	PSMC1		1_1237-3p(hsa-miR-500a-3p)	ENSOARG00000020393
oar-miR-370-3p	ENSOARG00000003442	FUNDC2		1_1237-3p(hsa-miR-500a-3p)	ENSOARG00000020410	ZMYND12
oar-miR-370-3p	ENSOARG00000003457			1_1237-3p(hsa-miR-500a-3p)	ENSOARG00000020490	RTP2
oar-miR-370-3p	ENSOARG00000003501	PDK4		1_1237-3p(hsa-miR-500a-3p)	ENSOARG00000020495	RTP4
oar-miR-370-3p	ENSOARG00000003504	XPOT		1_1237-3p(hsa-miR-500a-3p)	ENSOARG00000020516	MAT2A
oar-miR-370-3p	ENSOARG00000003504	XPOT		1_1237-3p(hsa-miR-500a-3p)	ENSOARG00000020528	AHSG
oar-miR-370-3p	ENSOARG00000003518	SNTB2		1_1237-3p(hsa-miR-500a-3p)	ENSOARG00000020688	PDE6H
oar-miR-370-3p	ENSOARG00000003547	MYBL2		1_1237-3p(hsa-miR-500a-3p)	ENSOARG00000020694	BOLA1
oar-miR-370-3p	ENSOARG00000003582	AP5Z1		1_1237-3p(hsa-miR-500a-3p)	ENSOARG00000020762	THNSL2
oar-miR-370-3p	ENSOARG00000003587	CERS4		1_1237-3p(hsa-miR-500a-3p)	ENSOARG00000020812	PAX8
oar-miR-370-3p	ENSOARG00000003589	HOOK3		1_1237-3p(hsa-miR-500a-3p)	ENSOARG00000020852
oar-miR-370-3p	ENSOARG00000003619			1_1237-3p(hsa-miR-500a-3p)	ENSOARG00000020873	RNF19B
oar-miR-370-3p	ENSOARG00000003635	FBXW11		1_1237-3p(hsa-miR-500a-3p)	ENSOARG00000021022	SNX27
oar-miR-370-3p	ENSOARG00000003642	EWSR1		1_1237-3p(hsa-miR-500a-3p)	ENSOARG00000021066	THEM5
oar-miR-370-3p	ENSOARG00000003647	EFNA1		1_1336-5p(dps-miR-2521)	ENSOARG00000010761	TMPRSS3
oar-miR-370-3p	ENSOARG00000003701	MBNL1		1_1336-5p(dps-miR-2521)	ENSOARG00000010761	TMPRSS3
oar-miR-370-3p	ENSOARG00000003701	MBNL1		1_1336-5p(dps-miR-2521)	ENSOARG00000013286	RDX
oar-miR-370-3p	ENSOARG00000003707			1_1336-5p(dps-miR-2521)	ENSOARG00000014041	OPCML
oar-miR-370-3p	ENSOARG00000003718	MAPK3		1_1336-5p(dps-miR-2521)	ENSOARG00000020485	RHBDD1
oar-miR-370-3p	ENSOARG00000003730	STK10		1_1371-3p	ENSOARG00000000173	GML
oar-miR-370-3p	ENSOARG00000003734	SLC50A1		1_1371-3p	ENSOARG00000000195
oar-miR-370-3p	ENSOARG00000003737			1_1371-3p	ENSOARG00000000239
oar-miR-370-3p	ENSOARG00000003803	IST1		1_1371-3p	ENSOARG00000000239
oar-miR-370-3p	ENSOARG00000003814	MATN2		1_1371-3p	ENSOARG00000000341	RNPEP
oar-miR-370-3p	ENSOARG00000003848	RPS5		1_1371-3p	ENSOARG00000000505
oar-miR-370-3p	ENSOARG00000003849	RCOR2		1_1371-3p	ENSOARG00000000518
oar-miR-370-3p	ENSOARG00000003881	SCAP		1_1371-3p	ENSOARG00000000817	CALY
oar-miR-370-3p	ENSOARG00000003890	TAT		1_1371-3p	ENSOARG00000000833	TPO
oar-miR-370-3p	ENSOARG00000003901			1_1371-3p	ENSOARG00000000897	CUEDC2
oar-miR-370-3p	ENSOARG00000003911	ZNF23		1_1371-3p	ENSOARG00000000986	BRF2
oar-miR-370-3p	ENSOARG00000003972			1_1371-3p	ENSOARG00000000996	PSMA4
oar-miR-370-3p	ENSOARG00000003980	SEC23IP		1_1371-3p	ENSOARG00000001010	EXOC6
oar-miR-370-3p	ENSOARG00000003996	LRTOMT		1_1371-3p	ENSOARG00000001010	EXOC6
oar-miR-370-3p	ENSOARG00000004002	RAB7A		1_1371-3p	ENSOARG00000001174
oar-miR-370-3p	ENSOARG00000004050			1_1371-3p	ENSOARG00000001328	CYP26C1
oar-miR-370-3p	ENSOARG00000004084	NUB1		1_1371-3p	ENSOARG00000001361
oar-miR-370-3p	ENSOARG00000004103	PTPN13		1_1371-3p	ENSOARG00000001511	STAT3
oar-miR-370-3p	ENSOARG00000004110	LACTB2		1_1371-3p	ENSOARG00000001531	SCAPER
oar-miR-370-3p	ENSOARG00000004111	ZNF536		1_1371-3p	ENSOARG00000001591	FUCA2
oar-miR-370-3p	ENSOARG00000004117	OXSM		1_1371-3p	ENSOARG00000001761	SLURP1
oar-miR-370-3p	ENSOARG00000004131	DDRGK1		1_1371-3p	ENSOARG00000002125	SF3B2
oar-miR-370-3p	ENSOARG00000004155	PMPCA		1_1371-3p	ENSOARG00000002327	ATG9B
oar-miR-370-3p	ENSOARG00000004175	FZD4		1_1371-3p	ENSOARG00000002408	KISS1
oar-miR-370-3p	ENSOARG00000004179	OTUB1		1_1371-3p	ENSOARG00000002545	EPB41
oar-miR-370-3p	ENSOARG00000004182	ELK4		1_1371-3p	ENSOARG00000002561	CFAP61
oar-miR-370-3p	ENSOARG00000004212	WDR86		1_1371-3p	ENSOARG00000002574	FRS3
oar-miR-370-3p	ENSOARG00000004219	PPM1H		1_1371-3p	ENSOARG00000002932	ADCY9
oar-miR-370-3p	ENSOARG00000004259	CALHM3		1_1371-3p	ENSOARG00000003010
oar-miR-370-3p	ENSOARG00000004269	TOP2B		1_1371-3p	ENSOARG00000003099	RASAL3
oar-miR-370-3p	ENSOARG00000004276	SNX9		1_1371-3p	ENSOARG00000003153	LMAN1L
oar-miR-370-3p	ENSOARG00000004306	CEP89		1_1371-3p	ENSOARG00000003375
oar-miR-370-3p	ENSOARG00000004306	CEP89		1_1371-3p	ENSOARG00000003375
oar-miR-370-3p	ENSOARG00000004318	CDC2		1_1371-3p	ENSOARG00000003456	TH
oar-miR-370-3p	ENSOARG00000004319	PLXNA3		1_1371-3p	ENSOARG00000003642	EWSR1
oar-miR-370-3p	ENSOARG00000004357	NEURL1		1_1371-3p	ENSOARG00000003734	SLC50A1
oar-miR-370-3p	ENSOARG00000004405	SLC7A10		1_1371-3p	ENSOARG00000003751	COPG1
oar-miR-370-3p	ENSOARG00000004410			1_1371-3p	ENSOARG00000003783
oar-miR-370-3p	ENSOARG00000004423			1_1371-3p	ENSOARG00000003831
oar-miR-370-3p	ENSOARG00000004437	GNA12		1_1371-3p	ENSOARG00000003869	DUSP22
oar-miR-370-3p	ENSOARG00000004442	PCCA		1_1371-3p	ENSOARG00000003881	SCAP
oar-miR-370-3p	ENSOARG00000004480	TTC39A		1_1371-3p	ENSOARG00000004022	TRAPPC9
oar-miR-370-3p	ENSOARG00000004501	PCSK7		1_1371-3p	ENSOARG00000004050
oar-miR-370-3p	ENSOARG00000004541	CINP		1_1371-3p	ENSOARG00000004076	EPN3
oar-miR-370-3p	ENSOARG00000004550	CCDC105		1_1371-3p	ENSOARG00000004084	NUB1
oar-miR-370-3p	ENSOARG00000004577	INPPL1		1_1371-3p	ENSOARG00000004111	ZNF536
oar-miR-370-3p	ENSOARG00000004679			1_1371-3p	ENSOARG00000004175	FZD4
oar-miR-370-3p	ENSOARG00000004685	C18orf63		1_1371-3p	ENSOARG00000004269	TOP2B
oar-miR-370-3p	ENSOARG00000004688			1_1371-3p	ENSOARG00000004318	CDC2
oar-miR-370-3p	ENSOARG00000004708	REEP3		1_1371-3p	ENSOARG00000004319	PLXNA3
oar-miR-370-3p	ENSOARG00000004708	REEP3		1_1371-3p	ENSOARG00000004541	CINP
oar-miR-370-3p	ENSOARG00000004743	ATP6AP1		1_1371-3p	ENSOARG00000004577	INPPL1
oar-miR-370-3p	ENSOARG00000004743	ATP6AP1		1_1371-3p	ENSOARG00000004606	COL22A1
oar-miR-370-3p	ENSOARG00000004750	LHX3		1_1371-3p	ENSOARG00000004647	ZNF385D
oar-miR-370-3p	ENSOARG00000004754	THEGL		1_1371-3p	ENSOARG00000004775
oar-miR-370-3p	ENSOARG00000004764	IL34		1_1371-3p	ENSOARG00000004834	STARD6
oar-miR-370-3p	ENSOARG00000004775			1_1371-3p	ENSOARG00000004887	TTYH3
oar-miR-370-3p	ENSOARG00000004815			1_1371-3p	ENSOARG00000004977	RUVBL1
oar-miR-370-3p	ENSOARG00000004834	STARD6		1_1371-3p	ENSOARG00000005080	PRODH2
oar-miR-370-3p	ENSOARG00000004836	CTDSP2		1_1371-3p	ENSOARG00000005237	SEC61A1
oar-miR-370-3p	ENSOARG00000004887	TTYH3		1_1371-3p	ENSOARG00000005283	CDC42BPB
oar-miR-370-3p	ENSOARG00000004928			1_1371-3p	ENSOARG00000005288	KIAA1328
oar-miR-370-3p	ENSOARG00000004936	ETV2		1_1371-3p	ENSOARG00000005467	ZIC4
oar-miR-370-3p	ENSOARG00000004972	TMEM171		1_1371-3p	ENSOARG00000005539	MEST
oar-miR-370-3p	ENSOARG00000004987	KMT2B		1_1371-3p	ENSOARG00000005569	ZNF532
oar-miR-370-3p	ENSOARG00000005054	SETD2		1_1371-3p	ENSOARG00000005604	PSMD8
oar-miR-370-3p	ENSOARG00000005078	PHF10		1_1371-3p	ENSOARG00000005613	TRAF1
oar-miR-370-3p	ENSOARG00000005086	GLT6D1		1_1371-3p	ENSOARG00000005631	PHF19
oar-miR-370-3p	ENSOARG00000005121	AFAP1L1		1_1371-3p	ENSOARG00000005692	PAQR6
oar-miR-370-3p	ENSOARG00000005124	TRPA1		1_1371-3p	ENSOARG00000005880	LY6G6D
oar-miR-370-3p	ENSOARG00000005124	TRPA1		1_1371-3p	ENSOARG00000006019	TVP23A
oar-miR-370-3p	ENSOARG00000005131	PSMB1		1_1371-3p	ENSOARG00000006054	GAREM
oar-miR-370-3p	ENSOARG00000005157	PNKP		1_1371-3p	ENSOARG00000006080	SDF4
oar-miR-370-3p	ENSOARG00000005237	SEC61A1		1_1371-3p	ENSOARG00000006327	CST7
oar-miR-370-3p	ENSOARG00000005237	SEC61A1		1_1371-3p	ENSOARG00000006370	ASF1B
oar-miR-370-3p	ENSOARG00000005238	ENO2		1_1371-3p	ENSOARG00000006377	ALDH1L1
oar-miR-370-3p	ENSOARG00000005244			1_1371-3p	ENSOARG00000006446	CDHR5
oar-miR-370-3p	ENSOARG00000005283	CDC42BPB		1_1371-3p	ENSOARG00000006477	MARS
oar-miR-370-3p	ENSOARG00000005286	AARS		1_1371-3p	ENSOARG00000006509	IGF2BP1
oar-miR-370-3p	ENSOARG00000005288	KIAA1328		1_1371-3p	ENSOARG00000006519	HSDL2
oar-miR-370-3p	ENSOARG00000005331	HEPH		1_1371-3p	ENSOARG00000006570
oar-miR-370-3p	ENSOARG00000005346	SCFD1		1_1371-3p	ENSOARG00000006610	BCAR1
oar-miR-370-3p	ENSOARG00000005348	SUN5		1_1371-3p	ENSOARG00000006642	PSMC3
oar-miR-370-3p	ENSOARG00000005352			1_1371-3p	ENSOARG00000006699	PSMD14
oar-miR-370-3p	ENSOARG00000005443			1_1371-3p	ENSOARG00000006699	PSMD14
oar-miR-370-3p	ENSOARG00000005455	ELP2		1_1371-3p	ENSOARG00000006928	KARS
oar-miR-370-3p	ENSOARG00000005466	TRIM63		1_1371-3p	ENSOARG00000006991
oar-miR-370-3p	ENSOARG00000005467	ZIC4		1_1371-3p	ENSOARG00000007070	GCLC
oar-miR-370-3p	ENSOARG00000005469	USP7		1_1371-3p	ENSOARG00000007197	KIF26A
oar-miR-370-3p	ENSOARG00000005475	KLC4		1_1371-3p	ENSOARG00000007420	YIPF3
oar-miR-370-3p	ENSOARG00000005478	GIPC1		1_1371-3p	ENSOARG00000007458	HLA-DOB
oar-miR-370-3p	ENSOARG00000005490	SLC30A2		1_1371-3p	ENSOARG00000007622	PSMB8
oar-miR-370-3p	ENSOARG00000005491	HK1		1_1371-3p	ENSOARG00000007822	F10
oar-miR-370-3p	ENSOARG00000005491	HK1		1_1371-3p	ENSOARG00000007906
oar-miR-370-3p	ENSOARG00000005531	USP5		1_1371-3p	ENSOARG00000007949	PCID2
oar-miR-370-3p	ENSOARG00000005539	MEST		1_1371-3p	ENSOARG00000007961	AKAP17A
oar-miR-370-3p	ENSOARG00000005541	ARHGEF37		1_1371-3p	ENSOARG00000008151	ORAI3
oar-miR-370-3p	ENSOARG00000005558	PKN1		1_1371-3p	ENSOARG00000008209	FNBP1
oar-miR-370-3p	ENSOARG00000005568	DDX41		1_1371-3p	ENSOARG00000008241	XG
oar-miR-370-3p	ENSOARG00000005578	MGLL		1_1371-3p	ENSOARG00000008262	SCN2B
oar-miR-370-3p	ENSOARG00000005589	MARVELD2		1_1371-3p	ENSOARG00000008268	AMOTL2
oar-miR-370-3p	ENSOARG00000005593			1_1371-3p	ENSOARG00000008337	CAMK2G
oar-miR-370-3p	ENSOARG00000005601	RNF167		1_1371-3p	ENSOARG00000008361	ARSD
oar-miR-370-3p	ENSOARG00000005604	PSMD8		1_1371-3p	ENSOARG00000008530	UHRF1
oar-miR-370-3p	ENSOARG00000005631	PHF19		1_1371-3p	ENSOARG00000008554	SLC25A33
oar-miR-370-3p	ENSOARG00000005653	KAT7		1_1371-3p	ENSOARG00000008574	RASGRP2
oar-miR-370-3p	ENSOARG00000005653	KAT7		1_1371-3p	ENSOARG00000008574	RASGRP2
oar-miR-370-3p	ENSOARG00000005692	PAQR6		1_1371-3p	ENSOARG00000008614	PHLDB3
oar-miR-370-3p	ENSOARG00000005736	GLG1		1_1371-3p	ENSOARG00000008637	TPGS1
oar-miR-370-3p	ENSOARG00000005741	FAM117A		1_1371-3p	ENSOARG00000008827	NCSTN
oar-miR-370-3p	ENSOARG00000005778	SMG5		1_1371-3p	ENSOARG00000008859	C1QTNF7
oar-miR-370-3p	ENSOARG00000005786	PPM1M		1_1371-3p	ENSOARG00000008859	C1QTNF7
oar-miR-370-3p	ENSOARG00000005786	PPM1M		1_1371-3p	ENSOARG00000008880	SH2D5
oar-miR-370-3p	ENSOARG00000005789	MED13L		1_1371-3p	ENSOARG00000008890	RING1
oar-miR-370-3p	ENSOARG00000005855			1_1371-3p	ENSOARG00000009155	CCBL1
oar-miR-370-3p	ENSOARG00000005870	PIK3R1		1_1371-3p	ENSOARG00000009507	MUC2
oar-miR-370-3p	ENSOARG00000005880	LY6G6D		1_1371-3p	ENSOARG00000009523	SLC25A15
oar-miR-370-3p	ENSOARG00000005886	PFKFB1		1_1371-3p	ENSOARG00000009548	UNK
oar-miR-370-3p	ENSOARG00000005895	TRMT61A		1_1371-3p	ENSOARG00000009594	PLA2G3
oar-miR-370-3p	ENSOARG00000005952	DTX3		1_1371-3p	ENSOARG00000009675	HOXA10
oar-miR-370-3p	ENSOARG00000005960	ACTR3B		1_1371-3p	ENSOARG00000009735	SLC43A1
oar-miR-370-3p	ENSOARG00000005968	CSMD1		1_1371-3p	ENSOARG00000009736	PHF1
oar-miR-370-3p	ENSOARG00000005987	SUN1		1_1371-3p	ENSOARG00000009840	PIP4K2B
oar-miR-370-3p	ENSOARG00000005992	NCCRP1		1_1371-3p	ENSOARG00000009857	ERCC2
oar-miR-370-3p	ENSOARG00000005998	MADD		1_1371-3p	ENSOARG00000009974	MPND
oar-miR-370-3p	ENSOARG00000006019	TVP23A		1_1371-3p	ENSOARG00000010065	LASP1
oar-miR-370-3p	ENSOARG00000006034	SIX2		1_1371-3p	ENSOARG00000010068
oar-miR-370-3p	ENSOARG00000006080	SDF4		1_1371-3p	ENSOARG00000010102	MEN1
oar-miR-370-3p	ENSOARG00000006091			1_1371-3p	ENSOARG00000010126	LOXL2
oar-miR-370-3p	ENSOARG00000006157	RMND5B		1_1371-3p	ENSOARG00000010305	HSDL1
oar-miR-370-3p	ENSOARG00000006163	BBS9		1_1371-3p	ENSOARG00000010371	WSB1
oar-miR-370-3p	ENSOARG00000006241	CD300LG		1_1371-3p	ENSOARG00000010428	CCDC22
oar-miR-370-3p	ENSOARG00000006248	SYNDIG1		1_1371-3p	ENSOARG00000010446	LEMD2
oar-miR-370-3p	ENSOARG00000006259	GUK1		1_1371-3p	ENSOARG00000010546	MTMR4
oar-miR-370-3p	ENSOARG00000006301	CD4		1_1371-3p	ENSOARG00000010627	NBEA
oar-miR-370-3p	ENSOARG00000006327	CST7		1_1371-3p	ENSOARG00000010701	CAMTA1
oar-miR-370-3p	ENSOARG00000006370	ASF1B		1_1371-3p	ENSOARG00000010741	FOXO3
oar-miR-370-3p	ENSOARG00000006375	FKBP15		1_1371-3p	ENSOARG00000010809	DVL2
oar-miR-370-3p	ENSOARG00000006377	ALDH1L1		1_1371-3p	ENSOARG00000010927	GPKOW
oar-miR-370-3p	ENSOARG00000006410	COL12A1		1_1371-3p	ENSOARG00000011224	MEP1A
oar-miR-370-3p	ENSOARG00000006427	PLXNA4		1_1371-3p	ENSOARG00000011373	MIDN
oar-miR-370-3p	ENSOARG00000006441	SERPINB12		1_1371-3p	ENSOARG00000011387	ENG
oar-miR-370-3p	ENSOARG00000006455	CPNE9		1_1371-3p	ENSOARG00000011551	MUM1
oar-miR-370-3p	ENSOARG00000006474	GLRB		1_1371-3p	ENSOARG00000011551	MUM1
oar-miR-370-3p	ENSOARG00000006474	GLRB		1_1371-3p	ENSOARG00000011559	GRPEL1
oar-miR-370-3p	ENSOARG00000006477	MARS		1_1371-3p	ENSOARG00000011582	CYP26B1
oar-miR-370-3p	ENSOARG00000006478	KIAA1958		1_1371-3p	ENSOARG00000011590
oar-miR-370-3p	ENSOARG00000006492	SSR4		1_1371-3p	ENSOARG00000011753	GPR115
oar-miR-370-3p	ENSOARG00000006495	ATP1B3		1_1371-3p	ENSOARG00000011796	GPS2
oar-miR-370-3p	ENSOARG00000006495	ATP1B3		1_1371-3p	ENSOARG00000011796	GPS2
oar-miR-370-3p	ENSOARG00000006504	IDH3G		1_1371-3p	ENSOARG00000011997	UBA7
oar-miR-370-3p	ENSOARG00000006546	ALDH5A1		1_1371-3p	ENSOARG00000012007	CA11
oar-miR-370-3p	ENSOARG00000006587	PHF14		1_1371-3p	ENSOARG00000012014	IDH2
oar-miR-370-3p	ENSOARG00000006610	BCAR1		1_1371-3p	ENSOARG00000012078	REEP6
oar-miR-370-3p	ENSOARG00000006611	STPG1		1_1371-3p	ENSOARG00000012097	MSI1
oar-miR-370-3p	ENSOARG00000006615			1_1371-3p	ENSOARG00000012117	RAB11FIP3
oar-miR-370-3p	ENSOARG00000006622	UBE2Z		1_1371-3p	ENSOARG00000012178
oar-miR-370-3p	ENSOARG00000006642	PSMC3		1_1371-3p	ENSOARG00000012205	VPS33B
oar-miR-370-3p	ENSOARG00000006648	SLFN14		1_1371-3p	ENSOARG00000012227	HHAT
oar-miR-370-3p	ENSOARG00000006660	YAP1		1_1371-3p	ENSOARG00000012564	ERC1
oar-miR-370-3p	ENSOARG00000006676	ESRRA		1_1371-3p	ENSOARG00000012676
oar-miR-370-3p	ENSOARG00000006690	CDX1		1_1371-3p	ENSOARG00000012849	CDK2AP2
oar-miR-370-3p	ENSOARG00000006698	RRP9		1_1371-3p	ENSOARG00000013078	DENND5A
oar-miR-370-3p	ENSOARG00000006733			1_1371-3p	ENSOARG00000013119	SNTG1
oar-miR-370-3p	ENSOARG00000006743			1_1371-3p	ENSOARG00000013119	SNTG1
oar-miR-370-3p	ENSOARG00000006773	ZNF689		1_1371-3p	ENSOARG00000013342	BCL2L12
oar-miR-370-3p	ENSOARG00000006797	LECT1		1_1371-3p	ENSOARG00000013363	LRPAP1
oar-miR-370-3p	ENSOARG00000006799	ACOT8		1_1371-3p	ENSOARG00000013363	LRPAP1
oar-miR-370-3p	ENSOARG00000006802	PROP1		1_1371-3p	ENSOARG00000013465	CAPN1
oar-miR-370-3p	ENSOARG00000006806	SERPINB11		1_1371-3p	ENSOARG00000013653
oar-miR-370-3p	ENSOARG00000006847			1_1371-3p	ENSOARG00000013846	NAPSA
oar-miR-370-3p	ENSOARG00000006880	SERPINB7		1_1371-3p	ENSOARG00000013960	USP4
oar-miR-370-3p	ENSOARG00000006880	SERPINB7		1_1371-3p	ENSOARG00000013988	DPM1
oar-miR-370-3p	ENSOARG00000006930	PLEKHH2		1_1371-3p	ENSOARG00000014115	HTT
oar-miR-370-3p	ENSOARG00000006933	RSF1		1_1371-3p	ENSOARG00000014251	KLK5
oar-miR-370-3p	ENSOARG00000006933	RSF1		1_1371-3p	ENSOARG00000014254	RPUSD1
oar-miR-370-3p	ENSOARG00000006959	BPIFB1		1_1371-3p	ENSOARG00000014532	ETS2
oar-miR-370-3p	ENSOARG00000006971	SERPINB10		1_1371-3p	ENSOARG00000014562	MKI67
oar-miR-370-3p	ENSOARG00000006971	SERPINB10		1_1371-3p	ENSOARG00000014690
oar-miR-370-3p	ENSOARG00000006991			1_1371-3p	ENSOARG00000014706	LSM14B
oar-miR-370-3p	ENSOARG00000006993	RASSF7		1_1371-3p	ENSOARG00000014725	APLP2
oar-miR-370-3p	ENSOARG00000007011	TRIM25		1_1371-3p	ENSOARG00000014725	APLP2
oar-miR-370-3p	ENSOARG00000007056	NUP214		1_1371-3p	ENSOARG00000014760	NDUFB6
oar-miR-370-3p	ENSOARG00000007056	NUP214		1_1371-3p	ENSOARG00000014772	ADD1
oar-miR-370-3p	ENSOARG00000007070	GCLC		1_1371-3p	ENSOARG00000014862	OGDH
oar-miR-370-3p	ENSOARG00000007081	THADA		1_1371-3p	ENSOARG00000014868	CHKA
oar-miR-370-3p	ENSOARG00000007114	ELOVL7		1_1371-3p	ENSOARG00000014886	SCYL1
oar-miR-370-3p	ENSOARG00000007135			1_1371-3p	ENSOARG00000014970	FAM20A
oar-miR-370-3p	ENSOARG00000007138	CD302		1_1371-3p	ENSOARG00000015024	PRKAR1A
oar-miR-370-3p	ENSOARG00000007145	HOXB1		1_1371-3p	ENSOARG00000015076	SMG6
oar-miR-370-3p	ENSOARG00000007162			1_1371-3p	ENSOARG00000015076	SMG6
oar-miR-370-3p	ENSOARG00000007180	SRCAP		1_1371-3p	ENSOARG00000015190
oar-miR-370-3p	ENSOARG00000007226	MICU1		1_1371-3p	ENSOARG00000015228	GATA4
oar-miR-370-3p	ENSOARG00000007318	ID3		1_1371-3p	ENSOARG00000015314	AMZ2
oar-miR-370-3p	ENSOARG00000007347			1_1371-3p	ENSOARG00000015538	EML3
oar-miR-370-3p	ENSOARG00000007393	NDST1		1_1371-3p	ENSOARG00000015561	SSSCA1
oar-miR-370-3p	ENSOARG00000007406	ATXN7L3		1_1371-3p	ENSOARG00000015574	GNPTG
oar-miR-370-3p	ENSOARG00000007422	FAM58A		1_1371-3p	ENSOARG00000015910	GANAB
oar-miR-370-3p	ENSOARG00000007429	PSMA6		1_1371-3p	ENSOARG00000015949	ATRNL1
oar-miR-370-3p	ENSOARG00000007446			1_1371-3p	ENSOARG00000015989	MPHOSPH10
oar-miR-370-3p	ENSOARG00000007462	DCAF15		1_1371-3p	ENSOARG00000016105	PROC
oar-miR-370-3p	ENSOARG00000007474			1_1371-3p	ENSOARG00000016116	KIF14
oar-miR-370-3p	ENSOARG00000007510	TMEM61		1_1371-3p	ENSOARG00000016365	DEPTOR
oar-miR-370-3p	ENSOARG00000007524	PLEKHN1		1_1371-3p	ENSOARG00000016384	CDK14
oar-miR-370-3p	ENSOARG00000007524	PLEKHN1		1_1371-3p	ENSOARG00000016430	ACACB
oar-miR-370-3p	ENSOARG00000007533	ADCYAP1R1		1_1371-3p	ENSOARG00000016438	EME2
oar-miR-370-3p	ENSOARG00000007549	LPAR2		1_1371-3p	ENSOARG00000016653	SFXN1
oar-miR-370-3p	ENSOARG00000007573			1_1371-3p	ENSOARG00000016957	N4BP1
oar-miR-370-3p	ENSOARG00000007574	PARN		1_1371-3p	ENSOARG00000017283	TSC2
oar-miR-370-3p	ENSOARG00000007594	MCF2L		1_1371-3p	ENSOARG00000017575
oar-miR-370-3p	ENSOARG00000007604	DAPL1		1_1371-3p	ENSOARG00000017583	SALL1
oar-miR-370-3p	ENSOARG00000007628			1_1371-3p	ENSOARG00000017713	TRAF7
oar-miR-370-3p	ENSOARG00000007665	USP24		1_1371-3p	ENSOARG00000017737	FARP2
oar-miR-370-3p	ENSOARG00000007676	CADM3		1_1371-3p	ENSOARG00000017782	MAFG
oar-miR-370-3p	ENSOARG00000007683	CXCL16		1_1371-3p	ENSOARG00000017810	2018-09-02
oar-miR-370-3p	ENSOARG00000007697	APCS		1_1371-3p	ENSOARG00000017957	GPD1
oar-miR-370-3p	ENSOARG00000007766	MYO1A		1_1371-3p	ENSOARG00000017982	FAM213B
oar-miR-370-3p	ENSOARG00000007766	MYO1A		1_1371-3p	ENSOARG00000017998	PPP1R7
oar-miR-370-3p	ENSOARG00000007814	SYK		1_1371-3p	ENSOARG00000018017	SSR1
oar-miR-370-3p	ENSOARG00000007822	F10		1_1371-3p	ENSOARG00000018017	SSR1
oar-miR-370-3p	ENSOARG00000007832	AUH		1_1371-3p	ENSOARG00000018049
oar-miR-370-3p	ENSOARG00000007845	TRIM58		1_1371-3p	ENSOARG00000018338	RGL3
oar-miR-370-3p	ENSOARG00000007851	PRKAA2		1_1371-3p	ENSOARG00000018459	MTG1
oar-miR-370-3p	ENSOARG00000007851	PRKAA2		1_1371-3p	ENSOARG00000018545	UBE2T
oar-miR-370-3p	ENSOARG00000007893	CEP170B		1_1371-3p	ENSOARG00000018593	HADHA
oar-miR-370-3p	ENSOARG00000007894	GAPDH		1_1371-3p	ENSOARG00000018707	SLC38A10
oar-miR-370-3p	ENSOARG00000007900	LRRC63		1_1371-3p	ENSOARG00000018718	FARS2
oar-miR-370-3p	ENSOARG00000007906			1_1371-3p	ENSOARG00000018724	CUL1
oar-miR-370-3p	ENSOARG00000007909	NOC2L		1_1371-3p	ENSOARG00000018920	LMBR1L
oar-miR-370-3p	ENSOARG00000007949	PCID2		1_1371-3p	ENSOARG00000019041	ADRBK2
oar-miR-370-3p	ENSOARG00000008001	C1QA		1_1371-3p	ENSOARG00000019077	C1orf194
oar-miR-370-3p	ENSOARG00000008032			1_1371-3p	ENSOARG00000019128	GBX2
oar-miR-370-3p	ENSOARG00000008151	ORAI3		1_1371-3p	ENSOARG00000019212	PSME2
oar-miR-370-3p	ENSOARG00000008206	CENPN		1_1371-3p	ENSOARG00000019268	USP40
oar-miR-370-3p	ENSOARG00000008209	FNBP1		1_1371-3p	ENSOARG00000019278	THTPA
oar-miR-370-3p	ENSOARG00000008212	ITGA2		1_1371-3p	ENSOARG00000019417	IGFBP2
oar-miR-370-3p	ENSOARG00000008212	ITGA2		1_1371-3p	ENSOARG00000019417	IGFBP2
oar-miR-370-3p	ENSOARG00000008214	PES1		1_1371-3p	ENSOARG00000019692	MLC1
oar-miR-370-3p	ENSOARG00000008258	RGS19		1_1371-3p	ENSOARG00000019775	CCDC108
oar-miR-370-3p	ENSOARG00000008262	SCN2B		1_1371-3p	ENSOARG00000020101	EIF2AK4
oar-miR-370-3p	ENSOARG00000008268	AMOTL2		1_1371-3p	ENSOARG00000020835	IL1F10
oar-miR-370-3p	ENSOARG00000008290	C14orf79		1_1371-3p	ENSOARG00000021066	THEM5
oar-miR-370-3p	ENSOARG00000008299	NOL8		1_1453-3p(mmu-miR-151-3p)	ENSOARG00000000042	CYP2E1
oar-miR-370-3p	ENSOARG00000008331	STX4		1_1453-3p(mmu-miR-151-3p)	ENSOARG00000000327	LAMA1
oar-miR-370-3p	ENSOARG00000008337	CAMK2G		1_1453-3p(mmu-miR-151-3p)	ENSOARG00000000531
oar-miR-370-3p	ENSOARG00000008337	CAMK2G		1_1453-3p(mmu-miR-151-3p)	ENSOARG00000000560
oar-miR-370-3p	ENSOARG00000008349	TACSTD2		1_1453-3p(mmu-miR-151-3p)	ENSOARG00000000578	CDCA7
oar-miR-370-3p	ENSOARG00000008358	CD79A		1_1453-3p(mmu-miR-151-3p)	ENSOARG00000000578	CDCA7
oar-miR-370-3p	ENSOARG00000008369	CD40		1_1453-3p(mmu-miR-151-3p)	ENSOARG00000000697	TNNT3
oar-miR-370-3p	ENSOARG00000008405	CASQ1		1_1453-3p(mmu-miR-151-3p)	ENSOARG00000000996	PSMA4
oar-miR-370-3p	ENSOARG00000008411	SLC10A7		1_1453-3p(mmu-miR-151-3p)	ENSOARG00000001172	NXPE4
oar-miR-370-3p	ENSOARG00000008438	GM2A		1_1453-3p(mmu-miR-151-3p)	ENSOARG00000001281	ACCSL
oar-miR-370-3p	ENSOARG00000008445			1_1453-3p(mmu-miR-151-3p)	ENSOARG00000001333	MDM1
oar-miR-370-3p	ENSOARG00000008454			1_1453-3p(mmu-miR-151-3p)	ENSOARG00000001333	MDM1
oar-miR-370-3p	ENSOARG00000008473	PLAU		1_1453-3p(mmu-miR-151-3p)	ENSOARG00000002033	NADK
oar-miR-370-3p	ENSOARG00000008502	TRIML1		1_1453-3p(mmu-miR-151-3p)	ENSOARG00000003293	PDGFD
oar-miR-370-3p	ENSOARG00000008513	CD177		1_1453-3p(mmu-miR-151-3p)	ENSOARG00000003571	LYST
oar-miR-370-3p	ENSOARG00000008530	UHRF1		1_1453-3p(mmu-miR-151-3p)	ENSOARG00000003571	LYST
oar-miR-370-3p	ENSOARG00000008540	ACOX1		1_1453-3p(mmu-miR-151-3p)	ENSOARG00000003929	VIP
oar-miR-370-3p	ENSOARG00000008540	ACOX1		1_1453-3p(mmu-miR-151-3p)	ENSOARG00000004103	PTPN13
oar-miR-370-3p	ENSOARG00000008574	RASGRP2		1_1453-3p(mmu-miR-151-3p)	ENSOARG00000005054	SETD2
oar-miR-370-3p	ENSOARG00000008574	RASGRP2		1_1453-3p(mmu-miR-151-3p)	ENSOARG00000005124	TRPA1
oar-miR-370-3p	ENSOARG00000008580	CNGA2		1_1453-3p(mmu-miR-151-3p)	ENSOARG00000005124	TRPA1
oar-miR-370-3p	ENSOARG00000008609	AP3M1		1_1453-3p(mmu-miR-151-3p)	ENSOARG00000005455	ELP2
oar-miR-370-3p	ENSOARG00000008614	PHLDB3		1_1453-3p(mmu-miR-151-3p)	ENSOARG00000005855
oar-miR-370-3p	ENSOARG00000008624	MADCAM1		1_1453-3p(mmu-miR-151-3p)	ENSOARG00000006248	SYNDIG1
oar-miR-370-3p	ENSOARG00000008637	TPGS1		1_1453-3p(mmu-miR-151-3p)	ENSOARG00000006427	PLXNA4
oar-miR-370-3p	ENSOARG00000008645	CCL28		1_1453-3p(mmu-miR-151-3p)	ENSOARG00000006676	ESRRA
oar-miR-370-3p	ENSOARG00000008755	HEMK1		1_1453-3p(mmu-miR-151-3p)	ENSOARG00000006690	CDX1
oar-miR-370-3p	ENSOARG00000008758	VDAC2		1_1453-3p(mmu-miR-151-3p)	ENSOARG00000006899	PHIP
oar-miR-370-3p	ENSOARG00000008762	HMGB3		1_1453-3p(mmu-miR-151-3p)	ENSOARG00000007124	IKBKAP
oar-miR-370-3p	ENSOARG00000008790	GOLM1		1_1453-3p(mmu-miR-151-3p)	ENSOARG00000007158
oar-miR-370-3p	ENSOARG00000008822	CRAT		1_1453-3p(mmu-miR-151-3p)	ENSOARG00000007160	SRP54
oar-miR-370-3p	ENSOARG00000008827	NCSTN		1_1453-3p(mmu-miR-151-3p)	ENSOARG00000007604	DAPL1
oar-miR-370-3p	ENSOARG00000008832	SIRT3		1_1453-3p(mmu-miR-151-3p)	ENSOARG00000007845	TRIM58
oar-miR-370-3p	ENSOARG00000008869	FUS		1_1453-3p(mmu-miR-151-3p)	ENSOARG00000008038	BRD2
oar-miR-370-3p	ENSOARG00000008880	SH2D5		1_1453-3p(mmu-miR-151-3p)	ENSOARG00000008358	CD79A
oar-miR-370-3p	ENSOARG00000008890	RING1		1_1453-3p(mmu-miR-151-3p)	ENSOARG00000008502	TRIML1
oar-miR-370-3p	ENSOARG00000008892	MRPL38		1_1453-3p(mmu-miR-151-3p)	ENSOARG00000008554	SLC25A33
oar-miR-370-3p	ENSOARG00000008941	TRIM65		1_1453-3p(mmu-miR-151-3p)	ENSOARG00000009133	IL11RA
oar-miR-370-3p	ENSOARG00000008957	RALY		1_1453-3p(mmu-miR-151-3p)	ENSOARG00000009854	EXT1
oar-miR-370-3p	ENSOARG00000008962	MAMLD1		1_1453-3p(mmu-miR-151-3p)	ENSOARG00000009897	UFM1
oar-miR-370-3p	ENSOARG00000008967	SLAMF7		1_1453-3p(mmu-miR-151-3p)	ENSOARG00000010068
oar-miR-370-3p	ENSOARG00000008967	SLAMF7		1_1453-3p(mmu-miR-151-3p)	ENSOARG00000010428	CCDC22
oar-miR-370-3p	ENSOARG00000009017	DDOST		1_1453-3p(mmu-miR-151-3p)	ENSOARG00000011255	TSTD2
oar-miR-370-3p	ENSOARG00000009024	IDNK		1_1453-3p(mmu-miR-151-3p)	ENSOARG00000011318	PPP1CA
oar-miR-370-3p	ENSOARG00000009128	C7		1_1453-3p(mmu-miR-151-3p)	ENSOARG00000011392	ASNA1
oar-miR-370-3p	ENSOARG00000009133	IL11RA		1_1453-3p(mmu-miR-151-3p)	ENSOARG00000011579	MTHFSD
oar-miR-370-3p	ENSOARG00000009171	EIF2S2		1_1453-3p(mmu-miR-151-3p)	ENSOARG00000011579	MTHFSD
oar-miR-370-3p	ENSOARG00000009182	TAX1BP1		1_1453-3p(mmu-miR-151-3p)	ENSOARG00000011671	CADPS
oar-miR-370-3p	ENSOARG00000009199	RBM43		1_1453-3p(mmu-miR-151-3p)	ENSOARG00000011724	TOR2A
oar-miR-370-3p	ENSOARG00000009208			1_1453-3p(mmu-miR-151-3p)	ENSOARG00000011760	GDPD5
oar-miR-370-3p	ENSOARG00000009224	NEK3		1_1453-3p(mmu-miR-151-3p)	ENSOARG00000012172	ZNF330
oar-miR-370-3p	ENSOARG00000009251	DNAI1		1_1453-3p(mmu-miR-151-3p)	ENSOARG00000012281	ELMOD2
oar-miR-370-3p	ENSOARG00000009264	CHFR		1_1453-3p(mmu-miR-151-3p)	ENSOARG00000013003	RARS2
oar-miR-370-3p	ENSOARG00000009277			1_1453-3p(mmu-miR-151-3p)	ENSOARG00000013278	DCAF7
oar-miR-370-3p	ENSOARG00000009309	NEK11		1_1453-3p(mmu-miR-151-3p)	ENSOARG00000013757	TMEM244
oar-miR-370-3p	ENSOARG00000009319	SLC29A1		1_1453-3p(mmu-miR-151-3p)	ENSOARG00000013795	TRIM39
oar-miR-370-3p	ENSOARG00000009330	LYPD6		1_1453-3p(mmu-miR-151-3p)	ENSOARG00000013796	TYRP1
oar-miR-370-3p	ENSOARG00000009335	GALNT8		1_1453-3p(mmu-miR-151-3p)	ENSOARG00000014165	RIPPLY3
oar-miR-370-3p	ENSOARG00000009340	TMEM86A		1_1453-3p(mmu-miR-151-3p)	ENSOARG00000014165	RIPPLY3
oar-miR-370-3p	ENSOARG00000009352	CLUL1		1_1453-3p(mmu-miR-151-3p)	ENSOARG00000014200
oar-miR-370-3p	ENSOARG00000009443	SRCIN1		1_1453-3p(mmu-miR-151-3p)	ENSOARG00000015029
oar-miR-370-3p	ENSOARG00000009507	MUC2		1_1453-3p(mmu-miR-151-3p)	ENSOARG00000015129
oar-miR-370-3p	ENSOARG00000009520	BAG1		1_1453-3p(mmu-miR-151-3p)	ENSOARG00000015402	GALNT7
oar-miR-370-3p	ENSOARG00000009523	SLC25A15		1_1453-3p(mmu-miR-151-3p)	ENSOARG00000015402	GALNT7
oar-miR-370-3p	ENSOARG00000009543	UCKL1		1_1453-3p(mmu-miR-151-3p)	ENSOARG00000015561	SSSCA1
oar-miR-370-3p	ENSOARG00000009548	UNK		1_1453-3p(mmu-miR-151-3p)	ENSOARG00000015910	GANAB
oar-miR-370-3p	ENSOARG00000009557	AKAP3		1_1453-3p(mmu-miR-151-3p)	ENSOARG00000016290	APOBEC3F
oar-miR-370-3p	ENSOARG00000009644	NHLRC3		1_1453-3p(mmu-miR-151-3p)	ENSOARG00000016498	SLC27A1
oar-miR-370-3p	ENSOARG00000009659	EPHX2		1_1453-3p(mmu-miR-151-3p)	ENSOARG00000016653	SFXN1
oar-miR-370-3p	ENSOARG00000009675	HOXA10		1_1453-3p(mmu-miR-151-3p)	ENSOARG00000016937	F2R
oar-miR-370-3p	ENSOARG00000009686	ADAMTS4		1_1453-3p(mmu-miR-151-3p)	ENSOARG00000017596
oar-miR-370-3p	ENSOARG00000009692			1_1453-3p(mmu-miR-151-3p)	ENSOARG00000017603
oar-miR-370-3p	ENSOARG00000009736	PHF1		1_1453-3p(mmu-miR-151-3p)	ENSOARG00000017909	CD59
oar-miR-370-3p	ENSOARG00000009770	DPYSL2		1_1453-3p(mmu-miR-151-3p)	ENSOARG00000018350	GGNBP2
oar-miR-370-3p	ENSOARG00000009770	DPYSL2		1_1453-3p(mmu-miR-151-3p)	ENSOARG00000018472	NOBOX
oar-miR-370-3p	ENSOARG00000009801	ADAL		1_1453-3p(mmu-miR-151-3p)	ENSOARG00000018827	ILKAP
oar-miR-370-3p	ENSOARG00000009818	NCOA3		1_1453-3p(mmu-miR-151-3p)	ENSOARG00000018909	ARMC10
oar-miR-370-3p	ENSOARG00000009839	MED16		1_1453-3p(mmu-miR-151-3p)	ENSOARG00000019406	LRP10
oar-miR-370-3p	ENSOARG00000009840	PIP4K2B		1_1453-3p(mmu-miR-151-3p)	ENSOARG00000019473	TRAV36DV7
oar-miR-370-3p	ENSOARG00000009857	ERCC2		1_1453-3p(mmu-miR-151-3p)	ENSOARG00000020013	AMPD1
oar-miR-370-3p	ENSOARG00000009922	C12orf4		1_1453-3p(mmu-miR-151-3p)	ENSOARG00000020580	CHRD
oar-miR-370-3p	ENSOARG00000009931	SMARCC2		1_1453-3p(mmu-miR-151-3p)	ENSOARG00000020591	EPB42
oar-miR-370-3p	ENSOARG00000009963			1_1453-3p(mmu-miR-151-3p)	ENSOARG00000020866	IL1B
oar-miR-370-3p	ENSOARG00000010002	ADAMDEC1		1_1453-3p(mmu-miR-151-3p)	ENSOARG00000021169	PIGH
oar-miR-370-3p	ENSOARG00000010012			11_5211-3p(gga-miR-1744-5p)	ENSOARG00000000038	FIBP
oar-miR-370-3p	ENSOARG00000010030	RAVER2		11_5211-3p(gga-miR-1744-5p)	ENSOARG00000000042	CYP2E1
oar-miR-370-3p	ENSOARG00000010065	LASP1		11_5211-3p(gga-miR-1744-5p)	ENSOARG00000000048	PIGS
oar-miR-370-3p	ENSOARG00000010068			11_5211-3p(gga-miR-1744-5p)	ENSOARG00000000083
oar-miR-370-3p	ENSOARG00000010076			11_5211-3p(gga-miR-1744-5p)	ENSOARG00000000094	DCLK3
oar-miR-370-3p	ENSOARG00000010081	LPIN2		11_5211-3p(gga-miR-1744-5p)	ENSOARG00000000142	HSPA8
oar-miR-370-3p	ENSOARG00000010093	TRAFD1		11_5211-3p(gga-miR-1744-5p)	ENSOARG00000000171
oar-miR-370-3p	ENSOARG00000010095	PIGU		11_5211-3p(gga-miR-1744-5p)	ENSOARG00000000173	GML
oar-miR-370-3p	ENSOARG00000010129	BACE2		11_5211-3p(gga-miR-1744-5p)	ENSOARG00000000230	SKI
oar-miR-370-3p	ENSOARG00000010138	WDR18		11_5211-3p(gga-miR-1744-5p)	ENSOARG00000000253	CHRNA1
oar-miR-370-3p	ENSOARG00000010146	R3HCC1		11_5211-3p(gga-miR-1744-5p)	ENSOARG00000000285	INSR
oar-miR-370-3p	ENSOARG00000010146	R3HCC1		11_5211-3p(gga-miR-1744-5p)	ENSOARG00000000297
oar-miR-370-3p	ENSOARG00000010155	RNF144B		11_5211-3p(gga-miR-1744-5p)	ENSOARG00000000327	LAMA1
oar-miR-370-3p	ENSOARG00000010167	NR2F2		11_5211-3p(gga-miR-1744-5p)	ENSOARG00000000341	RNPEP
oar-miR-370-3p	ENSOARG00000010217	FHAD1		11_5211-3p(gga-miR-1744-5p)	ENSOARG00000000344	PLXDC2
oar-miR-370-3p	ENSOARG00000010258	PGAM5		11_5211-3p(gga-miR-1744-5p)	ENSOARG00000000345	GRAMD1B
oar-miR-370-3p	ENSOARG00000010277	CDC42BPG		11_5211-3p(gga-miR-1744-5p)	ENSOARG00000000386	SLC22A6
oar-miR-370-3p	ENSOARG00000010305	HSDL1		11_5211-3p(gga-miR-1744-5p)	ENSOARG00000000403	FAM217A
oar-miR-370-3p	ENSOARG00000010309	RSPH6A		11_5211-3p(gga-miR-1744-5p)	ENSOARG00000000430	SLC13A1
oar-miR-370-3p	ENSOARG00000010311	CIZ1		11_5211-3p(gga-miR-1744-5p)	ENSOARG00000000431
oar-miR-370-3p	ENSOARG00000010325	LLGL2		11_5211-3p(gga-miR-1744-5p)	ENSOARG00000000490	TXLNA
oar-miR-370-3p	ENSOARG00000010365	NCOA6		11_5211-3p(gga-miR-1744-5p)	ENSOARG00000000492	NLRP12
oar-miR-370-3p	ENSOARG00000010367	PARP11		11_5211-3p(gga-miR-1744-5p)	ENSOARG00000000505
oar-miR-370-3p	ENSOARG00000010380	CRCP		11_5211-3p(gga-miR-1744-5p)	ENSOARG00000000518
oar-miR-370-3p	ENSOARG00000010415	WWC3		11_5211-3p(gga-miR-1744-5p)	ENSOARG00000000531
oar-miR-370-3p	ENSOARG00000010418	ATF6		11_5211-3p(gga-miR-1744-5p)	ENSOARG00000000560
oar-miR-370-3p	ENSOARG00000010428	CCDC22		11_5211-3p(gga-miR-1744-5p)	ENSOARG00000000587	IDH3A
oar-miR-370-3p	ENSOARG00000010476	PSMD11		11_5211-3p(gga-miR-1744-5p)	ENSOARG00000000596
oar-miR-370-3p	ENSOARG00000010482	CTR9		11_5211-3p(gga-miR-1744-5p)	ENSOARG00000000611	LDB3
oar-miR-370-3p	ENSOARG00000010493	ATF3		11_5211-3p(gga-miR-1744-5p)	ENSOARG00000000616	GPR97
oar-miR-370-3p	ENSOARG00000010539	HIF3A		11_5211-3p(gga-miR-1744-5p)	ENSOARG00000000646	ESX1
oar-miR-370-3p	ENSOARG00000010539	HIF3A		11_5211-3p(gga-miR-1744-5p)	ENSOARG00000000681	SCN3B
oar-miR-370-3p	ENSOARG00000010546	MTMR4		11_5211-3p(gga-miR-1744-5p)	ENSOARG00000000683	PTP4A2
oar-miR-370-3p	ENSOARG00000010603	VSIG2		11_5211-3p(gga-miR-1744-5p)	ENSOARG00000000697	TNNT3
oar-miR-370-3p	ENSOARG00000010627	NBEA		11_5211-3p(gga-miR-1744-5p)	ENSOARG00000000701	ERLIN2
oar-miR-370-3p	ENSOARG00000010645	ZNF207		11_5211-3p(gga-miR-1744-5p)	ENSOARG00000000729	ITIH4
oar-miR-370-3p	ENSOARG00000010657			11_5211-3p(gga-miR-1744-5p)	ENSOARG00000000745	CSPP1
oar-miR-370-3p	ENSOARG00000010668	PRKD2		11_5211-3p(gga-miR-1744-5p)	ENSOARG00000000761	ZNF410
oar-miR-370-3p	ENSOARG00000010695			11_5211-3p(gga-miR-1744-5p)	ENSOARG00000000774	EIF3A
oar-miR-370-3p	ENSOARG00000010697	RFC3		11_5211-3p(gga-miR-1744-5p)	ENSOARG00000000897	CUEDC2
oar-miR-370-3p	ENSOARG00000010699	SLC18A1		11_5211-3p(gga-miR-1744-5p)	ENSOARG00000000927	ATF6B
oar-miR-370-3p	ENSOARG00000010701	CAMTA1		11_5211-3p(gga-miR-1744-5p)	ENSOARG00000000935
oar-miR-370-3p	ENSOARG00000010711	TSPAN9		11_5211-3p(gga-miR-1744-5p)	ENSOARG00000000994	PLA2G5
oar-miR-370-3p	ENSOARG00000010723	WDR19		11_5211-3p(gga-miR-1744-5p)	ENSOARG00000000996	PSMA4
oar-miR-370-3p	ENSOARG00000010725			11_5211-3p(gga-miR-1744-5p)	ENSOARG00000001033	FCHSD1
oar-miR-370-3p	ENSOARG00000010727			11_5211-3p(gga-miR-1744-5p)	ENSOARG00000001053	SYNDIG1L
oar-miR-370-3p	ENSOARG00000010741	FOXO3		11_5211-3p(gga-miR-1744-5p)	ENSOARG00000001102	KIF2C
oar-miR-370-3p	ENSOARG00000010754			11_5211-3p(gga-miR-1744-5p)	ENSOARG00000001131	GIMAP8
oar-miR-370-3p	ENSOARG00000010782	MAP2K2		11_5211-3p(gga-miR-1744-5p)	ENSOARG00000001174
oar-miR-370-3p	ENSOARG00000010793	MIF4GD		11_5211-3p(gga-miR-1744-5p)	ENSOARG00000001185	ARFGEF1
oar-miR-370-3p	ENSOARG00000010797			11_5211-3p(gga-miR-1744-5p)	ENSOARG00000001187	ITGA6
oar-miR-370-3p	ENSOARG00000010799	FBXL20		11_5211-3p(gga-miR-1744-5p)	ENSOARG00000001187	ITGA6
oar-miR-370-3p	ENSOARG00000010829	ARHGAP35		11_5211-3p(gga-miR-1744-5p)	ENSOARG00000001199	KIAA1841
oar-miR-370-3p	ENSOARG00000010861	TACR3		11_5211-3p(gga-miR-1744-5p)	ENSOARG00000001242
oar-miR-370-3p	ENSOARG00000010867			11_5211-3p(gga-miR-1744-5p)	ENSOARG00000001285	MAP-34
oar-miR-370-3p	ENSOARG00000010930	CDCP1		11_5211-3p(gga-miR-1744-5p)	ENSOARG00000001288
oar-miR-370-3p	ENSOARG00000010930	CDCP1		11_5211-3p(gga-miR-1744-5p)	ENSOARG00000001309	LY6H
oar-miR-370-3p	ENSOARG00000010931	GOSR1		11_5211-3p(gga-miR-1744-5p)	ENSOARG00000001328	CYP26C1
oar-miR-370-3p	ENSOARG00000010943	MMP19		11_5211-3p(gga-miR-1744-5p)	ENSOARG00000001334
oar-miR-370-3p	ENSOARG00000010943	MMP19		11_5211-3p(gga-miR-1744-5p)	ENSOARG00000001347
oar-miR-370-3p	ENSOARG00000010990	OOEP		11_5211-3p(gga-miR-1744-5p)	ENSOARG00000001370	CHI3L1
oar-miR-370-3p	ENSOARG00000011026	PDSS2		11_5211-3p(gga-miR-1744-5p)	ENSOARG00000001404
oar-miR-370-3p	ENSOARG00000011095	FAM71B		11_5211-3p(gga-miR-1744-5p)	ENSOARG00000001485	METAP1D
oar-miR-370-3p	ENSOARG00000011109	EEF2		11_5211-3p(gga-miR-1744-5p)	ENSOARG00000001511	STAT3
oar-miR-370-3p	ENSOARG00000011109	EEF2		11_5211-3p(gga-miR-1744-5p)	ENSOARG00000001534	PIEZO2
oar-miR-370-3p	ENSOARG00000011127	KIF13A		11_5211-3p(gga-miR-1744-5p)	ENSOARG00000001534	PIEZO2
oar-miR-370-3p	ENSOARG00000011138	ZDHHC7		11_5211-3p(gga-miR-1744-5p)	ENSOARG00000001546	NAA10
oar-miR-370-3p	ENSOARG00000011138	ZDHHC7		11_5211-3p(gga-miR-1744-5p)	ENSOARG00000001560	ARHGAP22
oar-miR-370-3p	ENSOARG00000011149	AIM1		11_5211-3p(gga-miR-1744-5p)	ENSOARG00000001591	FUCA2
oar-miR-370-3p	ENSOARG00000011204	GRIPAP1		11_5211-3p(gga-miR-1744-5p)	ENSOARG00000001606	PCDH12
oar-miR-370-3p	ENSOARG00000011224	MEP1A		11_5211-3p(gga-miR-1744-5p)	ENSOARG00000001607	HSPBP1
oar-miR-370-3p	ENSOARG00000011244	RDH5		11_5211-3p(gga-miR-1744-5p)	ENSOARG00000001615	TMEM185A
oar-miR-370-3p	ENSOARG00000011254	NDUFAF5		11_5211-3p(gga-miR-1744-5p)	ENSOARG00000001620	BTK
oar-miR-370-3p	ENSOARG00000011291			11_5211-3p(gga-miR-1744-5p)	ENSOARG00000001622	ZNF263
oar-miR-370-3p	ENSOARG00000011318	PPP1CA		11_5211-3p(gga-miR-1744-5p)	ENSOARG00000001646	CPA6
oar-miR-370-3p	ENSOARG00000011329	TMEM59L		11_5211-3p(gga-miR-1744-5p)	ENSOARG00000001693	TSPAN3
oar-miR-370-3p	ENSOARG00000011353	NAGK		11_5211-3p(gga-miR-1744-5p)	ENSOARG00000001695	NCF2
oar-miR-370-3p	ENSOARG00000011368	LPGAT1		11_5211-3p(gga-miR-1744-5p)	ENSOARG00000001734	ZC2HC1B
oar-miR-370-3p	ENSOARG00000011368	LPGAT1		11_5211-3p(gga-miR-1744-5p)	ENSOARG00000001734	ZC2HC1B
oar-miR-370-3p	ENSOARG00000011387	ENG		11_5211-3p(gga-miR-1744-5p)	ENSOARG00000001841	PIP4K2A
oar-miR-370-3p	ENSOARG00000011392	ASNA1		11_5211-3p(gga-miR-1744-5p)	ENSOARG00000001849	CDH5
oar-miR-370-3p	ENSOARG00000011397	ATP5H		11_5211-3p(gga-miR-1744-5p)	ENSOARG00000001857
oar-miR-370-3p	ENSOARG00000011415	PRR14L		11_5211-3p(gga-miR-1744-5p)	ENSOARG00000001862	PITPNM3
oar-miR-370-3p	ENSOARG00000011432	GINS2		11_5211-3p(gga-miR-1744-5p)	ENSOARG00000001867
oar-miR-370-3p	ENSOARG00000011436	MGAT5		11_5211-3p(gga-miR-1744-5p)	ENSOARG00000001882	CLUAP1
oar-miR-370-3p	ENSOARG00000011446			11_5211-3p(gga-miR-1744-5p)	ENSOARG00000001934
oar-miR-370-3p	ENSOARG00000011478	STARD3		11_5211-3p(gga-miR-1744-5p)	ENSOARG00000001949	ARHGAP26
oar-miR-370-3p	ENSOARG00000011482	GRHPR		11_5211-3p(gga-miR-1744-5p)	ENSOARG00000001968	MFAP5
oar-miR-370-3p	ENSOARG00000011485	FLOT1		11_5211-3p(gga-miR-1744-5p)	ENSOARG00000001969	CATHL2
oar-miR-370-3p	ENSOARG00000011496			11_5211-3p(gga-miR-1744-5p)	ENSOARG00000001994	GPR83
oar-miR-370-3p	ENSOARG00000011541	MELK		11_5211-3p(gga-miR-1744-5p)	ENSOARG00000002042	CYBRD1
oar-miR-370-3p	ENSOARG00000011545	GPR110		11_5211-3p(gga-miR-1744-5p)	ENSOARG00000002046	USP9X
oar-miR-370-3p	ENSOARG00000011553	MFAP2		11_5211-3p(gga-miR-1744-5p)	ENSOARG00000002052	IPP
oar-miR-370-3p	ENSOARG00000011559	GRPEL1		11_5211-3p(gga-miR-1744-5p)	ENSOARG00000002073	SHPRH
oar-miR-370-3p	ENSOARG00000011579	MTHFSD		11_5211-3p(gga-miR-1744-5p)	ENSOARG00000002073	SHPRH
oar-miR-370-3p	ENSOARG00000011579	MTHFSD		11_5211-3p(gga-miR-1744-5p)	ENSOARG00000002094	LAPTM5
oar-miR-370-3p	ENSOARG00000011582	CYP26B1		11_5211-3p(gga-miR-1744-5p)	ENSOARG00000002096	DZIP1
oar-miR-370-3p	ENSOARG00000011589	NDUFS7		11_5211-3p(gga-miR-1744-5p)	ENSOARG00000002121
oar-miR-370-3p	ENSOARG00000011653	RXFP2		11_5211-3p(gga-miR-1744-5p)	ENSOARG00000002121
oar-miR-370-3p	ENSOARG00000011689	DEF6		11_5211-3p(gga-miR-1744-5p)	ENSOARG00000002125	SF3B2
oar-miR-370-3p	ENSOARG00000011716	DDB1		11_5211-3p(gga-miR-1744-5p)	ENSOARG00000002126
oar-miR-370-3p	ENSOARG00000011723	AADACL3		11_5211-3p(gga-miR-1744-5p)	ENSOARG00000002132	ATP2A1
oar-miR-370-3p	ENSOARG00000011753	GPR115		11_5211-3p(gga-miR-1744-5p)	ENSOARG00000002150	CRNKL1
oar-miR-370-3p	ENSOARG00000011754	PGAP3		11_5211-3p(gga-miR-1744-5p)	ENSOARG00000002178
oar-miR-370-3p	ENSOARG00000011760	GDPD5		11_5211-3p(gga-miR-1744-5p)	ENSOARG00000002184
oar-miR-370-3p	ENSOARG00000011762	NPR2		11_5211-3p(gga-miR-1744-5p)	ENSOARG00000002195	RNMT
oar-miR-370-3p	ENSOARG00000011782	SLC17A9		11_5211-3p(gga-miR-1744-5p)	ENSOARG00000002209
oar-miR-370-3p	ENSOARG00000011783			11_5211-3p(gga-miR-1744-5p)	ENSOARG00000002222	HMSD
oar-miR-370-3p	ENSOARG00000011796	GPS2		11_5211-3p(gga-miR-1744-5p)	ENSOARG00000002236	STXBP2
oar-miR-370-3p	ENSOARG00000011796	GPS2		11_5211-3p(gga-miR-1744-5p)	ENSOARG00000002254
oar-miR-370-3p	ENSOARG00000011811	STEAP4		11_5211-3p(gga-miR-1744-5p)	ENSOARG00000002282	SETBP1
oar-miR-370-3p	ENSOARG00000011813	ELL		11_5211-3p(gga-miR-1744-5p)	ENSOARG00000002293	KMT2E
oar-miR-370-3p	ENSOARG00000011822	PTPRG		11_5211-3p(gga-miR-1744-5p)	ENSOARG00000002331	SLC35C1
oar-miR-370-3p	ENSOARG00000011858	METTL11B		11_5211-3p(gga-miR-1744-5p)	ENSOARG00000002357	TUFM
oar-miR-370-3p	ENSOARG00000011861			11_5211-3p(gga-miR-1744-5p)	ENSOARG00000002393	ZDHHC4
oar-miR-370-3p	ENSOARG00000011891	PLEKHG5		11_5211-3p(gga-miR-1744-5p)	ENSOARG00000002402
oar-miR-370-3p	ENSOARG00000011891	PLEKHG5		11_5211-3p(gga-miR-1744-5p)	ENSOARG00000002427	PPP2R5C
oar-miR-370-3p	ENSOARG00000011957	CD72		11_5211-3p(gga-miR-1744-5p)	ENSOARG00000002468
oar-miR-370-3p	ENSOARG00000012072	UNC13B		11_5211-3p(gga-miR-1744-5p)	ENSOARG00000002489	PREX2
oar-miR-370-3p	ENSOARG00000012114	ZDHHC6		11_5211-3p(gga-miR-1744-5p)	ENSOARG00000002545	EPB41
oar-miR-370-3p	ENSOARG00000012117	RAB11FIP3		11_5211-3p(gga-miR-1744-5p)	ENSOARG00000002553
oar-miR-370-3p	ENSOARG00000012127			11_5211-3p(gga-miR-1744-5p)	ENSOARG00000002574	FRS3
oar-miR-370-3p	ENSOARG00000012134	B4GALNT3		11_5211-3p(gga-miR-1744-5p)	ENSOARG00000002627	ATRN
oar-miR-370-3p	ENSOARG00000012139	STOML2		11_5211-3p(gga-miR-1744-5p)	ENSOARG00000002637
oar-miR-370-3p	ENSOARG00000012156	PIGO		11_5211-3p(gga-miR-1744-5p)	ENSOARG00000002655	CES4A
oar-miR-370-3p	ENSOARG00000012172	ZNF330		11_5211-3p(gga-miR-1744-5p)	ENSOARG00000002679	PPP1R9A
oar-miR-370-3p	ENSOARG00000012182	STX3		11_5211-3p(gga-miR-1744-5p)	ENSOARG00000002721	CBX2
oar-miR-370-3p	ENSOARG00000012195	CCDC93		11_5211-3p(gga-miR-1744-5p)	ENSOARG00000002752
oar-miR-370-3p	ENSOARG00000012227	HHAT		11_5211-3p(gga-miR-1744-5p)	ENSOARG00000002776	ZNF619
oar-miR-370-3p	ENSOARG00000012236	RNF150		11_5211-3p(gga-miR-1744-5p)	ENSOARG00000002786
oar-miR-370-3p	ENSOARG00000012264	LTA4H		11_5211-3p(gga-miR-1744-5p)	ENSOARG00000002799	IRAK3
oar-miR-370-3p	ENSOARG00000012291	RHAG		11_5211-3p(gga-miR-1744-5p)	ENSOARG00000002808
oar-miR-370-3p	ENSOARG00000012359	MBD3		11_5211-3p(gga-miR-1744-5p)	ENSOARG00000002845	PSTPIP2
oar-miR-370-3p	ENSOARG00000012371	CEP78		11_5211-3p(gga-miR-1744-5p)	ENSOARG00000002845	PSTPIP2
oar-miR-370-3p	ENSOARG00000012373	ADAM19		11_5211-3p(gga-miR-1744-5p)	ENSOARG00000002863	BYSL
oar-miR-370-3p	ENSOARG00000012377	GSDMA		11_5211-3p(gga-miR-1744-5p)	ENSOARG00000002901
oar-miR-370-3p	ENSOARG00000012381	SLC37A4		11_5211-3p(gga-miR-1744-5p)	ENSOARG00000002904
oar-miR-370-3p	ENSOARG00000012463	GYS1		11_5211-3p(gga-miR-1744-5p)	ENSOARG00000002917
oar-miR-370-3p	ENSOARG00000012465	RAD52		11_5211-3p(gga-miR-1744-5p)	ENSOARG00000002920	MPI
oar-miR-370-3p	ENSOARG00000012494	LNX2		11_5211-3p(gga-miR-1744-5p)	ENSOARG00000002923	TIPARP
oar-miR-370-3p	ENSOARG00000012500	ZNFX1		11_5211-3p(gga-miR-1744-5p)	ENSOARG00000002984	CFAP52
oar-miR-370-3p	ENSOARG00000012512			11_5211-3p(gga-miR-1744-5p)	ENSOARG00000002985
oar-miR-370-3p	ENSOARG00000012564	ERC1		11_5211-3p(gga-miR-1744-5p)	ENSOARG00000002990	GZMB
oar-miR-370-3p	ENSOARG00000012569	PRAME		11_5211-3p(gga-miR-1744-5p)	ENSOARG00000003010
oar-miR-370-3p	ENSOARG00000012585			11_5211-3p(gga-miR-1744-5p)	ENSOARG00000003051	LEMD3
oar-miR-370-3p	ENSOARG00000012637			11_5211-3p(gga-miR-1744-5p)	ENSOARG00000003059	AGPAT9
oar-miR-370-3p	ENSOARG00000012658	PBX3		11_5211-3p(gga-miR-1744-5p)	ENSOARG00000003099	RASAL3
oar-miR-370-3p	ENSOARG00000012658	PBX3		11_5211-3p(gga-miR-1744-5p)	ENSOARG00000003140	USP43
oar-miR-370-3p	ENSOARG00000012669			11_5211-3p(gga-miR-1744-5p)	ENSOARG00000003150	MPP1
oar-miR-370-3p	ENSOARG00000012676			11_5211-3p(gga-miR-1744-5p)	ENSOARG00000003151	FOXI1
oar-miR-370-3p	ENSOARG00000012698	TFAP2D		11_5211-3p(gga-miR-1744-5p)	ENSOARG00000003151	FOXI1
oar-miR-370-3p	ENSOARG00000012734	WNT5B		11_5211-3p(gga-miR-1744-5p)	ENSOARG00000003153	LMAN1L
oar-miR-370-3p	ENSOARG00000012747	AKR1E2		11_5211-3p(gga-miR-1744-5p)	ENSOARG00000003185	CANX
oar-miR-370-3p	ENSOARG00000012780	SLC37A3		11_5211-3p(gga-miR-1744-5p)	ENSOARG00000003189	INPP5F
oar-miR-370-3p	ENSOARG00000012820	LOXL3		11_5211-3p(gga-miR-1744-5p)	ENSOARG00000003230	C3orf33
oar-miR-370-3p	ENSOARG00000012875	BLM		11_5211-3p(gga-miR-1744-5p)	ENSOARG00000003238	GNPAT
oar-miR-370-3p	ENSOARG00000012897	CABP1		11_5211-3p(gga-miR-1744-5p)	ENSOARG00000003239	SLC29A4
oar-miR-370-3p	ENSOARG00000012917	RECQL4		11_5211-3p(gga-miR-1744-5p)	ENSOARG00000003241	CACFD1
oar-miR-370-3p	ENSOARG00000012927	DKKL1		11_5211-3p(gga-miR-1744-5p)	ENSOARG00000003245	INA
oar-miR-370-3p	ENSOARG00000012954	CA2		11_5211-3p(gga-miR-1744-5p)	ENSOARG00000003263	FAM129A
oar-miR-370-3p	ENSOARG00000012978	RNF145		11_5211-3p(gga-miR-1744-5p)	ENSOARG00000003275	WFIKKN2
oar-miR-370-3p	ENSOARG00000012988	APBA1		11_5211-3p(gga-miR-1744-5p)	ENSOARG00000003282	DPEP3
oar-miR-370-3p	ENSOARG00000012988	APBA1		11_5211-3p(gga-miR-1744-5p)	ENSOARG00000003300	DPEP2
oar-miR-370-3p	ENSOARG00000013019	TRH		11_5211-3p(gga-miR-1744-5p)	ENSOARG00000003300	DPEP2
oar-miR-370-3p	ENSOARG00000013032	USP33		11_5211-3p(gga-miR-1744-5p)	ENSOARG00000003342	NFATC3
oar-miR-370-3p	ENSOARG00000013077	FAM134B		11_5211-3p(gga-miR-1744-5p)	ENSOARG00000003355	DCST2
oar-miR-370-3p	ENSOARG00000013078	DENND5A		11_5211-3p(gga-miR-1744-5p)	ENSOARG00000003375
oar-miR-370-3p	ENSOARG00000013086	MCM3AP		11_5211-3p(gga-miR-1744-5p)	ENSOARG00000003375
oar-miR-370-3p	ENSOARG00000013096	IL18R1		11_5211-3p(gga-miR-1744-5p)	ENSOARG00000003377	C11orf84
oar-miR-370-3p	ENSOARG00000013135	YBEY		11_5211-3p(gga-miR-1744-5p)	ENSOARG00000003400	RALGAPA2
oar-miR-370-3p	ENSOARG00000013168	IFNGR2		11_5211-3p(gga-miR-1744-5p)	ENSOARG00000003412
oar-miR-370-3p	ENSOARG00000013278	DCAF7		11_5211-3p(gga-miR-1744-5p)	ENSOARG00000003433	PSMC1
oar-miR-370-3p	ENSOARG00000013291	IFI30		11_5211-3p(gga-miR-1744-5p)	ENSOARG00000003502	CHRNB3
oar-miR-370-3p	ENSOARG00000013291	IFI30		11_5211-3p(gga-miR-1744-5p)	ENSOARG00000003507	B3GALNT2
oar-miR-370-3p	ENSOARG00000013294			11_5211-3p(gga-miR-1744-5p)	ENSOARG00000003547	MYBL2
oar-miR-370-3p	ENSOARG00000013301	RBBP7		11_5211-3p(gga-miR-1744-5p)	ENSOARG00000003552
oar-miR-370-3p	ENSOARG00000013301	RBBP7		11_5211-3p(gga-miR-1744-5p)	ENSOARG00000003571	LYST
oar-miR-370-3p	ENSOARG00000013305	CAMK1G		11_5211-3p(gga-miR-1744-5p)	ENSOARG00000003571	LYST
oar-miR-370-3p	ENSOARG00000013310	ZNF157		11_5211-3p(gga-miR-1744-5p)	ENSOARG00000003586	IGF2
oar-miR-370-3p	ENSOARG00000013312	PRPF8		11_5211-3p(gga-miR-1744-5p)	ENSOARG00000003589	HOOK3
oar-miR-370-3p	ENSOARG00000013317	TBX18		11_5211-3p(gga-miR-1744-5p)	ENSOARG00000003630	ZNF548
oar-miR-370-3p	ENSOARG00000013322			11_5211-3p(gga-miR-1744-5p)	ENSOARG00000003635	FBXW11
oar-miR-370-3p	ENSOARG00000013325			11_5211-3p(gga-miR-1744-5p)	ENSOARG00000003642	EWSR1
oar-miR-370-3p	ENSOARG00000013334	NOL7		11_5211-3p(gga-miR-1744-5p)	ENSOARG00000003648	CCNL2
oar-miR-370-3p	ENSOARG00000013345	TLE6		11_5211-3p(gga-miR-1744-5p)	ENSOARG00000003695	MED22
oar-miR-370-3p	ENSOARG00000013362			11_5211-3p(gga-miR-1744-5p)	ENSOARG00000003701	MBNL1
oar-miR-370-3p	ENSOARG00000013363	LRPAP1		11_5211-3p(gga-miR-1744-5p)	ENSOARG00000003718	MAPK3
oar-miR-370-3p	ENSOARG00000013363	LRPAP1		11_5211-3p(gga-miR-1744-5p)	ENSOARG00000003730	STK10
oar-miR-370-3p	ENSOARG00000013369	REV1		11_5211-3p(gga-miR-1744-5p)	ENSOARG00000003734	SLC50A1
oar-miR-370-3p	ENSOARG00000013373	JMJD8		11_5211-3p(gga-miR-1744-5p)	ENSOARG00000003740	SUCNR1
oar-miR-370-3p	ENSOARG00000013374	CAPN5		11_5211-3p(gga-miR-1744-5p)	ENSOARG00000003751	COPG1
oar-miR-370-3p	ENSOARG00000013381			11_5211-3p(gga-miR-1744-5p)	ENSOARG00000003814	MATN2
oar-miR-370-3p	ENSOARG00000013381			11_5211-3p(gga-miR-1744-5p)	ENSOARG00000003822	IRF4
oar-miR-370-3p	ENSOARG00000013394	KCTD20		11_5211-3p(gga-miR-1744-5p)	ENSOARG00000003841	ZP4
oar-miR-370-3p	ENSOARG00000013426	TAF1A		11_5211-3p(gga-miR-1744-5p)	ENSOARG00000003841	ZP4
oar-miR-370-3p	ENSOARG00000013434	STRADA		11_5211-3p(gga-miR-1744-5p)	ENSOARG00000003849	RCOR2
oar-miR-370-3p	ENSOARG00000013443	STUB1		11_5211-3p(gga-miR-1744-5p)	ENSOARG00000003881	SCAP
oar-miR-370-3p	ENSOARG00000013497			11_5211-3p(gga-miR-1744-5p)	ENSOARG00000003901
oar-miR-370-3p	ENSOARG00000013512	CDT1		11_5211-3p(gga-miR-1744-5p)	ENSOARG00000003980	SEC23IP
oar-miR-370-3p	ENSOARG00000013553	DCUN1D3		11_5211-3p(gga-miR-1744-5p)	ENSOARG00000003996	LRTOMT
oar-miR-370-3p	ENSOARG00000013586	UBE1		11_5211-3p(gga-miR-1744-5p)	ENSOARG00000004003	ERLEC1
oar-miR-370-3p	ENSOARG00000013596	COBL		11_5211-3p(gga-miR-1744-5p)	ENSOARG00000004019	TTPAL
oar-miR-370-3p	ENSOARG00000013611	JAM3		11_5211-3p(gga-miR-1744-5p)	ENSOARG00000004022	TRAPPC9
oar-miR-370-3p	ENSOARG00000013653			11_5211-3p(gga-miR-1744-5p)	ENSOARG00000004046
oar-miR-370-3p	ENSOARG00000013661	NEK6		11_5211-3p(gga-miR-1744-5p)	ENSOARG00000004076	EPN3
oar-miR-370-3p	ENSOARG00000013671	GADD45B		11_5211-3p(gga-miR-1744-5p)	ENSOARG00000004084	NUB1
oar-miR-370-3p	ENSOARG00000013674	RBM10		11_5211-3p(gga-miR-1744-5p)	ENSOARG00000004103	PTPN13
oar-miR-370-3p	ENSOARG00000013690	NAA15		11_5211-3p(gga-miR-1744-5p)	ENSOARG00000004110	LACTB2
oar-miR-370-3p	ENSOARG00000013716	NAF1		11_5211-3p(gga-miR-1744-5p)	ENSOARG00000004111	ZNF536
oar-miR-370-3p	ENSOARG00000013739	TUBA8		11_5211-3p(gga-miR-1744-5p)	ENSOARG00000004175	FZD4
oar-miR-370-3p	ENSOARG00000013768	COPRS		11_5211-3p(gga-miR-1744-5p)	ENSOARG00000004179	OTUB1
oar-miR-370-3p	ENSOARG00000013780	CNNM4		11_5211-3p(gga-miR-1744-5p)	ENSOARG00000004182	ELK4
oar-miR-370-3p	ENSOARG00000013780	CNNM4		11_5211-3p(gga-miR-1744-5p)	ENSOARG00000004213	MYO3A
oar-miR-370-3p	ENSOARG00000013795	TRIM39		11_5211-3p(gga-miR-1744-5p)	ENSOARG00000004239	CPEB4
oar-miR-370-3p	ENSOARG00000013800	FSD2		11_5211-3p(gga-miR-1744-5p)	ENSOARG00000004239	CPEB4
oar-miR-370-3p	ENSOARG00000013838	TBRG4		11_5211-3p(gga-miR-1744-5p)	ENSOARG00000004259	CALHM3
oar-miR-370-3p	ENSOARG00000013853	NARFL		11_5211-3p(gga-miR-1744-5p)	ENSOARG00000004269	TOP2B
oar-miR-370-3p	ENSOARG00000013853	NARFL		11_5211-3p(gga-miR-1744-5p)	ENSOARG00000004306	CEP89
oar-miR-370-3p	ENSOARG00000013866	KANSL3		11_5211-3p(gga-miR-1744-5p)	ENSOARG00000004306	CEP89
oar-miR-370-3p	ENSOARG00000013877	IFT88		11_5211-3p(gga-miR-1744-5p)	ENSOARG00000004319	PLXNA3
oar-miR-370-3p	ENSOARG00000013903	STAT1		11_5211-3p(gga-miR-1744-5p)	ENSOARG00000004357	NEURL1
oar-miR-370-3p	ENSOARG00000013939	GLB1L3		11_5211-3p(gga-miR-1744-5p)	ENSOARG00000004407	ERICH6
oar-miR-370-3p	ENSOARG00000013960	USP4		11_5211-3p(gga-miR-1744-5p)	ENSOARG00000004410
oar-miR-370-3p	ENSOARG00000014034	DNAJB14		11_5211-3p(gga-miR-1744-5p)	ENSOARG00000004423
oar-miR-370-3p	ENSOARG00000014094	ADRM1		11_5211-3p(gga-miR-1744-5p)	ENSOARG00000004436	DLX6
oar-miR-370-3p	ENSOARG00000014122	C11orf88		11_5211-3p(gga-miR-1744-5p)	ENSOARG00000004437	GNA12
oar-miR-370-3p	ENSOARG00000014129	AFM		11_5211-3p(gga-miR-1744-5p)	ENSOARG00000004442	PCCA
oar-miR-370-3p	ENSOARG00000014153	DPEP1		11_5211-3p(gga-miR-1744-5p)	ENSOARG00000004456	ERAL1
oar-miR-370-3p	ENSOARG00000014180	SHISA3		11_5211-3p(gga-miR-1744-5p)	ENSOARG00000004479
oar-miR-370-3p	ENSOARG00000014200			11_5211-3p(gga-miR-1744-5p)	ENSOARG00000004480	TTC39A
oar-miR-370-3p	ENSOARG00000014251	KLK5		11_5211-3p(gga-miR-1744-5p)	ENSOARG00000004487	YWHAB
oar-miR-370-3p	ENSOARG00000014254	RPUSD1		11_5211-3p(gga-miR-1744-5p)	ENSOARG00000004499	DLX5
oar-miR-370-3p	ENSOARG00000014269			11_5211-3p(gga-miR-1744-5p)	ENSOARG00000004541	CINP
oar-miR-370-3p	ENSOARG00000014276	SLC24A2		11_5211-3p(gga-miR-1744-5p)	ENSOARG00000004550	CCDC105
oar-miR-370-3p	ENSOARG00000014282			11_5211-3p(gga-miR-1744-5p)	ENSOARG00000004571	UBE2E1
oar-miR-370-3p	ENSOARG00000014283			11_5211-3p(gga-miR-1744-5p)	ENSOARG00000004590	DAP3
oar-miR-370-3p	ENSOARG00000014285	MPHOSPH8		11_5211-3p(gga-miR-1744-5p)	ENSOARG00000004593
oar-miR-370-3p	ENSOARG00000014305	BUB1		11_5211-3p(gga-miR-1744-5p)	ENSOARG00000004606	COL22A1
oar-miR-370-3p	ENSOARG00000014321	TOP2A		11_5211-3p(gga-miR-1744-5p)	ENSOARG00000004607
oar-miR-370-3p	ENSOARG00000014323	ECHDC3		11_5211-3p(gga-miR-1744-5p)	ENSOARG00000004654	PICALM
oar-miR-370-3p	ENSOARG00000014341	DDX24		11_5211-3p(gga-miR-1744-5p)	ENSOARG00000004670	PHF7
oar-miR-370-3p	ENSOARG00000014344	SPATA2L		11_5211-3p(gga-miR-1744-5p)	ENSOARG00000004685	C18orf63
oar-miR-370-3p	ENSOARG00000014348	DDX46		11_5211-3p(gga-miR-1744-5p)	ENSOARG00000004688
oar-miR-370-3p	ENSOARG00000014351	ATP9A		11_5211-3p(gga-miR-1744-5p)	ENSOARG00000004701	WDR11
oar-miR-370-3p	ENSOARG00000014368	DYRK1A		11_5211-3p(gga-miR-1744-5p)	ENSOARG00000004708	REEP3
oar-miR-370-3p	ENSOARG00000014391	DDC		11_5211-3p(gga-miR-1744-5p)	ENSOARG00000004708	REEP3
oar-miR-370-3p	ENSOARG00000014417	PROSER2		11_5211-3p(gga-miR-1744-5p)	ENSOARG00000004714	NRF1
oar-miR-370-3p	ENSOARG00000014456	KLK12		11_5211-3p(gga-miR-1744-5p)	ENSOARG00000004714	NRF1
oar-miR-370-3p	ENSOARG00000014516	NOP14		11_5211-3p(gga-miR-1744-5p)	ENSOARG00000004754	THEGL
oar-miR-370-3p	ENSOARG00000014516	NOP14		11_5211-3p(gga-miR-1744-5p)	ENSOARG00000004755
oar-miR-370-3p	ENSOARG00000014529	CMC1		11_5211-3p(gga-miR-1744-5p)	ENSOARG00000004764	IL34
oar-miR-370-3p	ENSOARG00000014535	TRAM2		11_5211-3p(gga-miR-1744-5p)	ENSOARG00000004786	UBAC1
oar-miR-370-3p	ENSOARG00000014562	MKI67		11_5211-3p(gga-miR-1744-5p)	ENSOARG00000004815
oar-miR-370-3p	ENSOARG00000014569			11_5211-3p(gga-miR-1744-5p)	ENSOARG00000004887	TTYH3
oar-miR-370-3p	ENSOARG00000014651	MOB3B		11_5211-3p(gga-miR-1744-5p)	ENSOARG00000004903	ANKRA2
oar-miR-370-3p	ENSOARG00000014666			11_5211-3p(gga-miR-1744-5p)	ENSOARG00000004928
oar-miR-370-3p	ENSOARG00000014674	SCD		11_5211-3p(gga-miR-1744-5p)	ENSOARG00000004936	ETV2
oar-miR-370-3p	ENSOARG00000014703	MYL10		11_5211-3p(gga-miR-1744-5p)	ENSOARG00000004990	CCDC68
oar-miR-370-3p	ENSOARG00000014706	LSM14B		11_5211-3p(gga-miR-1744-5p)	ENSOARG00000005005	NPAS4
oar-miR-370-3p	ENSOARG00000014725	APLP2		11_5211-3p(gga-miR-1744-5p)	ENSOARG00000005012	NBR1
oar-miR-370-3p	ENSOARG00000014725	APLP2		11_5211-3p(gga-miR-1744-5p)	ENSOARG00000005016	STXBP4
oar-miR-370-3p	ENSOARG00000014769	OCRL		11_5211-3p(gga-miR-1744-5p)	ENSOARG00000005028	PTDSS1
oar-miR-370-3p	ENSOARG00000014772	ADD1		11_5211-3p(gga-miR-1744-5p)	ENSOARG00000005054	SETD2
oar-miR-370-3p	ENSOARG00000014862	OGDH		11_5211-3p(gga-miR-1744-5p)	ENSOARG00000005055	HBP1
oar-miR-370-3p	ENSOARG00000014868	CHKA		11_5211-3p(gga-miR-1744-5p)	ENSOARG00000005055	HBP1
oar-miR-370-3p	ENSOARG00000014886	SCYL1		11_5211-3p(gga-miR-1744-5p)	ENSOARG00000005080	PRODH2
oar-miR-370-3p	ENSOARG00000014900	CCDC154		11_5211-3p(gga-miR-1744-5p)	ENSOARG00000005084	MMP3
oar-miR-370-3p	ENSOARG00000014922	PNOC		11_5211-3p(gga-miR-1744-5p)	ENSOARG00000005086	GLT6D1
oar-miR-370-3p	ENSOARG00000014926	GPR133		11_5211-3p(gga-miR-1744-5p)	ENSOARG00000005124	TRPA1
oar-miR-370-3p	ENSOARG00000014926	GPR133		11_5211-3p(gga-miR-1744-5p)	ENSOARG00000005124	TRPA1
oar-miR-370-3p	ENSOARG00000014970	FAM20A		11_5211-3p(gga-miR-1744-5p)	ENSOARG00000005131	PSMB1
oar-miR-370-3p	ENSOARG00000014973	GPD1L		11_5211-3p(gga-miR-1744-5p)	ENSOARG00000005157	PNKP
oar-miR-370-3p	ENSOARG00000014974	CAPN7		11_5211-3p(gga-miR-1744-5p)	ENSOARG00000005191	ALKBH6
oar-miR-370-3p	ENSOARG00000014985			11_5211-3p(gga-miR-1744-5p)	ENSOARG00000005237	SEC61A1
oar-miR-370-3p	ENSOARG00000014994	TMED3		11_5211-3p(gga-miR-1744-5p)	ENSOARG00000005238	ENO2
oar-miR-370-3p	ENSOARG00000015008	ZNF350		11_5211-3p(gga-miR-1744-5p)	ENSOARG00000005244
oar-miR-370-3p	ENSOARG00000015010	ITGB1BP1		11_5211-3p(gga-miR-1744-5p)	ENSOARG00000005283	CDC42BPB
oar-miR-370-3p	ENSOARG00000015019	B3GNT3		11_5211-3p(gga-miR-1744-5p)	ENSOARG00000005288	KIAA1328
oar-miR-370-3p	ENSOARG00000015024	PRKAR1A		11_5211-3p(gga-miR-1744-5p)	ENSOARG00000005317	COG5
oar-miR-370-3p	ENSOARG00000015062	SEC31B		11_5211-3p(gga-miR-1744-5p)	ENSOARG00000005320	CDK4
oar-miR-370-3p	ENSOARG00000015062	SEC31B		11_5211-3p(gga-miR-1744-5p)	ENSOARG00000005346	SCFD1
oar-miR-370-3p	ENSOARG00000015076	SMG6		11_5211-3p(gga-miR-1744-5p)	ENSOARG00000005348	SUN5
oar-miR-370-3p	ENSOARG00000015076	SMG6		11_5211-3p(gga-miR-1744-5p)	ENSOARG00000005384
oar-miR-370-3p	ENSOARG00000015083	GSTA4		11_5211-3p(gga-miR-1744-5p)	ENSOARG00000005399	NEDD4L
oar-miR-370-3p	ENSOARG00000015104	PHF20		11_5211-3p(gga-miR-1744-5p)	ENSOARG00000005442	DCDC2C
oar-miR-370-3p	ENSOARG00000015142	EEF1G		11_5211-3p(gga-miR-1744-5p)	ENSOARG00000005466	TRIM63
oar-miR-370-3p	ENSOARG00000015201	TAF1B		11_5211-3p(gga-miR-1744-5p)	ENSOARG00000005490	SLC30A2
oar-miR-370-3p	ENSOARG00000015214	P2RX4		11_5211-3p(gga-miR-1744-5p)	ENSOARG00000005491	HK1
oar-miR-370-3p	ENSOARG00000015228	GATA4		11_5211-3p(gga-miR-1744-5p)	ENSOARG00000005491	HK1
oar-miR-370-3p	ENSOARG00000015243	IMPAD1		11_5211-3p(gga-miR-1744-5p)	ENSOARG00000005498	RAB14
oar-miR-370-3p	ENSOARG00000015267	MCAM		11_5211-3p(gga-miR-1744-5p)	ENSOARG00000005498	RAB14
oar-miR-370-3p	ENSOARG00000015314	AMZ2		11_5211-3p(gga-miR-1744-5p)	ENSOARG00000005539	MEST
oar-miR-370-3p	ENSOARG00000015335	CBLN4		11_5211-3p(gga-miR-1744-5p)	ENSOARG00000005558	PKN1
oar-miR-370-3p	ENSOARG00000015358	MS4A18		11_5211-3p(gga-miR-1744-5p)	ENSOARG00000005613	TRAF1
oar-miR-370-3p	ENSOARG00000015463			11_5211-3p(gga-miR-1744-5p)	ENSOARG00000005718	CEP164
oar-miR-370-3p	ENSOARG00000015547	SEC16B		11_5211-3p(gga-miR-1744-5p)	ENSOARG00000005736	GLG1
oar-miR-370-3p	ENSOARG00000015561	SSSCA1		11_5211-3p(gga-miR-1744-5p)	ENSOARG00000005769	AK8
oar-miR-370-3p	ENSOARG00000015574	GNPTG		11_5211-3p(gga-miR-1744-5p)	ENSOARG00000005778	SMG5
oar-miR-370-3p	ENSOARG00000015605	TRIM26		11_5211-3p(gga-miR-1744-5p)	ENSOARG00000005786	PPM1M
oar-miR-370-3p	ENSOARG00000015640	UBE3B		11_5211-3p(gga-miR-1744-5p)	ENSOARG00000005789	MED13L
oar-miR-370-3p	ENSOARG00000015673			11_5211-3p(gga-miR-1744-5p)	ENSOARG00000005848	ECH1
oar-miR-370-3p	ENSOARG00000015687	C15orf26		11_5211-3p(gga-miR-1744-5p)	ENSOARG00000005869	BEND6
oar-miR-370-3p	ENSOARG00000015726	DCSTAMP		11_5211-3p(gga-miR-1744-5p)	ENSOARG00000005870	PIK3R1
oar-miR-370-3p	ENSOARG00000015759	MKRN2		11_5211-3p(gga-miR-1744-5p)	ENSOARG00000005879	DDX31
oar-miR-370-3p	ENSOARG00000015774	DIP2C		11_5211-3p(gga-miR-1744-5p)	ENSOARG00000005880	LY6G6D
oar-miR-370-3p	ENSOARG00000015774	DIP2C		11_5211-3p(gga-miR-1744-5p)	ENSOARG00000005890	MTMR3
oar-miR-370-3p	ENSOARG00000015775	GPT2		11_5211-3p(gga-miR-1744-5p)	ENSOARG00000005894	CDH20
oar-miR-370-3p	ENSOARG00000015816	FBXO28		11_5211-3p(gga-miR-1744-5p)	ENSOARG00000005898	SEPHS1
oar-miR-370-3p	ENSOARG00000015819	LETM1		11_5211-3p(gga-miR-1744-5p)	ENSOARG00000005920	NUBP1
oar-miR-370-3p	ENSOARG00000015834	IFT140		11_5211-3p(gga-miR-1744-5p)	ENSOARG00000005930	FIGN
oar-miR-370-3p	ENSOARG00000015835	SDF2L1		11_5211-3p(gga-miR-1744-5p)	ENSOARG00000005960	ACTR3B
oar-miR-370-3p	ENSOARG00000015855			11_5211-3p(gga-miR-1744-5p)	ENSOARG00000006034	SIX2
oar-miR-370-3p	ENSOARG00000015865			11_5211-3p(gga-miR-1744-5p)	ENSOARG00000006049	CCDC109B
oar-miR-370-3p	ENSOARG00000015891	FAM168B		11_5211-3p(gga-miR-1744-5p)	ENSOARG00000006080	SDF4
oar-miR-370-3p	ENSOARG00000015987	GCK		11_5211-3p(gga-miR-1744-5p)	ENSOARG00000006085
oar-miR-370-3p	ENSOARG00000015987	GCK		11_5211-3p(gga-miR-1744-5p)	ENSOARG00000006091
oar-miR-370-3p	ENSOARG00000015989	MPHOSPH10		11_5211-3p(gga-miR-1744-5p)	ENSOARG00000006110	PAG4
oar-miR-370-3p	ENSOARG00000016009	STK32C		11_5211-3p(gga-miR-1744-5p)	ENSOARG00000006157	RMND5B
oar-miR-370-3p	ENSOARG00000016037	CRAMP1L		11_5211-3p(gga-miR-1744-5p)	ENSOARG00000006160	NSMCE4A
oar-miR-370-3p	ENSOARG00000016046	RAB2A		11_5211-3p(gga-miR-1744-5p)	ENSOARG00000006214	RASL10B
oar-miR-370-3p	ENSOARG00000016046	RAB2A		11_5211-3p(gga-miR-1744-5p)	ENSOARG00000006241	CD300LG
oar-miR-370-3p	ENSOARG00000016087	TSEN2		11_5211-3p(gga-miR-1744-5p)	ENSOARG00000006248	SYNDIG1
oar-miR-370-3p	ENSOARG00000016091			11_5211-3p(gga-miR-1744-5p)	ENSOARG00000006259	GUK1
oar-miR-370-3p	ENSOARG00000016112	NRBP2		11_5211-3p(gga-miR-1744-5p)	ENSOARG00000006304	DCTN2
oar-miR-370-3p	ENSOARG00000016120			11_5211-3p(gga-miR-1744-5p)	ENSOARG00000006370	ASF1B
oar-miR-370-3p	ENSOARG00000016128	MAP3K2		11_5211-3p(gga-miR-1744-5p)	ENSOARG00000006375	FKBP15
oar-miR-370-3p	ENSOARG00000016131			11_5211-3p(gga-miR-1744-5p)	ENSOARG00000006377	ALDH1L1
oar-miR-370-3p	ENSOARG00000016155	ZMYND11		11_5211-3p(gga-miR-1744-5p)	ENSOARG00000006390	GPR137
oar-miR-370-3p	ENSOARG00000016165	CYP27C1		11_5211-3p(gga-miR-1744-5p)	ENSOARG00000006441	SERPINB12
oar-miR-370-3p	ENSOARG00000016216	SDAD1		11_5211-3p(gga-miR-1744-5p)	ENSOARG00000006446	CDHR5
oar-miR-370-3p	ENSOARG00000016227	DCAF13		11_5211-3p(gga-miR-1744-5p)	ENSOARG00000006477	MARS
oar-miR-370-3p	ENSOARG00000016227	DCAF13		11_5211-3p(gga-miR-1744-5p)	ENSOARG00000006519	HSDL2
oar-miR-370-3p	ENSOARG00000016282	DGKQ		11_5211-3p(gga-miR-1744-5p)	ENSOARG00000006528	LAG3
oar-miR-370-3p	ENSOARG00000016288			11_5211-3p(gga-miR-1744-5p)	ENSOARG00000006568	SUSD1
oar-miR-370-3p	ENSOARG00000016290	APOBEC3F		11_5211-3p(gga-miR-1744-5p)	ENSOARG00000006570
oar-miR-370-3p	ENSOARG00000016365	DEPTOR		11_5211-3p(gga-miR-1744-5p)	ENSOARG00000006585
oar-miR-370-3p	ENSOARG00000016379	ASNSD1		11_5211-3p(gga-miR-1744-5p)	ENSOARG00000006587	PHF14
oar-miR-370-3p	ENSOARG00000016394	KDM3B		11_5211-3p(gga-miR-1744-5p)	ENSOARG00000006615
oar-miR-370-3p	ENSOARG00000016394	KDM3B		11_5211-3p(gga-miR-1744-5p)	ENSOARG00000006621	RNF180
oar-miR-370-3p	ENSOARG00000016438	EME2		11_5211-3p(gga-miR-1744-5p)	ENSOARG00000006622	UBE2Z
oar-miR-370-3p	ENSOARG00000016470	EGR1		11_5211-3p(gga-miR-1744-5p)	ENSOARG00000006642	PSMC3
oar-miR-370-3p	ENSOARG00000016505	CPT1A		11_5211-3p(gga-miR-1744-5p)	ENSOARG00000006649
oar-miR-370-3p	ENSOARG00000016516	C17orf62		11_5211-3p(gga-miR-1744-5p)	ENSOARG00000006689
oar-miR-370-3p	ENSOARG00000016548	KCNK5		11_5211-3p(gga-miR-1744-5p)	ENSOARG00000006690	CDX1
oar-miR-370-3p	ENSOARG00000016555			11_5211-3p(gga-miR-1744-5p)	ENSOARG00000006698	RRP9
oar-miR-370-3p	ENSOARG00000016555			11_5211-3p(gga-miR-1744-5p)	ENSOARG00000006701	PLD2
oar-miR-370-3p	ENSOARG00000016618	RAP1GAP2		11_5211-3p(gga-miR-1744-5p)	ENSOARG00000006743
oar-miR-370-3p	ENSOARG00000016621	TSTA3		11_5211-3p(gga-miR-1744-5p)	ENSOARG00000006773	ZNF689
oar-miR-370-3p	ENSOARG00000016667	AP1M2		11_5211-3p(gga-miR-1744-5p)	ENSOARG00000006789	IRAK1BP1
oar-miR-370-3p	ENSOARG00000016729	KIAA0825		11_5211-3p(gga-miR-1744-5p)	ENSOARG00000006789	IRAK1BP1
oar-miR-370-3p	ENSOARG00000016730	HCFC2		11_5211-3p(gga-miR-1744-5p)	ENSOARG00000006797	LECT1
oar-miR-370-3p	ENSOARG00000016859	AXDND1		11_5211-3p(gga-miR-1744-5p)	ENSOARG00000006802	PROP1
oar-miR-370-3p	ENSOARG00000016866	FGF8		11_5211-3p(gga-miR-1744-5p)	ENSOARG00000006806	SERPINB11
oar-miR-370-3p	ENSOARG00000016866	FGF8		11_5211-3p(gga-miR-1744-5p)	ENSOARG00000006847
oar-miR-370-3p	ENSOARG00000016897	TRPV2		11_5211-3p(gga-miR-1744-5p)	ENSOARG00000006899	PHIP
oar-miR-370-3p	ENSOARG00000016908			11_5211-3p(gga-miR-1744-5p)	ENSOARG00000006928	KARS
oar-miR-370-3p	ENSOARG00000016909			11_5211-3p(gga-miR-1744-5p)	ENSOARG00000006930	PLEKHH2
oar-miR-370-3p	ENSOARG00000016957	N4BP1		11_5211-3p(gga-miR-1744-5p)	ENSOARG00000006931	C9orf152
oar-miR-370-3p	ENSOARG00000016970	TPP1		11_5211-3p(gga-miR-1744-5p)	ENSOARG00000006933	RSF1
oar-miR-370-3p	ENSOARG00000016992	KRT15		11_5211-3p(gga-miR-1744-5p)	ENSOARG00000006933	RSF1
oar-miR-370-3p	ENSOARG00000017011	CYP7B1		11_5211-3p(gga-miR-1744-5p)	ENSOARG00000006959	BPIFB1
oar-miR-370-3p	ENSOARG00000017085	MED15		11_5211-3p(gga-miR-1744-5p)	ENSOARG00000006971	SERPINB10
oar-miR-370-3p	ENSOARG00000017105	KRT14		11_5211-3p(gga-miR-1744-5p)	ENSOARG00000006971	SERPINB10
oar-miR-370-3p	ENSOARG00000017110	PIGG		11_5211-3p(gga-miR-1744-5p)	ENSOARG00000006982	AQP4A
oar-miR-370-3p	ENSOARG00000017172	ODF1		11_5211-3p(gga-miR-1744-5p)	ENSOARG00000006991
oar-miR-370-3p	ENSOARG00000017189	FBN2		11_5211-3p(gga-miR-1744-5p)	ENSOARG00000007006	LRRC1
oar-miR-370-3p	ENSOARG00000017218	PALB2		11_5211-3p(gga-miR-1744-5p)	ENSOARG00000007006	LRRC1
oar-miR-370-3p	ENSOARG00000017248	BRD7		11_5211-3p(gga-miR-1744-5p)	ENSOARG00000007056	NUP214
oar-miR-370-3p	ENSOARG00000017253	ANKRD33		11_5211-3p(gga-miR-1744-5p)	ENSOARG00000007056	NUP214
oar-miR-370-3p	ENSOARG00000017260			11_5211-3p(gga-miR-1744-5p)	ENSOARG00000007060
oar-miR-370-3p	ENSOARG00000017278	JMY		11_5211-3p(gga-miR-1744-5p)	ENSOARG00000007114	ELOVL7
oar-miR-370-3p	ENSOARG00000017283	TSC2		11_5211-3p(gga-miR-1744-5p)	ENSOARG00000007138	CD302
oar-miR-370-3p	ENSOARG00000017381	POU6F1		11_5211-3p(gga-miR-1744-5p)	ENSOARG00000007144	TCOF1
oar-miR-370-3p	ENSOARG00000017382	GAL3ST4		11_5211-3p(gga-miR-1744-5p)	ENSOARG00000007145	HOXB1
oar-miR-370-3p	ENSOARG00000017382	GAL3ST4		11_5211-3p(gga-miR-1744-5p)	ENSOARG00000007173	RNF215
oar-miR-370-3p	ENSOARG00000017408	SLC44A3		11_5211-3p(gga-miR-1744-5p)	ENSOARG00000007288	GNB2L1
oar-miR-370-3p	ENSOARG00000017409			11_5211-3p(gga-miR-1744-5p)	ENSOARG00000007318	ID3
oar-miR-370-3p	ENSOARG00000017425	LETMD1		11_5211-3p(gga-miR-1744-5p)	ENSOARG00000007335	DYA
oar-miR-370-3p	ENSOARG00000017474	JUP		11_5211-3p(gga-miR-1744-5p)	ENSOARG00000007379	DOPEY1
oar-miR-370-3p	ENSOARG00000017493	2018-09-11		11_5211-3p(gga-miR-1744-5p)	ENSOARG00000007420	YIPF3
oar-miR-370-3p	ENSOARG00000017521	HBEGF		11_5211-3p(gga-miR-1744-5p)	ENSOARG00000007422	FAM58A
oar-miR-370-3p	ENSOARG00000017575			11_5211-3p(gga-miR-1744-5p)	ENSOARG00000007458	HLA-DOB
oar-miR-370-3p	ENSOARG00000017596			11_5211-3p(gga-miR-1744-5p)	ENSOARG00000007474
oar-miR-370-3p	ENSOARG00000017633	ALG13		11_5211-3p(gga-miR-1744-5p)	ENSOARG00000007502	NFKBIA
oar-miR-370-3p	ENSOARG00000017646	CCDC63		11_5211-3p(gga-miR-1744-5p)	ENSOARG00000007503	POLR1C
oar-miR-370-3p	ENSOARG00000017649	CCNG2		11_5211-3p(gga-miR-1744-5p)	ENSOARG00000007505
oar-miR-370-3p	ENSOARG00000017728			11_5211-3p(gga-miR-1744-5p)	ENSOARG00000007507	IL6ST
oar-miR-370-3p	ENSOARG00000017737	FARP2		11_5211-3p(gga-miR-1744-5p)	ENSOARG00000007573
oar-miR-370-3p	ENSOARG00000017739	CAPN6		11_5211-3p(gga-miR-1744-5p)	ENSOARG00000007593	C6orf58
oar-miR-370-3p	ENSOARG00000017782	MAFG		11_5211-3p(gga-miR-1744-5p)	ENSOARG00000007628
oar-miR-370-3p	ENSOARG00000017797	FRYL		11_5211-3p(gga-miR-1744-5p)	ENSOARG00000007637	LMCD1
oar-miR-370-3p	ENSOARG00000017797	FRYL		11_5211-3p(gga-miR-1744-5p)	ENSOARG00000007660	KIAA0408
oar-miR-370-3p	ENSOARG00000017817	ANO1		11_5211-3p(gga-miR-1744-5p)	ENSOARG00000007676	CADM3
oar-miR-370-3p	ENSOARG00000017823	DCBLD2		11_5211-3p(gga-miR-1744-5p)	ENSOARG00000007683	CXCL16
oar-miR-370-3p	ENSOARG00000017839	LIMA1		11_5211-3p(gga-miR-1744-5p)	ENSOARG00000007723
oar-miR-370-3p	ENSOARG00000017845	MLST8		11_5211-3p(gga-miR-1744-5p)	ENSOARG00000007741	SECISBP2
oar-miR-370-3p	ENSOARG00000017859			11_5211-3p(gga-miR-1744-5p)	ENSOARG00000007790	ZC3H13
oar-miR-370-3p	ENSOARG00000017880	CA4		11_5211-3p(gga-miR-1744-5p)	ENSOARG00000007822	F10
oar-miR-370-3p	ENSOARG00000017903	TMEM164		11_5211-3p(gga-miR-1744-5p)	ENSOARG00000007830	ANKRD29
oar-miR-370-3p	ENSOARG00000017912	CLCN1		11_5211-3p(gga-miR-1744-5p)	ENSOARG00000007830	ANKRD29
oar-miR-370-3p	ENSOARG00000017912	CLCN1		11_5211-3p(gga-miR-1744-5p)	ENSOARG00000007851	PRKAA2
oar-miR-370-3p	ENSOARG00000017949	CEP350		11_5211-3p(gga-miR-1744-5p)	ENSOARG00000007851	PRKAA2
oar-miR-370-3p	ENSOARG00000017982	FAM213B		11_5211-3p(gga-miR-1744-5p)	ENSOARG00000007900	LRRC63
oar-miR-370-3p	ENSOARG00000017982	FAM213B		11_5211-3p(gga-miR-1744-5p)	ENSOARG00000007906
oar-miR-370-3p	ENSOARG00000017994	LNPEP		11_5211-3p(gga-miR-1744-5p)	ENSOARG00000007909	NOC2L
oar-miR-370-3p	ENSOARG00000018017	SSR1		11_5211-3p(gga-miR-1744-5p)	ENSOARG00000007949	PCID2
oar-miR-370-3p	ENSOARG00000018017	SSR1		11_5211-3p(gga-miR-1744-5p)	ENSOARG00000007961	AKAP17A
oar-miR-370-3p	ENSOARG00000018045	SNX5		11_5211-3p(gga-miR-1744-5p)	ENSOARG00000008001	C1QA
oar-miR-370-3p	ENSOARG00000018049			11_5211-3p(gga-miR-1744-5p)	ENSOARG00000008011	GALNT13
oar-miR-370-3p	ENSOARG00000018089			11_5211-3p(gga-miR-1744-5p)	ENSOARG00000008032
oar-miR-370-3p	ENSOARG00000018127	DNAJC27		11_5211-3p(gga-miR-1744-5p)	ENSOARG00000008038	BRD2
oar-miR-370-3p	ENSOARG00000018130	CHADL		11_5211-3p(gga-miR-1744-5p)	ENSOARG00000008117	TDGF1
oar-miR-370-3p	ENSOARG00000018189	FAIM2		11_5211-3p(gga-miR-1744-5p)	ENSOARG00000008180	PTPRS
oar-miR-370-3p	ENSOARG00000018207			11_5211-3p(gga-miR-1744-5p)	ENSOARG00000008183	TRIB1
oar-miR-370-3p	ENSOARG00000018211			11_5211-3p(gga-miR-1744-5p)	ENSOARG00000008212	ITGA2
oar-miR-370-3p	ENSOARG00000018213	ABI2		11_5211-3p(gga-miR-1744-5p)	ENSOARG00000008245	LRRC2
oar-miR-370-3p	ENSOARG00000018235			11_5211-3p(gga-miR-1744-5p)	ENSOARG00000008262	SCN2B
oar-miR-370-3p	ENSOARG00000018248	MFAP4		11_5211-3p(gga-miR-1744-5p)	ENSOARG00000008282	NCOA5
oar-miR-370-3p	ENSOARG00000018264	C2orf54		11_5211-3p(gga-miR-1744-5p)	ENSOARG00000008331	STX4
oar-miR-370-3p	ENSOARG00000018321	CTLA-4		11_5211-3p(gga-miR-1744-5p)	ENSOARG00000008349	TACSTD2
oar-miR-370-3p	ENSOARG00000018338	RGL3		11_5211-3p(gga-miR-1744-5p)	ENSOARG00000008405	CASQ1
oar-miR-370-3p	ENSOARG00000018369	AURKA		11_5211-3p(gga-miR-1744-5p)	ENSOARG00000008445
oar-miR-370-3p	ENSOARG00000018383	DHX58		11_5211-3p(gga-miR-1744-5p)	ENSOARG00000008477	SPEN
oar-miR-370-3p	ENSOARG00000018401	FMNL3		11_5211-3p(gga-miR-1744-5p)	ENSOARG00000008507	ALPL
oar-miR-370-3p	ENSOARG00000018410	RTN4R		11_5211-3p(gga-miR-1744-5p)	ENSOARG00000008530	UHRF1
oar-miR-370-3p	ENSOARG00000018424	CCNF		11_5211-3p(gga-miR-1744-5p)	ENSOARG00000008550
oar-miR-370-3p	ENSOARG00000018436	ZNF133		11_5211-3p(gga-miR-1744-5p)	ENSOARG00000008554	SLC25A33
oar-miR-370-3p	ENSOARG00000018450	ATG4A		11_5211-3p(gga-miR-1744-5p)	ENSOARG00000008559	BSP5
oar-miR-370-3p	ENSOARG00000018459	MTG1		11_5211-3p(gga-miR-1744-5p)	ENSOARG00000008574	RASGRP2
oar-miR-370-3p	ENSOARG00000018464	ELAVL3		11_5211-3p(gga-miR-1744-5p)	ENSOARG00000008574	RASGRP2
oar-miR-370-3p	ENSOARG00000018479	AQP8		11_5211-3p(gga-miR-1744-5p)	ENSOARG00000008609	AP3M1
oar-miR-370-3p	ENSOARG00000018498	PEX10		11_5211-3p(gga-miR-1744-5p)	ENSOARG00000008614	PHLDB3
oar-miR-370-3p	ENSOARG00000018498	PEX10		11_5211-3p(gga-miR-1744-5p)	ENSOARG00000008631	TRNT1
oar-miR-370-3p	ENSOARG00000018545	UBE2T		11_5211-3p(gga-miR-1744-5p)	ENSOARG00000008637	TPGS1
oar-miR-370-3p	ENSOARG00000018593	HADHA		11_5211-3p(gga-miR-1744-5p)	ENSOARG00000008665	CDV3
oar-miR-370-3p	ENSOARG00000018613	ALOX15B		11_5211-3p(gga-miR-1744-5p)	ENSOARG00000008762	HMGB3
oar-miR-370-3p	ENSOARG00000018635	DZANK1		11_5211-3p(gga-miR-1744-5p)	ENSOARG00000008785
oar-miR-370-3p	ENSOARG00000018635	DZANK1		11_5211-3p(gga-miR-1744-5p)	ENSOARG00000008790	GOLM1
oar-miR-370-3p	ENSOARG00000018674			11_5211-3p(gga-miR-1744-5p)	ENSOARG00000008821	SLC25A34
oar-miR-370-3p	ENSOARG00000018718	FARS2		11_5211-3p(gga-miR-1744-5p)	ENSOARG00000008827	NCSTN
oar-miR-370-3p	ENSOARG00000018751	KDM8		11_5211-3p(gga-miR-1744-5p)	ENSOARG00000008832	SIRT3
oar-miR-370-3p	ENSOARG00000018751	KDM8		11_5211-3p(gga-miR-1744-5p)	ENSOARG00000008859	C1QTNF7
oar-miR-370-3p	ENSOARG00000018754			11_5211-3p(gga-miR-1744-5p)	ENSOARG00000008859	C1QTNF7
oar-miR-370-3p	ENSOARG00000018783	RPP40		11_5211-3p(gga-miR-1744-5p)	ENSOARG00000008880	SH2D5
oar-miR-370-3p	ENSOARG00000018783	RPP40		11_5211-3p(gga-miR-1744-5p)	ENSOARG00000008890	RING1
oar-miR-370-3p	ENSOARG00000018789			11_5211-3p(gga-miR-1744-5p)	ENSOARG00000008993
oar-miR-370-3p	ENSOARG00000018827	ILKAP		11_5211-3p(gga-miR-1744-5p)	ENSOARG00000008994	IGHE
oar-miR-370-3p	ENSOARG00000018830	CPO		11_5211-3p(gga-miR-1744-5p)	ENSOARG00000009024	IDNK
oar-miR-370-3p	ENSOARG00000018920	LMBR1L		11_5211-3p(gga-miR-1744-5p)	ENSOARG00000009042
oar-miR-370-3p	ENSOARG00000018945	TCF20		11_5211-3p(gga-miR-1744-5p)	ENSOARG00000009127	TUBAL3
oar-miR-370-3p	ENSOARG00000018955	NFAM1		11_5211-3p(gga-miR-1744-5p)	ENSOARG00000009133	IL11RA
oar-miR-370-3p	ENSOARG00000018955	NFAM1		11_5211-3p(gga-miR-1744-5p)	ENSOARG00000009155	CCBL1
oar-miR-370-3p	ENSOARG00000018989	NEO1		11_5211-3p(gga-miR-1744-5p)	ENSOARG00000009174
oar-miR-370-3p	ENSOARG00000019044	TBC1D21		11_5211-3p(gga-miR-1744-5p)	ENSOARG00000009181
oar-miR-370-3p	ENSOARG00000019046			11_5211-3p(gga-miR-1744-5p)	ENSOARG00000009187	CEACAM19
oar-miR-370-3p	ENSOARG00000019071	MORC1		11_5211-3p(gga-miR-1744-5p)	ENSOARG00000009190
oar-miR-370-3p	ENSOARG00000019071	MORC1		11_5211-3p(gga-miR-1744-5p)	ENSOARG00000009208
oar-miR-370-3p	ENSOARG00000019079	TRAF6		11_5211-3p(gga-miR-1744-5p)	ENSOARG00000009224	NEK3
oar-miR-370-3p	ENSOARG00000019083	KIAA1324		11_5211-3p(gga-miR-1744-5p)	ENSOARG00000009233	CEACAM16
oar-miR-370-3p	ENSOARG00000019128	GBX2		11_5211-3p(gga-miR-1744-5p)	ENSOARG00000009251	DNAI1
oar-miR-370-3p	ENSOARG00000019158	NRSN2		11_5211-3p(gga-miR-1744-5p)	ENSOARG00000009277
oar-miR-370-3p	ENSOARG00000019205			11_5211-3p(gga-miR-1744-5p)	ENSOARG00000009288
oar-miR-370-3p	ENSOARG00000019216	EMC9		11_5211-3p(gga-miR-1744-5p)	ENSOARG00000009313
oar-miR-370-3p	ENSOARG00000019218	CYTH4		11_5211-3p(gga-miR-1744-5p)	ENSOARG00000009335	GALNT8
oar-miR-370-3p	ENSOARG00000019226			11_5211-3p(gga-miR-1744-5p)	ENSOARG00000009391	TAPBP
oar-miR-370-3p	ENSOARG00000019252	IKZF2		11_5211-3p(gga-miR-1744-5p)	ENSOARG00000009393	PLA2G2F
oar-miR-370-3p	ENSOARG00000019257	C3orf52		11_5211-3p(gga-miR-1744-5p)	ENSOARG00000009441	TBCK
oar-miR-370-3p	ENSOARG00000019268	USP40		11_5211-3p(gga-miR-1744-5p)	ENSOARG00000009488
oar-miR-370-3p	ENSOARG00000019278	THTPA		11_5211-3p(gga-miR-1744-5p)	ENSOARG00000009507	MUC2
oar-miR-370-3p	ENSOARG00000019380	PSMB5		11_5211-3p(gga-miR-1744-5p)	ENSOARG00000009520	BAG1
oar-miR-370-3p	ENSOARG00000019401	RIBC2		11_5211-3p(gga-miR-1744-5p)	ENSOARG00000009536	PLCB4
oar-miR-370-3p	ENSOARG00000019406	LRP10		11_5211-3p(gga-miR-1744-5p)	ENSOARG00000009548	UNK
oar-miR-370-3p	ENSOARG00000019414	MMP14		11_5211-3p(gga-miR-1744-5p)	ENSOARG00000009557	AKAP3
oar-miR-370-3p	ENSOARG00000019416	METTL20		11_5211-3p(gga-miR-1744-5p)	ENSOARG00000009604	NDC80
oar-miR-370-3p	ENSOARG00000019445	TRAC		11_5211-3p(gga-miR-1744-5p)	ENSOARG00000009611
oar-miR-370-3p	ENSOARG00000019457	SLC38A4		11_5211-3p(gga-miR-1744-5p)	ENSOARG00000009676	CHRNA2
oar-miR-370-3p	ENSOARG00000019459			11_5211-3p(gga-miR-1744-5p)	ENSOARG00000009686	ADAMTS4
oar-miR-370-3p	ENSOARG00000019505	PNKD		11_5211-3p(gga-miR-1744-5p)	ENSOARG00000009692
oar-miR-370-3p	ENSOARG00000019512	DENND2D		11_5211-3p(gga-miR-1744-5p)	ENSOARG00000009699	PTK2B
oar-miR-370-3p	ENSOARG00000019529			11_5211-3p(gga-miR-1744-5p)	ENSOARG00000009735	SLC43A1
oar-miR-370-3p	ENSOARG00000019557	CTDSP1		11_5211-3p(gga-miR-1744-5p)	ENSOARG00000009748	DLC1
oar-miR-370-3p	ENSOARG00000019579			11_5211-3p(gga-miR-1744-5p)	ENSOARG00000009818	NCOA3
oar-miR-370-3p	ENSOARG00000019585	FAM179A		11_5211-3p(gga-miR-1744-5p)	ENSOARG00000009822	REV3L
oar-miR-370-3p	ENSOARG00000019621	TOX4		11_5211-3p(gga-miR-1744-5p)	ENSOARG00000009840	PIP4K2B
oar-miR-370-3p	ENSOARG00000019649	BCS1L		11_5211-3p(gga-miR-1744-5p)	ENSOARG00000009854	EXT1
oar-miR-370-3p	ENSOARG00000019668	THRAP3		11_5211-3p(gga-miR-1744-5p)	ENSOARG00000009857	ERCC2
oar-miR-370-3p	ENSOARG00000019690	TTLL4		11_5211-3p(gga-miR-1744-5p)	ENSOARG00000009922	C12orf4
oar-miR-370-3p	ENSOARG00000019690	TTLL4		11_5211-3p(gga-miR-1744-5p)	ENSOARG00000009925
oar-miR-370-3p	ENSOARG00000019714	METTL17		11_5211-3p(gga-miR-1744-5p)	ENSOARG00000009931	SMARCC2
oar-miR-370-3p	ENSOARG00000019722	PPFIBP1		11_5211-3p(gga-miR-1744-5p)	ENSOARG00000010012
oar-miR-370-3p	ENSOARG00000019752			11_5211-3p(gga-miR-1744-5p)	ENSOARG00000010065	LASP1
oar-miR-370-3p	ENSOARG00000019775	CCDC108		11_5211-3p(gga-miR-1744-5p)	ENSOARG00000010068
oar-miR-370-3p	ENSOARG00000019806	PLXNB2		11_5211-3p(gga-miR-1744-5p)	ENSOARG00000010076
oar-miR-370-3p	ENSOARG00000019841	PHTF1		11_5211-3p(gga-miR-1744-5p)	ENSOARG00000010081	LPIN2
oar-miR-370-3p	ENSOARG00000019913			11_5211-3p(gga-miR-1744-5p)	ENSOARG00000010093	TRAFD1
oar-miR-370-3p	ENSOARG00000019940	ATG9		11_5211-3p(gga-miR-1744-5p)	ENSOARG00000010102	MEN1
oar-miR-370-3p	ENSOARG00000019949	CPT1B		11_5211-3p(gga-miR-1744-5p)	ENSOARG00000010124	MYO1D
oar-miR-370-3p	ENSOARG00000019962	MEIS1		11_5211-3p(gga-miR-1744-5p)	ENSOARG00000010126	LOXL2
oar-miR-370-3p	ENSOARG00000019962	MEIS1		11_5211-3p(gga-miR-1744-5p)	ENSOARG00000010127	CRIM1
oar-miR-370-3p	ENSOARG00000020013	AMPD1		11_5211-3p(gga-miR-1744-5p)	ENSOARG00000010129	BACE2
oar-miR-370-3p	ENSOARG00000020047			11_5211-3p(gga-miR-1744-5p)	ENSOARG00000010140	SUPT20H
oar-miR-370-3p	ENSOARG00000020060	PABPC4		11_5211-3p(gga-miR-1744-5p)	ENSOARG00000010142	TNKS
oar-miR-370-3p	ENSOARG00000020094			11_5211-3p(gga-miR-1744-5p)	ENSOARG00000010163	GCDH
oar-miR-370-3p	ENSOARG00000020095			11_5211-3p(gga-miR-1744-5p)	ENSOARG00000010165
oar-miR-370-3p	ENSOARG00000020101	EIF2AK4		11_5211-3p(gga-miR-1744-5p)	ENSOARG00000010217	FHAD1
oar-miR-370-3p	ENSOARG00000020110	SOX5		11_5211-3p(gga-miR-1744-5p)	ENSOARG00000010258	PGAM5
oar-miR-370-3p	ENSOARG00000020114			11_5211-3p(gga-miR-1744-5p)	ENSOARG00000010262	DYDC2
oar-miR-370-3p	ENSOARG00000020124	PPIE		11_5211-3p(gga-miR-1744-5p)	ENSOARG00000010268	SNAP25
oar-miR-370-3p	ENSOARG00000020137	COMMD1		11_5211-3p(gga-miR-1744-5p)	ENSOARG00000010311	CIZ1
oar-miR-370-3p	ENSOARG00000020164	HSPBAP1		11_5211-3p(gga-miR-1744-5p)	ENSOARG00000010317	MKKS
oar-miR-370-3p	ENSOARG00000020164	HSPBAP1		11_5211-3p(gga-miR-1744-5p)	ENSOARG00000010325	LLGL2
oar-miR-370-3p	ENSOARG00000020194	MAB21L3		11_5211-3p(gga-miR-1744-5p)	ENSOARG00000010415	WWC3
oar-miR-370-3p	ENSOARG00000020224	COL9A2		11_5211-3p(gga-miR-1744-5p)	ENSOARG00000010418	ATF6
oar-miR-370-3p	ENSOARG00000020226	BAHD1		11_5211-3p(gga-miR-1744-5p)	ENSOARG00000010428	CCDC22
oar-miR-370-3p	ENSOARG00000020276	RIMS3		11_5211-3p(gga-miR-1744-5p)	ENSOARG00000010476	PSMD11
oar-miR-370-3p	ENSOARG00000020348	NUSAP1		11_5211-3p(gga-miR-1744-5p)	ENSOARG00000010482	CTR9
oar-miR-370-3p	ENSOARG00000020368	YEATS4		11_5211-3p(gga-miR-1744-5p)	ENSOARG00000010526	C2CD2
oar-miR-370-3p	ENSOARG00000020379	RPAP1		11_5211-3p(gga-miR-1744-5p)	ENSOARG00000010527	SIAE
oar-miR-370-3p	ENSOARG00000020383	BDH1		11_5211-3p(gga-miR-1744-5p)	ENSOARG00000010527	SIAE
oar-miR-370-3p	ENSOARG00000020445	KCMF1		11_5211-3p(gga-miR-1744-5p)	ENSOARG00000010546	MTMR4
oar-miR-370-3p	ENSOARG00000020445	KCMF1		11_5211-3p(gga-miR-1744-5p)	ENSOARG00000010558	SHOC2
oar-miR-370-3p	ENSOARG00000020467	TMEM207		11_5211-3p(gga-miR-1744-5p)	ENSOARG00000010605	ARCN1
oar-miR-370-3p	ENSOARG00000020485	RHBDD1		11_5211-3p(gga-miR-1744-5p)	ENSOARG00000010615	CPD
oar-miR-370-3p	ENSOARG00000020509	ADIPOQ		11_5211-3p(gga-miR-1744-5p)	ENSOARG00000010620
oar-miR-370-3p	ENSOARG00000020518	GGCX		11_5211-3p(gga-miR-1744-5p)	ENSOARG00000010627	NBEA
oar-miR-370-3p	ENSOARG00000020521	GANC		11_5211-3p(gga-miR-1744-5p)	ENSOARG00000010639	ABCA7
oar-miR-370-3p	ENSOARG00000020521	GANC		11_5211-3p(gga-miR-1744-5p)	ENSOARG00000010645	ZNF207
oar-miR-370-3p	ENSOARG00000020546	USP39		11_5211-3p(gga-miR-1744-5p)	ENSOARG00000010668	PRKD2
oar-miR-370-3p	ENSOARG00000020591	EPB42		11_5211-3p(gga-miR-1744-5p)	ENSOARG00000010687	MPG
oar-miR-370-3p	ENSOARG00000020648	KLHL24		11_5211-3p(gga-miR-1744-5p)	ENSOARG00000010695
oar-miR-370-3p	ENSOARG00000020687	USP13		11_5211-3p(gga-miR-1744-5p)	ENSOARG00000010701	CAMTA1
oar-miR-370-3p	ENSOARG00000020694	BOLA1		11_5211-3p(gga-miR-1744-5p)	ENSOARG00000010723	WDR19
oar-miR-370-3p	ENSOARG00000020718			11_5211-3p(gga-miR-1744-5p)	ENSOARG00000010733	MAGI1
oar-miR-370-3p	ENSOARG00000020737	NCEH1		11_5211-3p(gga-miR-1744-5p)	ENSOARG00000010741	FOXO3
oar-miR-370-3p	ENSOARG00000020740	DIS3L2		11_5211-3p(gga-miR-1744-5p)	ENSOARG00000010754
oar-miR-370-3p	ENSOARG00000020762	THNSL2		11_5211-3p(gga-miR-1744-5p)	ENSOARG00000010761	TMPRSS3
oar-miR-370-3p	ENSOARG00000020784	CA12		11_5211-3p(gga-miR-1744-5p)	ENSOARG00000010761	TMPRSS3
oar-miR-370-3p	ENSOARG00000020784	CA12		11_5211-3p(gga-miR-1744-5p)	ENSOARG00000010762
oar-miR-370-3p	ENSOARG00000020808	EMP1		11_5211-3p(gga-miR-1744-5p)	ENSOARG00000010782	MAP2K2
oar-miR-370-3p	ENSOARG00000020812	PAX8		11_5211-3p(gga-miR-1744-5p)	ENSOARG00000010797
oar-miR-370-3p	ENSOARG00000020815	CHRNG		11_5211-3p(gga-miR-1744-5p)	ENSOARG00000010809	DVL2
oar-miR-370-3p	ENSOARG00000020835	IL1F10		11_5211-3p(gga-miR-1744-5p)	ENSOARG00000010856	WIBG
oar-miR-370-3p	ENSOARG00000020873	RNF19B		11_5211-3p(gga-miR-1744-5p)	ENSOARG00000010930	CDCP1
oar-miR-370-3p	ENSOARG00000020885	RFX7		11_5211-3p(gga-miR-1744-5p)	ENSOARG00000010930	CDCP1
oar-miR-370-3p	ENSOARG00000020917			11_5211-3p(gga-miR-1744-5p)	ENSOARG00000010943	MMP19
oar-miR-370-3p	ENSOARG00000020954	MAPK6		11_5211-3p(gga-miR-1744-5p)	ENSOARG00000010974	NAIF1
oar-miR-370-3p	ENSOARG00000021001	FGF7		11_5211-3p(gga-miR-1744-5p)	ENSOARG00000011026	PDSS2
oar-miR-370-3p	ENSOARG00000021004	GALK2		11_5211-3p(gga-miR-1744-5p)	ENSOARG00000011036	TASP1
oar-miR-370-3p	ENSOARG00000021022	SNX27		11_5211-3p(gga-miR-1744-5p)	ENSOARG00000011087
oar-miR-370-3p	ENSOARG00000021066	THEM5		11_5211-3p(gga-miR-1744-5p)	ENSOARG00000011095	FAM71B
oar-miR-370-3p	ENSOARG00000021069	BMP4		11_5211-3p(gga-miR-1744-5p)	ENSOARG00000011105
oar-miR-370-3p	ENSOARG00000021084	MAPK1IP1L		11_5211-3p(gga-miR-1744-5p)	ENSOARG00000011109	EEF2
oar-miR-411b-3p	ENSOARG00000001010	EXOC6		11_5211-3p(gga-miR-1744-5p)	ENSOARG00000011109	EEF2
oar-miR-411b-3p	ENSOARG00000001010	EXOC6		11_5211-3p(gga-miR-1744-5p)	ENSOARG00000011128
oar-miR-411b-3p	ENSOARG00000002088	GRK5		11_5211-3p(gga-miR-1744-5p)	ENSOARG00000011138	ZDHHC7
oar-miR-411b-3p	ENSOARG00000003185	CANX		11_5211-3p(gga-miR-1744-5p)	ENSOARG00000011149	AIM1
oar-miR-411b-3p	ENSOARG00000003718	MAPK3		11_5211-3p(gga-miR-1744-5p)	ENSOARG00000011180	C9orf156
oar-miR-411b-3p	ENSOARG00000004244	MGLUR6		11_5211-3p(gga-miR-1744-5p)	ENSOARG00000011254	NDUFAF5
oar-miR-411b-3p	ENSOARG00000005012	NBR1		11_5211-3p(gga-miR-1744-5p)	ENSOARG00000011255	TSTD2
oar-miR-411b-3p	ENSOARG00000005493	TKTL1		11_5211-3p(gga-miR-1744-5p)	ENSOARG00000011278	SDHB
oar-miR-411b-3p	ENSOARG00000005493	TKTL1		11_5211-3p(gga-miR-1744-5p)	ENSOARG00000011317	CCDC180
oar-miR-411b-3p	ENSOARG00000007056	NUP214		11_5211-3p(gga-miR-1744-5p)	ENSOARG00000011318	PPP1CA
oar-miR-411b-3p	ENSOARG00000007056	NUP214		11_5211-3p(gga-miR-1744-5p)	ENSOARG00000011319	ATP6V1B1
oar-miR-411b-3p	ENSOARG00000007422	FAM58A		11_5211-3p(gga-miR-1744-5p)	ENSOARG00000011340	MMP16
oar-miR-411b-3p	ENSOARG00000008003	MRPS23		11_5211-3p(gga-miR-1744-5p)	ENSOARG00000011340	MMP16
oar-miR-411b-3p	ENSOARG00000008634			11_5211-3p(gga-miR-1744-5p)	ENSOARG00000011342	ARRB1
oar-miR-411b-3p	ENSOARG00000008790	GOLM1		11_5211-3p(gga-miR-1744-5p)	ENSOARG00000011362	FANCI
oar-miR-411b-3p	ENSOARG00000010103	ENTPD4		11_5211-3p(gga-miR-1744-5p)	ENSOARG00000011387	ENG
oar-miR-411b-3p	ENSOARG00000010539	HIF3A		11_5211-3p(gga-miR-1744-5p)	ENSOARG00000011419
oar-miR-411b-3p	ENSOARG00000010539	HIF3A		11_5211-3p(gga-miR-1744-5p)	ENSOARG00000011444	ADM
oar-miR-411b-3p	ENSOARG00000010741	FOXO3		11_5211-3p(gga-miR-1744-5p)	ENSOARG00000011455	DDX6
oar-miR-411b-3p	ENSOARG00000011113	MEIS3		11_5211-3p(gga-miR-1744-5p)	ENSOARG00000011482	GRHPR
oar-miR-411b-3p	ENSOARG00000011113	MEIS3		11_5211-3p(gga-miR-1744-5p)	ENSOARG00000011486	MYH1
oar-miR-411b-3p	ENSOARG00000012072	UNC13B		11_5211-3p(gga-miR-1744-5p)	ENSOARG00000011526	TMCO1
oar-miR-411b-3p	ENSOARG00000012192	FAM126A		11_5211-3p(gga-miR-1744-5p)	ENSOARG00000011545	GPR110
oar-miR-411b-3p	ENSOARG00000012907			11_5211-3p(gga-miR-1744-5p)	ENSOARG00000011549
oar-miR-411b-3p	ENSOARG00000012915	CDH18		11_5211-3p(gga-miR-1744-5p)	ENSOARG00000011553	MFAP2
oar-miR-411b-3p	ENSOARG00000012915	CDH18		11_5211-3p(gga-miR-1744-5p)	ENSOARG00000011558
oar-miR-411b-3p	ENSOARG00000013474	UTP6		11_5211-3p(gga-miR-1744-5p)	ENSOARG00000011559	GRPEL1
oar-miR-411b-3p	ENSOARG00000013877	IFT88		11_5211-3p(gga-miR-1744-5p)	ENSOARG00000011582	CYP26B1
oar-miR-411b-3p	ENSOARG00000014532	ETS2		11_5211-3p(gga-miR-1744-5p)	ENSOARG00000011671	CADPS
oar-miR-411b-3p	ENSOARG00000014862	OGDH		11_5211-3p(gga-miR-1744-5p)	ENSOARG00000011675	CD2AP
oar-miR-411b-3p	ENSOARG00000014868	CHKA		11_5211-3p(gga-miR-1744-5p)	ENSOARG00000011737	RFC2
oar-miR-411b-3p	ENSOARG00000014974	CAPN7		11_5211-3p(gga-miR-1744-5p)	ENSOARG00000011753	GPR115
oar-miR-411b-3p	ENSOARG00000015572			11_5211-3p(gga-miR-1744-5p)	ENSOARG00000011760	GDPD5
oar-miR-411b-3p	ENSOARG00000015687	C15orf26		11_5211-3p(gga-miR-1744-5p)	ENSOARG00000011762	NPR2
oar-miR-411b-3p	ENSOARG00000015910	GANAB		11_5211-3p(gga-miR-1744-5p)	ENSOARG00000011828	UPK2
oar-miR-411b-3p	ENSOARG00000016046	RAB2A		11_5211-3p(gga-miR-1744-5p)	ENSOARG00000011828	UPK2
oar-miR-411b-3p	ENSOARG00000016046	RAB2A		11_5211-3p(gga-miR-1744-5p)	ENSOARG00000011830	OSBP
oar-miR-411b-3p	ENSOARG00000016906			11_5211-3p(gga-miR-1744-5p)	ENSOARG00000011861
oar-miR-411b-3p	ENSOARG00000017357			11_5211-3p(gga-miR-1744-5p)	ENSOARG00000011864	PFKL
oar-miR-411b-3p	ENSOARG00000018459	MTG1		11_5211-3p(gga-miR-1744-5p)	ENSOARG00000011948	TPRKB
oar-miR-411b-3p	ENSOARG00000019331	SLC22A17		11_5211-3p(gga-miR-1744-5p)	ENSOARG00000011954	FDXR
oar-miR-411b-3p	ENSOARG00000019849	AMP18		11_5211-3p(gga-miR-1744-5p)	ENSOARG00000011957	CD72
oar-miR-411b-3p	ENSOARG00000020194	MAB21L3		11_5211-3p(gga-miR-1744-5p)	ENSOARG00000011966	ASB9
oar-miR-411b-3p	ENSOARG00000020249	CD2		11_5211-3p(gga-miR-1744-5p)	ENSOARG00000012059	PIGA
oar-miR-411b-3p	ENSOARG00000020270	EPHA4		11_5211-3p(gga-miR-1744-5p)	ENSOARG00000012117	RAB11FIP3
oar-miR-411b-3p	ENSOARG00000020270	EPHA4		11_5211-3p(gga-miR-1744-5p)	ENSOARG00000012134	B4GALNT3
oar-miR-411b-3p	ENSOARG00000020687	USP13		11_5211-3p(gga-miR-1744-5p)	ENSOARG00000012172	ZNF330
oar-miR-411b-3p	ENSOARG00000020837	IL36RN		11_5211-3p(gga-miR-1744-5p)	ENSOARG00000012192	FAM126A
oar-miR-411b-3p	ENSOARG00000020873	RNF19B		11_5211-3p(gga-miR-1744-5p)	ENSOARG00000012228	DNAJB5
oar-miR-411b-3p	ENSOARG00000021169	PIGH		11_5211-3p(gga-miR-1744-5p)	ENSOARG00000012236	RNF150
				11_5211-3p(gga-miR-1744-5p)	ENSOARG00000012264	LTA4H
				11_5211-3p(gga-miR-1744-5p)	ENSOARG00000012370	FMO6P
				11_5211-3p(gga-miR-1744-5p)	ENSOARG00000012421	HUS1
				11_5211-3p(gga-miR-1744-5p)	ENSOARG00000012433	VPS13A
				11_5211-3p(gga-miR-1744-5p)	ENSOARG00000012463	GYS1
				11_5211-3p(gga-miR-1744-5p)	ENSOARG00000012500	ZNFX1
				11_5211-3p(gga-miR-1744-5p)	ENSOARG00000012518	SLC38A5
				11_5211-3p(gga-miR-1744-5p)	ENSOARG00000012553	LSM4
				11_5211-3p(gga-miR-1744-5p)	ENSOARG00000012564	ERC1
				11_5211-3p(gga-miR-1744-5p)	ENSOARG00000012569	PRAME
				11_5211-3p(gga-miR-1744-5p)	ENSOARG00000012585
				11_5211-3p(gga-miR-1744-5p)	ENSOARG00000012654	RAB3GAP2
				11_5211-3p(gga-miR-1744-5p)	ENSOARG00000012676
				11_5211-3p(gga-miR-1744-5p)	ENSOARG00000012703	ZNF564
				11_5211-3p(gga-miR-1744-5p)	ENSOARG00000012734	WNT5B
				11_5211-3p(gga-miR-1744-5p)	ENSOARG00000012748	GPNMB
				11_5211-3p(gga-miR-1744-5p)	ENSOARG00000012759	NEDD1
				11_5211-3p(gga-miR-1744-5p)	ENSOARG00000012764	POP5
				11_5211-3p(gga-miR-1744-5p)	ENSOARG00000012768	IL15RA
				11_5211-3p(gga-miR-1744-5p)	ENSOARG00000012814	ARHGAP36
				11_5211-3p(gga-miR-1744-5p)	ENSOARG00000012814	ARHGAP36
				11_5211-3p(gga-miR-1744-5p)	ENSOARG00000012852	CASP7
				11_5211-3p(gga-miR-1744-5p)	ENSOARG00000012897	CABP1
				11_5211-3p(gga-miR-1744-5p)	ENSOARG00000012907
				11_5211-3p(gga-miR-1744-5p)	ENSOARG00000012917	RECQL4
				11_5211-3p(gga-miR-1744-5p)	ENSOARG00000012954	CA2
				11_5211-3p(gga-miR-1744-5p)	ENSOARG00000012988	APBA1
				11_5211-3p(gga-miR-1744-5p)	ENSOARG00000012988	APBA1
				11_5211-3p(gga-miR-1744-5p)	ENSOARG00000013019	TRH
				11_5211-3p(gga-miR-1744-5p)	ENSOARG00000013058	PIH1D1
				11_5211-3p(gga-miR-1744-5p)	ENSOARG00000013065	IKBIP
				11_5211-3p(gga-miR-1744-5p)	ENSOARG00000013086	MCM3AP
				11_5211-3p(gga-miR-1744-5p)	ENSOARG00000013090
				11_5211-3p(gga-miR-1744-5p)	ENSOARG00000013096	IL18R1
				11_5211-3p(gga-miR-1744-5p)	ENSOARG00000013102	ETS1
				11_5211-3p(gga-miR-1744-5p)	ENSOARG00000013102	ETS1
				11_5211-3p(gga-miR-1744-5p)	ENSOARG00000013123
				11_5211-3p(gga-miR-1744-5p)	ENSOARG00000013135	YBEY
				11_5211-3p(gga-miR-1744-5p)	ENSOARG00000013168	IFNGR2
				11_5211-3p(gga-miR-1744-5p)	ENSOARG00000013178	CCDC126
				11_5211-3p(gga-miR-1744-5p)	ENSOARG00000013291	IFI30
				11_5211-3p(gga-miR-1744-5p)	ENSOARG00000013301	RBBP7
				11_5211-3p(gga-miR-1744-5p)	ENSOARG00000013305	CAMK1G
				11_5211-3p(gga-miR-1744-5p)	ENSOARG00000013312	PRPF8
				11_5211-3p(gga-miR-1744-5p)	ENSOARG00000013317	TBX18
				11_5211-3p(gga-miR-1744-5p)	ENSOARG00000013322
				11_5211-3p(gga-miR-1744-5p)	ENSOARG00000013334	NOL7
				11_5211-3p(gga-miR-1744-5p)	ENSOARG00000013342	BCL2L12
				11_5211-3p(gga-miR-1744-5p)	ENSOARG00000013345	TLE6
				11_5211-3p(gga-miR-1744-5p)	ENSOARG00000013350
				11_5211-3p(gga-miR-1744-5p)	ENSOARG00000013363	LRPAP1
				11_5211-3p(gga-miR-1744-5p)	ENSOARG00000013363	LRPAP1
				11_5211-3p(gga-miR-1744-5p)	ENSOARG00000013372	CPN1
				11_5211-3p(gga-miR-1744-5p)	ENSOARG00000013373	JMJD8
				11_5211-3p(gga-miR-1744-5p)	ENSOARG00000013421	IFI44L
				11_5211-3p(gga-miR-1744-5p)	ENSOARG00000013443	STUB1
				11_5211-3p(gga-miR-1744-5p)	ENSOARG00000013447	SYCE1
				11_5211-3p(gga-miR-1744-5p)	ENSOARG00000013465	CAPN1
				11_5211-3p(gga-miR-1744-5p)	ENSOARG00000013466	TSGA10
				11_5211-3p(gga-miR-1744-5p)	ENSOARG00000013497
				11_5211-3p(gga-miR-1744-5p)	ENSOARG00000013541
				11_5211-3p(gga-miR-1744-5p)	ENSOARG00000013548	BARX2
				11_5211-3p(gga-miR-1744-5p)	ENSOARG00000013567	THYN1
				11_5211-3p(gga-miR-1744-5p)	ENSOARG00000013567	THYN1
				11_5211-3p(gga-miR-1744-5p)	ENSOARG00000013596	COBL
				11_5211-3p(gga-miR-1744-5p)	ENSOARG00000013642	PDE12
				11_5211-3p(gga-miR-1744-5p)	ENSOARG00000013653
				11_5211-3p(gga-miR-1744-5p)	ENSOARG00000013671	GADD45B
				11_5211-3p(gga-miR-1744-5p)	ENSOARG00000013674	RBM10
				11_5211-3p(gga-miR-1744-5p)	ENSOARG00000013716	NAF1
				11_5211-3p(gga-miR-1744-5p)	ENSOARG00000013800	FSD2
				11_5211-3p(gga-miR-1744-5p)	ENSOARG00000013846	NAPSA
				11_5211-3p(gga-miR-1744-5p)	ENSOARG00000013893	MGARP
				11_5211-3p(gga-miR-1744-5p)	ENSOARG00000013893	MGARP
				11_5211-3p(gga-miR-1744-5p)	ENSOARG00000013902	ZP3
				11_5211-3p(gga-miR-1744-5p)	ENSOARG00000013921	UBE2B
				11_5211-3p(gga-miR-1744-5p)	ENSOARG00000013939	GLB1L3
				11_5211-3p(gga-miR-1744-5p)	ENSOARG00000013988	DPM1
				11_5211-3p(gga-miR-1744-5p)	ENSOARG00000014045	POLA2
				11_5211-3p(gga-miR-1744-5p)	ENSOARG00000014066	IL17F
				11_5211-3p(gga-miR-1744-5p)	ENSOARG00000014066	IL17F
				11_5211-3p(gga-miR-1744-5p)	ENSOARG00000014094	ADRM1
				11_5211-3p(gga-miR-1744-5p)	ENSOARG00000014098	ATAD1
				11_5211-3p(gga-miR-1744-5p)	ENSOARG00000014106	SH3GL2
				11_5211-3p(gga-miR-1744-5p)	ENSOARG00000014115	HTT
				11_5211-3p(gga-miR-1744-5p)	ENSOARG00000014148
				11_5211-3p(gga-miR-1744-5p)	ENSOARG00000014200
				11_5211-3p(gga-miR-1744-5p)	ENSOARG00000014254	RPUSD1
				11_5211-3p(gga-miR-1744-5p)	ENSOARG00000014276	SLC24A2
				11_5211-3p(gga-miR-1744-5p)	ENSOARG00000014282
				11_5211-3p(gga-miR-1744-5p)	ENSOARG00000014305	BUB1
				11_5211-3p(gga-miR-1744-5p)	ENSOARG00000014330	ADAMTSL3
				11_5211-3p(gga-miR-1744-5p)	ENSOARG00000014368	DYRK1A
				11_5211-3p(gga-miR-1744-5p)	ENSOARG00000014391	DDC
				11_5211-3p(gga-miR-1744-5p)	ENSOARG00000014415	PARP4
				11_5211-3p(gga-miR-1744-5p)	ENSOARG00000014415	PARP4
				11_5211-3p(gga-miR-1744-5p)	ENSOARG00000014417	PROSER2
				11_5211-3p(gga-miR-1744-5p)	ENSOARG00000014456	KLK12
				11_5211-3p(gga-miR-1744-5p)	ENSOARG00000014516	NOP14
				11_5211-3p(gga-miR-1744-5p)	ENSOARG00000014516	NOP14
				11_5211-3p(gga-miR-1744-5p)	ENSOARG00000014532	ETS2
				11_5211-3p(gga-miR-1744-5p)	ENSOARG00000014535	TRAM2
				11_5211-3p(gga-miR-1744-5p)	ENSOARG00000014542	TSPAN8
				11_5211-3p(gga-miR-1744-5p)	ENSOARG00000014569
				11_5211-3p(gga-miR-1744-5p)	ENSOARG00000014636	CMPK2
				11_5211-3p(gga-miR-1744-5p)	ENSOARG00000014639
				11_5211-3p(gga-miR-1744-5p)	ENSOARG00000014666
				11_5211-3p(gga-miR-1744-5p)	ENSOARG00000014671	NF1
				11_5211-3p(gga-miR-1744-5p)	ENSOARG00000014699	MBD4
				11_5211-3p(gga-miR-1744-5p)	ENSOARG00000014703	MYL10
				11_5211-3p(gga-miR-1744-5p)	ENSOARG00000014706	LSM14B
				11_5211-3p(gga-miR-1744-5p)	ENSOARG00000014725	APLP2
				11_5211-3p(gga-miR-1744-5p)	ENSOARG00000014725	APLP2
				11_5211-3p(gga-miR-1744-5p)	ENSOARG00000014772	ADD1
				11_5211-3p(gga-miR-1744-5p)	ENSOARG00000014786	EIF3E
				11_5211-3p(gga-miR-1744-5p)	ENSOARG00000014849	NEDD9
				11_5211-3p(gga-miR-1744-5p)	ENSOARG00000014877	ADAMTS5
				11_5211-3p(gga-miR-1744-5p)	ENSOARG00000014886	SCYL1
				11_5211-3p(gga-miR-1744-5p)	ENSOARG00000014900	CCDC154
				11_5211-3p(gga-miR-1744-5p)	ENSOARG00000014922	PNOC
				11_5211-3p(gga-miR-1744-5p)	ENSOARG00000014959	PKN2
				11_5211-3p(gga-miR-1744-5p)	ENSOARG00000014970	FAM20A
				11_5211-3p(gga-miR-1744-5p)	ENSOARG00000014974	CAPN7
				11_5211-3p(gga-miR-1744-5p)	ENSOARG00000014994	TMED3
				11_5211-3p(gga-miR-1744-5p)	ENSOARG00000015019	B3GNT3
				11_5211-3p(gga-miR-1744-5p)	ENSOARG00000015024	PRKAR1A
				11_5211-3p(gga-miR-1744-5p)	ENSOARG00000015027	SYT1
				11_5211-3p(gga-miR-1744-5p)	ENSOARG00000015046	GNPDA2
				11_5211-3p(gga-miR-1744-5p)	ENSOARG00000015083	GSTA4
				11_5211-3p(gga-miR-1744-5p)	ENSOARG00000015104	PHF20
				11_5211-3p(gga-miR-1744-5p)	ENSOARG00000015114	CYP24A1
				11_5211-3p(gga-miR-1744-5p)	ENSOARG00000015127	SLC22A5
				11_5211-3p(gga-miR-1744-5p)	ENSOARG00000015147
				11_5211-3p(gga-miR-1744-5p)	ENSOARG00000015228	GATA4
				11_5211-3p(gga-miR-1744-5p)	ENSOARG00000015243	IMPAD1
				11_5211-3p(gga-miR-1744-5p)	ENSOARG00000015299
				11_5211-3p(gga-miR-1744-5p)	ENSOARG00000015313	SPOCK1
				11_5211-3p(gga-miR-1744-5p)	ENSOARG00000015314	AMZ2
				11_5211-3p(gga-miR-1744-5p)	ENSOARG00000015343	GNPTAB
				11_5211-3p(gga-miR-1744-5p)	ENSOARG00000015402	GALNT7
				11_5211-3p(gga-miR-1744-5p)	ENSOARG00000015452	AADAT
				11_5211-3p(gga-miR-1744-5p)	ENSOARG00000015463
				11_5211-3p(gga-miR-1744-5p)	ENSOARG00000015465	DICER1
				11_5211-3p(gga-miR-1744-5p)	ENSOARG00000015466
				11_5211-3p(gga-miR-1744-5p)	ENSOARG00000015494	CLCN3
				11_5211-3p(gga-miR-1744-5p)	ENSOARG00000015494	CLCN3
				11_5211-3p(gga-miR-1744-5p)	ENSOARG00000015547	SEC16B
				11_5211-3p(gga-miR-1744-5p)	ENSOARG00000015553	GRINA
				11_5211-3p(gga-miR-1744-5p)	ENSOARG00000015561	SSSCA1
				11_5211-3p(gga-miR-1744-5p)	ENSOARG00000015574	GNPTG
				11_5211-3p(gga-miR-1744-5p)	ENSOARG00000015640	UBE3B
				11_5211-3p(gga-miR-1744-5p)	ENSOARG00000015658	KCNH8
				11_5211-3p(gga-miR-1744-5p)	ENSOARG00000015673
				11_5211-3p(gga-miR-1744-5p)	ENSOARG00000015707	DQA1
				11_5211-3p(gga-miR-1744-5p)	ENSOARG00000015726	DCSTAMP
				11_5211-3p(gga-miR-1744-5p)	ENSOARG00000015773	TRIM15
				11_5211-3p(gga-miR-1744-5p)	ENSOARG00000015774	DIP2C
				11_5211-3p(gga-miR-1744-5p)	ENSOARG00000015816	FBXO28
				11_5211-3p(gga-miR-1744-5p)	ENSOARG00000015835	SDF2L1
				11_5211-3p(gga-miR-1744-5p)	ENSOARG00000015892
				11_5211-3p(gga-miR-1744-5p)	ENSOARG00000015908	CARP
				11_5211-3p(gga-miR-1744-5p)	ENSOARG00000015910	GANAB
				11_5211-3p(gga-miR-1744-5p)	ENSOARG00000015929
				11_5211-3p(gga-miR-1744-5p)	ENSOARG00000015972	ACBD5
				11_5211-3p(gga-miR-1744-5p)	ENSOARG00000016046	RAB2A
				11_5211-3p(gga-miR-1744-5p)	ENSOARG00000016046	RAB2A
				11_5211-3p(gga-miR-1744-5p)	ENSOARG00000016047	TGFBR3
				11_5211-3p(gga-miR-1744-5p)	ENSOARG00000016084	SLC25A20
				11_5211-3p(gga-miR-1744-5p)	ENSOARG00000016112	NRBP2
				11_5211-3p(gga-miR-1744-5p)	ENSOARG00000016118
				11_5211-3p(gga-miR-1744-5p)	ENSOARG00000016120
				11_5211-3p(gga-miR-1744-5p)	ENSOARG00000016121	MTL5
				11_5211-3p(gga-miR-1744-5p)	ENSOARG00000016121	MTL5
				11_5211-3p(gga-miR-1744-5p)	ENSOARG00000016128	MAP3K2
				11_5211-3p(gga-miR-1744-5p)	ENSOARG00000016165	CYP27C1
				11_5211-3p(gga-miR-1744-5p)	ENSOARG00000016185	PDCD6IP
				11_5211-3p(gga-miR-1744-5p)	ENSOARG00000016269
				11_5211-3p(gga-miR-1744-5p)	ENSOARG00000016362
				11_5211-3p(gga-miR-1744-5p)	ENSOARG00000016378	FEM1C
				11_5211-3p(gga-miR-1744-5p)	ENSOARG00000016384	CDK14
				11_5211-3p(gga-miR-1744-5p)	ENSOARG00000016394	KDM3B
				11_5211-3p(gga-miR-1744-5p)	ENSOARG00000016394	KDM3B
				11_5211-3p(gga-miR-1744-5p)	ENSOARG00000016438	EME2
				11_5211-3p(gga-miR-1744-5p)	ENSOARG00000016470	EGR1
				11_5211-3p(gga-miR-1744-5p)	ENSOARG00000016483	MAPK15
				11_5211-3p(gga-miR-1744-5p)	ENSOARG00000016490	TRBV27
				11_5211-3p(gga-miR-1744-5p)	ENSOARG00000016505	CPT1A
				11_5211-3p(gga-miR-1744-5p)	ENSOARG00000016509	CTHRC1
				11_5211-3p(gga-miR-1744-5p)	ENSOARG00000016593	ARRDC3
				11_5211-3p(gga-miR-1744-5p)	ENSOARG00000016624	ABCC12
				11_5211-3p(gga-miR-1744-5p)	ENSOARG00000016653	SFXN1
				11_5211-3p(gga-miR-1744-5p)	ENSOARG00000016664	FGG
				11_5211-3p(gga-miR-1744-5p)	ENSOARG00000016688	SOAT2
				11_5211-3p(gga-miR-1744-5p)	ENSOARG00000016729	KIAA0825
				11_5211-3p(gga-miR-1744-5p)	ENSOARG00000016733	FGA
				11_5211-3p(gga-miR-1744-5p)	ENSOARG00000016797	SPATA22
				11_5211-3p(gga-miR-1744-5p)	ENSOARG00000016905	CWC22
				11_5211-3p(gga-miR-1744-5p)	ENSOARG00000016910	TRPV6
				11_5211-3p(gga-miR-1744-5p)	ENSOARG00000016937	F2R
				11_5211-3p(gga-miR-1744-5p)	ENSOARG00000016992	KRT15
				11_5211-3p(gga-miR-1744-5p)	ENSOARG00000017034	STK17A
				11_5211-3p(gga-miR-1744-5p)	ENSOARG00000017047	ALDH1L2
				11_5211-3p(gga-miR-1744-5p)	ENSOARG00000017050	SLC27A6
				11_5211-3p(gga-miR-1744-5p)	ENSOARG00000017067	PNLIPRP2
				11_5211-3p(gga-miR-1744-5p)	ENSOARG00000017085	MED15
				11_5211-3p(gga-miR-1744-5p)	ENSOARG00000017101
				11_5211-3p(gga-miR-1744-5p)	ENSOARG00000017119	AP3B1
				11_5211-3p(gga-miR-1744-5p)	ENSOARG00000017126
				11_5211-3p(gga-miR-1744-5p)	ENSOARG00000017131	KLF10
				11_5211-3p(gga-miR-1744-5p)	ENSOARG00000017189	FBN2
				11_5211-3p(gga-miR-1744-5p)	ENSOARG00000017194	RAB22A
				11_5211-3p(gga-miR-1744-5p)	ENSOARG00000017248	BRD7
				11_5211-3p(gga-miR-1744-5p)	ENSOARG00000017266	ABCD3
				11_5211-3p(gga-miR-1744-5p)	ENSOARG00000017283	TSC2
				11_5211-3p(gga-miR-1744-5p)	ENSOARG00000017320
				11_5211-3p(gga-miR-1744-5p)	ENSOARG00000017330	MRPL32
				11_5211-3p(gga-miR-1744-5p)	ENSOARG00000017348	RBM45
				11_5211-3p(gga-miR-1744-5p)	ENSOARG00000017371	TNFRSF8
				11_5211-3p(gga-miR-1744-5p)	ENSOARG00000017381	POU6F1
				11_5211-3p(gga-miR-1744-5p)	ENSOARG00000017408	SLC44A3
				11_5211-3p(gga-miR-1744-5p)	ENSOARG00000017521	HBEGF
				11_5211-3p(gga-miR-1744-5p)	ENSOARG00000017608	D2HGDH
				11_5211-3p(gga-miR-1744-5p)	ENSOARG00000017627	GPCPD1
				11_5211-3p(gga-miR-1744-5p)	ENSOARG00000017633	ALG13
				11_5211-3p(gga-miR-1744-5p)	ENSOARG00000017648	TXNDC16
				11_5211-3p(gga-miR-1744-5p)	ENSOARG00000017721	OCEL1
				11_5211-3p(gga-miR-1744-5p)	ENSOARG00000017739	CAPN6
				11_5211-3p(gga-miR-1744-5p)	ENSOARG00000017757	CYB5D1
				11_5211-3p(gga-miR-1744-5p)	ENSOARG00000017761	VCPIP1
				11_5211-3p(gga-miR-1744-5p)	ENSOARG00000017782	MAFG
				11_5211-3p(gga-miR-1744-5p)	ENSOARG00000017903	TMEM164
				11_5211-3p(gga-miR-1744-5p)	ENSOARG00000017912	CLCN1
				11_5211-3p(gga-miR-1744-5p)	ENSOARG00000017926	ERAP2
				11_5211-3p(gga-miR-1744-5p)	ENSOARG00000017945	PWP1
				11_5211-3p(gga-miR-1744-5p)	ENSOARG00000017949	CEP350
				11_5211-3p(gga-miR-1744-5p)	ENSOARG00000017957	GPD1
				11_5211-3p(gga-miR-1744-5p)	ENSOARG00000017987	TBC1D23
				11_5211-3p(gga-miR-1744-5p)	ENSOARG00000017987	TBC1D23
				11_5211-3p(gga-miR-1744-5p)	ENSOARG00000017994	LNPEP
				11_5211-3p(gga-miR-1744-5p)	ENSOARG00000017998	PPP1R7
				11_5211-3p(gga-miR-1744-5p)	ENSOARG00000017999	CHIC1
				11_5211-3p(gga-miR-1744-5p)	ENSOARG00000018006	TRIM4
				11_5211-3p(gga-miR-1744-5p)	ENSOARG00000018017	SSR1
				11_5211-3p(gga-miR-1744-5p)	ENSOARG00000018017	SSR1
				11_5211-3p(gga-miR-1744-5p)	ENSOARG00000018045	SNX5
				11_5211-3p(gga-miR-1744-5p)	ENSOARG00000018074	FAM26F
				11_5211-3p(gga-miR-1744-5p)	ENSOARG00000018084	RAB11A
				11_5211-3p(gga-miR-1744-5p)	ENSOARG00000018089
				11_5211-3p(gga-miR-1744-5p)	ENSOARG00000018130	CHADL
				11_5211-3p(gga-miR-1744-5p)	ENSOARG00000018138	RIOK2
				11_5211-3p(gga-miR-1744-5p)	ENSOARG00000018142	LMNB1
				11_5211-3p(gga-miR-1744-5p)	ENSOARG00000018189	FAIM2
				11_5211-3p(gga-miR-1744-5p)	ENSOARG00000018200	TECTA
				11_5211-3p(gga-miR-1744-5p)	ENSOARG00000018210	TIMP3
				11_5211-3p(gga-miR-1744-5p)	ENSOARG00000018224	TAB3
				11_5211-3p(gga-miR-1744-5p)	ENSOARG00000018249
				11_5211-3p(gga-miR-1744-5p)	ENSOARG00000018263
				11_5211-3p(gga-miR-1744-5p)	ENSOARG00000018264	C2orf54
				11_5211-3p(gga-miR-1744-5p)	ENSOARG00000018274	SORL1
				11_5211-3p(gga-miR-1744-5p)	ENSOARG00000018338	RGL3
				11_5211-3p(gga-miR-1744-5p)	ENSOARG00000018350	GGNBP2
				11_5211-3p(gga-miR-1744-5p)	ENSOARG00000018383	DHX58
				11_5211-3p(gga-miR-1744-5p)	ENSOARG00000018396	SCARB1
				11_5211-3p(gga-miR-1744-5p)	ENSOARG00000018460	NUDT21
				11_5211-3p(gga-miR-1744-5p)	ENSOARG00000018472	NOBOX
				11_5211-3p(gga-miR-1744-5p)	ENSOARG00000018545	UBE2T
				11_5211-3p(gga-miR-1744-5p)	ENSOARG00000018549
				11_5211-3p(gga-miR-1744-5p)	ENSOARG00000018593	HADHA
				11_5211-3p(gga-miR-1744-5p)	ENSOARG00000018613	ALOX15B
				11_5211-3p(gga-miR-1744-5p)	ENSOARG00000018635	DZANK1
				11_5211-3p(gga-miR-1744-5p)	ENSOARG00000018635	DZANK1
				11_5211-3p(gga-miR-1744-5p)	ENSOARG00000018718	FARS2
				11_5211-3p(gga-miR-1744-5p)	ENSOARG00000018724	CUL1
				11_5211-3p(gga-miR-1744-5p)	ENSOARG00000018751	KDM8
				11_5211-3p(gga-miR-1744-5p)	ENSOARG00000018780	C20orf202
				11_5211-3p(gga-miR-1744-5p)	ENSOARG00000018783	RPP40
				11_5211-3p(gga-miR-1744-5p)	ENSOARG00000018827	ILKAP
				11_5211-3p(gga-miR-1744-5p)	ENSOARG00000018830	CPO
				11_5211-3p(gga-miR-1744-5p)	ENSOARG00000018871	CD47
				11_5211-3p(gga-miR-1744-5p)	ENSOARG00000018886	PKM
				11_5211-3p(gga-miR-1744-5p)	ENSOARG00000018920	LMBR1L
				11_5211-3p(gga-miR-1744-5p)	ENSOARG00000018955	NFAM1
				11_5211-3p(gga-miR-1744-5p)	ENSOARG00000018989	NEO1
				11_5211-3p(gga-miR-1744-5p)	ENSOARG00000019046
				11_5211-3p(gga-miR-1744-5p)	ENSOARG00000019077	C1orf194
				11_5211-3p(gga-miR-1744-5p)	ENSOARG00000019083	KIAA1324
				11_5211-3p(gga-miR-1744-5p)	ENSOARG00000019155	KANSL1L
				11_5211-3p(gga-miR-1744-5p)	ENSOARG00000019180	LAMC1
				11_5211-3p(gga-miR-1744-5p)	ENSOARG00000019193
				11_5211-3p(gga-miR-1744-5p)	ENSOARG00000019212	PSME2
				11_5211-3p(gga-miR-1744-5p)	ENSOARG00000019216	EMC9
				11_5211-3p(gga-miR-1744-5p)	ENSOARG00000019226
				11_5211-3p(gga-miR-1744-5p)	ENSOARG00000019268	USP40
				11_5211-3p(gga-miR-1744-5p)	ENSOARG00000019278	THTPA
				11_5211-3p(gga-miR-1744-5p)	ENSOARG00000019292
				11_5211-3p(gga-miR-1744-5p)	ENSOARG00000019406	LRP10
				11_5211-3p(gga-miR-1744-5p)	ENSOARG00000019408	C1orf94
				11_5211-3p(gga-miR-1744-5p)	ENSOARG00000019445	TRAC
				11_5211-3p(gga-miR-1744-5p)	ENSOARG00000019459
				11_5211-3p(gga-miR-1744-5p)	ENSOARG00000019463	CD53
				11_5211-3p(gga-miR-1744-5p)	ENSOARG00000019493
				11_5211-3p(gga-miR-1744-5p)	ENSOARG00000019512	DENND2D
				11_5211-3p(gga-miR-1744-5p)	ENSOARG00000019513	GRAMD1C
				11_5211-3p(gga-miR-1744-5p)	ENSOARG00000019542	CLSPN
				11_5211-3p(gga-miR-1744-5p)	ENSOARG00000019551	ZDHHC23
				11_5211-3p(gga-miR-1744-5p)	ENSOARG00000019579
				11_5211-3p(gga-miR-1744-5p)	ENSOARG00000019621	TOX4
				11_5211-3p(gga-miR-1744-5p)	ENSOARG00000019641	LSAMP
				11_5211-3p(gga-miR-1744-5p)	ENSOARG00000019649	BCS1L
				11_5211-3p(gga-miR-1744-5p)	ENSOARG00000019668	THRAP3
				11_5211-3p(gga-miR-1744-5p)	ENSOARG00000019705	PCYOX1
				11_5211-3p(gga-miR-1744-5p)	ENSOARG00000019709	TIA1
				11_5211-3p(gga-miR-1744-5p)	ENSOARG00000019719
				11_5211-3p(gga-miR-1744-5p)	ENSOARG00000019721	BRN
				11_5211-3p(gga-miR-1744-5p)	ENSOARG00000019775	CCDC108
				11_5211-3p(gga-miR-1744-5p)	ENSOARG00000019823	GFPT1
				11_5211-3p(gga-miR-1744-5p)	ENSOARG00000019835	GSK3B
				11_5211-3p(gga-miR-1744-5p)	ENSOARG00000019835	GSK3B
				11_5211-3p(gga-miR-1744-5p)	ENSOARG00000019841	PHTF1
				11_5211-3p(gga-miR-1744-5p)	ENSOARG00000019844	PPP6R2
				11_5211-3p(gga-miR-1744-5p)	ENSOARG00000019849	AMP18
				11_5211-3p(gga-miR-1744-5p)	ENSOARG00000019879	LRRC58
				11_5211-3p(gga-miR-1744-5p)	ENSOARG00000019910
				11_5211-3p(gga-miR-1744-5p)	ENSOARG00000019949	CPT1B
				11_5211-3p(gga-miR-1744-5p)	ENSOARG00000019989	GJD2
				11_5211-3p(gga-miR-1744-5p)	ENSOARG00000020013	AMPD1
				11_5211-3p(gga-miR-1744-5p)	ENSOARG00000020044	RASGRP1
				11_5211-3p(gga-miR-1744-5p)	ENSOARG00000020066
				11_5211-3p(gga-miR-1744-5p)	ENSOARG00000020094
				11_5211-3p(gga-miR-1744-5p)	ENSOARG00000020101	EIF2AK4
				11_5211-3p(gga-miR-1744-5p)	ENSOARG00000020110	SOX5
				11_5211-3p(gga-miR-1744-5p)	ENSOARG00000020137	COMMD1
				11_5211-3p(gga-miR-1744-5p)	ENSOARG00000020158	PTPRB
				11_5211-3p(gga-miR-1744-5p)	ENSOARG00000020160	PARP14
				11_5211-3p(gga-miR-1744-5p)	ENSOARG00000020194	MAB21L3
				11_5211-3p(gga-miR-1744-5p)	ENSOARG00000020213	ATP1A1
				11_5211-3p(gga-miR-1744-5p)	ENSOARG00000020213	ATP1A1
				11_5211-3p(gga-miR-1744-5p)	ENSOARG00000020232	MYRFL
				11_5211-3p(gga-miR-1744-5p)	ENSOARG00000020249	CD2
				11_5211-3p(gga-miR-1744-5p)	ENSOARG00000020276	RIMS3
				11_5211-3p(gga-miR-1744-5p)	ENSOARG00000020335
				11_5211-3p(gga-miR-1744-5p)	ENSOARG00000020368	YEATS4
				11_5211-3p(gga-miR-1744-5p)	ENSOARG00000020379	RPAP1
				11_5211-3p(gga-miR-1744-5p)	ENSOARG00000020383	BDH1
				11_5211-3p(gga-miR-1744-5p)	ENSOARG00000020401	FOXJ3
				11_5211-3p(gga-miR-1744-5p)	ENSOARG00000020401	FOXJ3
				11_5211-3p(gga-miR-1744-5p)	ENSOARG00000020405	WDFY1
				11_5211-3p(gga-miR-1744-5p)	ENSOARG00000020485	RHBDD1
				11_5211-3p(gga-miR-1744-5p)	ENSOARG00000020505	CFAP57
				11_5211-3p(gga-miR-1744-5p)	ENSOARG00000020521	GANC
				11_5211-3p(gga-miR-1744-5p)	ENSOARG00000020521	GANC
				11_5211-3p(gga-miR-1744-5p)	ENSOARG00000020529	CAPN3
				11_5211-3p(gga-miR-1744-5p)	ENSOARG00000020580	CHRD
				11_5211-3p(gga-miR-1744-5p)	ENSOARG00000020652	ATL1
				11_5211-3p(gga-miR-1744-5p)	ENSOARG00000020658	VDUP1
				11_5211-3p(gga-miR-1744-5p)	ENSOARG00000020740	DIS3L2
				11_5211-3p(gga-miR-1744-5p)	ENSOARG00000020762	THNSL2
				11_5211-3p(gga-miR-1744-5p)	ENSOARG00000020812	PAX8
				11_5211-3p(gga-miR-1744-5p)	ENSOARG00000020815	CHRNG
				11_5211-3p(gga-miR-1744-5p)	ENSOARG00000020835	IL1F10
				11_5211-3p(gga-miR-1744-5p)	ENSOARG00000020837	IL36RN
				11_5211-3p(gga-miR-1744-5p)	ENSOARG00000020852
				11_5211-3p(gga-miR-1744-5p)	ENSOARG00000020860	ALDH1A2
				11_5211-3p(gga-miR-1744-5p)	ENSOARG00000020866	IL1B
				11_5211-3p(gga-miR-1744-5p)	ENSOARG00000020873	RNF19B
				11_5211-3p(gga-miR-1744-5p)	ENSOARG00000020875	LRP6
				11_5211-3p(gga-miR-1744-5p)	ENSOARG00000020875	LRP6
				11_5211-3p(gga-miR-1744-5p)	ENSOARG00000020900	C15orf65
				11_5211-3p(gga-miR-1744-5p)	ENSOARG00000020949
				11_5211-3p(gga-miR-1744-5p)	ENSOARG00000021004	GALK2
				11_5211-3p(gga-miR-1744-5p)	ENSOARG00000021052	TDRKH
				11_5211-3p(gga-miR-1744-5p)	ENSOARG00000021066	THEM5
				11_5211-3p(gga-miR-1744-5p)	ENSOARG00000021083	TCHH
				11_5211-3p(gga-miR-1744-5p)	ENSOARG00000021107	C14orf37
				11_5211-3p(gga-miR-1744-5p)	ENSOARG00000021117	DAAM1
				11_5211-3p(gga-miR-1744-5p)	ENSOARG00000021124	PCNXL4
				11_5211-3p(gga-miR-1744-5p)	ENSOARG00000021131	MNAT1
				11_5211-3p(gga-miR-1744-5p)	ENSOARG00000021170	ARG2
				11_5683-3p(bmo-miR-2807d)	ENSOARG00000000042	CYP2E1
				11_5683-3p(bmo-miR-2807d)	ENSOARG00000000048	PIGS
				11_5683-3p(bmo-miR-2807d)	ENSOARG00000000083
				11_5683-3p(bmo-miR-2807d)	ENSOARG00000000094	DCLK3
				11_5683-3p(bmo-miR-2807d)	ENSOARG00000000142	HSPA8
				11_5683-3p(bmo-miR-2807d)	ENSOARG00000000152
				11_5683-3p(bmo-miR-2807d)	ENSOARG00000000173	GML
				11_5683-3p(bmo-miR-2807d)	ENSOARG00000000230	SKI
				11_5683-3p(bmo-miR-2807d)	ENSOARG00000000239
				11_5683-3p(bmo-miR-2807d)	ENSOARG00000000239
				11_5683-3p(bmo-miR-2807d)	ENSOARG00000000253	CHRNA1
				11_5683-3p(bmo-miR-2807d)	ENSOARG00000000263	SZT2
				11_5683-3p(bmo-miR-2807d)	ENSOARG00000000287	KPRP
				11_5683-3p(bmo-miR-2807d)	ENSOARG00000000291	FGB
				11_5683-3p(bmo-miR-2807d)	ENSOARG00000000314
				11_5683-3p(bmo-miR-2807d)	ENSOARG00000000329	SRFBP1
				11_5683-3p(bmo-miR-2807d)	ENSOARG00000000341	RNPEP
				11_5683-3p(bmo-miR-2807d)	ENSOARG00000000345	GRAMD1B
				11_5683-3p(bmo-miR-2807d)	ENSOARG00000000386	SLC22A6
				11_5683-3p(bmo-miR-2807d)	ENSOARG00000000386	SLC22A6
				11_5683-3p(bmo-miR-2807d)	ENSOARG00000000405	PPP1R16B
				11_5683-3p(bmo-miR-2807d)	ENSOARG00000000405	PPP1R16B
				11_5683-3p(bmo-miR-2807d)	ENSOARG00000000430	SLC13A1
				11_5683-3p(bmo-miR-2807d)	ENSOARG00000000468
				11_5683-3p(bmo-miR-2807d)	ENSOARG00000000480	MOCS1
				11_5683-3p(bmo-miR-2807d)	ENSOARG00000000490	TXLNA
				11_5683-3p(bmo-miR-2807d)	ENSOARG00000000492	NLRP12
				11_5683-3p(bmo-miR-2807d)	ENSOARG00000000498	ITGA9
				11_5683-3p(bmo-miR-2807d)	ENSOARG00000000505
				11_5683-3p(bmo-miR-2807d)	ENSOARG00000000518
				11_5683-3p(bmo-miR-2807d)	ENSOARG00000000531
				11_5683-3p(bmo-miR-2807d)	ENSOARG00000000543
				11_5683-3p(bmo-miR-2807d)	ENSOARG00000000560
				11_5683-3p(bmo-miR-2807d)	ENSOARG00000000616	GPR97
				11_5683-3p(bmo-miR-2807d)	ENSOARG00000000665	ATP6V0B
				11_5683-3p(bmo-miR-2807d)	ENSOARG00000000673
				11_5683-3p(bmo-miR-2807d)	ENSOARG00000000681	SCN3B
				11_5683-3p(bmo-miR-2807d)	ENSOARG00000000685	B4GALT2
				11_5683-3p(bmo-miR-2807d)	ENSOARG00000000697	TNNT3
				11_5683-3p(bmo-miR-2807d)	ENSOARG00000000729	ITIH4
				11_5683-3p(bmo-miR-2807d)	ENSOARG00000000760
				11_5683-3p(bmo-miR-2807d)	ENSOARG00000000774	EIF3A
				11_5683-3p(bmo-miR-2807d)	ENSOARG00000000791	HEBP2
				11_5683-3p(bmo-miR-2807d)	ENSOARG00000000812
				11_5683-3p(bmo-miR-2807d)	ENSOARG00000000897	CUEDC2
				11_5683-3p(bmo-miR-2807d)	ENSOARG00000000927	ATF6B
				11_5683-3p(bmo-miR-2807d)	ENSOARG00000000953
				11_5683-3p(bmo-miR-2807d)	ENSOARG00000000988
				11_5683-3p(bmo-miR-2807d)	ENSOARG00000000994	PLA2G5
				11_5683-3p(bmo-miR-2807d)	ENSOARG00000001033	FCHSD1
				11_5683-3p(bmo-miR-2807d)	ENSOARG00000001053	SYNDIG1L
				11_5683-3p(bmo-miR-2807d)	ENSOARG00000001095	INTS3
				11_5683-3p(bmo-miR-2807d)	ENSOARG00000001131	GIMAP8
				11_5683-3p(bmo-miR-2807d)	ENSOARG00000001186
				11_5683-3p(bmo-miR-2807d)	ENSOARG00000001269	STAR
				11_5683-3p(bmo-miR-2807d)	ENSOARG00000001309	LY6H
				11_5683-3p(bmo-miR-2807d)	ENSOARG00000001333	MDM1
				11_5683-3p(bmo-miR-2807d)	ENSOARG00000001333	MDM1
				11_5683-3p(bmo-miR-2807d)	ENSOARG00000001370	CHI3L1
				11_5683-3p(bmo-miR-2807d)	ENSOARG00000001408	ACVR2B
				11_5683-3p(bmo-miR-2807d)	ENSOARG00000001533	ITIH1
				11_5683-3p(bmo-miR-2807d)	ENSOARG00000001560	ARHGAP22
				11_5683-3p(bmo-miR-2807d)	ENSOARG00000001607	HSPBP1
				11_5683-3p(bmo-miR-2807d)	ENSOARG00000001615	TMEM185A
				11_5683-3p(bmo-miR-2807d)	ENSOARG00000001695	NCF2
				11_5683-3p(bmo-miR-2807d)	ENSOARG00000001734	ZC2HC1B
				11_5683-3p(bmo-miR-2807d)	ENSOARG00000001734	ZC2HC1B
				11_5683-3p(bmo-miR-2807d)	ENSOARG00000001756	TMEM176A
				11_5683-3p(bmo-miR-2807d)	ENSOARG00000001761	SLURP1
				11_5683-3p(bmo-miR-2807d)	ENSOARG00000001841	PIP4K2A
				11_5683-3p(bmo-miR-2807d)	ENSOARG00000001849	CDH5
				11_5683-3p(bmo-miR-2807d)	ENSOARG00000001856
				11_5683-3p(bmo-miR-2807d)	ENSOARG00000002002
				11_5683-3p(bmo-miR-2807d)	ENSOARG00000002042	CYBRD1
				11_5683-3p(bmo-miR-2807d)	ENSOARG00000002045	NR3C1
				11_5683-3p(bmo-miR-2807d)	ENSOARG00000002047	SMC4
				11_5683-3p(bmo-miR-2807d)	ENSOARG00000002078
				11_5683-3p(bmo-miR-2807d)	ENSOARG00000002126
				11_5683-3p(bmo-miR-2807d)	ENSOARG00000002150	CRNKL1
				11_5683-3p(bmo-miR-2807d)	ENSOARG00000002166
				11_5683-3p(bmo-miR-2807d)	ENSOARG00000002171
				11_5683-3p(bmo-miR-2807d)	ENSOARG00000002193
				11_5683-3p(bmo-miR-2807d)	ENSOARG00000002195	RNMT
				11_5683-3p(bmo-miR-2807d)	ENSOARG00000002201
				11_5683-3p(bmo-miR-2807d)	ENSOARG00000002206	MPRIP
				11_5683-3p(bmo-miR-2807d)	ENSOARG00000002223	MYOF
				11_5683-3p(bmo-miR-2807d)	ENSOARG00000002236	STXBP2
				11_5683-3p(bmo-miR-2807d)	ENSOARG00000002251	INDO
				11_5683-3p(bmo-miR-2807d)	ENSOARG00000002282	SETBP1
				11_5683-3p(bmo-miR-2807d)	ENSOARG00000002327	ATG9B
				11_5683-3p(bmo-miR-2807d)	ENSOARG00000002357	TUFM
				11_5683-3p(bmo-miR-2807d)	ENSOARG00000002383
				11_5683-3p(bmo-miR-2807d)	ENSOARG00000002408	KISS1
				11_5683-3p(bmo-miR-2807d)	ENSOARG00000002422
				11_5683-3p(bmo-miR-2807d)	ENSOARG00000002427	PPP2R5C
				11_5683-3p(bmo-miR-2807d)	ENSOARG00000002529
				11_5683-3p(bmo-miR-2807d)	ENSOARG00000002540	PGC
				11_5683-3p(bmo-miR-2807d)	ENSOARG00000002545	EPB41
				11_5683-3p(bmo-miR-2807d)	ENSOARG00000002554	SLC22A18
				11_5683-3p(bmo-miR-2807d)	ENSOARG00000002576
				11_5683-3p(bmo-miR-2807d)	ENSOARG00000002588	EPG5
				11_5683-3p(bmo-miR-2807d)	ENSOARG00000002747
				11_5683-3p(bmo-miR-2807d)	ENSOARG00000002789
				11_5683-3p(bmo-miR-2807d)	ENSOARG00000002845	PSTPIP2
				11_5683-3p(bmo-miR-2807d)	ENSOARG00000002845	PSTPIP2
				11_5683-3p(bmo-miR-2807d)	ENSOARG00000002846	IGHM
				11_5683-3p(bmo-miR-2807d)	ENSOARG00000002881	OAS1
				11_5683-3p(bmo-miR-2807d)	ENSOARG00000002888	SPDL1
				11_5683-3p(bmo-miR-2807d)	ENSOARG00000002923	TIPARP
				11_5683-3p(bmo-miR-2807d)	ENSOARG00000002990	GZMB
				11_5683-3p(bmo-miR-2807d)	ENSOARG00000002998	DDX52
				11_5683-3p(bmo-miR-2807d)	ENSOARG00000003010
				11_5683-3p(bmo-miR-2807d)	ENSOARG00000003014	FAM71F1
				11_5683-3p(bmo-miR-2807d)	ENSOARG00000003026
				11_5683-3p(bmo-miR-2807d)	ENSOARG00000003078
				11_5683-3p(bmo-miR-2807d)	ENSOARG00000003150	MPP1
				11_5683-3p(bmo-miR-2807d)	ENSOARG00000003151	FOXI1
				11_5683-3p(bmo-miR-2807d)	ENSOARG00000003151	FOXI1
				11_5683-3p(bmo-miR-2807d)	ENSOARG00000003162
				11_5683-3p(bmo-miR-2807d)	ENSOARG00000003185	CANX
				11_5683-3p(bmo-miR-2807d)	ENSOARG00000003230	C3orf33
				11_5683-3p(bmo-miR-2807d)	ENSOARG00000003238	GNPAT
				11_5683-3p(bmo-miR-2807d)	ENSOARG00000003239	SLC29A4
				11_5683-3p(bmo-miR-2807d)	ENSOARG00000003271	EGLN1
				11_5683-3p(bmo-miR-2807d)	ENSOARG00000003275	WFIKKN2
				11_5683-3p(bmo-miR-2807d)	ENSOARG00000003289	TRAV10
				11_5683-3p(bmo-miR-2807d)	ENSOARG00000003290	RNF121
				11_5683-3p(bmo-miR-2807d)	ENSOARG00000003293	PDGFD
				11_5683-3p(bmo-miR-2807d)	ENSOARG00000003306	DHRS7C
				11_5683-3p(bmo-miR-2807d)	ENSOARG00000003375
				11_5683-3p(bmo-miR-2807d)	ENSOARG00000003375
				11_5683-3p(bmo-miR-2807d)	ENSOARG00000003400	RALGAPA2
				11_5683-3p(bmo-miR-2807d)	ENSOARG00000003416	WASF2
				11_5683-3p(bmo-miR-2807d)	ENSOARG00000003433	PSMC1
				11_5683-3p(bmo-miR-2807d)	ENSOARG00000003504	XPOT
				11_5683-3p(bmo-miR-2807d)	ENSOARG00000003504	XPOT
				11_5683-3p(bmo-miR-2807d)	ENSOARG00000003520	RNF170
				11_5683-3p(bmo-miR-2807d)	ENSOARG00000003547	MYBL2
				11_5683-3p(bmo-miR-2807d)	ENSOARG00000003592	LRP2
				11_5683-3p(bmo-miR-2807d)	ENSOARG00000003592	LRP2
				11_5683-3p(bmo-miR-2807d)	ENSOARG00000003630	ZNF548
				11_5683-3p(bmo-miR-2807d)	ENSOARG00000003642	EWSR1
				11_5683-3p(bmo-miR-2807d)	ENSOARG00000003695	MED22
				11_5683-3p(bmo-miR-2807d)	ENSOARG00000003707
				11_5683-3p(bmo-miR-2807d)	ENSOARG00000003718	MAPK3
				11_5683-3p(bmo-miR-2807d)	ENSOARG00000003730	STK10
				11_5683-3p(bmo-miR-2807d)	ENSOARG00000003734	SLC50A1
				11_5683-3p(bmo-miR-2807d)	ENSOARG00000003737
				11_5683-3p(bmo-miR-2807d)	ENSOARG00000003833	AP1G1
				11_5683-3p(bmo-miR-2807d)	ENSOARG00000003911	ZNF23
				11_5683-3p(bmo-miR-2807d)	ENSOARG00000003928	HNF4A
				11_5683-3p(bmo-miR-2807d)	ENSOARG00000003929	VIP
				11_5683-3p(bmo-miR-2807d)	ENSOARG00000003972
				11_5683-3p(bmo-miR-2807d)	ENSOARG00000003980	SEC23IP
				11_5683-3p(bmo-miR-2807d)	ENSOARG00000003994	CTSC
				11_5683-3p(bmo-miR-2807d)	ENSOARG00000003996	LRTOMT
				11_5683-3p(bmo-miR-2807d)	ENSOARG00000004019	TTPAL
				11_5683-3p(bmo-miR-2807d)	ENSOARG00000004022	TRAPPC9
				11_5683-3p(bmo-miR-2807d)	ENSOARG00000004076	EPN3
				11_5683-3p(bmo-miR-2807d)	ENSOARG00000004179	OTUB1
				11_5683-3p(bmo-miR-2807d)	ENSOARG00000004239	CPEB4
				11_5683-3p(bmo-miR-2807d)	ENSOARG00000004239	CPEB4
				11_5683-3p(bmo-miR-2807d)	ENSOARG00000004252	ILVBL
				11_5683-3p(bmo-miR-2807d)	ENSOARG00000004259	CALHM3
				11_5683-3p(bmo-miR-2807d)	ENSOARG00000004269	TOP2B
				11_5683-3p(bmo-miR-2807d)	ENSOARG00000004318	CDC2
				11_5683-3p(bmo-miR-2807d)	ENSOARG00000004319	PLXNA3
				11_5683-3p(bmo-miR-2807d)	ENSOARG00000004350	MTDH
				11_5683-3p(bmo-miR-2807d)	ENSOARG00000004372	PIK3C2A
				11_5683-3p(bmo-miR-2807d)	ENSOARG00000004410
				11_5683-3p(bmo-miR-2807d)	ENSOARG00000004424	SYTL3
				11_5683-3p(bmo-miR-2807d)	ENSOARG00000004424	SYTL3
				11_5683-3p(bmo-miR-2807d)	ENSOARG00000004436	DLX6
				11_5683-3p(bmo-miR-2807d)	ENSOARG00000004515	C1R
				11_5683-3p(bmo-miR-2807d)	ENSOARG00000004515	C1R
				11_5683-3p(bmo-miR-2807d)	ENSOARG00000004541	CINP
				11_5683-3p(bmo-miR-2807d)	ENSOARG00000004550	CCDC105
				11_5683-3p(bmo-miR-2807d)	ENSOARG00000004571	UBE2E1
				11_5683-3p(bmo-miR-2807d)	ENSOARG00000004577	INPPL1
				11_5683-3p(bmo-miR-2807d)	ENSOARG00000004590	DAP3
				11_5683-3p(bmo-miR-2807d)	ENSOARG00000004606	COL22A1
				11_5683-3p(bmo-miR-2807d)	ENSOARG00000004654	PICALM
				11_5683-3p(bmo-miR-2807d)	ENSOARG00000004670	PHF7
[truncated: 22,710 more rows]
