# Supplementary material for: MicroRNA Expression Profile in Peripheral Blood Lymphocytes of Sheep Vaccinated with Nigeria 75/1 Peste Des Petits Ruminants Virus
Source: Viruses. 2019 Nov 5;11(11):1025. doi: 10.3390/v11111025 (PMC6893480; doi:10.3390/v11111025)
Supplement: Supplementary file 1 [file viruses-11-01025-s001.zip › File S5.xlsx]

## Sheet: P3_VS-N0
File S5. GO annotations for the predicted target genes for known and novel miRNAs at mock and two different time points of PPR vaccine virus inoculated PBMC cell samples
Known miRNA							Novel miRNA
Gene Ontology term	Namespace	Input number	All input number	Input frequency	Corrected P-Value		Gene Ontology term	Namespace	Input number	All input number	Input frequency	Corrected P-Value
regulation of system process	Biological Process	18	451	0.0399113	0.126155		endomembrane system	Cellular Component	217	1305	0.166284	1.43915e-06
intracellular membrane-bounded organelle	Cellular Component	218	451	0.48337	0.126155		membrane-bounded organelle	Cellular Component	706	1305	0.540996	2.67328e-06
cell surface	Cellular Component	27	451	0.059867	0.126155		cytoplasmic part	Cellular Component	421	1305	0.322605	0.000114616
regulation of macromolecule metabolic process	Biological Process	114	451	0.252772	0.126155		organelle	Cellular Component	766	1305	0.586973	0.000114616
cytoplasm	Cellular Component	205	451	0.454545	0.126155		cytoplasm	Cellular Component	574	1305	0.439847	0.000114616
biological_process	Biological Process	340	451	0.75388	0.126155		membrane-bounded vesicle	Cellular Component	247	1305	0.189272	0.000114616
membrane-bounded organelle	Cellular Component	245	451	0.543237	0.126155		vesicle	Cellular Component	254	1305	0.194636	0.00011595
intracellular	Cellular Component	290	451	0.643016	0.126155		catalytic activity	Molecular Function	449	1305	0.344061	0.000154279
cytoplasmic part	Cellular Component	150	451	0.332594	0.131666		intracellular membrane-bounded organelle	Cellular Component	604	1305	0.462835	0.000187686
regulation of metabolic process	Biological Process	126	451	0.279379	0.131666		extracellular region part	Cellular Component	269	1305	0.20613	0.000187686
cell communication	Biological Process	121	451	0.268293	0.131666		hydrolase activity	Molecular Function	218	1305	0.16705	0.000187686
intracellular part	Cellular Component	272	451	0.603104	0.131666		extracellular exosome	Cellular Component	214	1305	0.163985	0.000294841
multicellular organismal process	Biological Process	139	451	0.308204	0.144602		extracellular membrane-bounded organelle	Cellular Component	214	1305	0.163985	0.000294841
regulation of muscle system process	Biological Process	10	451	0.0221729	0.144602		extracellular vesicle	Cellular Component	214	1305	0.163985	0.000386667
regulation of biological process	Biological Process	207	451	0.45898	0.144602		extracellular organelle	Cellular Component	214	1305	0.163985	0.000386667
DNA topoisomerase activity	Molecular Function	3	451	0.00665188	0.144602		catabolic process	Biological Process	145	1305	0.111111	0.000409816
endomembrane system	Cellular Component	73	451	0.161863	0.144602		peptidase activity, acting on L-amino acid peptides	Molecular Function	77	1305	0.0590038	0.00096553
single-organism process	Biological Process	269	451	0.596452	0.144602		intracellular	Cellular Component	811	1305	0.621456	0.00104895
macromolecule modification	Biological Process	74	451	0.16408	0.144602		extracellular region	Cellular Component	287	1305	0.219923	0.00128256
regulation of striated muscle contraction	Biological Process	7	451	0.0155211	0.144602		peptidase activity	Molecular Function	77	1305	0.0590038	0.00169834
DNA topoisomerase type II (ATP-hydrolyzing) activity	Molecular Function	2	451	0.00443459	0.144602		Golgi apparatus	Cellular Component	88	1305	0.067433	0.00187083
DNA topoisomerase II activity	Molecular Function	2	451	0.00443459	0.144602		ion binding	Molecular Function	405	1305	0.310345	0.00281818
single organism signaling	Biological Process	115	451	0.254989	0.144766		endoplasmic reticulum part	Cellular Component	49	1305	0.0375479	0.0028494
signaling	Biological Process	115	451	0.254989	0.144766		facial nerve structural organization	Biological Process	6	1305	0.0045977	0.00338171
aminopeptidase activity	Molecular Function	5	451	0.0110865	0.144766		intracellular organelle	Cellular Component	670	1305	0.51341	0.00346693
cell cortex	Cellular Component	11	451	0.0243902	0.147577		intracellular part	Cellular Component	756	1305	0.57931	0.00374288
positive regulation of vasoconstriction	Biological Process	3	451	0.00665188	0.150408		cellular catabolic process	Biological Process	123	1305	0.0942529	0.00382076
single-multicellular organism process	Biological Process	132	451	0.292683	0.150408		single-organism process	Biological Process	751	1305	0.575479	0.00425702
trans-Golgi network	Cellular Component	9	451	0.0199557	0.150408		cranial nerve structural organization	Biological Process	6	1305	0.0045977	0.00613845
macromolecule metabolic process	Biological Process	169	451	0.374723	0.150408		facial nerve development	Biological Process	6	1305	0.0045977	0.00613845
regulation of proteolysis	Biological Process	19	451	0.0421286	0.150408		facial nerve morphogenesis	Biological Process	6	1305	0.0045977	0.00613845
biological regulation	Biological Process	215	451	0.476718	0.150408		proteolysis	Biological Process	85	1305	0.0651341	0.00825315
cellular macromolecule metabolic process	Biological Process	159	451	0.35255	0.150408		proteasome complex	Cellular Component	13	1305	0.00996169	0.00825315
regulation of intracellular signal transduction	Biological Process	44	451	0.097561	0.166077		single-organism metabolic process	Biological Process	280	1305	0.214559	0.00850193
intronic transcription regulatory region DNA binding	Molecular Function	3	451	0.00665188	0.166687		response to stimulus	Biological Process	431	1305	0.330268	0.00850193
intronic transcription regulatory region sequence-specific DNA binding	Molecular Function	3	451	0.00665188	0.166687		endopeptidase activity	Molecular Function	57	1305	0.0436782	0.00917969
intracellular organelle	Cellular Component	238	451	0.527716	0.173188		cellular response to stimulus	Biological Process	357	1305	0.273563	0.0104234
regulation of blood circulation	Biological Process	10	451	0.0221729	0.178953		endoplasmic reticulum organization	Biological Process	10	1305	0.00766284	0.0125119
regulation of cellular metabolic process	Biological Process	113	451	0.250554	0.179412		skeletal system development	Biological Process	48	1305	0.0367816	0.0130653
regulation of signaling	Biological Process	70	451	0.155211	0.19104		protein catabolic process	Biological Process	65	1305	0.0498084	0.0132052
metabolic process	Biological Process	213	451	0.472284	0.19104		anatomical structure arrangement	Biological Process	7	1305	0.00536398	0.0132052
regulation of smooth muscle cell apoptotic process	Biological Process	3	451	0.00665188	0.19104		bounding membrane of organelle	Cellular Component	94	1305	0.0720307	0.0152383
smooth muscle cell apoptotic process	Biological Process	3	451	0.00665188	0.19104		organic substance catabolic process	Biological Process	109	1305	0.0835249	0.0158337
regulation of vasoconstriction	Biological Process	4	451	0.00886918	0.19104		cell junction	Cellular Component	75	1305	0.0574713	0.019099
positive regulation of blood circulation	Biological Process	5	451	0.0110865	0.19104		focal adhesion	Cellular Component	40	1305	0.0306513	0.019099
cellular response to stimulus	Biological Process	130	451	0.288248	0.19104		regulation of biological process	Biological Process	562	1305	0.430651	0.019099
muscle system process	Biological Process	13	451	0.0288248	0.192933		biological regulation	Biological Process	591	1305	0.452874	0.0212815
system process	Biological Process	38	451	0.0842572	0.192933		short-chain fatty acid metabolic process	Biological Process	4	1305	0.00306513	0.0216408
organ development	Biological Process	76	451	0.168514	0.192933		cell-substrate adherens junction	Cellular Component	40	1305	0.0306513	0.0221872
primary metabolic process	Biological Process	189	451	0.419069	0.192933		preganglionic parasympathetic fiber development	Biological Process	6	1305	0.0045977	0.0256679
platelet-derived growth factor receptor signaling pathway	Biological Process	5	451	0.0110865	0.192933		cell-substrate junction	Cellular Component	40	1305	0.0306513	0.0264375
regulation of cell communication	Biological Process	70	451	0.155211	0.192933		macromolecule catabolic process	Biological Process	76	1305	0.0582375	0.0286685
regulation of protein metabolic process	Biological Process	55	451	0.121951	0.192933		monocarboxylic acid metabolic process	Biological Process	39	1305	0.0298851	0.0287034
cytoplasmic vesicle	Cellular Component	25	451	0.0554324	0.192933		protein activation cascade	Biological Process	9	1305	0.00689655	0.0287034
regulation of cellular protein metabolic process	Biological Process	51	451	0.113082	0.192933		positive regulation of heterotypic cell-cell adhesion	Biological Process	5	1305	0.00383142	0.0287034
DNA alkylation	Biological Process	5	451	0.0110865	0.192933		extracellular space	Cellular Component	85	1305	0.0651341	0.0338694
DNA methylation	Biological Process	5	451	0.0110865	0.192933		regulation of heterotypic cell-cell adhesion	Biological Process	6	1305	0.0045977	0.0363301
regulation of hormone secretion	Biological Process	10	451	0.0221729	0.192933		parasympathetic nervous system development	Biological Process	6	1305	0.0045977	0.0363301
striated muscle contraction	Biological Process	8	451	0.0177384	0.192933		serine-type endopeptidase activity	Molecular Function	26	1305	0.0199234	0.0382356
regulation of primary metabolic process	Biological Process	105	451	0.232816	0.226209		cellular protein catabolic process	Biological Process	54	1305	0.0413793	0.0460388
antigen processing and presentation of peptide or polysaccharide antigen via MHC class II	Biological Process	4	451	0.00886918	0.232955		whole membrane	Cellular Component	88	1305	0.067433	0.0464707
ion binding	Molecular Function	143	451	0.317073	0.232955		semaphorin-plexin signaling pathway involved in neuron projection guidance	Biological Process	4	1305	0.00306513	0.0464707
DNA topological change	Biological Process	3	451	0.00665188	0.234571		sperm axoneme assembly	Biological Process	4	1305	0.00306513	0.0464707
nucleolus	Cellular Component	25	451	0.0554324	0.234571		single-organism catabolic process	Biological Process	73	1305	0.0559387	0.0464707
organelle	Cellular Component	262	451	0.580931	0.242018		exopeptidase activity	Molecular Function	15	1305	0.0114943	0.054469
regulation of extrinsic apoptotic signaling pathway via death domain receptors	Biological Process	5	451	0.0110865	0.242018		organelle part	Cellular Component	412	1305	0.315709	0.054469
signal transduction	Biological Process	102	451	0.226164	0.262071		intracellular organelle part	Cellular Component	401	1305	0.30728	0.0567067
membrane protein proteolysis	Biological Process	5	451	0.0110865	0.262071		proteolysis involved in cellular protein catabolic process	Biological Process	51	1305	0.0390805	0.0598253
molecular function regulator	Molecular Function	33	451	0.0731707	0.266886		organelle membrane	Cellular Component	125	1305	0.0957854	0.0598253
coreceptor activity	Molecular Function	3	451	0.00665188	0.270699		bone development	Biological Process	23	1305	0.0176245	0.0622811
extrinsic apoptotic signaling pathway via death domain receptors	Biological Process	6	451	0.0133038	0.280036		adherens junction	Cellular Component	42	1305	0.0321839	0.0626245
organic substance metabolic process	Biological Process	196	451	0.43459	0.284776		metalloexopeptidase activity	Molecular Function	10	1305	0.00766284	0.0626245
regulation of cellular process	Biological Process	191	451	0.423503	0.284776		anion binding	Molecular Function	201	1305	0.154023	0.0626245
regulation of peptide hormone secretion	Biological Process	8	451	0.0177384	0.284776		single-organism cellular process	Biological Process	648	1305	0.496552	0.0626245
protein modification process	Biological Process	67	451	0.148559	0.284776		serine-type peptidase activity	Molecular Function	27	1305	0.0206897	0.0626245
cellular protein modification process	Biological Process	67	451	0.148559	0.284776		oxoacid metabolic process	Biological Process	64	1305	0.0490421	0.0626245
vitamin metabolic process	Biological Process	5	451	0.0110865	0.284776		cell communication	Biological Process	309	1305	0.236782	0.0626245
membrane-enclosed lumen	Cellular Component	82	451	0.181818	0.284776		adenyl nucleotide binding	Molecular Function	125	1305	0.0957854	0.0641419
intracellular organelle lumen	Cellular Component	81	451	0.179601	0.290399		endoplasmic reticulum lumen	Cellular Component	8	1305	0.00613027	0.0641419
organelle lumen	Cellular Component	81	451	0.179601	0.290399		carboxylic acid metabolic process	Biological Process	60	1305	0.045977	0.0641419
positive regulation of peptide hormone secretion	Biological Process	5	451	0.0110865	0.290505		antimicrobial humoral response	Biological Process	7	1305	0.00536398	0.0674991
face development	Biological Process	5	451	0.0110865	0.290505		serine hydrolase activity	Molecular Function	27	1305	0.0206897	0.0745417
regulation of protein modification process	Biological Process	40	451	0.0886918	0.290505		cellular response to stress	Biological Process	115	1305	0.0881226	0.0752088
endosome	Cellular Component	19	451	0.0421286	0.290505		adenyl ribonucleotide binding	Molecular Function	124	1305	0.0950192	0.0768378
oxidoreductase activity, acting on the CH-OH group of donors, NAD or NADP as acceptor	Molecular Function	7	451	0.0155211	0.290505		aminopeptidase activity	Molecular Function	8	1305	0.00613027	0.0780593
enzyme linked receptor protein signaling pathway	Biological Process	24	451	0.0532151	0.290505		metallopeptidase activity	Molecular Function	25	1305	0.0191571	0.0798159
cellular metabolic process	Biological Process	191	451	0.423503	0.290505		ATP binding	Molecular Function	122	1305	0.0934866	0.0811259
regulation of peptide secretion	Biological Process	8	451	0.0177384	0.290505		antibacterial humoral response	Biological Process	6	1305	0.0045977	0.0815422
regulation of anatomical structure size	Biological Process	15	451	0.0332594	0.290505		lipid metabolic process	Biological Process	77	1305	0.0590038	0.0836722
hormone secretion	Biological Process	11	451	0.0243902	0.290505		regulation of cellular protein metabolic process	Biological Process	128	1305	0.0980843	0.0836802
cell cortex part	Cellular Component	7	451	0.0155211	0.290505		binding	Molecular Function	586	1305	0.449042	0.0836802
preribosome	Cellular Component	3	451	0.00665188	0.290505		organic acid metabolic process	Biological Process	64	1305	0.0490421	0.0836802
platelet alpha granule	Cellular Component	3	451	0.00665188	0.290505		monocarboxylic acid biosynthetic process	Biological Process	18	1305	0.0137931	0.0836802
positive regulation of peptide secretion	Biological Process	5	451	0.0110865	0.290505		membrane region	Cellular Component	52	1305	0.0398467	0.0849074
extrinsic apoptotic signaling pathway	Biological Process	11	451	0.0243902	0.290505		face development	Biological Process	10	1305	0.00766284	0.0858126
septin cytoskeleton	Cellular Component	2	451	0.00443459	0.290505		semaphorin receptor activity	Molecular Function	5	1305	0.00383142	0.0858126
regulation of DNA-dependent DNA replication initiation	Biological Process	2	451	0.00443459	0.290505		establishment of localization in cell	Biological Process	146	1305	0.111877	0.097
phosphatidylinositol phosphate 5-phosphatase activity	Molecular Function	2	451	0.00443459	0.290505		primary metabolic process	Biological Process	512	1305	0.392337	0.100444
regulation of peptidyl-serine phosphorylation of STAT protein	Biological Process	2	451	0.00443459	0.290505		anchoring junction	Cellular Component	42	1305	0.0321839	0.102021
regulation of muscle contraction	Biological Process	7	451	0.0155211	0.290505		humoral immune response	Biological Process	13	1305	0.00996169	0.102021
multicellular organismal development	Biological Process	100	451	0.221729	0.290505		positive regulation of NF-kappaB transcription factor activity	Biological Process	15	1305	0.0114943	0.102021
female gonad development	Biological Process	6	451	0.0133038	0.290505		proteasomal protein catabolic process	Biological Process	32	1305	0.0245211	0.106047
Golgi subcompartment	Cellular Component	9	451	0.0199557	0.290505		diacylglycerol binding	Molecular Function	3	1305	0.00229885	0.109935
hormone transport	Biological Process	11	451	0.0243902	0.290505		cytidylate kinase activity	Molecular Function	3	1305	0.00229885	0.109935
regulation of signal transduction	Biological Process	61	451	0.135255	0.290505		cellular macromolecule catabolic process	Biological Process	61	1305	0.0467433	0.110877
coated pit	Cellular Component	4	451	0.00886918	0.290505		apical plasma membrane	Cellular Component	21	1305	0.016092	0.110877
membrane region	Cellular Component	21	451	0.0465632	0.290505		regulation of protein modification process	Biological Process	101	1305	0.0773946	0.110877
organelle subcompartment	Cellular Component	9	451	0.0199557	0.290505		positive regulation of vasoconstriction	Biological Process	4	1305	0.00306513	0.110877
cytoplasmic membrane-bounded vesicle	Cellular Component	21	451	0.0465632	0.290505		glucose binding	Molecular Function	4	1305	0.00306513	0.110877
development of primary female sexual characteristics	Biological Process	6	451	0.0133038	0.290505		regulation of proteolysis	Biological Process	40	1305	0.0306513	0.110877
membrane	Cellular Component	220	451	0.487805	0.290505		nucleotide kinase activity	Molecular Function	5	1305	0.00383142	0.113375
spermatid nucleus differentiation	Biological Process	3	451	0.00665188	0.290505		cellular lipid metabolic process	Biological Process	58	1305	0.0444444	0.113541
DNA methylation or demethylation	Biological Process	5	451	0.0110865	0.290505		cellular response to external stimulus	Biological Process	35	1305	0.0268199	0.113541
cardiac muscle hypertrophy	Biological Process	4	451	0.00886918	0.290505		fatty acid metabolic process	Biological Process	24	1305	0.0183908	0.113541
rhythmic process	Biological Process	10	451	0.0221729	0.290505		regulation of protein metabolic process	Biological Process	137	1305	0.104981	0.117989
positive regulation of sequence-specific DNA binding transcription factor activity	Biological Process	10	451	0.0221729	0.290505		proteasome accessory complex	Cellular Component	6	1305	0.0045977	0.118413
regulation of peptide transport	Biological Process	9	451	0.0199557	0.290505		carbohydrate kinase activity	Molecular Function	6	1305	0.0045977	0.118413
single-organism cellular process	Biological Process	230	451	0.509978	0.290505		protein monoubiquitination	Biological Process	10	1305	0.00766284	0.118413
endocytic vesicle	Cellular Component	7	451	0.0155211	0.290505		secretory granule	Cellular Component	22	1305	0.0168582	0.122872
ERK1 and ERK2 cascade	Biological Process	10	451	0.0221729	0.290505		biological_process	Biological Process	931	1305	0.71341	0.123785
whole membrane	Cellular Component	33	451	0.0731707	0.290505		small molecule binding	Molecular Function	203	1305	0.155556	0.123785
anatomical structure development	Biological Process	110	451	0.243902	0.290505		response to extracellular stimulus	Biological Process	37	1305	0.0283525	0.140218
regulation of cardiac muscle hypertrophy	Biological Process	3	451	0.00665188	0.290505		transition metal ion binding	Molecular Function	117	1305	0.0896552	0.147145
MHC class II protein complex	Cellular Component	3	451	0.00665188	0.290505		organelle localization	Biological Process	31	1305	0.0237548	0.149078
negative regulation of blood circulation	Biological Process	3	451	0.00665188	0.290505		membrane protein proteolysis	Biological Process	9	1305	0.00689655	0.149078
hematopoietic or lymphoid organ development	Biological Process	25	451	0.0554324	0.290505		localization	Biological Process	296	1305	0.22682	0.150434
macromolecule methylation	Biological Process	9	451	0.0199557	0.290505		pyridoxal phosphate binding	Molecular Function	10	1305	0.00766284	0.152856
Golgi apparatus part	Cellular Component	15	451	0.0332594	0.290505		purine ribonucleoside binding	Molecular Function	148	1305	0.11341	0.154114
developmental process	Biological Process	118	451	0.261641	0.290505		endoplasmic reticulum membrane	Cellular Component	36	1305	0.0275862	0.154114
RNA polymerase II intronic transcription regulatory region sequence-specific DNA binding	Molecular Function	2	451	0.00443459	0.290505		nucleobase-containing compound kinase activity	Molecular Function	8	1305	0.00613027	0.155293
negative regulation of metanephros development	Biological Process	2	451	0.00443459	0.290505		purine nucleoside binding	Molecular Function	148	1305	0.11341	0.155293
fructose 1,6-bisphosphate metabolic process	Biological Process	2	451	0.00443459	0.290505		cellular localization	Biological Process	173	1305	0.132567	0.155997
dipeptidyl-peptidase activity	Molecular Function	2	451	0.00443459	0.290505		metabolic process	Biological Process	575	1305	0.440613	0.155997
positive regulation of smooth muscle cell apoptotic process	Biological Process	2	451	0.00443459	0.290505		purine nucleotide binding	Molecular Function	150	1305	0.114943	0.155997
transforming growth factor beta-activated receptor activity	Molecular Function	2	451	0.00443459	0.290505		response to stress	Biological Process	189	1305	0.144828	0.155997
ISG15-protein conjugation	Biological Process	2	451	0.00443459	0.290505		ribonucleoside binding	Molecular Function	148	1305	0.11341	0.156761
regulation of metanephric nephron tubule epithelial cell differentiation	Biological Process	2	451	0.00443459	0.290505		ubiquitin-dependent protein catabolic process	Biological Process	42	1305	0.0321839	0.161372
metanephric nephron tubule epithelial cell differentiation	Biological Process	2	451	0.00443459	0.290505		nucleoside binding	Molecular Function	148	1305	0.11341	0.167279
Elongator holoenzyme complex	Cellular Component	2	451	0.00443459	0.290505		positive regulation of sequence-specific DNA binding transcription factor activity	Biological Process	22	1305	0.0168582	0.167279
blood coagulation, fibrin clot formation	Biological Process	2	451	0.00443459	0.290505		nucleoside phosphate binding	Molecular Function	187	1305	0.143295	0.167279
fat pad development	Biological Process	2	451	0.00443459	0.290505		nucleotide binding	Molecular Function	187	1305	0.143295	0.167279
plasma membrane raft	Cellular Component	5	451	0.0110865	0.290505		carboxylic acid catabolic process	Biological Process	17	1305	0.0130268	0.167279
striated muscle hypertrophy	Biological Process	4	451	0.00886918	0.290505		organic acid catabolic process	Biological Process	17	1305	0.0130268	0.167279
membrane protein ectodomain proteolysis	Biological Process	4	451	0.00886918	0.290505		signal transduction	Biological Process	267	1305	0.204598	0.167279
muscle hypertrophy	Biological Process	4	451	0.00886918	0.290505		regulation of vasoconstriction	Biological Process	6	1305	0.0045977	0.167279
single-organism developmental process	Biological Process	117	451	0.259424	0.290505		cranial nerve morphogenesis	Biological Process	6	1305	0.0045977	0.167279
methylation	Biological Process	9	451	0.0199557	0.290505		heterotypic cell-cell adhesion	Biological Process	8	1305	0.00613027	0.167279
proteolysis	Biological Process	30	451	0.0665188	0.290505		purine ribonucleotide binding	Molecular Function	149	1305	0.114176	0.167779
positive regulation of proteolysis	Biological Process	10	451	0.0221729	0.290505		regulation of metabolic process	Biological Process	315	1305	0.241379	0.167857
enzyme regulator activity	Molecular Function	24	451	0.0532151	0.290505		proteasome-mediated ubiquitin-dependent protein catabolic process	Biological Process	28	1305	0.0214559	0.167857
nuclear lumen	Cellular Component	75	451	0.166297	0.290505		endoplasmic reticulum	Cellular Component	76	1305	0.0582375	0.167857
regulation of multicellular organismal process	Biological Process	62	451	0.137472	0.290505		platelet alpha granule	Cellular Component	5	1305	0.00383142	0.167857
blood circulation	Biological Process	13	451	0.0288248	0.290505		positive regulation of biological process	Biological Process	298	1305	0.228352	0.167857
negative regulation of signaling	Biological Process	30	451	0.0665188	0.290505		hexokinase activity	Molecular Function	3	1305	0.00229885	0.167857
nucleus	Cellular Component	136	451	0.301552	0.290505		trigeminal nerve structural organization	Biological Process	3	1305	0.00229885	0.167857
regulation of muscle hypertrophy	Biological Process	3	451	0.00665188	0.290505		trigeminal nerve morphogenesis	Biological Process	3	1305	0.00229885	0.167857
cellular_component	Cellular Component	401	451	0.889135	0.290505		maintenance of DNA methylation	Biological Process	3	1305	0.00229885	0.167857
cell junction	Cellular Component	27	451	0.059867	0.290505		histone deacetylase activity (H3-K14 specific)	Molecular Function	3	1305	0.00229885	0.167857
membrane raft	Cellular Component	9	451	0.0199557	0.290505		branchiomotor neuron axon guidance	Biological Process	3	1305	0.00229885	0.167857
circulatory system process	Biological Process	13	451	0.0288248	0.290505		NAD-dependent histone deacetylase activity (H3-K14 specific)	Molecular Function	3	1305	0.00229885	0.167857
regulation of cellular macromolecule biosynthetic process	Biological Process	69	451	0.152993	0.290505		semaphorin-plexin signaling pathway involved in axon guidance	Biological Process	3	1305	0.00229885	0.167857
cell surface receptor signaling pathway	Biological Process	56	451	0.124169	0.290505		regulation of cell communication	Biological Process	175	1305	0.1341	0.17089
genetic imprinting	Biological Process	3	451	0.00665188	0.290505		single organism signaling	Biological Process	290	1305	0.222222	0.172351
regulation of the force of heart contraction	Biological Process	3	451	0.00665188	0.290505		ribonucleoprotein complex binding	Molecular Function	11	1305	0.00842912	0.17849
DNA modification	Biological Process	5	451	0.0110865	0.290505		modification-dependent protein catabolic process	Biological Process	42	1305	0.0321839	0.179353
protein metabolic process	Biological Process	98	451	0.217295	0.290505		purine ribonucleoside triphosphate binding	Molecular Function	146	1305	0.111877	0.180589
intracellular signal transduction	Biological Process	59	451	0.13082	0.290505		organic substance metabolic process	Biological Process	533	1305	0.408429	0.183836
cell part	Cellular Component	318	451	0.7051	0.290505		signaling	Biological Process	290	1305	0.222222	0.184272
negative regulation of cell communication	Biological Process	30	451	0.0665188	0.290505		vesicle localization	Biological Process	15	1305	0.0114943	0.184832
trachea formation	Biological Process	2	451	0.00443459	0.290505		complement activation	Biological Process	6	1305	0.0045977	0.185543
low-density lipoprotein receptor activity	Molecular Function	2	451	0.00443459	0.290505		ribonucleotide binding	Molecular Function	149	1305	0.114176	0.194506
iron ion import into cell	Biological Process	2	451	0.00443459	0.290505		regulation of molecular function	Biological Process	118	1305	0.0904215	0.195611
toll-like receptor 9 signaling pathway	Biological Process	2	451	0.00443459	0.290505		nuclear outer membrane-endoplasmic reticulum membrane network	Cellular Component	36	1305	0.0275862	0.196757
locomotion involved in locomotory behavior	Biological Process	2	451	0.00443459	0.290505		positive regulation of proteolysis	Biological Process	22	1305	0.0168582	0.199041
negative regulation of cardiac muscle hypertrophy	Biological Process	2	451	0.00443459	0.290505		head development	Biological Process	49	1305	0.0375479	0.199189
receptor localization to synapse	Biological Process	2	451	0.00443459	0.290505		modification-dependent macromolecule catabolic process	Biological Process	42	1305	0.0321839	0.202892
fibrinogen complex	Cellular Component	2	451	0.00443459	0.290505		macromolecule modification	Biological Process	177	1305	0.135632	0.20707
positive regulation of macromolecule metabolic process	Biological Process	59	451	0.13082	0.290505		apical part of cell	Cellular Component	25	1305	0.0191571	0.20707
regulation of extent of cell growth	Biological Process	5	451	0.0110865	0.290505		cofactor binding	Molecular Function	27	1305	0.0206897	0.20707
cellular process	Biological Process	290	451	0.643016	0.290505		carbohydrate metabolic process	Biological Process	54	1305	0.0413793	0.20707
vasoconstriction	Biological Process	4	451	0.00886918	0.290505		short-chain fatty acid biosynthetic process	Biological Process	2	1305	0.00153257	0.20707
AP-type membrane coat adaptor complex	Cellular Component	4	451	0.00886918	0.290505		medium-chain fatty acid biosynthetic process	Biological Process	2	1305	0.00153257	0.20707
response to stimulus	Biological Process	149	451	0.330377	0.290505		female germ cell nucleus	Cellular Component	2	1305	0.00153257	0.20707
cell	Cellular Component	320	451	0.709534	0.290505		vestibulocochlear nerve structural organization	Biological Process	2	1305	0.00153257	0.20707
regulation of gene expression	Biological Process	76	451	0.168514	0.290505		virus maturation	Biological Process	2	1305	0.00153257	0.20707
positive regulation of osteoclast differentiation	Biological Process	3	451	0.00665188	0.290505		enoyl-CoA hydratase activity	Molecular Function	2	1305	0.00153257	0.20707
dicarboxylic acid transport	Biological Process	3	451	0.00665188	0.290505		folic acid-containing compound catabolic process	Biological Process	2	1305	0.00153257	0.20707
myelin sheath	Cellular Component	9	451	0.0199557	0.290505		negative regulation of platelet-derived growth factor receptor-alpha signaling pathway	Biological Process	2	1305	0.00153257	0.20707
vesicle	Cellular Component	82	451	0.181818	0.290505		10-formyltetrahydrofolate catabolic process	Biological Process	2	1305	0.00153257	0.20707
system development	Biological Process	91	451	0.201774	0.290505		regulation of platelet-derived growth factor receptor-alpha signaling pathway	Biological Process	2	1305	0.00153257	0.20707
response to stress	Biological Process	70	451	0.155211	0.290505		pteridine-containing compound catabolic process	Biological Process	2	1305	0.00153257	0.20707
icosanoid metabolic process	Biological Process	4	451	0.00886918	0.290505		antifungal humoral response	Biological Process	2	1305	0.00153257	0.20707
fatty acid derivative metabolic process	Biological Process	4	451	0.00886918	0.290505		formyltetrahydrofolate dehydrogenase activity	Molecular Function	2	1305	0.00153257	0.20707
membrane coat	Cellular Component	6	451	0.0133038	0.290505		ATP-dependent polydeoxyribonucleotide 5'-hydroxyl-kinase activity	Molecular Function	2	1305	0.00153257	0.20707
coated membrane	Cellular Component	6	451	0.0133038	0.290505		positive regulation of chondrocyte proliferation	Biological Process	2	1305	0.00153257	0.20707
female sex differentiation	Biological Process	6	451	0.0133038	0.290505		glucokinase activity	Molecular Function	2	1305	0.00153257	0.20707
cortical cytoskeleton	Cellular Component	5	451	0.0110865	0.290505		positive regulation of digestive system process	Biological Process	2	1305	0.00153257	0.20707
positive regulation of metabolic process	Biological Process	67	451	0.148559	0.290505		maintenance of mitochondrion location	Biological Process	2	1305	0.00153257	0.20707
oxidoreductase activity, acting on CH-OH group of donors	Molecular Function	7	451	0.0155211	0.290505		platelet-derived growth factor receptor-alpha signaling pathway	Biological Process	2	1305	0.00153257	0.20707
regulation of heart contraction	Biological Process	7	451	0.0155211	0.290505		vacuole organization	Biological Process	15	1305	0.0114943	0.208532
positive regulation of myeloid leukocyte differentiation	Biological Process	4	451	0.00886918	0.290505		cell cortex	Cellular Component	19	1305	0.0145594	0.212581
cell surface furrow	Cellular Component	3	451	0.00665188	0.290505		cytoplasmic vesicle	Cellular Component	55	1305	0.0421456	0.212581
cleavage furrow	Cellular Component	3	451	0.00665188	0.290505		regulation of response to stimulus	Biological Process	202	1305	0.154789	0.212581
endosomal transport	Biological Process	9	451	0.0199557	0.290505		metal ion binding	Molecular Function	233	1305	0.178544	0.215486
endocrine process	Biological Process	5	451	0.0110865	0.290505		regulation of cellular catabolic process	Biological Process	50	1305	0.0383142	0.222007
nuclear part	Cellular Component	82	451	0.181818	0.290505		nerve development	Biological Process	10	1305	0.00766284	0.224246
regulation of macromolecule biosynthetic process	Biological Process	70	451	0.155211	0.290505		semaphorin-plexin signaling pathway	Biological Process	5	1305	0.00383142	0.22644
microfibril	Cellular Component	2	451	0.00443459	0.290505		carbohydrate derivative binding	Molecular Function	166	1305	0.127203	0.22644
inorganic cation import into cell	Biological Process	2	451	0.00443459	0.290505		negative regulation of cardiac muscle tissue development	Biological Process	4	1305	0.00306513	0.227321
inorganic ion import into cell	Biological Process	2	451	0.00443459	0.290505		specific granule	Cellular Component	4	1305	0.00306513	0.227321
small-subunit processome	Cellular Component	2	451	0.00443459	0.290505		fatty acid biosynthetic process	Biological Process	13	1305	0.00996169	0.230927
neutrophil homeostasis	Biological Process	2	451	0.00443459	0.290505		antigen processing and presentation of endogenous peptide antigen via MHC class I	Biological Process	3	1305	0.00229885	0.233402
negative regulation of protein autophosphorylation	Biological Process	2	451	0.00443459	0.290505		palmitoyl-CoA hydrolase activity	Molecular Function	3	1305	0.00229885	0.233402
inositol phosphate phosphatase activity	Molecular Function	2	451	0.00443459	0.290505		antigen processing and presentation of endogenous peptide antigen	Biological Process	3	1305	0.00229885	0.233402
protein heterotetramerization	Biological Process	2	451	0.00443459	0.290505		negative regulation of protein localization to cell surface	Biological Process	3	1305	0.00229885	0.233402
negative regulation of muscle hypertrophy	Biological Process	2	451	0.00443459	0.290505		axonal growth cone	Cellular Component	3	1305	0.00229885	0.233402
regulation of protein catabolic process	Biological Process	12	451	0.0266075	0.290505		blood coagulation, fibrin clot formation	Biological Process	3	1305	0.00229885	0.233402
membrane-bounded vesicle	Cellular Component	79	451	0.175166	0.290505		TRAIL-activated apoptotic signaling pathway	Biological Process	3	1305	0.00229885	0.233402
immune system development	Biological Process	25	451	0.0554324	0.290505		regulation of cellular process	Biological Process	516	1305	0.395402	0.235922
regulation of ERK1 and ERK2 cascade	Biological Process	9	451	0.0199557	0.290505		blood microparticle	Cellular Component	12	1305	0.0091954	0.249258
clathrin-coated vesicle	Cellular Component	5	451	0.0110865	0.290505		regulation of intracellular signal transduction	Biological Process	100	1305	0.0766284	0.252625
positive regulation of hormone secretion	Biological Process	5	451	0.0110865	0.290505		autophagosome assembly	Biological Process	9	1305	0.00689655	0.252625
regulation of endopeptidase activity	Biological Process	8	451	0.0177384	0.290505		regulation of MAPK cascade	Biological Process	44	1305	0.0337165	0.253561
circadian rhythm	Biological Process	7	451	0.0155211	0.290505		macroautophagy	Biological Process	21	1305	0.016092	0.255964
thyroid gland development	Biological Process	3	451	0.00665188	0.290505		lipid binding	Molecular Function	44	1305	0.0337165	0.261967
intracellular organelle part	Cellular Component	141	451	0.312639	0.290505		immune system process	Biological Process	133	1305	0.101916	0.261967
JAK-STAT cascade	Biological Process	6	451	0.0133038	0.290505		cortical cytoskeleton	Cellular Component	10	1305	0.00766284	0.262267
positive regulation of cellular metabolic process	Biological Process	61	451	0.135255	0.290505		cytoplasmic membrane-bounded vesicle	Cellular Component	48	1305	0.0367816	0.262267
adenyl nucleotide binding	Molecular Function	45	451	0.0997783	0.290505		transcription factor import into nucleus	Biological Process	11	1305	0.00842912	0.262267
positive regulation of axonogenesis	Biological Process	4	451	0.00886918	0.290505		positive regulation of molecular function	Biological Process	71	1305	0.0544061	0.262267
regulation of peptidase activity	Biological Process	8	451	0.0177384	0.290505		substrate-dependent cell migration	Biological Process	5	1305	0.00383142	0.262267
regulation of actin filament-based process	Biological Process	12	451	0.0266075	0.290505		hyaluronan metabolic process	Biological Process	5	1305	0.00383142	0.262267
transmembrane receptor protein tyrosine kinase signaling pathway	Biological Process	15	451	0.0332594	0.290505		SCF-dependent proteasomal ubiquitin-dependent protein catabolic process	Biological Process	5	1305	0.00383142	0.262267
regulation of cellular protein catabolic process	Biological Process	9	451	0.0199557	0.290505		positive regulation of muscle contraction	Biological Process	5	1305	0.00383142	0.262267
positive regulation of ERK1 and ERK2 cascade	Biological Process	7	451	0.0155211	0.290505		regulation of macromolecule metabolic process	Biological Process	273	1305	0.209195	0.264648
nucleic acid metabolic process	Biological Process	91	451	0.201774	0.290505		phosphatidylinositol binding	Molecular Function	21	1305	0.016092	0.277757
regulation of cellular component size	Biological Process	11	451	0.0243902	0.290505		organ development	Biological Process	187	1305	0.143295	0.277757
regulation of cell size	Biological Process	6	451	0.0133038	0.290505		cellular response to extracellular stimulus	Biological Process	29	1305	0.0222222	0.281283
regulation of cellular biosynthetic process	Biological Process	72	451	0.159645	0.290505		antigen processing and presentation of peptide antigen	Biological Process	7	1305	0.00536398	0.281283
ATP binding	Molecular Function	44	451	0.097561	0.290505		negative regulation of adherens junction organization	Biological Process	4	1305	0.00306513	0.281283
positive regulation of heterotypic cell-cell adhesion	Biological Process	2	451	0.00443459	0.290505		cation binding	Molecular Function	235	1305	0.180077	0.281283
iron ion import	Biological Process	2	451	0.00443459	0.290505		response to nutrient levels	Biological Process	33	1305	0.0252874	0.281283
serine phosphorylation of STAT protein	Biological Process	2	451	0.00443459	0.290505		intracellular transport	Biological Process	98	1305	0.0750958	0.285959
relaxation of cardiac muscle	Biological Process	2	451	0.00443459	0.290505		post-embryonic development	Biological Process	13	1305	0.00996169	0.29785
positive regulation of muscle cell apoptotic process	Biological Process	2	451	0.00443459	0.290505		negative regulation of protein modification process	Biological Process	37	1305	0.0283525	0.298443
adhesion of symbiont to host	Biological Process	2	451	0.00443459	0.290505		positive regulation of response to biotic stimulus	Biological Process	6	1305	0.0045977	0.306631
positive regulation of protein localization to cell surface	Biological Process	2	451	0.00443459	0.290505		regulation of signaling	Biological Process	169	1305	0.129502	0.30884
prostate gland growth	Biological Process	2	451	0.00443459	0.290505		protein serine/threonine phosphatase activity	Molecular Function	8	1305	0.00613027	0.3134
trachea morphogenesis	Biological Process	2	451	0.00443459	0.290505		mucopolysaccharide metabolic process	Biological Process	8	1305	0.00613027	0.3134
negative regulation of signal transduction	Biological Process	27	451	0.059867	0.290505		cytosol	Cellular Component	79	1305	0.0605364	0.316322
cell differentiation	Biological Process	77	451	0.170732	0.290505		intracellular signal transduction	Biological Process	152	1305	0.116475	0.316322
organelle part	Cellular Component	144	451	0.31929	0.290505		regulation of cellular protein catabolic process	Biological Process	20	1305	0.0153257	0.316322
cellular macromolecule biosynthetic process	Biological Process	92	451	0.203991	0.290505		coenzyme metabolic process	Biological Process	22	1305	0.0168582	0.316322
nitrogen compound transport	Biological Process	15	451	0.0332594	0.290505		single-organism nuclear import	Biological Process	22	1305	0.0168582	0.316322
positive regulation of myeloid cell differentiation	Biological Process	5	451	0.0110865	0.290505		protein import into nucleus	Biological Process	22	1305	0.0168582	0.316322
response to drug	Biological Process	7	451	0.0155211	0.290505		protein targeting to nucleus	Biological Process	22	1305	0.0168582	0.316322
cell division site part	Cellular Component	3	451	0.00665188	0.290505		negative regulation of activated T cell proliferation	Biological Process	3	1305	0.00229885	0.316322
cell division site	Cellular Component	3	451	0.00665188	0.290505		rhombomere development	Biological Process	3	1305	0.00229885	0.316322
negative regulation of epithelial cell differentiation	Biological Process	3	451	0.00665188	0.290505		lipoxygenase pathway	Biological Process	3	1305	0.00229885	0.316322
toll-like receptor 4 signaling pathway	Biological Process	3	451	0.00665188	0.290505		low-density lipoprotein receptor activity	Molecular Function	3	1305	0.00229885	0.316322
response to cold	Biological Process	3	451	0.00665188	0.290505		annealing activity	Molecular Function	3	1305	0.00229885	0.316322
regulation of muscle cell apoptotic process	Biological Process	3	451	0.00665188	0.290505		transcription-coupled nucleotide-excision repair	Biological Process	3	1305	0.00229885	0.316322
fat-soluble vitamin metabolic process	Biological Process	3	451	0.00665188	0.290505		fibrinogen complex	Cellular Component	3	1305	0.00229885	0.316322
regulation of hormone levels	Biological Process	13	451	0.0288248	0.290505		positive regulation of striated muscle contraction	Biological Process	3	1305	0.00229885	0.316322
nucleoplasm	Cellular Component	57	451	0.126386	0.290505		trigeminal nerve development	Biological Process	3	1305	0.00229885	0.316322
cell-cell signaling	Biological Process	21	451	0.0465632	0.290505		embryonic morphogenesis	Biological Process	48	1305	0.0367816	0.316322
unsaturated fatty acid metabolic process	Biological Process	4	451	0.00886918	0.290505		positive regulation of ERK1 and ERK2 cascade	Biological Process	15	1305	0.0114943	0.316322
regulation of axon extension	Biological Process	4	451	0.00886918	0.290505		early endosome	Cellular Component	18	1305	0.0137931	0.316322
protein processing	Biological Process	9	451	0.0199557	0.290505		regulation of signal transduction	Biological Process	153	1305	0.117241	0.316322
negative regulation of protein metabolic process	Biological Process	21	451	0.0465632	0.290505		plasma membrane region	Cellular Component	38	1305	0.0291188	0.319181
binding	Molecular Function	205	451	0.454545	0.290505		coated vesicle	Cellular Component	13	1305	0.00996169	0.323572
regulation of response to stimulus	Biological Process	74	451	0.16408	0.290505		macromolecule localization	Biological Process	145	1305	0.111111	0.325476
coated vesicle	Cellular Component	6	451	0.0133038	0.290505		zinc ion binding	Molecular Function	91	1305	0.0697318	0.332304
nucleobase-containing compound biosynthetic process	Biological Process	72	451	0.159645	0.290505		cell differentiation involved in metanephros development	Biological Process	4	1305	0.00306513	0.332304
hemopoiesis	Biological Process	22	451	0.0487805	0.290505		proteasome regulatory particle	Cellular Component	4	1305	0.00306513	0.332304
endocytic recycling	Biological Process	3	451	0.00665188	0.290505		post-embryonic morphogenesis	Biological Process	4	1305	0.00306513	0.332304
cellular developmental process	Biological Process	83	451	0.184035	0.290505		germ cell nucleus	Cellular Component	4	1305	0.00306513	0.332304
Golgi apparatus	Cellular Component	28	451	0.0620843	0.290505		autonomic nervous system development	Biological Process	7	1305	0.00536398	0.334604
cell periphery	Cellular Component	91	451	0.201774	0.290505		positive regulation of blood circulation	Biological Process	7	1305	0.00536398	0.334604
cellular nitrogen compound biosynthetic process	Biological Process	75	451	0.166297	0.290505		nuclear import	Biological Process	22	1305	0.0168582	0.335772
response to gonadotropin	Biological Process	2	451	0.00443459	0.290505		regulation of protein catabolic process	Biological Process	27	1305	0.0206897	0.341162
L-glutamate transport	Biological Process	2	451	0.00443459	0.290505		single-multicellular organism process	Biological Process	332	1305	0.254406	0.342734
small protein activating enzyme activity	Molecular Function	2	451	0.00443459	0.290505		multicellular organismal process	Biological Process	346	1305	0.265134	0.342873
response to tumor cell	Biological Process	2	451	0.00443459	0.290505		proteasome core complex	Cellular Component	5	1305	0.00383142	0.345212
RNAi effector complex	Cellular Component	2	451	0.00443459	0.290505		metanephric nephron epithelium development	Biological Process	5	1305	0.00383142	0.345212
retinol dehydrogenase activity	Molecular Function	2	451	0.00443459	0.290505		protein modification process	Biological Process	166	1305	0.127203	0.347631
acidic amino acid transport	Biological Process	2	451	0.00443459	0.290505		cellular protein modification process	Biological Process	166	1305	0.127203	0.347631
RISC complex	Cellular Component	2	451	0.00443459	0.290505		small molecule catabolic process	Biological Process	19	1305	0.0145594	0.347631
extracellular exosome	Cellular Component	68	451	0.150776	0.290505		regulation of catabolic process	Biological Process	54	1305	0.0413793	0.347631
regulation of wound healing	Biological Process	6	451	0.0133038	0.290505		maintenance of location	Biological Process	25	1305	0.0191571	0.347631
detection of glucose	Biological Process	1	451	0.00221729	0.290505		regulation of cellular metabolic process	Biological Process	283	1305	0.216858	0.347631
regulation of apolipoprotein binding	Biological Process	1	451	0.00221729	0.290505		regulation of system process	Biological Process	28	1305	0.0214559	0.347631
fused antrum stage	Biological Process	1	451	0.00221729	0.290505		hydrolase activity, acting on acid anhydrides, catalyzing transmembrane movement of substances	Molecular Function	14	1305	0.010728	0.347631
CD4-positive, CD25-positive, alpha-beta regulatory T cell differentiation involved in immune response	Biological Process	1	451	0.00221729	0.290505		protein transport	Biological Process	88	1305	0.067433	0.347631
positive regulation of metanephric DCT cell differentiation	Biological Process	1	451	0.00221729	0.290505		phosphorus metabolic process	Biological Process	149	1305	0.114176	0.347631
tumor necrosis factor (ligand) superfamily member 11 production	Biological Process	1	451	0.00221729	0.290505		vasoconstriction	Biological Process	7	1305	0.00536398	0.347631
glucosidase II complex	Cellular Component	1	451	0.00221729	0.290505		positive regulation of transcription factor import into nucleus	Biological Process	7	1305	0.00536398	0.347631
coreceptor-mediated virion attachment to host cell	Biological Process	1	451	0.00221729	0.290505		MAPK cascade	Biological Process	46	1305	0.035249	0.347631
prostaglandin-F synthase activity	Molecular Function	1	451	0.00221729	0.290505		regulation of localization	Biological Process	136	1305	0.104215	0.347631
regulation of mesenchymal cell apoptotic process involved in metanephric nephron morphogenesis	Biological Process	1	451	0.00221729	0.290505		ERK1 and ERK2 cascade	Biological Process	20	1305	0.0153257	0.347631
conversion of ds siRNA to ss siRNA involved in RNA interference	Biological Process	1	451	0.00221729	0.290505		negative regulation of signal transduction	Biological Process	67	1305	0.051341	0.347631
regulation of Toll signaling pathway	Biological Process	1	451	0.00221729	0.290505		ruffle	Cellular Component	13	1305	0.00996169	0.347631
mitochondrial ATP synthesis coupled proton transport	Biological Process	1	451	0.00221729	0.290505		negative regulation of cellular protein metabolic process	Biological Process	48	1305	0.0367816	0.347631
glyoxylate reductase (NADP) activity	Molecular Function	1	451	0.00221729	0.290505		Wnt signaling pathway	Biological Process	29	1305	0.0222222	0.347631
glycerate dehydrogenase activity	Molecular Function	1	451	0.00221729	0.290505		ATPase activity, coupled to transmembrane movement of ions	Molecular Function	8	1305	0.00613027	0.347631
glutathione-disulfide reductase activity	Molecular Function	1	451	0.00221729	0.290505		cation-transporting ATPase activity	Molecular Function	8	1305	0.00613027	0.347631
detection of carbohydrate stimulus	Biological Process	1	451	0.00221729	0.290505		dicarboxylic acid metabolic process	Biological Process	8	1305	0.00613027	0.347631
kidney field specification	Biological Process	1	451	0.00221729	0.290505		regulation of hypoxia-induced intrinsic apoptotic signaling pathway	Biological Process	2	1305	0.00153257	0.347631
metanephric DCT cell differentiation	Biological Process	1	451	0.00221729	0.290505		retinoic acid 4-hydroxylase activity	Molecular Function	2	1305	0.00153257	0.347631
RNA polymerase I CORE element sequence-specific DNA binding transcription factor activity	Molecular Function	1	451	0.00221729	0.290505		oxidoreductase activity, acting on paired donors, with incorporation or reduction of molecular oxygen, another compound as one donor, and incorporation of one atom of oxygen	Molecular Function	2	1305	0.00153257	0.347631
negative regulation of Toll signaling pathway	Biological Process	1	451	0.00221729	0.290505		complement activation, classical pathway	Biological Process	2	1305	0.00153257	0.347631
transforming growth factor beta receptor activity, type III	Molecular Function	1	451	0.00221729	0.290505		rhombomere 5 development	Biological Process	2	1305	0.00153257	0.347631
apoptotic process involved in metanephric nephron tubule development	Biological Process	1	451	0.00221729	0.290505		hypothalamus gonadotrophin-releasing hormone neuron differentiation	Biological Process	2	1305	0.00153257	0.347631
negative regulation of heart rate involved in baroreceptor response to increased systemic arterial blood pressure	Biological Process	1	451	0.00221729	0.290505		metanephric glomerular visceral epithelial cell differentiation	Biological Process	2	1305	0.00153257	0.347631
hepoxilin biosynthetic process	Biological Process	1	451	0.00221729	0.290505		hypothalamic tangential migration using cell-axon interactions	Biological Process	2	1305	0.00153257	0.347631
AP-5 adaptor complex	Cellular Component	1	451	0.00221729	0.290505		metanephric glomerular epithelial cell development	Biological Process	2	1305	0.00153257	0.347631
positive regulation of aspartic-type endopeptidase activity involved in amyloid precursor protein catabolic process	Biological Process	1	451	0.00221729	0.290505		metanephric glomerular visceral epithelial cell development	Biological Process	2	1305	0.00153257	0.347631
dihydrofolate reductase activity	Molecular Function	1	451	0.00221729	0.290505		meiotic DNA repair synthesis	Biological Process	2	1305	0.00153257	0.347631
canonical Wnt signaling pathway involved in positive regulation of apoptotic process	Biological Process	1	451	0.00221729	0.290505		gonadotrophin-releasing hormone neuronal migration to the hypothalamus	Biological Process	2	1305	0.00153257	0.347631
thiamin-triphosphatase activity	Molecular Function	1	451	0.00221729	0.290505		medium-chain fatty acid metabolic process	Biological Process	2	1305	0.00153257	0.347631
inositol monophosphate 4-phosphatase activity	Molecular Function	1	451	0.00221729	0.290505		metanephric glomerular epithelium development	Biological Process	2	1305	0.00153257	0.347631
mesenchymal stem cell maintenance involved in metanephric nephron morphogenesis	Biological Process	1	451	0.00221729	0.290505		negative regulation of hypoxia-induced intrinsic apoptotic signaling pathway	Biological Process	2	1305	0.00153257	0.347631
positive regulation of blood vessel endothelial cell proliferation involved in sprouting angiogenesis	Biological Process	1	451	0.00221729	0.290505		regulation of adiponectin secretion	Biological Process	2	1305	0.00153257	0.347631
regulation of cardiolipin metabolic process	Biological Process	1	451	0.00221729	0.290505		ATP-dependent polynucleotide kinase activity	Molecular Function	2	1305	0.00153257	0.347631
RNA polymerase I core factor complex	Cellular Component	1	451	0.00221729	0.290505		negative regulation of adiponectin secretion	Biological Process	2	1305	0.00153257	0.347631
tRNA export from nucleus	Biological Process	1	451	0.00221729	0.290505		positive regulation of TRAIL-activated apoptotic signaling pathway	Biological Process	2	1305	0.00153257	0.347631
dolichyl-phosphate-mannose-protein mannosyltransferase activity	Molecular Function	1	451	0.00221729	0.290505		facioacoustic ganglion development	Biological Process	2	1305	0.00153257	0.347631
induction by virus of host cell-cell fusion	Biological Process	1	451	0.00221729	0.290505		positive regulation of antimicrobial peptide production	Biological Process	2	1305	0.00153257	0.347631
regulation of eIF2 alpha phosphorylation by amino acid starvation	Biological Process	1	451	0.00221729	0.290505		insulin processing	Biological Process	2	1305	0.00153257	0.347631
temperature-gated cation channel activity	Molecular Function	1	451	0.00221729	0.290505		metanephric glomerular epithelial cell differentiation	Biological Process	2	1305	0.00153257	0.347631
positive regulation of single stranded viral RNA replication via double stranded DNA intermediate	Biological Process	1	451	0.00221729	0.290505		sensory neuron axon guidance	Biological Process	2	1305	0.00153257	0.347631
negative regulation of apoptotic process involved in metanephric nephron tubule development	Biological Process	1	451	0.00221729	0.290505		vestibulocochlear nerve morphogenesis	Biological Process	2	1305	0.00153257	0.347631
detection of hexose stimulus	Biological Process	1	451	0.00221729	0.290505		10-formyltetrahydrofolate metabolic process	Biological Process	2	1305	0.00153257	0.347631
phosphatidylinositol catabolic process	Biological Process	1	451	0.00221729	0.290505		positive regulation of antibacterial peptide production	Biological Process	2	1305	0.00153257	0.347631
calcium- and calmodulin-dependent protein kinase complex	Cellular Component	1	451	0.00221729	0.290505		polydeoxyribonucleotide kinase activity	Molecular Function	2	1305	0.00153257	0.347631
negative regulation of heat generation	Biological Process	1	451	0.00221729	0.290505		induction of bacterial agglutination	Biological Process	2	1305	0.00153257	0.347631
neuronal signal transduction	Biological Process	1	451	0.00221729	0.290505		hypothalamus gonadotrophin-releasing hormone neuron development	Biological Process	2	1305	0.00153257	0.347631
prostate field specification	Biological Process	1	451	0.00221729	0.290505		cerebral cortex tangential migration using cell-axon interactions	Biological Process	2	1305	0.00153257	0.347631
hepoxilin metabolic process	Biological Process	1	451	0.00221729	0.290505		adiponectin secretion	Biological Process	2	1305	0.00153257	0.347631
cyclic pyranopterin monophosphate synthase activity	Molecular Function	1	451	0.00221729	0.290505		signal transduction by protein phosphorylation	Biological Process	46	1305	0.035249	0.347915
acetylesterase activity	Molecular Function	1	451	0.00221729	0.290505		cell killing	Biological Process	10	1305	0.00766284	0.350185
sperm entry	Biological Process	1	451	0.00221729	0.290505		protein processing	Biological Process	20	1305	0.0153257	0.352235
25-hydroxycholecalciferol-24-hydroxylase activity	Molecular Function	1	451	0.00221729	0.290505		dicarboxylic acid transmembrane transporter activity	Molecular Function	4	1305	0.00306513	0.352235
RNA polymerase I transcription factor binding transcription factor activity	Molecular Function	1	451	0.00221729	0.290505		1-phosphatidylinositol binding	Molecular Function	4	1305	0.00306513	0.352235
negative regulation of peptidyl-serine phosphorylation of STAT protein	Biological Process	1	451	0.00221729	0.290505		positive regulation of cellular process	Biological Process	266	1305	0.203831	0.352235
apoptotic process involved in metanephric collecting duct development	Biological Process	1	451	0.00221729	0.290505		phosphate-containing compound metabolic process	Biological Process	146	1305	0.111877	0.352235
negative regulation of protein kinase C signaling	Biological Process	1	451	0.00221729	0.290505		negative regulation of cell-substrate adhesion	Biological Process	7	1305	0.00536398	0.352235
regulation of postsynaptic density protein 95 clustering	Biological Process	1	451	0.00221729	0.290505		protein localization to cell surface	Biological Process	7	1305	0.00536398	0.352235
longitudinal sarcoplasmic reticulum	Cellular Component	1	451	0.00221729	0.290505		spindle microtubule	Cellular Component	7	1305	0.00536398	0.352235
DNA topoisomerase complex (ATP-hydrolyzing)	Cellular Component	1	451	0.00221729	0.290505		embryonic appendage morphogenesis	Biological Process	15	1305	0.0114943	0.352235
N-acetylglucosaminyl-proteoglycan 4-beta-glucuronosyltransferase activity	Molecular Function	1	451	0.00221729	0.290505		embryonic limb morphogenesis	Biological Process	15	1305	0.0114943	0.352235
regulation of apoptotic process involved in metanephric nephron tubule development	Biological Process	1	451	0.00221729	0.290505		positive regulation of protein catabolic process	Biological Process	15	1305	0.0114943	0.352235
response to luteinizing hormone	Biological Process	1	451	0.00221729	0.290505		basolateral plasma membrane	Cellular Component	14	1305	0.010728	0.352235
regulation of thyroid-stimulating hormone secretion	Biological Process	1	451	0.00221729	0.290505		cellular component organization or biogenesis	Biological Process	316	1305	0.242146	0.352235
positive regulation of CD4-positive, CD25-positive, alpha-beta regulatory T cell differentiation involved in immune response	Biological Process	1	451	0.00221729	0.290505		negative regulation of signaling	Biological Process	71	1305	0.0544061	0.352235
ISG15 activating enzyme activity	Molecular Function	1	451	0.00221729	0.290505		microfibril	Cellular Component	3	1305	0.00229885	0.352235
sialate O-acetylesterase activity	Molecular Function	1	451	0.00221729	0.290505		cellular sodium ion homeostasis	Biological Process	3	1305	0.00229885	0.352235
helper T cell enhancement of adaptive immune response	Biological Process	1	451	0.00221729	0.290505		2-oxoglutarate metabolic process	Biological Process	3	1305	0.00229885	0.352235
regulation of CD4-positive, CD25-positive, alpha-beta regulatory T cell differentiation involved in immune response	Biological Process	1	451	0.00221729	0.290505		acyl-CoA hydrolase activity	Molecular Function	3	1305	0.00229885	0.352235
positive regulation of protein glycosylation in Golgi	Biological Process	1	451	0.00221729	0.290505		antigen processing and presentation of exogenous peptide antigen	Biological Process	3	1305	0.00229885	0.352235
fructose-6-phosphate binding	Molecular Function	1	451	0.00221729	0.290505		antigen processing and presentation of endogenous antigen	Biological Process	3	1305	0.00229885	0.352235
pattern specification involved in pronephros development	Biological Process	1	451	0.00221729	0.290505		regulation of interferon-gamma secretion	Biological Process	3	1305	0.00229885	0.352235
post-embryonic body morphogenesis	Biological Process	1	451	0.00221729	0.290505		intracellular protein transport	Biological Process	59	1305	0.0452107	0.352235
negative regulation of locomotion involved in locomotory behavior	Biological Process	1	451	0.00221729	0.290505		regulation of proteolysis involved in cellular protein catabolic process	Biological Process	18	1305	0.0137931	0.352235
regulation of metanephric DCT cell differentiation	Biological Process	1	451	0.00221729	0.290505		organelle organization	Biological Process	195	1305	0.149425	0.352235
negative regulation of metanephric nephron tubule epithelial cell differentiation	Biological Process	1	451	0.00221729	0.290505		ribosome binding	Molecular Function	6	1305	0.0045977	0.352235
cellular response to tumor cell	Biological Process	1	451	0.00221729	0.290505		negative regulation of muscle tissue development	Biological Process	6	1305	0.0045977	0.352235
neuregulin receptor activity	Molecular Function	1	451	0.00221729	0.290505		negative regulation of cell communication	Biological Process	72	1305	0.0551724	0.353168
mesenchymal cell apoptotic process involved in metanephric nephron morphogenesis	Biological Process	1	451	0.00221729	0.290505		response to starvation	Biological Process	26	1305	0.0199234	0.353365
N-acetylgalactosamine-4-sulfatase activity	Molecular Function	1	451	0.00221729	0.290505		regulation of ERK1 and ERK2 cascade	Biological Process	19	1305	0.0145594	0.359782
DCT cell differentiation	Biological Process	1	451	0.00221729	0.290505		vacuole	Cellular Component	33	1305	0.0252874	0.366009
ovarian cumulus expansion	Biological Process	1	451	0.00221729	0.290505		protein localization	Biological Process	128	1305	0.0980843	0.368996
positive regulation of mitochondrial DNA replication	Biological Process	1	451	0.00221729	0.290505		regulation of sequence-specific DNA binding transcription factor activity	Biological Process	28	1305	0.0214559	0.382836
DUBm complex	Cellular Component	1	451	0.00221729	0.290505		autophagy	Biological Process	35	1305	0.0268199	0.382836
leukotriene-A4 hydrolase activity	Molecular Function	1	451	0.00221729	0.290505		negative regulation of chromatin modification	Biological Process	7	1305	0.00536398	0.386688
iron chelate transport	Biological Process	1	451	0.00221729	0.290505		negative regulation of protein metabolic process	Biological Process	51	1305	0.0390805	0.387832
activation of prostate induction by androgen receptor signaling pathway	Biological Process	1	451	0.00221729	0.290505		regulation of transcription factor import into nucleus	Biological Process	10	1305	0.00766284	0.387832
positive regulation of Wnt signaling pathway involved in dorsal/ventral axis specification	Biological Process	1	451	0.00221729	0.290505		P-P-bond-hydrolysis-driven transmembrane transporter activity	Molecular Function	14	1305	0.010728	0.387832
positive regulation of fructose 1,6-bisphosphate metabolic process	Biological Process	1	451	0.00221729	0.290505		primary active transmembrane transporter activity	Molecular Function	14	1305	0.010728	0.387832
superior temporal gyrus development	Biological Process	1	451	0.00221729	0.290505		threonine-type endopeptidase activity	Molecular Function	5	1305	0.00383142	0.387832
regulation of actin cytoskeleton organization by cell-cell adhesion	Biological Process	1	451	0.00221729	0.290505		threonine-type peptidase activity	Molecular Function	5	1305	0.00383142	0.387832
glucuronosyl-N-acetylglucosaminyl-proteoglycan 4-alpha-N-acetylglucosaminyltransferase activity	Molecular Function	1	451	0.00221729	0.290505		forebrain neuron development	Biological Process	5	1305	0.00383142	0.387832
negative regulation of renin secretion into blood stream	Biological Process	1	451	0.00221729	0.290505		protein complex	Cellular Component	255	1305	0.195402	0.396254
RNA polymerase I CORE element sequence-specific DNA binding transcription factor recruiting transcription factor activity	Molecular Function	1	451	0.00221729	0.290505		organic substance transport	Biological Process	113	1305	0.08659	0.399194
cerebellum vasculature morphogenesis	Biological Process	1	451	0.00221729	0.290505		positive regulation of protein secretion	Biological Process	16	1305	0.0122605	0.399194
pronephric field specification	Biological Process	1	451	0.00221729	0.290505		fatty-acyl-CoA metabolic process	Biological Process	4	1305	0.00306513	0.399194
colon epithelial cell migration	Biological Process	1	451	0.00221729	0.290505		vesicle coating	Biological Process	4	1305	0.00306513	0.399194
histone H4-R3 methylation	Biological Process	1	451	0.00221729	0.290505		calcium-transporting ATPase activity	Molecular Function	4	1305	0.00306513	0.399194
regulation of tumor necrosis factor (ligand) superfamily member 11 production	Biological Process	1	451	0.00221729	0.290505		positive regulation of cholesterol transport	Biological Process	4	1305	0.00306513	0.399194
lateral element assembly	Biological Process	1	451	0.00221729	0.290505		histone kinase activity	Molecular Function	4	1305	0.00306513	0.399194
androgen binding	Molecular Function	1	451	0.00221729	0.290505		positive regulation of sterol transport	Biological Process	4	1305	0.00306513	0.399194
regulation of fructose 1,6-bisphosphate 1-phosphatase activity	Biological Process	1	451	0.00221729	0.290505		negative regulation of organ growth	Biological Process	4	1305	0.00306513	0.399194
positive regulation of cardiolipin metabolic process	Biological Process	1	451	0.00221729	0.290505		cell cortex part	Cellular Component	12	1305	0.0091954	0.402572
prostate induction	Biological Process	1	451	0.00221729	0.290505		cellular response to starvation	Biological Process	25	1305	0.0191571	0.404999
1-alpha,25-dihydroxyvitamin D3 24-hydroxylase activity	Molecular Function	1	451	0.00221729	0.290505		transport	Biological Process	206	1305	0.157854	0.40942
regulation of carbohydrate phosphatase activity	Biological Process	1	451	0.00221729	0.290505		regulation of protein phosphorylation	Biological Process	75	1305	0.0574713	0.40942
regulation of locomotion involved in locomotory behavior	Biological Process	1	451	0.00221729	0.290505		heterochromatin	Cellular Component	9	1305	0.00689655	0.420011
somatic sex determination	Biological Process	1	451	0.00221729	0.290505		cellular amino acid catabolic process	Biological Process	9	1305	0.00689655	0.420011
hydroxypyruvate reductase activity	Molecular Function	1	451	0.00221729	0.290505		cell leading edge	Cellular Component	24	1305	0.0183908	0.420011
susceptibility to T cell mediated cytotoxicity	Biological Process	1	451	0.00221729	0.290505		endomembrane system organization	Biological Process	37	1305	0.0283525	0.420011
male somatic sex determination	Biological Process	1	451	0.00221729	0.290505		establishment of protein localization	Biological Process	96	1305	0.0735632	0.420987
stress-induced mitochondrial fusion	Biological Process	1	451	0.00221729	0.290505		multicellular organismal development	Biological Process	256	1305	0.196169	0.425854
negative regulation of toll-like receptor 9 signaling pathway	Biological Process	1	451	0.00221729	0.290505		cytoplasmic vesicle membrane	Cellular Component	14	1305	0.010728	0.425854
conversion of ds siRNA to ss siRNA	Biological Process	1	451	0.00221729	0.290505		cellular component organization	Biological Process	309	1305	0.236782	0.426804
negative regulation of apoptotic process involved in metanephric collecting duct development	Biological Process	1	451	0.00221729	0.290505		chemical homeostasis	Biological Process	57	1305	0.0436782	0.426953
RNA polymerase I transcription factor recruiting transcription factor activity	Molecular Function	1	451	0.00221729	0.290505		establishment of organelle localization	Biological Process	21	1305	0.016092	0.427822
regulation of fructose 1,6-bisphosphate metabolic process	Biological Process	1	451	0.00221729	0.290505		establishment of localization	Biological Process	216	1305	0.165517	0.427822
short-chain carboxylesterase activity	Molecular Function	1	451	0.00221729	0.290505		regulation of proteasomal protein catabolic process	Biological Process	16	1305	0.0122605	0.427822
tRNA transport	Biological Process	1	451	0.00221729	0.290505		nonmotile primary cilium assembly	Biological Process	6	1305	0.0045977	0.427822
sequence-specific DNA binding RNA polymerase I transcription factor activity	Molecular Function	1	451	0.00221729	0.290505		replacement ossification	Biological Process	5	1305	0.00383142	0.427822
tRNA-containing ribonucleoprotein complex export from nucleus	Biological Process	1	451	0.00221729	0.290505		metallocarboxypeptidase activity	Molecular Function	5	1305	0.00383142	0.427822
glucoside transmembrane transporter activity	Molecular Function	1	451	0.00221729	0.290505		endochondral ossification	Biological Process	5	1305	0.00383142	0.427822
3-oxoacyl-[acyl-carrier-protein] synthase activity	Molecular Function	1	451	0.00221729	0.290505		metanephric epithelium development	Biological Process	5	1305	0.00383142	0.427822
viral capsid secondary envelopment	Biological Process	1	451	0.00221729	0.290505		cell projection	Cellular Component	85	1305	0.0651341	0.427822
GDP-L-fucose synthase activity	Molecular Function	1	451	0.00221729	0.290505		cytoskeleton	Cellular Component	113	1305	0.08659	0.427822
regulation of apoptotic process involved in metanephric collecting duct development	Biological Process	1	451	0.00221729	0.290505		mesodermal cell fate specification	Biological Process	3	1305	0.00229885	0.427822
detection of monosaccharide stimulus	Biological Process	1	451	0.00221729	0.290505		fructose metabolic process	Biological Process	3	1305	0.00229885	0.427822
hepoxilin A3 synthase activity	Molecular Function	1	451	0.00221729	0.290505		positive regulation of autophagosome assembly	Biological Process	3	1305	0.00229885	0.427822
positive regulation of fructose 1,6-bisphosphate 1-phosphatase activity	Biological Process	1	451	0.00221729	0.290505		retinoic acid binding	Molecular Function	3	1305	0.00229885	0.427822
fatty acid beta-oxidation using acyl-CoA oxidase	Biological Process	1	451	0.00221729	0.290505		phosphatidylinositol monophosphate phosphatase activity	Molecular Function	3	1305	0.00229885	0.427822
thyroid-stimulating hormone secretion	Biological Process	1	451	0.00221729	0.290505		methylation-dependent chromatin silencing	Biological Process	3	1305	0.00229885	0.427822
negative regulation of mesenchymal cell apoptotic process involved in metanephric nephron morphogenesis	Biological Process	1	451	0.00221729	0.290505		neutrophil degranulation	Biological Process	3	1305	0.00229885	0.427822
siderophore transport	Biological Process	1	451	0.00221729	0.290505		NAD-dependent histone deacetylase activity	Molecular Function	3	1305	0.00229885	0.427822
positive regulation of tumor necrosis factor (ligand) superfamily member 11 production	Biological Process	1	451	0.00221729	0.290505		ESCRT I complex	Cellular Component	3	1305	0.00229885	0.427822
sphingomyelin phosphodiesterase activator activity	Molecular Function	1	451	0.00221729	0.290505		coenzyme biosynthetic process	Biological Process	11	1305	0.00842912	0.433814
negative regulation of serine phosphorylation of STAT3 protein	Biological Process	1	451	0.00221729	0.290505		negative regulation of intracellular signal transduction	Biological Process	31	1305	0.0237548	0.442452
negative regulation of apolipoprotein binding	Biological Process	1	451	0.00221729	0.290505		lung morphogenesis	Biological Process	8	1305	0.00613027	0.446201
positive regulation of signaling	Biological Process	35	451	0.0776053	0.290505		cellular metabolic process	Biological Process	509	1305	0.390038	0.450474
vacuole	Cellular Component	14	451	0.0310421	0.290505		neuron projection extension involved in neuron projection guidance	Biological Process	4	1305	0.00306513	0.450474
adenyl ribonucleotide binding	Molecular Function	44	451	0.097561	0.290505		axon extension involved in axon guidance	Biological Process	4	1305	0.00306513	0.450474
muscle contraction	Biological Process	9	451	0.0199557	0.290505		fibrinolysis	Biological Process	4	1305	0.00306513	0.450474
external side of plasma membrane	Cellular Component	9	451	0.0199557	0.290505		protein-lipid complex assembly	Biological Process	4	1305	0.00306513	0.450474
extracellular membrane-bounded organelle	Cellular Component	68	451	0.150776	0.290505		nucleoside diphosphate kinase activity	Molecular Function	4	1305	0.00306513	0.450474
plasma membrane part	Cellular Component	41	451	0.0909091	0.293067		positive regulation of lipid storage	Biological Process	4	1305	0.00306513	0.450474
peptide hormone secretion	Biological Process	8	451	0.0177384	0.294525		limb development	Biological Process	18	1305	0.0137931	0.450474
regulation of biosynthetic process	Biological Process	72	451	0.159645	0.294525		appendage development	Biological Process	18	1305	0.0137931	0.450474
negative regulation of protein modification process	Biological Process	15	451	0.0332594	0.295332		aminoglycan metabolic process	Biological Process	11	1305	0.00842912	0.450474
muscle adaptation	Biological Process	4	451	0.00886918	0.298959		ATPase activity, coupled to transmembrane movement of substances	Molecular Function	13	1305	0.00996169	0.450474
platelet aggregation	Biological Process	4	451	0.00886918	0.298959		maintenance of location in cell	Biological Process	13	1305	0.00996169	0.450474
DNA metabolic process	Biological Process	24	451	0.0532151	0.301866		aging	Biological Process	13	1305	0.00996169	0.450474
cardiac muscle contraction	Biological Process	5	451	0.0110865	0.301866		protein localization to nucleus	Biological Process	26	1305	0.0199234	0.450474
positive regulation of macromolecule biosynthetic process	Biological Process	36	451	0.0798226	0.301866		oxidoreductase activity, acting on paired donors, with incorporation or reduction of molecular oxygen	Molecular Function	19	1305	0.0145594	0.450474
one-carbon metabolic process	Biological Process	3	451	0.00665188	0.301866		positive regulation of cellular protein metabolic process	Biological Process	75	1305	0.0574713	0.450474
muscle cell apoptotic process	Biological Process	3	451	0.00665188	0.301866		system development	Biological Process	237	1305	0.181609	0.450474
regulation of protein modification by small protein conjugation or removal	Biological Process	9	451	0.0199557	0.30215		clathrin-coated vesicle	Cellular Component	9	1305	0.00689655	0.450474
regulation of sequence-specific DNA binding transcription factor activity	Biological Process	12	451	0.0266075	0.307195		glycerophospholipid metabolic process	Biological Process	17	1305	0.0130268	0.450474
regulation of axonogenesis	Biological Process	6	451	0.0133038	0.307195		kinase activity	Molecular Function	66	1305	0.0505747	0.450474
hematopoietic progenitor cell differentiation	Biological Process	7	451	0.0155211	0.307952		nucleoside-triphosphatase activity	Molecular Function	58	1305	0.0444444	0.450474
extracellular vesicle	Cellular Component	68	451	0.150776	0.309058		regulation of response to biotic stimulus	Biological Process	18	1305	0.0137931	0.450474
extracellular organelle	Cellular Component	68	451	0.150776	0.311104		alpha-amino acid metabolic process	Biological Process	18	1305	0.0137931	0.450474
caveola	Cellular Component	4	451	0.00886918	0.312124		cell-cell junction	Cellular Component	29	1305	0.0222222	0.450474
heterocycle biosynthetic process	Biological Process	73	451	0.161863	0.312124		nuclear transport	Biological Process	29	1305	0.0222222	0.450474
regulation of JAK-STAT cascade	Biological Process	5	451	0.0110865	0.312766		antigen processing and presentation of peptide or polysaccharide antigen via MHC class II	Biological Process	5	1305	0.00383142	0.450474
anion binding	Molecular Function	70	451	0.155211	0.316716		negative regulation of epithelial cell differentiation	Biological Process	5	1305	0.00383142	0.450474
lysosome	Cellular Component	12	451	0.0266075	0.31751		Golgi apparatus part	Cellular Component	31	1305	0.0237548	0.450474
purine nucleotide binding	Molecular Function	54	451	0.119734	0.31751		embryonic cranial skeleton morphogenesis	Biological Process	7	1305	0.00536398	0.450474
purine ribonucleoside triphosphate binding	Molecular Function	53	451	0.117517	0.31751		ciliary basal body	Cellular Component	10	1305	0.00766284	0.450474
ligase activity, forming carbon-sulfur bonds	Molecular Function	3	451	0.00665188	0.31751		positive regulation of cellular protein catabolic process	Biological Process	10	1305	0.00766284	0.450474
regulation of endocrine process	Biological Process	3	451	0.00665188	0.31751		Rho protein signal transduction	Biological Process	24	1305	0.0183908	0.450474
lytic vacuole	Cellular Component	12	451	0.0266075	0.31751		regulation of primary metabolic process	Biological Process	262	1305	0.200766	0.450474
import into cell	Biological Process	2	451	0.00443459	0.31751		canonical Wnt signaling pathway	Biological Process	21	1305	0.016092	0.450474
calmodulin-dependent protein kinase activity	Molecular Function	2	451	0.00443459	0.31751		vesicle membrane	Cellular Component	15	1305	0.0114943	0.450474
chondrocyte proliferation	Biological Process	2	451	0.00443459	0.31751		trunk neural crest cell migration	Biological Process	2	1305	0.00153257	0.450474
regulation of nephron tubule epithelial cell differentiation	Biological Process	2	451	0.00443459	0.31751		protein localization to early endosome	Biological Process	2	1305	0.00153257	0.450474
DNA binding, bending	Molecular Function	2	451	0.00443459	0.31751		antibacterial peptide production	Biological Process	2	1305	0.00153257	0.450474
Wnt-activated receptor activity	Molecular Function	2	451	0.00443459	0.31751		regulation of neutrophil degranulation	Biological Process	2	1305	0.00153257	0.450474
fibril	Cellular Component	2	451	0.00443459	0.31751		glycine N-acyltransferase activity	Molecular Function	2	1305	0.00153257	0.450474
specific granule	Cellular Component	2	451	0.00443459	0.31751		antimicrobial peptide production	Biological Process	2	1305	0.00153257	0.450474
regulation of NFAT protein import into nucleus	Biological Process	2	451	0.00443459	0.31751		COPII vesicle coating	Biological Process	2	1305	0.00153257	0.450474
macromolecule biosynthetic process	Biological Process	93	451	0.206208	0.31751		GPI-anchor transamidase activity	Molecular Function	2	1305	0.00153257	0.450474
endoplasmic reticulum	Cellular Component	28	451	0.0620843	0.320344		condensed nuclear chromosome outer kinetochore	Cellular Component	2	1305	0.00153257	0.450474
regulation of cardiac muscle contraction	Biological Process	4	451	0.00886918	0.320344		positive regulation of antimicrobial humoral response	Biological Process	2	1305	0.00153257	0.450474
peptide secretion	Biological Process	8	451	0.0177384	0.325442		vesicle targeting, rough ER to cis-Golgi	Biological Process	2	1305	0.00153257	0.450474
regulation of cysteine-type endopeptidase activity	Biological Process	7	451	0.0155211	0.328434		synaptic vesicle docking	Biological Process	2	1305	0.00153257	0.450474
regulation of hydrolase activity	Biological Process	17	451	0.037694	0.328621		neural crest cell migration involved in autonomic nervous system development	Biological Process	2	1305	0.00153257	0.450474
metal ion binding	Molecular Function	84	451	0.186253	0.329251		regulation of TRAIL-activated apoptotic signaling pathway	Biological Process	2	1305	0.00153257	0.450474
regulation of blood pressure	Biological Process	6	451	0.0133038	0.330007		90S preribosome	Cellular Component	2	1305	0.00153257	0.450474
platelet activation	Biological Process	5	451	0.0110865	0.330007		cell migration involved in kidney development	Biological Process	2	1305	0.00153257	0.450474
zymogen activation	Biological Process	5	451	0.0110865	0.330007		intrinsic apoptotic signaling pathway in response to hypoxia	Biological Process	2	1305	0.00153257	0.450474
purine ribonucleoside binding	Molecular Function	53	451	0.117517	0.330263		regulation of antibacterial peptide production	Biological Process	2	1305	0.00153257	0.450474
cellular biosynthetic process	Biological Process	107	451	0.237251	0.331738		polynucleotide 5'-hydroxyl-kinase activity	Molecular Function	2	1305	0.00153257	0.450474
purine nucleoside binding	Molecular Function	53	451	0.117517	0.332139		chiasma assembly	Biological Process	2	1305	0.00153257	0.450474
response to amino acid	Biological Process	4	451	0.00886918	0.333807		attachment of GPI anchor to protein	Biological Process	2	1305	0.00153257	0.450474
cellular protein metabolic process	Biological Process	87	451	0.192905	0.333807		positive regulation of nonmotile primary cilium assembly	Biological Process	2	1305	0.00153257	0.450474
embryonic eye morphogenesis	Biological Process	3	451	0.00665188	0.333807		regulation of antimicrobial peptide production	Biological Process	2	1305	0.00153257	0.450474
MHC protein complex	Cellular Component	3	451	0.00665188	0.333807		substrate-dependent cerebral cortex tangential migration	Biological Process	2	1305	0.00153257	0.450474
megakaryocyte differentiation	Biological Process	3	451	0.00665188	0.333807		trunk segmentation	Biological Process	2	1305	0.00153257	0.450474
endoplasmic reticulum lumen	Cellular Component	3	451	0.00665188	0.333807		regulation of neutrophil activation	Biological Process	2	1305	0.00153257	0.450474
ribonucleoside binding	Molecular Function	53	451	0.117517	0.333877		hypothalamus cell differentiation	Biological Process	2	1305	0.00153257	0.450474
endoplasmic reticulum part	Cellular Component	15	451	0.0332594	0.335991		posttranslational protein targeting to membrane	Biological Process	2	1305	0.00153257	0.450474
antigen processing and presentation	Biological Process	5	451	0.0110865	0.337394		ventral trunk neural crest cell migration	Biological Process	2	1305	0.00153257	0.450474
regulation of transcription, DNA-templated	Biological Process	59	451	0.13082	0.337394		fructose binding	Molecular Function	2	1305	0.00153257	0.450474
regulation of nucleic acid-templated transcription	Biological Process	59	451	0.13082	0.337394		sympathetic neuron projection guidance	Biological Process	2	1305	0.00153257	0.450474
nucleic acid-templated transcription	Biological Process	64	451	0.141907	0.337394		diterpenoid catabolic process	Biological Process	2	1305	0.00153257	0.450474
transcription, DNA-templated	Biological Process	64	451	0.141907	0.337394		cysteine-type endopeptidase activity involved in apoptotic process	Molecular Function	2	1305	0.00153257	0.450474
nucleoside binding	Molecular Function	53	451	0.117517	0.337394		terpenoid catabolic process	Biological Process	2	1305	0.00153257	0.450474
organic cyclic compound biosynthetic process	Biological Process	74	451	0.16408	0.337394		sympathetic neuron projection extension	Biological Process	2	1305	0.00153257	0.450474
negative regulation of cellular protein metabolic process	Biological Process	19	451	0.0421286	0.337394		retinoic acid catabolic process	Biological Process	2	1305	0.00153257	0.450474
vesicle localization	Biological Process	6	451	0.0133038	0.337394		cell projection assembly	Biological Process	30	1305	0.0229885	0.450474
macromolecular complex	Cellular Component	113	451	0.250554	0.337394		organelle assembly	Biological Process	41	1305	0.0314176	0.450474
heart contraction	Biological Process	7	451	0.0155211	0.337394		cofactor metabolic process	Biological Process	23	1305	0.0176245	0.450474
biosynthetic process	Biological Process	110	451	0.243902	0.337394		positive regulation of proteolysis involved in cellular protein catabolic process	Biological Process	9	1305	0.00689655	0.450474
nephron tubule epithelial cell differentiation	Biological Process	2	451	0.00443459	0.337394		single-organism intracellular transport	Biological Process	81	1305	0.062069	0.450474
positive regulation of DNA-dependent DNA replication	Biological Process	2	451	0.00443459	0.337394		anterior/posterior pattern specification	Biological Process	20	1305	0.0153257	0.450474
antigen processing and presentation of peptide antigen via MHC class II	Biological Process	2	451	0.00443459	0.337394		response to drug	Biological Process	14	1305	0.010728	0.450474
dipeptidase activity	Molecular Function	2	451	0.00443459	0.337394		limb morphogenesis	Biological Process	16	1305	0.0122605	0.450474
negative regulation of adherens junction organization	Biological Process	2	451	0.00443459	0.337394		appendage morphogenesis	Biological Process	16	1305	0.0122605	0.450474
NFAT protein import into nucleus	Biological Process	2	451	0.00443459	0.337394		carbohydrate binding	Molecular Function	16	1305	0.0122605	0.450474
lipoprotein particle receptor activity	Molecular Function	2	451	0.00443459	0.337394		cellular protein localization	Biological Process	92	1305	0.0704981	0.457199
transmembrane receptor protein serine/threonine kinase activity	Molecular Function	2	451	0.00443459	0.337394		ATPase activity, coupled to transmembrane movement of ions, phosphorylative mechanism	Molecular Function	6	1305	0.0045977	0.45993
MAP kinase activity	Molecular Function	2	451	0.00443459	0.337394		membrane protein ectodomain proteolysis	Biological Process	6	1305	0.0045977	0.45993
regulation of DNA methylation	Biological Process	2	451	0.00443459	0.337394		negative regulation of histone modification	Biological Process	6	1305	0.0045977	0.45993
cation binding	Molecular Function	85	451	0.18847	0.337394		alpha-amino acid catabolic process	Biological Process	8	1305	0.00613027	0.460148
regulation of RNA biosynthetic process	Biological Process	59	451	0.13082	0.337394		regulation of JUN kinase activity	Biological Process	8	1305	0.00613027	0.460148
cellular nitrogen compound metabolic process	Biological Process	106	451	0.235033	0.337394		regulation of JNK cascade	Biological Process	15	1305	0.0114943	0.460148
NADP binding	Molecular Function	3	451	0.00665188	0.337394		regionalization	Biological Process	29	1305	0.0222222	0.465837
establishment of endothelial barrier	Biological Process	3	451	0.00665188	0.337394		secretory granule membrane	Cellular Component	7	1305	0.00536398	0.466353
somatodendritic compartment	Cellular Component	11	451	0.0243902	0.337394		pre-autophagosomal structure	Cellular Component	4	1305	0.00306513	0.466477
organic substance biosynthetic process	Biological Process	108	451	0.239468	0.337394		negative regulation of blood circulation	Biological Process	4	1305	0.00306513	0.466477
negative regulation of binding	Biological Process	6	451	0.0133038	0.337394		establishment of protein localization to endoplasmic reticulum	Biological Process	4	1305	0.00306513	0.466477
positive regulation of hemopoiesis	Biological Process	7	451	0.0155211	0.337394		T cell mediated cytotoxicity	Biological Process	4	1305	0.00306513	0.466477
dendrite	Cellular Component	8	451	0.0177384	0.337394		positive regulation of granulocyte macrophage colony-stimulating factor production	Biological Process	3	1305	0.00229885	0.468326
heterocycle metabolic process	Biological Process	102	451	0.226164	0.337394		acrosome assembly	Biological Process	3	1305	0.00229885	0.468326
carbohydrate derivative binding	Molecular Function	60	451	0.133038	0.337394		coenzyme catabolic process	Biological Process	3	1305	0.00229885	0.468326
organ formation	Biological Process	4	451	0.00886918	0.337394		immune effector process	Biological Process	45	1305	0.0344828	0.468832
recycling endosome	Cellular Component	5	451	0.0110865	0.337394		chromatin silencing	Biological Process	5	1305	0.00383142	0.472506
coenzyme metabolic process	Biological Process	9	451	0.0199557	0.337394		phosphotransferase activity, phosphate group as acceptor	Molecular Function	5	1305	0.00383142	0.472506
plasma membrane	Cellular Component	87	451	0.192905	0.337394		establishment of spindle localization	Biological Process	5	1305	0.00383142	0.472506
actin cytoskeleton	Cellular Component	14	451	0.0310421	0.337394		interaction with host	Biological Process	9	1305	0.00689655	0.472506
aromatic compound biosynthetic process	Biological Process	72	451	0.159645	0.337394		positive regulation of protein metabolic process	Biological Process	80	1305	0.0613027	0.47421
positive regulation of leukocyte differentiation	Biological Process	6	451	0.0133038	0.337394		regulation of Rho protein signal transduction	Biological Process	22	1305	0.0168582	0.474325
RNA biosynthetic process	Biological Process	64	451	0.141907	0.337394		fat cell differentiation	Biological Process	19	1305	0.0145594	0.474779
negative regulation of multicellular organismal process	Biological Process	25	451	0.0554324	0.337394		cellular macromolecule localization	Biological Process	92	1305	0.0704981	0.474779
peptide transport	Biological Process	9	451	0.0199557	0.337394		regulation of phosphorylation	Biological Process	78	1305	0.0597701	0.478091
nucleobase-containing compound metabolic process	Biological Process	99	451	0.219512	0.337394		antigen processing and presentation	Biological Process	10	1305	0.00766284	0.478091
regulation of actin cytoskeleton organization	Biological Process	10	451	0.0221729	0.337394		gastrulation	Biological Process	16	1305	0.0122605	0.478091
regulation of protein ubiquitination	Biological Process	8	451	0.0177384	0.337394		lysosome	Cellular Component	27	1305	0.0206897	0.478091
heart process	Biological Process	7	451	0.0155211	0.337394		regulation of cell adhesion	Biological Process	44	1305	0.0337165	0.478091
purine ribonucleotide binding	Molecular Function	53	451	0.117517	0.337394		positive regulation of catabolic process	Biological Process	32	1305	0.0245211	0.478091
protein maturation	Biological Process	9	451	0.0199557	0.337394		single-organism carbohydrate metabolic process	Biological Process	40	1305	0.0306513	0.478091
organic cyclic compound metabolic process	Biological Process	105	451	0.232816	0.337394		regulation of protein localization	Biological Process	60	1305	0.045977	0.478091
cell differentiation involved in metanephros development	Biological Process	2	451	0.00443459	0.337394		single-organism developmental process	Biological Process	304	1305	0.23295	0.478091
regulation of axon regeneration	Biological Process	2	451	0.00443459	0.337394		ruffle organization	Biological Process	6	1305	0.0045977	0.478091
negative regulation of heart contraction	Biological Process	2	451	0.00443459	0.337394		unsaturated fatty acid metabolic process	Biological Process	7	1305	0.00536398	0.478091
carbonate dehydratase activity	Molecular Function	2	451	0.00443459	0.337394		vitamin metabolic process	Biological Process	7	1305	0.00536398	0.478091
negative regulation of kidney development	Biological Process	2	451	0.00443459	0.337394		lytic vacuole	Cellular Component	27	1305	0.0206897	0.478091
vitamin D metabolic process	Biological Process	2	451	0.00443459	0.337394		cellular component assembly involved in morphogenesis	Biological Process	24	1305	0.0183908	0.478091
negative regulation of stress fiber assembly	Biological Process	2	451	0.00443459	0.337394		peptide metabolic process	Biological Process	10	1305	0.00766284	0.478091
regulation of toll-like receptor 4 signaling pathway	Biological Process	2	451	0.00443459	0.337394		hydrolase activity, acting on acid anhydrides	Molecular Function	61	1305	0.0467433	0.478091
melanosome localization	Biological Process	2	451	0.00443459	0.337394		skeletal system morphogenesis	Biological Process	21	1305	0.016092	0.478091
post-embryonic morphogenesis	Biological Process	2	451	0.00443459	0.337394		cellular response to nutrient levels	Biological Process	25	1305	0.0191571	0.478091
regulation of epithelial cell differentiation involved in kidney development	Biological Process	2	451	0.00443459	0.337394		embryo development	Biological Process	70	1305	0.0536398	0.478091
hemoglobin metabolic process	Biological Process	2	451	0.00443459	0.337394		positive regulation of cellular catabolic process	Biological Process	29	1305	0.0222222	0.478091
dorsal/ventral axis specification	Biological Process	2	451	0.00443459	0.337394		plasma membrane part	Cellular Component	103	1305	0.0789272	0.478091
germ cell nucleus	Cellular Component	2	451	0.00443459	0.337394		nucleocytoplasmic transport	Biological Process	28	1305	0.0214559	0.478091
secretory granule	Cellular Component	8	451	0.0177384	0.337394		leukocyte mediated cytotoxicity	Biological Process	8	1305	0.00613027	0.478091
multicellular organism growth	Biological Process	7	451	0.0155211	0.337394		polysome	Cellular Component	5	1305	0.00383142	0.478091
natural killer cell mediated cytotoxicity	Biological Process	3	451	0.00665188	0.337394		negative regulation of striated muscle tissue development	Biological Process	5	1305	0.00383142	0.478091
endocrine hormone secretion	Biological Process	3	451	0.00665188	0.337394		positive regulation of leukocyte mediated cytotoxicity	Biological Process	5	1305	0.00383142	0.478091
positive regulation of cell killing	Biological Process	3	451	0.00665188	0.337394		hippo signaling	Biological Process	5	1305	0.00383142	0.478091
unsaturated fatty acid biosynthetic process	Biological Process	3	451	0.00665188	0.337394		cell-matrix adhesion	Biological Process	16	1305	0.0122605	0.478091
head development	Biological Process	18	451	0.0399113	0.337394		regulation of immune effector process	Biological Process	29	1305	0.0222222	0.478091
histone acetyltransferase complex	Cellular Component	5	451	0.0110865	0.337394		regulation of stress-activated MAPK cascade	Biological Process	17	1305	0.0130268	0.478091
cell leading edge	Cellular Component	10	451	0.0221729	0.337394		positive regulation of natural killer cell mediated immunity	Biological Process	4	1305	0.00306513	0.478091
positive regulation of cellular protein metabolic process	Biological Process	29	451	0.0643016	0.337394		negative regulation of histone methylation	Biological Process	4	1305	0.00306513	0.478091
endopeptidase regulator activity	Molecular Function	7	451	0.0155211	0.337394		positive regulation of natural killer cell mediated cytotoxicity	Biological Process	4	1305	0.00306513	0.478091
ribonucleotide binding	Molecular Function	53	451	0.117517	0.337394		glutamate metabolic process	Biological Process	4	1305	0.00306513	0.478091
mitochondrial membrane organization	Biological Process	4	451	0.00886918	0.337394		NAD+ ADP-ribosyltransferase activity	Molecular Function	4	1305	0.00306513	0.478091
ovulation cycle process	Biological Process	4	451	0.00886918	0.337394		basal plasma membrane	Cellular Component	4	1305	0.00306513	0.478091
positive regulation of cell communication	Biological Process	34	451	0.075388	0.337394		establishment of mitotic spindle localization	Biological Process	4	1305	0.00306513	0.478091
signal release	Biological Process	11	451	0.0243902	0.337394		pyrophosphatase activity	Molecular Function	60	1305	0.045977	0.478091
positive regulation of intracellular signal transduction	Biological Process	22	451	0.0487805	0.337394		Ras protein signal transduction	Biological Process	32	1305	0.0245211	0.478091
negative regulation of proteolysis	Biological Process	7	451	0.0155211	0.337394		carboxylic acid biosynthetic process	Biological Process	19	1305	0.0145594	0.478091
amide transport	Biological Process	9	451	0.0199557	0.337394		organic acid biosynthetic process	Biological Process	19	1305	0.0145594	0.478091
response to growth factor	Biological Process	13	451	0.0288248	0.337394		anatomical structure formation involved in morphogenesis	Biological Process	79	1305	0.0605364	0.478091
natural killer cell mediated immunity	Biological Process	3	451	0.00665188	0.337394		ATPase activity, coupled to movement of substances	Molecular Function	14	1305	0.010728	0.478091
ligand-dependent nuclear receptor transcription coactivator activity	Molecular Function	3	451	0.00665188	0.337394		negative regulation of multicellular organismal process	Biological Process	62	1305	0.0475096	0.478091
regulation of systemic arterial blood pressure mediated by a chemical signal	Biological Process	3	451	0.00665188	0.337394		regulation of protein transport	Biological Process	48	1305	0.0367816	0.478091
regulation of muscle adaptation	Biological Process	3	451	0.00665188	0.337394		brain development	Biological Process	41	1305	0.0314176	0.478091
regulation of extrinsic apoptotic signaling pathway	Biological Process	7	451	0.0155211	0.337394		anterior/posterior axis specification	Biological Process	6	1305	0.0045977	0.478091
positive regulation of signal transduction	Biological Process	31	451	0.0687361	0.337394		regulation of protein secretion	Biological Process	25	1305	0.0191571	0.478091
cell development	Biological Process	46	451	0.101996	0.337394		macromolecular complex subunit organization	Biological Process	125	1305	0.0957854	0.478091
exopeptidase activity	Molecular Function	5	451	0.0110865	0.337394		single-organism localization	Biological Process	190	1305	0.145594	0.478091
clathrin-coated endocytic vesicle	Cellular Component	2	451	0.00443459	0.337394		protein maturation	Biological Process	20	1305	0.0153257	0.478091
pigment granule localization	Biological Process	2	451	0.00443459	0.337394		regulation of stress-activated protein kinase signaling cascade	Biological Process	17	1305	0.0130268	0.478091
cardiac muscle hypertrophy in response to stress	Biological Process	2	451	0.00443459	0.337394		monooxygenase activity	Molecular Function	12	1305	0.0091954	0.478091
muscle hypertrophy in response to stress	Biological Process	2	451	0.00443459	0.337394		regulation of epithelial cell differentiation	Biological Process	12	1305	0.0091954	0.478091
regulation of neuron projection regeneration	Biological Process	2	451	0.00443459	0.337394		hydrolase activity, acting on acid anhydrides, in phosphorus-containing anhydrides	Molecular Function	60	1305	0.045977	0.478091
1-phosphatidylinositol binding	Molecular Function	2	451	0.00443459	0.337394		long-chain fatty-acyl-CoA metabolic process	Biological Process	3	1305	0.00229885	0.478091
L-amino acid transport	Biological Process	2	451	0.00443459	0.337394		antigen processing and presentation of exogenous antigen	Biological Process	3	1305	0.00229885	0.478091
cardiac muscle adaptation	Biological Process	2	451	0.00443459	0.337394		neutrophil activation involved in immune response	Biological Process	3	1305	0.00229885	0.478091
regulation of heterotypic cell-cell adhesion	Biological Process	2	451	0.00443459	0.337394		vacuolar proton-transporting V-type ATPase complex	Cellular Component	3	1305	0.00229885	0.478091
response to prostaglandin E	Biological Process	2	451	0.00443459	0.337394		calmodulin-dependent protein kinase activity	Molecular Function	3	1305	0.00229885	0.478091
axon development	Biological Process	12	451	0.0266075	0.337394		chondrocyte proliferation	Biological Process	3	1305	0.00229885	0.478091
positive regulation of biosynthetic process	Biological Process	37	451	0.0820399	0.337394		blastoderm segmentation	Biological Process	3	1305	0.00229885	0.478091
regulation of phosphate metabolic process	Biological Process	35	451	0.0776053	0.337394		negative regulation of focal adhesion assembly	Biological Process	3	1305	0.00229885	0.478091
carbohydrate binding	Molecular Function	7	451	0.0155211	0.337394		NAD-dependent protein deacetylase activity	Molecular Function	3	1305	0.00229885	0.478091
positive regulation of molecular function	Biological Process	26	451	0.0576497	0.337394		negative chemotaxis	Biological Process	3	1305	0.00229885	0.478091
cupric reductase activity	Molecular Function	1	451	0.00221729	0.337394		fibril	Cellular Component	3	1305	0.00229885	0.478091
endothelial microparticle	Cellular Component	1	451	0.00221729	0.337394		regulation of immunoglobulin secretion	Biological Process	3	1305	0.00229885	0.478091
negative regulation of nephron tubule epithelial cell differentiation	Biological Process	1	451	0.00221729	0.337394		amyloid precursor protein catabolic process	Biological Process	3	1305	0.00229885	0.478091
short-chain fatty acid biosynthetic process	Biological Process	1	451	0.00221729	0.337394		glomerular filtration	Biological Process	3	1305	0.00229885	0.478091
medium-chain fatty acid biosynthetic process	Biological Process	1	451	0.00221729	0.337394		HOPS complex	Cellular Component	3	1305	0.00229885	0.478091
negative regulation of antigen processing and presentation of peptide antigen via MHC class II	Biological Process	1	451	0.00221729	0.337394		SRP-dependent cotranslational protein targeting to membrane	Biological Process	3	1305	0.00229885	0.478091
female germ cell nucleus	Cellular Component	1	451	0.00221729	0.337394		monocarboxylic acid catabolic process	Biological Process	8	1305	0.00613027	0.478091
glutathione disulfide oxidoreductase activity	Molecular Function	1	451	0.00221729	0.337394		mesoderm morphogenesis	Biological Process	8	1305	0.00613027	0.478091
apoptotic chromosome condensation	Biological Process	1	451	0.00221729	0.337394		protein ubiquitination involved in ubiquitin-dependent protein catabolic process	Biological Process	8	1305	0.00613027	0.478091
molybdopterin synthase complex	Cellular Component	1	451	0.00221729	0.337394		transcriptional repressor complex	Cellular Component	8	1305	0.00613027	0.478091
chronological cell aging	Biological Process	1	451	0.00221729	0.337394		endosome	Cellular Component	38	1305	0.0291188	0.478091
regulation of eosinophil activation	Biological Process	1	451	0.00221729	0.337394		developmental process	Biological Process	305	1305	0.233716	0.478091
negative regulation of lipoprotein particle clearance	Biological Process	1	451	0.00221729	0.337394		central nervous system development	Biological Process	51	1305	0.0390805	0.478091
regulation of systemic arterial blood pressure by atrial natriuretic peptide	Biological Process	1	451	0.00221729	0.337394		glycosaminoglycan metabolic process	Biological Process	9	1305	0.00689655	0.478091
iron coordination entity transport	Biological Process	1	451	0.00221729	0.337394		negative regulation of chromosome organization	Biological Process	10	1305	0.00766284	0.478091
negative regulation of mesenchymal cell proliferation involved in lung development	Biological Process	1	451	0.00221729	0.337394		Ran protein signal transduction	Biological Process	13	1305	0.00996169	0.478091
regulation of metalloendopeptidase activity involved in amyloid precursor protein catabolic process	Biological Process	1	451	0.00221729	0.337394		regulation of Rap protein signal transduction	Biological Process	13	1305	0.00996169	0.478091
positive regulation of heart rate by epinephrine-norepinephrine	Biological Process	1	451	0.00221729	0.337394		positive regulation of MAPK cascade	Biological Process	29	1305	0.0222222	0.478091
preribosome, large subunit precursor	Cellular Component	1	451	0.00221729	0.337394		regulation of phagocytosis	Biological Process	7	1305	0.00536398	0.478091
mesenchymal cell apoptotic process involved in metanephros development	Biological Process	1	451	0.00221729	0.337394		negative regulation of muscle organ development	Biological Process	5	1305	0.00383142	0.478091
viral genome packaging	Biological Process	1	451	0.00221729	0.337394		glycerolipid metabolic process	Biological Process	21	1305	0.016092	0.478091
positive regulation of CD4-positive, CD25-positive, alpha-beta regulatory T cell differentiation	Biological Process	1	451	0.00221729	0.337394		lipid localization	Biological Process	21	1305	0.016092	0.478091
regulation of receptor localization to synapse	Biological Process	1	451	0.00221729	0.337394		lipid biosynthetic process	Biological Process	32	1305	0.0245211	0.478091
susceptibility to natural killer cell mediated cytotoxicity	Biological Process	1	451	0.00221729	0.337394		leukocyte degranulation	Biological Process	6	1305	0.0045977	0.478091
response to interleukin-3	Biological Process	1	451	0.00221729	0.337394		neural tube patterning	Biological Process	6	1305	0.0045977	0.478091
regulation of multivesicular body size	Biological Process	1	451	0.00221729	0.337394		cellular response to mechanical stimulus	Biological Process	6	1305	0.0045977	0.478091
regulation of aspartic-type endopeptidase activity involved in amyloid precursor protein catabolic process	Biological Process	1	451	0.00221729	0.337394		platelet-derived growth factor receptor signaling pathway	Biological Process	6	1305	0.0045977	0.478091
regulation of mesenchymal cell proliferation involved in lung development	Biological Process	1	451	0.00221729	0.337394		cellular monovalent inorganic cation homeostasis	Biological Process	6	1305	0.0045977	0.478091
lateral sprouting involved in mammary gland duct morphogenesis	Biological Process	1	451	0.00221729	0.337394		cranial nerve development	Biological Process	6	1305	0.0045977	0.478091
glutamate:sodium symporter activity	Molecular Function	1	451	0.00221729	0.337394		regulation of mitotic cell cycle phase transition	Biological Process	16	1305	0.0122605	0.478091
regulation of parathyroid hormone secretion	Biological Process	1	451	0.00221729	0.337394		myelin sheath	Cellular Component	17	1305	0.0130268	0.478091
positive regulation of the force of heart contraction by epinephrine-norepinephrine	Biological Process	1	451	0.00221729	0.337394		regulation of catalytic activity	Biological Process	78	1305	0.0597701	0.478091
regulation of endoplasmic reticulum stress-induced neuron intrinsic apoptotic signaling pathway	Biological Process	1	451	0.00221729	0.337394		regulation of multicellular organismal process	Biological Process	152	1305	0.116475	0.478091
NEDD8-specific protease activity	Molecular Function	1	451	0.00221729	0.337394		regulation of biological quality	Biological Process	179	1305	0.137165	0.478091
regulation of CD4-positive, CD25-positive, alpha-beta regulatory T cell differentiation	Biological Process	1	451	0.00221729	0.337394		protein import	Biological Process	22	1305	0.0168582	0.478091
asparagine synthase (glutamine-hydrolyzing) activity	Molecular Function	1	451	0.00221729	0.337394		secretory granule organization	Biological Process	4	1305	0.00306513	0.478091
cellular response to interleukin-18	Biological Process	1	451	0.00221729	0.337394		regulation of protein localization to cell surface	Biological Process	4	1305	0.00306513	0.478091
re-entry into mitotic cell cycle	Biological Process	1	451	0.00221729	0.337394		genetic imprinting	Biological Process	4	1305	0.00306513	0.478091
thiamine diphosphate metabolic process	Biological Process	1	451	0.00221729	0.337394		heterochromatin assembly	Biological Process	2	1305	0.00153257	0.478091
sperm mitochondrion organization	Biological Process	1	451	0.00221729	0.337394		CoA carboxylase activity	Molecular Function	2	1305	0.00153257	0.478091
regulation of single-species biofilm formation in or on host organism	Biological Process	1	451	0.00221729	0.337394		positive regulation of defense response to bacterium	Biological Process	2	1305	0.00153257	0.478091
kidney rudiment formation	Biological Process	1	451	0.00221729	0.337394		negative regulation of sodium ion transmembrane transport	Biological Process	2	1305	0.00153257	0.478091
positive regulation of eosinophil activation	Biological Process	1	451	0.00221729	0.337394		antigen processing and presentation of exogenous peptide antigen via MHC class II	Biological Process	2	1305	0.00153257	0.478091
negative regulation of tyrosine phosphorylation of Stat3 protein	Biological Process	1	451	0.00221729	0.337394		annealing helicase activity	Molecular Function	2	1305	0.00153257	0.478091
positive regulation of thyroid hormone generation	Biological Process	1	451	0.00221729	0.337394		beta-amyloid clearance	Biological Process	2	1305	0.00153257	0.478091
glycerol-3-phosphate dehydrogenase [NAD+] activity	Molecular Function	1	451	0.00221729	0.337394		protein insertion into ER membrane	Biological Process	2	1305	0.00153257	0.478091
membrane protein proteolysis involved in retrograde protein transport, ER to cytosol	Biological Process	1	451	0.00221729	0.337394		regulation of lysosomal lumen pH	Biological Process	2	1305	0.00153257	0.478091
endosome to lysosome transport via multivesicular body sorting pathway	Biological Process	1	451	0.00221729	0.337394		regulation of beta-amyloid clearance	Biological Process	2	1305	0.00153257	0.478091
Golgi calcium ion transport	Biological Process	1	451	0.00221729	0.337394		negative regulation of cardiac muscle cell proliferation	Biological Process	2	1305	0.00153257	0.478091
negative regulation of single-species biofilm formation in or on host organism	Biological Process	1	451	0.00221729	0.337394		chromosome movement towards spindle pole	Biological Process	2	1305	0.00153257	0.478091
negative regulation of integrin biosynthetic process	Biological Process	1	451	0.00221729	0.337394		negative regulation of smoothened signaling pathway involved in dorsal/ventral neural tube patterning	Biological Process	2	1305	0.00153257	0.478091
viral RNA genome packaging	Biological Process	1	451	0.00221729	0.337394		cytoskeletal anchoring at plasma membrane	Biological Process	2	1305	0.00153257	0.478091
ferric-chelate reductase (NADPH) activity	Molecular Function	1	451	0.00221729	0.337394		regulation of DNA-dependent DNA replication initiation	Biological Process	2	1305	0.00153257	0.478091
neuron intrinsic apoptotic signaling pathway in response to endoplasmic reticulum stress	Biological Process	1	451	0.00221729	0.337394		trigeminal ganglion development	Biological Process	2	1305	0.00153257	0.478091
folic acid-containing compound catabolic process	Biological Process	1	451	0.00221729	0.337394		hypothalamus cell migration	Biological Process	2	1305	0.00153257	0.478091
glycerol-3-phosphate catabolic process	Biological Process	1	451	0.00221729	0.337394		histone serine kinase activity	Molecular Function	2	1305	0.00153257	0.478091
coreceptor activity involved in Wnt signaling pathway	Molecular Function	1	451	0.00221729	0.337394		endopeptidase activator activity	Molecular Function	2	1305	0.00153257	0.478091
metanephric comma-shaped body morphogenesis	Biological Process	1	451	0.00221729	0.337394		zymogen granule membrane	Cellular Component	2	1305	0.00153257	0.478091
temperature-gated ion channel activity	Molecular Function	1	451	0.00221729	0.337394		histone demethylase activity (H3-K36 specific)	Molecular Function	2	1305	0.00153257	0.478091
negative regulation of platelet-derived growth factor receptor-alpha signaling pathway	Biological Process	1	451	0.00221729	0.337394		insulin metabolic process	Biological Process	2	1305	0.00153257	0.478091
RNA polymerase I transcription factor complex	Cellular Component	1	451	0.00221729	0.337394		negative regulation of amyloid precursor protein catabolic process	Biological Process	2	1305	0.00153257	0.478091
tertiary branching involved in mammary gland duct morphogenesis	Biological Process	1	451	0.00221729	0.337394		GPI-anchor transamidase complex	Cellular Component	2	1305	0.00153257	0.478091
response to glycoside	Biological Process	1	451	0.00221729	0.337394		negative regulation of cellular response to hypoxia	Biological Process	2	1305	0.00153257	0.478091
10-formyltetrahydrofolate catabolic process	Biological Process	1	451	0.00221729	0.337394		positive regulation of interferon-gamma secretion	Biological Process	2	1305	0.00153257	0.478091
regulation of platelet-derived growth factor receptor-alpha signaling pathway	Biological Process	1	451	0.00221729	0.337394		membrane protein intracellular domain proteolysis	Biological Process	2	1305	0.00153257	0.478091
pteridine-containing compound catabolic process	Biological Process	1	451	0.00221729	0.337394		linoleic acid metabolic process	Biological Process	2	1305	0.00153257	0.478091
N-terminal protein amino acid methylation	Biological Process	1	451	0.00221729	0.337394		negative regulation of cAMP-mediated signaling	Biological Process	2	1305	0.00153257	0.478091
antifungal humoral response	Biological Process	1	451	0.00221729	0.337394		G1 to G0 transition	Biological Process	2	1305	0.00153257	0.478091
formyltetrahydrofolate dehydrogenase activity	Molecular Function	1	451	0.00221729	0.337394		monocyte aggregation	Biological Process	2	1305	0.00153257	0.478091
platelet alpha granule organization	Biological Process	1	451	0.00221729	0.337394		monovalent inorganic cation homeostasis	Biological Process	9	1305	0.00689655	0.478091
single-species biofilm formation	Biological Process	1	451	0.00221729	0.337394		motile cilium	Cellular Component	9	1305	0.00689655	0.478091
asparagine biosynthetic process	Biological Process	1	451	0.00221729	0.337394		guanyl-nucleotide exchange factor activity	Molecular Function	19	1305	0.0145594	0.478091
biofilm formation	Biological Process	1	451	0.00221729	0.337394		regulation of cell cycle phase transition	Biological Process	17	1305	0.0130268	0.478091
RIC1-RGP1 guanyl-nucleotide exchange factor complex	Cellular Component	1	451	0.00221729	0.337394		protein modification by small protein conjugation or removal	Biological Process	47	1305	0.0360153	0.478091
positive regulation of mitochondrial DNA metabolic process	Biological Process	1	451	0.00221729	0.337394		negative regulation of cytoskeleton organization	Biological Process	11	1305	0.00842912	0.478091
cerebellum vasculature development	Biological Process	1	451	0.00221729	0.337394		regulation of response to stress	Biological Process	75	1305	0.0574713	0.478091
negative regulation of single-species biofilm formation	Biological Process	1	451	0.00221729	0.337394		cytoskeletal part	Cellular Component	86	1305	0.0659004	0.478091
positive regulation of chondrocyte proliferation	Biological Process	1	451	0.00221729	0.337394		bone morphogenesis	Biological Process	10	1305	0.00766284	0.478091
positive regulation of DNA-dependent DNA replication initiation	Biological Process	1	451	0.00221729	0.337394		JNK cascade	Biological Process	15	1305	0.0114943	0.478091
L-glutamine aminotransferase activity	Molecular Function	1	451	0.00221729	0.337394		regulation of phosphorus metabolic process	Biological Process	90	1305	0.0689655	0.478091
androgen receptor activity	Molecular Function	1	451	0.00221729	0.337394		negative regulation of stress-activated protein kinase signaling cascade	Biological Process	5	1305	0.00383142	0.478091
methionyl-tRNA aminoacylation	Biological Process	1	451	0.00221729	0.337394		regulation of sterol transport	Biological Process	5	1305	0.00383142	0.478091
regulation of mesenchymal cell apoptotic process involved in metanephros development	Biological Process	1	451	0.00221729	0.337394		cytoplasmic sequestering of protein	Biological Process	5	1305	0.00383142	0.478091
GDP-L-fucose biosynthetic process	Biological Process	1	451	0.00221729	0.337394		bone cell development	Biological Process	5	1305	0.00383142	0.478091
regulation of eosinophil degranulation	Biological Process	1	451	0.00221729	0.337394		regulation of autophagosome assembly	Biological Process	5	1305	0.00383142	0.478091
trans-octaprenyltranstransferase activity	Molecular Function	1	451	0.00221729	0.337394		protein-lipid complex subunit organization	Biological Process	5	1305	0.00383142	0.478091
ubiquitin activating enzyme activity	Molecular Function	1	451	0.00221729	0.337394		mast cell activation	Biological Process	5	1305	0.00383142	0.478091
positive regulation of the force of heart contraction by chemical signal	Biological Process	1	451	0.00221729	0.337394		negative regulation of stress-activated MAPK cascade	Biological Process	5	1305	0.00383142	0.478091
esophagus smooth muscle contraction	Biological Process	1	451	0.00221729	0.337394		regulation of cholesterol transport	Biological Process	5	1305	0.00383142	0.478091
6-phosphofructokinase complex	Cellular Component	1	451	0.00221729	0.337394		protein phosphorylation	Biological Process	85	1305	0.0651341	0.478091
regulation of synaptic plasticity by receptor localization to synapse	Biological Process	1	451	0.00221729	0.337394		ruffle membrane	Cellular Component	6	1305	0.0045977	0.478091
regulation of very-low-density lipoprotein particle clearance	Biological Process	1	451	0.00221729	0.337394		icosanoid metabolic process	Biological Process	6	1305	0.0045977	0.478091
CD8-positive, alpha-beta T cell differentiation involved in immune response	Biological Process	1	451	0.00221729	0.337394		fatty acid derivative metabolic process	Biological Process	6	1305	0.0045977	0.478091
negative regulation of epithelial cell differentiation involved in kidney development	Biological Process	1	451	0.00221729	0.337394		protein modification by small protein conjugation	Biological Process	39	1305	0.0298851	0.478091
calcium-dependent ATPase activity	Molecular Function	1	451	0.00221729	0.337394		cell surface	Cellular Component	45	1305	0.0344828	0.478091
regulation of single-species biofilm formation	Biological Process	1	451	0.00221729	0.337394		pattern specification process	Biological Process	34	1305	0.0260536	0.478091
protein initiator methionine removal	Biological Process	1	451	0.00221729	0.337394		regulation of response to external stimulus	Biological Process	52	1305	0.0398467	0.478091
positive regulation of eosinophil degranulation	Biological Process	1	451	0.00221729	0.337394		mitochondrion	Cellular Component	108	1305	0.0827586	0.478091
glucokinase activity	Molecular Function	1	451	0.00221729	0.337394		CoA hydrolase activity	Molecular Function	3	1305	0.00229885	0.478091
positive regulation of cardiac muscle adaptation	Biological Process	1	451	0.00221729	0.337394		nucleoside kinase activity	Molecular Function	3	1305	0.00229885	0.478091
norepinephrine-epinephrine vasoconstriction involved in regulation of systemic arterial blood pressure	Biological Process	1	451	0.00221729	0.337394		regulation of respiratory system process	Biological Process	3	1305	0.00229885	0.478091
negative regulation of peptidyl-serine dephosphorylation	Biological Process	1	451	0.00221729	0.337394		antigen processing and presentation of peptide antigen via MHC class II	Biological Process	3	1305	0.00229885	0.478091
bicarbonate transport	Biological Process	1	451	0.00221729	0.337394		dipeptidase activity	Molecular Function	3	1305	0.00229885	0.478091
negative regulation of very-low-density lipoprotein particle clearance	Biological Process	1	451	0.00221729	0.337394		regulation of axon extension involved in axon guidance	Biological Process	3	1305	0.00229885	0.478091
3-hydroxybutyrate dehydrogenase activity	Molecular Function	1	451	0.00221729	0.337394		negative regulation of interleukin-10 production	Biological Process	3	1305	0.00229885	0.478091
positive regulation of cardiac muscle hypertrophy in response to stress	Biological Process	1	451	0.00221729	0.337394		ribosomal small subunit biogenesis	Biological Process	3	1305	0.00229885	0.478091
trans-hexaprenyltranstransferase activity	Molecular Function	1	451	0.00221729	0.337394		NFAT protein import into nucleus	Biological Process	3	1305	0.00229885	0.478091
baroreceptor response to increased systemic arterial blood pressure	Biological Process	1	451	0.00221729	0.337394		lipoprotein particle receptor activity	Molecular Function	3	1305	0.00229885	0.478091
glutamine-fructose-6-phosphate transaminase (isomerizing) activity	Molecular Function	1	451	0.00221729	0.337394		fatty-acyl-CoA binding	Molecular Function	3	1305	0.00229885	0.478091
methionine-tRNA ligase activity	Molecular Function	1	451	0.00221729	0.337394		protein serine/threonine kinase activator activity	Molecular Function	3	1305	0.00229885	0.478091
regulation of postsynaptic membrane organization	Biological Process	1	451	0.00221729	0.337394		positive regulation of vacuole organization	Biological Process	3	1305	0.00229885	0.478091
negative regulation of multicellular organismal metabolic process	Biological Process	1	451	0.00221729	0.337394		renal filtration	Biological Process	3	1305	0.00229885	0.478091
methionine adenosyltransferase complex	Cellular Component	1	451	0.00221729	0.337394		granulocyte macrophage colony-stimulating factor production	Biological Process	3	1305	0.00229885	0.478091
ferric iron import	Biological Process	1	451	0.00221729	0.337394		fibril organization	Biological Process	3	1305	0.00229885	0.478091
negative regulation of endoplasmic reticulum stress-induced neuron intrinsic apoptotic signaling pathway	Biological Process	1	451	0.00221729	0.337394		regulation of granulocyte macrophage colony-stimulating factor production	Biological Process	3	1305	0.00229885	0.478091
transverse filament	Cellular Component	1	451	0.00221729	0.337394		cotranslational protein targeting to membrane	Biological Process	3	1305	0.00229885	0.478091
intestinal epithelial cell migration	Biological Process	1	451	0.00221729	0.337394		retinoic acid metabolic process	Biological Process	3	1305	0.00229885	0.478091
pilomotor reflex	Biological Process	1	451	0.00221729	0.337394		smoothened signaling pathway involved in dorsal/ventral neural tube patterning	Biological Process	3	1305	0.00229885	0.478091
single-species biofilm formation in or on host organism	Biological Process	1	451	0.00221729	0.337394		intracellular organelle lumen	Cellular Component	197	1305	0.150958	0.478091
cellular response to interleukin-3	Biological Process	1	451	0.00221729	0.337394		organelle lumen	Cellular Component	197	1305	0.150958	0.478091
glycogenin glucosyltransferase activity	Molecular Function	1	451	0.00221729	0.337394		growth	Biological Process	56	1305	0.0429119	0.478091
phosphatidylinositol-4,5-bisphosphate 5-phosphatase activity	Molecular Function	1	451	0.00221729	0.337394		intrinsic component of endoplasmic reticulum membrane	Cellular Component	10	1305	0.00766284	0.478091
negative regulation of metalloendopeptidase activity involved in amyloid precursor protein catabolic process	Biological Process	1	451	0.00221729	0.337394		macromolecular complex binding	Molecular Function	37	1305	0.0283525	0.478091
galactose binding	Molecular Function	1	451	0.00221729	0.337394		cell surface receptor signaling pathway	Biological Process	136	1305	0.104215	0.478091
negative regulation of mesenchymal cell apoptotic process involved in metanephros development	Biological Process	1	451	0.00221729	0.337394		vesicle docking involved in exocytosis	Biological Process	4	1305	0.00306513	0.478091
vitamin D 24-hydroxylase activity	Molecular Function	1	451	0.00221729	0.337394		positive regulation of osteoclast differentiation	Biological Process	4	1305	0.00306513	0.478091
ribonucleoside-diphosphate reductase complex	Cellular Component	1	451	0.00221729	0.337394		transaminase activity	Molecular Function	4	1305	0.00306513	0.478091
ferric iron import into cell	Biological Process	1	451	0.00221729	0.337394		mitochondrion localization	Biological Process	4	1305	0.00306513	0.478091
platelet-derived growth factor receptor-alpha signaling pathway	Biological Process	1	451	0.00221729	0.337394		positive regulation of protein modification process	Biological Process	60	1305	0.045977	0.478091
formation of cytoplasmic translation initiation complex	Biological Process	1	451	0.00221729	0.337394		positive regulation of cytokine secretion	Biological Process	9	1305	0.00689655	0.478091
positive regulation of wound healing	Biological Process	3	451	0.00665188	0.337394		sulfur compound metabolic process	Biological Process	18	1305	0.0137931	0.478091
sodium ion transmembrane transport	Biological Process	3	451	0.00665188	0.337394		protein ubiquitination	Biological Process	36	1305	0.0275862	0.478091
positive regulation of dephosphorylation	Biological Process	3	451	0.00665188	0.337394		regulation of ARF protein signal transduction	Biological Process	14	1305	0.010728	0.478091
ovulation cycle	Biological Process	4	451	0.00886918	0.337394		ARF protein signal transduction	Biological Process	14	1305	0.010728	0.478091
regulation of phosphorus metabolic process	Biological Process	35	451	0.0776053	0.339706		regulation of endocytosis	Biological Process	15	1305	0.0114943	0.478091
transport	Biological Process	75	451	0.166297	0.342174		phospholipid binding	Molecular Function	26	1305	0.0199234	0.478091
condensed chromosome	Cellular Component	6	451	0.0133038	0.350399		response to external stimulus	Biological Process	113	1305	0.08659	0.478091
cellular aromatic compound metabolic process	Biological Process	101	451	0.223947	0.350837		mesenchymal cell proliferation	Biological Process	6	1305	0.0045977	0.478091
protein complex	Cellular Component	92	451	0.203991	0.352195		regulation of G2/M transition of mitotic cell cycle	Biological Process	6	1305	0.0045977	0.478091
regulation of circadian rhythm	Biological Process	4	451	0.00886918	0.353063		cortical actin cytoskeleton	Cellular Component	6	1305	0.0045977	0.478091
regulation of systemic arterial blood pressure	Biological Process	4	451	0.00886918	0.353063		ATP hydrolysis coupled proton transport	Biological Process	5	1305	0.00383142	0.478091
cell projection	Cellular Component	32	451	0.0709534	0.354406		energy coupled proton transmembrane transport, against electrochemical gradient	Biological Process	5	1305	0.00383142	0.478091
bounding membrane of organelle	Cellular Component	30	451	0.0665188	0.35515		long-term synaptic potentiation	Biological Process	5	1305	0.00383142	0.478091
nucleoside-triphosphatase regulator activity	Molecular Function	8	451	0.0177384	0.35515		carboxypeptidase activity	Molecular Function	5	1305	0.00383142	0.478091
regulation of calcium-mediated signaling	Biological Process	3	451	0.00665188	0.35515		ear morphogenesis	Biological Process	12	1305	0.0091954	0.478091
acetylcholine-activated cation-selective channel activity	Molecular Function	2	451	0.00443459	0.35515		mesoderm development	Biological Process	10	1305	0.00766284	0.478091
megakaryocyte development	Biological Process	2	451	0.00443459	0.35515		regulation of phosphate metabolic process	Biological Process	89	1305	0.0681992	0.478091
muscle cell cellular homeostasis	Biological Process	2	451	0.00443459	0.35515		regulation of multi-organism process	Biological Process	30	1305	0.0229885	0.478091
exosomal secretion	Biological Process	2	451	0.00443459	0.35515		active transmembrane transporter activity	Molecular Function	24	1305	0.0183908	0.478091
regulation of membrane protein ectodomain proteolysis	Biological Process	2	451	0.00443459	0.35515		DNA methylation or demethylation	Biological Process	7	1305	0.00536398	0.478091
interleukin-1-mediated signaling pathway	Biological Process	2	451	0.00443459	0.35515		regulation of blood vessel size	Biological Process	9	1305	0.00689655	0.478091
extracellular region part	Cellular Component	83	451	0.184035	0.355328		cellular component biogenesis	Biological Process	139	1305	0.106513	0.478091
regulation of proteasomal ubiquitin-dependent protein catabolic process	Biological Process	6	451	0.0133038	0.356021		endocrine process	Biological Process	8	1305	0.00613027	0.478091
positive regulation of cellular biosynthetic process	Biological Process	36	451	0.0798226	0.362517		regulation of striated muscle contraction	Biological Process	8	1305	0.00613027	0.478091
regulation of gene expression, epigenetic	Biological Process	7	451	0.0155211	0.363714		single-organism cellular localization	Biological Process	64	1305	0.0490421	0.478091
nucleoside phosphate binding	Molecular Function	65	451	0.144124	0.363714		maintenance of protein location in cell	Biological Process	11	1305	0.00842912	0.478091
nucleotide binding	Molecular Function	65	451	0.144124	0.363714		regulation of locomotion	Biological Process	50	1305	0.0383142	0.478091
response to temperature stimulus	Biological Process	5	451	0.0110865	0.363714		regulation of small GTPase mediated signal transduction	Biological Process	27	1305	0.0206897	0.478091
developmental growth	Biological Process	16	451	0.0354767	0.363714		positive regulation of cellular metabolic process	Biological Process	152	1305	0.116475	0.478091
dephosphorylation	Biological Process	8	451	0.0177384	0.363714		cellular_component	Cellular Component	1130	1305	0.8659	0.478091
amino acid transport	Biological Process	3	451	0.00665188	0.363714		membrane raft	Cellular Component	16	1305	0.0122605	0.478091
regulation of interleukin-1 production	Biological Process	3	451	0.00665188	0.363714		regulation of tumor necrosis factor superfamily cytokine production	Biological Process	10	1305	0.00766284	0.478091
regulation of cellular catabolic process	Biological Process	18	451	0.0399113	0.363714		cargo receptor activity	Molecular Function	10	1305	0.00766284	0.478091
postsynapse	Cellular Component	6	451	0.0133038	0.363714		organ morphogenesis	Biological Process	64	1305	0.0490421	0.478091
regulation of cysteine-type endopeptidase activity involved in apoptotic process	Biological Process	6	451	0.0133038	0.363714		Golgi membrane	Cellular Component	19	1305	0.0145594	0.478091
early endosome	Cellular Component	7	451	0.0155211	0.363714		body morphogenesis	Biological Process	6	1305	0.0045977	0.478091
gonad development	Biological Process	7	451	0.0155211	0.363714		response to abiotic stimulus	Biological Process	51	1305	0.0390805	0.478091
regulation of protein phosphorylation	Biological Process	28	451	0.0620843	0.363714		regulation of fatty acid biosynthetic process	Biological Process	4	1305	0.00306513	0.478091
trachea development	Biological Process	2	451	0.00443459	0.363714		antigen processing and presentation of peptide antigen via MHC class I	Biological Process	4	1305	0.00306513	0.478091
regulation of B cell differentiation	Biological Process	2	451	0.00443459	0.363714		negative regulation of JNK cascade	Biological Process	4	1305	0.00306513	0.478091
positive regulation of extrinsic apoptotic signaling pathway via death domain receptors	Biological Process	2	451	0.00443459	0.363714		gastrulation with mouth forming second	Biological Process	4	1305	0.00306513	0.478091
RNA polymerase II transcription corepressor activity	Molecular Function	2	451	0.00443459	0.363714		innervation	Biological Process	4	1305	0.00306513	0.478091
regulation of vascular endothelial growth factor receptor signaling pathway	Biological Process	2	451	0.00443459	0.363714		transferase activity, transferring nitrogenous groups	Molecular Function	4	1305	0.00306513	0.478091
response to epidermal growth factor	Biological Process	2	451	0.00443459	0.363714		branching involved in salivary gland morphogenesis	Biological Process	4	1305	0.00306513	0.478091
fibrinolysis	Biological Process	2	451	0.00443459	0.363714		positive regulation of RNA splicing	Biological Process	4	1305	0.00306513	0.478091
regulation of metanephros development	Biological Process	2	451	0.00443459	0.363714		regulation of tube size	Biological Process	9	1305	0.00689655	0.478091
positive regulation of toll-like receptor signaling pathway	Biological Process	2	451	0.00443459	0.363714		oxidoreductase activity	Molecular Function	62	1305	0.0475096	0.478091
A band	Cellular Component	2	451	0.00443459	0.363714		cell part	Cellular Component	880	1305	0.67433	0.478091
response to prostaglandin	Biological Process	2	451	0.00443459	0.363714		regulation of receptor-mediated endocytosis	Biological Process	7	1305	0.00536398	0.478091
positive regulation of monooxygenase activity	Biological Process	2	451	0.00443459	0.363714		spindle localization	Biological Process	5	1305	0.00383142	0.478091
protein K48-linked deubiquitination	Biological Process	2	451	0.00443459	0.363714		basal part of cell	Cellular Component	5	1305	0.00383142	0.478091
sulfuric ester hydrolase activity	Molecular Function	2	451	0.00443459	0.363714		vascular endothelial growth factor receptor signaling pathway	Biological Process	5	1305	0.00383142	0.478091
negative regulation of actin filament bundle assembly	Biological Process	2	451	0.00443459	0.363714		regulation of lipid storage	Biological Process	5	1305	0.00383142	0.478091
response to ischemia	Biological Process	2	451	0.00443459	0.363714		coated pit	Cellular Component	5	1305	0.00383142	0.478091
establishment of localization	Biological Process	78	451	0.172949	0.363714		positive regulation of cholesterol efflux	Biological Process	3	1305	0.00229885	0.478091
axonogenesis	Biological Process	11	451	0.0243902	0.363714		regulation of renal system process	Biological Process	3	1305	0.00229885	0.478091
acetyltransferase complex	Cellular Component	5	451	0.0110865	0.363714		negative regulation of kidney development	Biological Process	3	1305	0.00229885	0.478091
protein acetyltransferase complex	Cellular Component	5	451	0.0110865	0.363714		negative regulation of viral release from host cell	Biological Process	3	1305	0.00229885	0.478091
catalytic activity	Molecular Function	142	451	0.314856	0.363714		negative regulation of stress fiber assembly	Biological Process	3	1305	0.00229885	0.478091
clathrin coat	Cellular Component	3	451	0.00665188	0.363714		plasma lipoprotein particle assembly	Biological Process	3	1305	0.00229885	0.478091
androgen receptor signaling pathway	Biological Process	3	451	0.00665188	0.363714		protein targeting to ER	Biological Process	3	1305	0.00229885	0.478091
regulation of smooth muscle cell proliferation	Biological Process	3	451	0.00665188	0.363714		mesodermal cell fate commitment	Biological Process	3	1305	0.00229885	0.478091
regulation of actin filament depolymerization	Biological Process	3	451	0.00665188	0.363714		regulation of epithelial cell differentiation involved in kidney development	Biological Process	3	1305	0.00229885	0.478091
synapse	Cellular Component	13	451	0.0288248	0.363714		hemoglobin metabolic process	Biological Process	3	1305	0.00229885	0.478091
central nervous system development	Biological Process	20	451	0.0443459	0.363714		Rac protein signal transduction	Biological Process	14	1305	0.010728	0.478091
development of primary sexual characteristics	Biological Process	7	451	0.0155211	0.363714		negative regulation of metanephros development	Biological Process	2	1305	0.00153257	0.478091
ligase activity	Molecular Function	8	451	0.0177384	0.363714		extracellular negative regulation of signal transduction	Biological Process	2	1305	0.00153257	0.478091
connective tissue development	Biological Process	8	451	0.0177384	0.363714		PTW/PP1 phosphatase complex	Cellular Component	2	1305	0.00153257	0.478091
immune system process	Biological Process	47	451	0.104213	0.363714		maturation of SSU-rRNA from tricistronic rRNA transcript (SSU-rRNA, 5.8S rRNA, LSU-rRNA)	Biological Process	2	1305	0.00153257	0.478091
positive regulation of protein catabolic process	Biological Process	6	451	0.0133038	0.363714		dicarboxylic acid catabolic process	Biological Process	2	1305	0.00153257	0.478091
synaptic vesicle localization	Biological Process	4	451	0.00886918	0.363714		condensed nuclear chromosome kinetochore	Cellular Component	2	1305	0.00153257	0.478091
positive regulation of exocytosis	Biological Process	4	451	0.00886918	0.363714		fructose 1,6-bisphosphate metabolic process	Biological Process	2	1305	0.00153257	0.478091
metal ion transport	Biological Process	14	451	0.0310421	0.363714		extracellular regulation of signal transduction	Biological Process	2	1305	0.00153257	0.478091
positive regulation of multicellular organismal process	Biological Process	33	451	0.0731707	0.363714		fatty-acyl-CoA biosynthetic process	Biological Process	2	1305	0.00153257	0.478091
anchored component of membrane	Cellular Component	3	451	0.00665188	0.363714		dipeptidyl-peptidase activity	Molecular Function	2	1305	0.00153257	0.478091
ovarian follicle development	Biological Process	3	451	0.00665188	0.363714		coronary vasculature morphogenesis	Biological Process	2	1305	0.00153257	0.478091
regulation of DNA-dependent DNA replication	Biological Process	3	451	0.00665188	0.363714		commissural neuron axon guidance	Biological Process	2	1305	0.00153257	0.478091
negative regulation of biological process	Biological Process	86	451	0.190687	0.363714		post-embryonic eye morphogenesis	Biological Process	2	1305	0.00153257	0.478091
plasma membrane region	Cellular Component	14	451	0.0310421	0.363714		phosphatidylglycerol metabolic process	Biological Process	2	1305	0.00153257	0.478091
positive regulation of NF-kappaB transcription factor activity	Biological Process	5	451	0.0110865	0.363714		SAGA complex	Cellular Component	2	1305	0.00153257	0.478091
negative regulation of cytoskeleton organization	Biological Process	5	451	0.0110865	0.363714		cargo loading into vesicle	Biological Process	2	1305	0.00153257	0.478091
regulation of molecular function	Biological Process	41	451	0.0909091	0.363714		cyclin-dependent protein kinase activating kinase holoenzyme complex	Cellular Component	2	1305	0.00153257	0.478091
regulation of leukocyte differentiation	Biological Process	8	451	0.0177384	0.363714		fat-soluble vitamin catabolic process	Biological Process	2	1305	0.00153257	0.478091
positive regulation of protein dephosphorylation	Biological Process	2	451	0.00443459	0.363714		vitamin catabolic process	Biological Process	2	1305	0.00153257	0.478091
regulation of interleukin-6 biosynthetic process	Biological Process	2	451	0.00443459	0.363714		positive regulation of keratinocyte proliferation	Biological Process	2	1305	0.00153257	0.478091
mitochondrial transmembrane transport	Biological Process	2	451	0.00443459	0.363714		mitotic centrosome separation	Biological Process	2	1305	0.00153257	0.478091
relaxation of muscle	Biological Process	2	451	0.00443459	0.363714		negative regulation of cell size	Biological Process	2	1305	0.00153257	0.478091
regulation of viral entry into host cell	Biological Process	2	451	0.00443459	0.363714		negative regulation of sodium ion transport	Biological Process	2	1305	0.00153257	0.478091
chromosome condensation	Biological Process	2	451	0.00443459	0.363714		beta-N-acetylhexosaminidase activity	Molecular Function	2	1305	0.00153257	0.478091
negative regulation of protein maturation	Biological Process	2	451	0.00443459	0.363714		regulation of oocyte maturation	Biological Process	2	1305	0.00153257	0.478091
pseudouridine synthesis	Biological Process	2	451	0.00443459	0.363714		regulation of metanephric nephron tubule epithelial cell differentiation	Biological Process	2	1305	0.00153257	0.478091
protein serine/threonine/tyrosine kinase activity	Molecular Function	2	451	0.00443459	0.363714		cranial ganglion development	Biological Process	2	1305	0.00153257	0.478091
metanephric nephron tubule development	Biological Process	2	451	0.00443459	0.363714		chaperone mediated protein folding requiring cofactor	Biological Process	2	1305	0.00153257	0.478091
ARF guanyl-nucleotide exchange factor activity	Molecular Function	2	451	0.00443459	0.363714		negative regulation of NIK/NF-kappaB signaling	Biological Process	2	1305	0.00153257	0.478091
plasminogen activation	Biological Process	2	451	0.00443459	0.363714		maintenance of organelle location	Biological Process	2	1305	0.00153257	0.478091
antibacterial humoral response	Biological Process	2	451	0.00443459	0.363714		negative regulation of cardiac muscle tissue growth	Biological Process	2	1305	0.00153257	0.478091
sodium channel regulator activity	Molecular Function	2	451	0.00443459	0.363714		angiotensin-activated signaling pathway	Biological Process	2	1305	0.00153257	0.478091
negative regulation of protein processing	Biological Process	2	451	0.00443459	0.363714		mesenchymal cell differentiation involved in kidney development	Biological Process	2	1305	0.00153257	0.478091
ion transport	Biological Process	22	451	0.0487805	0.363714		metanephric nephron tubule epithelial cell differentiation	Biological Process	2	1305	0.00153257	0.478091
regulation of phosphatidylinositol 3-kinase signaling	Biological Process	4	451	0.00886918	0.363714		ligase activity, forming carbon-carbon bonds	Molecular Function	2	1305	0.00153257	0.478091
axon extension	Biological Process	4	451	0.00886918	0.363714		vestibulocochlear nerve development	Biological Process	2	1305	0.00153257	0.478091
positive regulation of protein metabolic process	Biological Process	30	451	0.0665188	0.363714		cardiolipin metabolic process	Biological Process	2	1305	0.00153257	0.478091
regulation of nitrogen compound metabolic process	Biological Process	67	451	0.148559	0.363714		regulation of antimicrobial humoral response	Biological Process	2	1305	0.00153257	0.478091
ATPase activity, coupled to movement of substances	Molecular Function	6	451	0.0133038	0.363714		vascular endothelial growth factor-activated receptor activity	Molecular Function	2	1305	0.00153257	0.478091
regulation of nucleobase-containing compound metabolic process	Biological Process	66	451	0.146341	0.363714		regulation of smoothened signaling pathway involved in dorsal/ventral neural tube patterning	Biological Process	2	1305	0.00153257	0.478091
negative regulation of intracellular signal transduction	Biological Process	12	451	0.0266075	0.363714		central element	Cellular Component	2	1305	0.00153257	0.478091
mesenchymal cell proliferation	Biological Process	3	451	0.00665188	0.363714		isoprenoid catabolic process	Biological Process	2	1305	0.00153257	0.478091
regulation of toll-like receptor signaling pathway	Biological Process	3	451	0.00665188	0.363714		positive regulation of NFAT protein import into nucleus	Biological Process	2	1305	0.00153257	0.478091
smooth muscle cell proliferation	Biological Process	3	451	0.00665188	0.363714		regulation of methylation-dependent chromatin silencing	Biological Process	2	1305	0.00153257	0.478091
cortical actin cytoskeleton	Cellular Component	3	451	0.00665188	0.363714		negative regulation of heart growth	Biological Process	2	1305	0.00153257	0.478091
single-organism transport	Biological Process	64	451	0.141907	0.363714		neurofilament	Cellular Component	2	1305	0.00153257	0.478091
regulation of proteolysis involved in cellular protein catabolic process	Biological Process	7	451	0.0155211	0.363714		mesenchymal cell differentiation involved in renal system development	Biological Process	2	1305	0.00153257	0.478091
establishment of localization in cell	Biological Process	49	451	0.108647	0.363714		vesicle targeting, to, from or within Golgi	Biological Process	2	1305	0.00153257	0.478091
regulation of blood coagulation	Biological Process	4	451	0.00886918	0.363714		cardiac muscle cell fate commitment	Biological Process	2	1305	0.00153257	0.478091
negative regulation of cellular protein catabolic process	Biological Process	4	451	0.00886918	0.363714		ribosomal small subunit binding	Molecular Function	2	1305	0.00153257	0.478091
regulation of hemostasis	Biological Process	4	451	0.00886918	0.363714		zymogen granule	Cellular Component	2	1305	0.00153257	0.478091
negative regulation of protein catabolic process	Biological Process	5	451	0.0110865	0.363714		regulation of beta-amyloid formation	Biological Process	2	1305	0.00153257	0.478091
actin filament bundle assembly	Biological Process	5	451	0.0110865	0.363714		membrane-enclosed lumen	Cellular Component	198	1305	0.151724	0.478091
positive regulation of nucleic acid-templated transcription	Biological Process	29	451	0.0643016	0.363714		iron ion binding	Molecular Function	20	1305	0.0153257	0.478091
positive regulation of transcription, DNA-templated	Biological Process	29	451	0.0643016	0.363714		vesicle-mediated transport	Biological Process	65	1305	0.0498084	0.478091
positive regulation of cellular process	Biological Process	94	451	0.208426	0.363714		anatomical structure development	Biological Process	279	1305	0.213793	0.478091
cellular response to growth factor stimulus	Biological Process	12	451	0.0266075	0.363714		ion homeostasis	Biological Process	37	1305	0.0283525	0.478091
regulation of hypoxia-induced intrinsic apoptotic signaling pathway	Biological Process	1	451	0.00221729	0.363714		positive regulation of leukocyte mediated immunity	Biological Process	9	1305	0.00689655	0.478091
connective tissue replacement involved in inflammatory response wound healing	Biological Process	1	451	0.00221729	0.363714		zymogen activation	Biological Process	9	1305	0.00689655	0.478091
late endosome to Golgi transport	Biological Process	1	451	0.00221729	0.363714		anatomical structure morphogenesis	Biological Process	153	1305	0.117241	0.478091
regulation of serine phosphorylation of STAT3 protein	Biological Process	1	451	0.00221729	0.363714		negative regulation of MAPK cascade	Biological Process	12	1305	0.0091954	0.478091
outer mitochondrial membrane organization	Biological Process	1	451	0.00221729	0.363714		regulation of cell cycle G2/M phase transition	Biological Process	6	1305	0.0045977	0.478091
regulation of cardiac muscle hypertrophy in response to stress	Biological Process	1	451	0.00221729	0.363714		lytic vacuole organization	Biological Process	6	1305	0.0045977	0.478091
epithelial cell morphogenesis involved in placental branching	Biological Process	1	451	0.00221729	0.363714		regulation of plasma lipoprotein particle levels	Biological Process	6	1305	0.0045977	0.478091
glycerol-3-phosphate dehydrogenase complex	Cellular Component	1	451	0.00221729	0.363714		lysosome organization	Biological Process	6	1305	0.0045977	0.478091
antigen processing and presentation of exogenous peptide antigen via MHC class I	Biological Process	1	451	0.00221729	0.363714		regulation of extrinsic apoptotic signaling pathway via death domain receptors	Biological Process	6	1305	0.0045977	0.478091
metanephric nephron tubule formation	Biological Process	1	451	0.00221729	0.363714		negative regulation of I-kappaB kinase/NF-kappaB signaling	Biological Process	6	1305	0.0045977	0.478091
positive regulation of amyloid precursor protein catabolic process	Biological Process	1	451	0.00221729	0.363714		side of membrane	Cellular Component	25	1305	0.0191571	0.478091
oogenesis stage	Biological Process	1	451	0.00221729	0.363714		transcription corepressor activity	Molecular Function	13	1305	0.00996169	0.478091
retinoic acid 4-hydroxylase activity	Molecular Function	1	451	0.00221729	0.363714		intrinsic component of organelle membrane	Cellular Component	18	1305	0.0137931	0.478091
negative regulation of antigen processing and presentation of peptide antigen	Biological Process	1	451	0.00221729	0.363714		extrinsic apoptotic signaling pathway via death domain receptors	Biological Process	8	1305	0.00613027	0.478091
eosinophil mediated immunity	Biological Process	1	451	0.00221729	0.363714		synaptic vesicle localization	Biological Process	8	1305	0.00613027	0.478091
negative regulation of synaptic transmission, glutamatergic	Biological Process	1	451	0.00221729	0.363714		lipid storage	Biological Process	7	1305	0.00536398	0.478091
distal convoluted tubule development	Biological Process	1	451	0.00221729	0.363714		positive regulation of proteasomal protein catabolic process	Biological Process	7	1305	0.00536398	0.478091
glial cell-derived neurotrophic factor receptor signaling pathway	Biological Process	1	451	0.00221729	0.363714		stress-activated MAPK cascade	Biological Process	17	1305	0.0130268	0.478091
proteasome activator complex	Cellular Component	1	451	0.00221729	0.363714		tumor necrosis factor superfamily cytokine production	Biological Process	10	1305	0.00766284	0.478091
glycine biosynthetic process	Biological Process	1	451	0.00221729	0.363714		vascular process in circulatory system	Biological Process	10	1305	0.00766284	0.478091
D-aspartate import	Biological Process	1	451	0.00221729	0.363714		lung development	Biological Process	16	1305	0.0122605	0.478091
negative regulation of neuron maturation	Biological Process	1	451	0.00221729	0.363714		regulation of Ras protein signal transduction	Biological Process	25	1305	0.0191571	0.478091
oxygen homeostasis	Biological Process	1	451	0.00221729	0.363714		regulation of cell-cell adhesion	Biological Process	26	1305	0.0199234	0.478091
dolichyl-phosphate beta-D-mannosyltransferase activity	Molecular Function	1	451	0.00221729	0.363714		embryonic camera-type eye development	Biological Process	5	1305	0.00383142	0.478091
cardiolipin binding	Molecular Function	1	451	0.00221729	0.363714		L-amino acid transmembrane transporter activity	Molecular Function	5	1305	0.00383142	0.478091
positive regulation of vitamin D biosynthetic process	Biological Process	1	451	0.00221729	0.363714		oxidoreductase activity, acting on the aldehyde or oxo group of donors, NAD or NADP as acceptor	Molecular Function	5	1305	0.00383142	0.478091
signal recognition particle binding	Molecular Function	1	451	0.00221729	0.363714		endocrine hormone secretion	Biological Process	5	1305	0.00383142	0.478091
regulation of MHC class I biosynthetic process	Biological Process	1	451	0.00221729	0.363714		positive regulation of cell killing	Biological Process	5	1305	0.00383142	0.478091
AMP-activated protein kinase activity	Molecular Function	1	451	0.00221729	0.363714		negative regulation of gene expression, epigenetic	Biological Process	5	1305	0.00383142	0.478091
positive regulation of mitochondrial membrane potential	Biological Process	1	451	0.00221729	0.363714		coronary vasculature development	Biological Process	5	1305	0.00383142	0.478091
aspartate transport	Biological Process	1	451	0.00221729	0.363714		unsaturated fatty acid biosynthetic process	Biological Process	5	1305	0.00383142	0.478091
multivesicular body assembly	Biological Process	1	451	0.00221729	0.363714		long-chain fatty acid metabolic process	Biological Process	4	1305	0.00306513	0.478091
vasoactive intestinal polypeptide receptor activity	Molecular Function	1	451	0.00221729	0.363714		response to axon injury	Biological Process	4	1305	0.00306513	0.478091
central nervous system vasculogenesis	Biological Process	1	451	0.00221729	0.363714		positive regulation of interleukin-12 production	Biological Process	4	1305	0.00306513	0.478091
regulation of mesenchymal cell apoptotic process involved in nephron morphogenesis	Biological Process	1	451	0.00221729	0.363714		pteridine-containing compound metabolic process	Biological Process	4	1305	0.00306513	0.478091
multi-organism membrane fusion	Biological Process	1	451	0.00221729	0.363714		regulation of natural killer cell mediated cytotoxicity	Biological Process	4	1305	0.00306513	0.478091
C4-dicarboxylate transport	Biological Process	1	451	0.00221729	0.363714		motor neuron axon guidance	Biological Process	4	1305	0.00306513	0.478091
chloride ion homeostasis	Biological Process	1	451	0.00221729	0.363714		negative regulation of cell-matrix adhesion	Biological Process	4	1305	0.00306513	0.478091
fusion of virus membrane with host plasma membrane	Biological Process	1	451	0.00221729	0.363714		mesodermal cell differentiation	Biological Process	4	1305	0.00306513	0.478091
cellular heat acclimation	Biological Process	1	451	0.00221729	0.363714		hydrolase activity, acting on glycosyl bonds	Molecular Function	14	1305	0.010728	0.478091
detection of chemical stimulus involved in sensory perception of pain	Biological Process	1	451	0.00221729	0.363714		vesicle organization	Biological Process	14	1305	0.010728	0.478091
negative regulation of transforming growth factor beta1 production	Biological Process	1	451	0.00221729	0.363714		Rap protein signal transduction	Biological Process	13	1305	0.00996169	0.478091
phosphatidylglycerol binding	Molecular Function	1	451	0.00221729	0.363714		regulation of chromatin organization	Biological Process	13	1305	0.00996169	0.478091
epithelial cell differentiation involved in embryonic placenta development	Biological Process	1	451	0.00221729	0.363714		embryonic organ development	Biological Process	32	1305	0.0245211	0.478091
response to interleukin-18	Biological Process	1	451	0.00221729	0.363714		detection of glucose	Biological Process	1	1305	0.000766284	0.478091
U2 snRNP	Cellular Component	1	451	0.00221729	0.363714		negative regulation of intracellular transport of viral material	Biological Process	1	1305	0.000766284	0.478091
regulation of cardiac muscle adaptation	Biological Process	1	451	0.00221729	0.363714		regulation of apolipoprotein binding	Biological Process	1	1305	0.000766284	0.478091
progesterone secretion	Biological Process	1	451	0.00221729	0.363714		cytolysis by symbiont of host cells	Biological Process	1	1305	0.000766284	0.478091
arylsulfatase activity	Molecular Function	1	451	0.00221729	0.363714		2-oxobutyrate metabolic process	Biological Process	1	1305	0.000766284	0.478091
inhibition of cysteine-type endopeptidase activity	Biological Process	1	451	0.00221729	0.363714		mRNA CDS binding	Molecular Function	1	1305	0.000766284	0.478091
cytochrome-b5 reductase activity, acting on NAD(P)H	Molecular Function	1	451	0.00221729	0.363714		regulation of myosin light chain kinase activity	Biological Process	1	1305	0.000766284	0.478091
positive regulation of mesenchymal to epithelial transition involved in metanephros morphogenesis	Biological Process	1	451	0.00221729	0.363714		G1 to G0 transition involved in cell differentiation	Biological Process	1	1305	0.000766284	0.478091
BLOC-2 complex	Cellular Component	1	451	0.00221729	0.363714		glucosidase II complex	Cellular Component	1	1305	0.000766284	0.478091
eosinophil activation	Biological Process	1	451	0.00221729	0.363714		coreceptor-mediated virion attachment to host cell	Biological Process	1	1305	0.000766284	0.478091
ribosomal large subunit export from nucleus	Biological Process	1	451	0.00221729	0.363714		positive regulation of retinal ganglion cell axon guidance	Biological Process	1	1305	0.000766284	0.478091
thiamine metabolic process	Biological Process	1	451	0.00221729	0.363714		exon-exon junction complex disassembly	Biological Process	1	1305	0.000766284	0.478091
methionine adenosyltransferase activity	Molecular Function	1	451	0.00221729	0.363714		canonical Wnt signaling pathway involved in positive regulation of endothelial cell migration	Biological Process	1	1305	0.000766284	0.478091
kidney mesenchymal cell proliferation	Biological Process	1	451	0.00221729	0.363714		pyrimidine ribonucleoside catabolic process	Biological Process	1	1305	0.000766284	0.478091
phosphorylase kinase regulator activity	Molecular Function	1	451	0.00221729	0.363714		antigen processing and presentation of endogenous peptide antigen via MHC class I via ER pathway	Biological Process	1	1305	0.000766284	0.478091
positive regulation of blood pressure by epinephrine-norepinephrine	Biological Process	1	451	0.00221729	0.363714		conversion of ds siRNA to ss siRNA involved in RNA interference	Biological Process	1	1305	0.000766284	0.478091
meiotic DNA repair synthesis	Biological Process	1	451	0.00221729	0.363714		mannosyl-oligosaccharide glucosidase activity	Molecular Function	1	1305	0.000766284	0.478091
parathyroid hormone secretion	Biological Process	1	451	0.00221729	0.363714		regulation of Toll signaling pathway	Biological Process	1	1305	0.000766284	0.478091
positive regulation of adrenergic receptor signaling pathway	Biological Process	1	451	0.00221729	0.363714		mesendoderm migration	Biological Process	1	1305	0.000766284	0.478091
medium-chain fatty acid metabolic process	Biological Process	1	451	0.00221729	0.363714		dolichyl-phosphate-glucose-glycolipid alpha-glucosyltransferase activity	Molecular Function	1	1305	0.000766284	0.478091
muscle myosin complex	Cellular Component	1	451	0.00221729	0.363714		radial pattern formation	Biological Process	1	1305	0.000766284	0.478091
Wnt signaling pathway, calcium modulating pathway	Biological Process	1	451	0.00221729	0.363714		nerve maturation	Biological Process	1	1305	0.000766284	0.478091
peptide disulfide oxidoreductase activity	Molecular Function	1	451	0.00221729	0.363714		positive regulation of heart induction	Biological Process	1	1305	0.000766284	0.478091
regulation of blood vessel endothelial cell proliferation involved in sprouting angiogenesis	Biological Process	1	451	0.00221729	0.363714		tyrosine catabolic process	Biological Process	1	1305	0.000766284	0.478091
CHRAC	Cellular Component	1	451	0.00221729	0.363714		histone H3-K79 methylation	Biological Process	1	1305	0.000766284	0.478091
metanephric mesenchymal cell proliferation involved in metanephros development	Biological Process	1	451	0.00221729	0.363714		regulation of mRNA stability involved in response to stress	Biological Process	1	1305	0.000766284	0.478091
lateral loop	Cellular Component	1	451	0.00221729	0.363714		detection of carbohydrate stimulus	Biological Process	1	1305	0.000766284	0.478091
6-phosphofructokinase activity	Molecular Function	1	451	0.00221729	0.363714		quorum sensing	Biological Process	1	1305	0.000766284	0.478091
positive regulation of muscle adaptation	Biological Process	1	451	0.00221729	0.363714		malonyl-CoA biosynthetic process	Biological Process	1	1305	0.000766284	0.478091
neuroligin clustering involved in postsynaptic membrane assembly	Biological Process	1	451	0.00221729	0.363714		homologous chromosome movement towards spindle pole involved in homologous chromosome segregation	Biological Process	1	1305	0.000766284	0.478091
MHC class I biosynthetic process	Biological Process	1	451	0.00221729	0.363714		RNA polymerase I CORE element sequence-specific DNA binding transcription factor activity	Molecular Function	1	1305	0.000766284	0.478091
transepithelial ammonium transport	Biological Process	1	451	0.00221729	0.363714		acetoacetic acid metabolic process	Biological Process	1	1305	0.000766284	0.478091
negative regulation of hypoxia-induced intrinsic apoptotic signaling pathway	Biological Process	1	451	0.00221729	0.363714		regulation of renal albumin absorption	Biological Process	1	1305	0.000766284	0.478091
calcineurin complex	Cellular Component	1	451	0.00221729	0.363714		regulation of histone H3-K79 methylation	Biological Process	1	1305	0.000766284	0.478091
regulation of adiponectin secretion	Biological Process	1	451	0.00221729	0.363714		positive regulation of TRAIL biosynthetic process	Biological Process	1	1305	0.000766284	0.478091
protein import into mitochondrial outer membrane	Biological Process	1	451	0.00221729	0.363714		positive regulation of intestinal epithelial structure maintenance	Biological Process	1	1305	0.000766284	0.478091
negative regulation of mesenchymal cell apoptotic process involved in nephron morphogenesis	Biological Process	1	451	0.00221729	0.363714		pyrimidine nucleoside diphosphate catabolic process	Biological Process	1	1305	0.000766284	0.478091
m7G(5')pppN diphosphatase activity	Molecular Function	1	451	0.00221729	0.363714		cytolysis in other organism involved in symbiotic interaction	Biological Process	1	1305	0.000766284	0.478091
thermoception	Biological Process	1	451	0.00221729	0.363714		interleukin-18 receptor activity	Molecular Function	1	1305	0.000766284	0.478091
meiotic chromosome condensation	Biological Process	1	451	0.00221729	0.363714		L-dopa decarboxylase activity	Molecular Function	1	1305	0.000766284	0.478091
positive regulation of integrin biosynthetic process	Biological Process	1	451	0.00221729	0.363714		alkylbase DNA N-glycosylase activity	Molecular Function	1	1305	0.000766284	0.478091
release of cytoplasmic sequestered NF-kappaB	Biological Process	1	451	0.00221729	0.363714		renal protein absorption	Biological Process	1	1305	0.000766284	0.478091
negative regulation of histone ubiquitination	Biological Process	1	451	0.00221729	0.363714		regulation of transcription involved in primary germ layer cell fate commitment	Biological Process	1	1305	0.000766284	0.478091
negative regulation of adiponectin secretion	Biological Process	1	451	0.00221729	0.363714		negative regulation of Toll signaling pathway	Biological Process	1	1305	0.000766284	0.478091
negative regulation of histone H2A K63-linked ubiquitination	Biological Process	1	451	0.00221729	0.363714		neuropilin signaling pathway	Biological Process	1	1305	0.000766284	0.478091
positive regulation of beta-amyloid formation	Biological Process	1	451	0.00221729	0.363714		ferritin receptor activity	Molecular Function	1	1305	0.000766284	0.478091
epoxide hydrolase activity	Molecular Function	1	451	0.00221729	0.363714		L-tyrosine:2-oxoglutarate aminotransferase activity	Molecular Function	1	1305	0.000766284	0.478091
eosinophil degranulation	Biological Process	1	451	0.00221729	0.363714		negative regulation of heart rate involved in baroreceptor response to increased systemic arterial blood pressure	Biological Process	1	1305	0.000766284	0.478091
negative regulation of interleukin-2 biosynthetic process	Biological Process	1	451	0.00221729	0.363714		hepoxilin biosynthetic process	Biological Process	1	1305	0.000766284	0.478091
TSC1-TSC2 complex	Cellular Component	1	451	0.00221729	0.363714		AP-5 adaptor complex	Cellular Component	1	1305	0.000766284	0.478091
N-acetylglucosamine-6-sulfatase activity	Molecular Function	1	451	0.00221729	0.363714		pallium cell proliferation in forebrain	Biological Process	1	1305	0.000766284	0.478091
piP-body	Cellular Component	1	451	0.00221729	0.363714		histone H3-K4 acetylation	Biological Process	1	1305	0.000766284	0.478091
positive regulation of TRAIL-activated apoptotic signaling pathway	Biological Process	1	451	0.00221729	0.363714		glycogen synthase activity, transferring glucose-1-phosphate	Molecular Function	1	1305	0.000766284	0.478091
neurofibrillary tangle	Cellular Component	1	451	0.00221729	0.363714		progesterone biosynthetic process	Biological Process	1	1305	0.000766284	0.478091
regulation of protein glycosylation in Golgi	Biological Process	1	451	0.00221729	0.363714		B cell cytokine production	Biological Process	1	1305	0.000766284	0.478091
transcription factor recruiting transcription factor activity	Molecular Function	1	451	0.00221729	0.363714		positive regulation of aspartic-type endopeptidase activity involved in amyloid precursor protein catabolic process	Biological Process	1	1305	0.000766284	0.478091
negative regulation of beta-amyloid clearance	Biological Process	1	451	0.00221729	0.363714		negative regulation of canonical Wnt signaling pathway involved in cardiac muscle cell fate commitment	Biological Process	1	1305	0.000766284	0.478091
mannosyltransferase complex	Cellular Component	1	451	0.00221729	0.363714		canonical Wnt signaling pathway involved in positive regulation of wound healing	Biological Process	1	1305	0.000766284	0.478091
heparan sulfate proteoglycan biosynthetic process, polysaccharide chain biosynthetic process	Biological Process	1	451	0.00221729	0.363714		succinate-semialdehyde dehydrogenase (NAD+) activity	Molecular Function	1	1305	0.000766284	0.478091
metanephric mesenchymal cell differentiation	Biological Process	1	451	0.00221729	0.363714		glutaryl-CoA dehydrogenase activity	Molecular Function	1	1305	0.000766284	0.478091
PeBoW complex	Cellular Component	1	451	0.00221729	0.363714		palmitic acid biosynthetic process	Biological Process	1	1305	0.000766284	0.478091
positive regulation of early endosome to late endosome transport	Biological Process	1	451	0.00221729	0.363714		dihydrofolate reductase activity	Molecular Function	1	1305	0.000766284	0.478091
negative regulation of smooth muscle cell apoptotic process	Biological Process	1	451	0.00221729	0.363714		positive regulation of growth of symbiont in host	Biological Process	1	1305	0.000766284	0.478091
eosinophil activation involved in immune response	Biological Process	1	451	0.00221729	0.363714		arachidonate 8(S)-lipoxygenase activity	Molecular Function	1	1305	0.000766284	0.478091
targeting of mRNA for destruction involved in RNA interference	Biological Process	1	451	0.00221729	0.363714		acetyltransferase activator activity	Molecular Function	1	1305	0.000766284	0.478091
CD4-positive, CD25-positive, alpha-beta regulatory T cell differentiation	Biological Process	1	451	0.00221729	0.363714		thiamin-triphosphatase activity	Molecular Function	1	1305	0.000766284	0.478091
dolichol-phosphate-mannose synthase complex	Cellular Component	1	451	0.00221729	0.363714		cell migration involved in mesendoderm migration	Biological Process	1	1305	0.000766284	0.478091
pre-miRNA binding	Molecular Function	1	451	0.00221729	0.363714		homeostasis of number of cells in a free-living population	Biological Process	1	1305	0.000766284	0.478091
inhibition of cysteine-type endopeptidase activity involved in apoptotic process	Biological Process	1	451	0.00221729	0.363714		regulation of heart induction by regulation of canonical Wnt signaling pathway	Biological Process	1	1305	0.000766284	0.478091
protein farnesylation	Biological Process	1	451	0.00221729	0.363714		gamma-glutamyl carboxylase activity	Molecular Function	1	1305	0.000766284	0.478091
negative regulation of chondrocyte proliferation	Biological Process	1	451	0.00221729	0.363714		succinate transmembrane transporter activity	Molecular Function	1	1305	0.000766284	0.478091
positive regulation of vitamin metabolic process	Biological Process	1	451	0.00221729	0.363714		uridine-diphosphatase activity	Molecular Function	1	1305	0.000766284	0.478091
positive regulation of protein localization to early endosome	Biological Process	1	451	0.00221729	0.363714		1-alkylglycerophosphocholine O-acetyltransferase activity	Molecular Function	1	1305	0.000766284	0.478091
10-formyltetrahydrofolate metabolic process	Biological Process	1	451	0.00221729	0.363714		RNA polymerase I core factor complex	Cellular Component	1	1305	0.000766284	0.478091
thiamine-containing compound metabolic process	Biological Process	1	451	0.00221729	0.363714		mannose-ethanolamine phosphotransferase activity	Molecular Function	1	1305	0.000766284	0.478091
metanephric distal convoluted tubule development	Biological Process	1	451	0.00221729	0.363714		UMP kinase activity	Molecular Function	1	1305	0.000766284	0.478091
GDP-L-fucose metabolic process	Biological Process	1	451	0.00221729	0.363714		positive regulation of mismatch repair	Biological Process	1	1305	0.000766284	0.478091
positive regulation of MHC class I biosynthetic process	Biological Process	1	451	0.00221729	0.363714		rhombomere formation	Biological Process	1	1305	0.000766284	0.478091
production of siRNA involved in RNA interference	Biological Process	1	451	0.00221729	0.363714		rhombomere 3 formation	Biological Process	1	1305	0.000766284	0.478091
liver regeneration	Biological Process	1	451	0.00221729	0.363714		tooth eruption	Biological Process	1	1305	0.000766284	0.478091
regulation of L-glutamate transport	Biological Process	1	451	0.00221729	0.363714		phosphatidylinositol-4-phosphate phosphatase activity	Molecular Function	1	1305	0.000766284	0.478091
membrane fusion involved in viral entry into host cell	Biological Process	1	451	0.00221729	0.363714		regulation of intestinal epithelial structure maintenance	Biological Process	1	1305	0.000766284	0.478091
ribonucleoside-diphosphate reductase activity, thioredoxin disulfide as acceptor	Molecular Function	1	451	0.00221729	0.363714		positive regulation of high-density lipoprotein particle clearance	Biological Process	1	1305	0.000766284	0.478091
regulation of toll-like receptor 9 signaling pathway	Biological Process	1	451	0.00221729	0.363714		tRNA export from nucleus	Biological Process	1	1305	0.000766284	0.478091
mesenchymal cell apoptotic process involved in nephron morphogenesis	Biological Process	1	451	0.00221729	0.363714		ribonuclease inhibitor activity	Molecular Function	1	1305	0.000766284	0.478091
induction of bacterial agglutination	Biological Process	1	451	0.00221729	0.363714		regulation of skeletal muscle contraction by regulation of release of sequestered calcium ion	Biological Process	1	1305	0.000766284	0.478091
inositol monophosphate phosphatase activity	Molecular Function	1	451	0.00221729	0.363714		positive regulation of I-kappaB phosphorylation	Biological Process	1	1305	0.000766284	0.478091
oxidoreductase activity, acting on CH or CH2 groups, disulfide as acceptor	Molecular Function	1	451	0.00221729	0.363714		proline:sodium symporter activity	Molecular Function	1	1305	0.000766284	0.478091
nitric-oxide synthase regulator activity	Molecular Function	1	451	0.00221729	0.363714		gamma-catenin-TCF7L2 complex	Cellular Component	1	1305	0.000766284	0.478091
regulation of Wnt signaling pathway involved in dorsal/ventral axis specification	Biological Process	1	451	0.00221729	0.363714		induction by virus of host cell-cell fusion	Biological Process	1	1305	0.000766284	0.478091
negative regulation of antigen processing and presentation of peptide or polysaccharide antigen via MHC class II	Biological Process	1	451	0.00221729	0.363714		rhombomere 5 morphogenesis	Biological Process	1	1305	0.000766284	0.478091
alpha1-adrenergic receptor activity	Molecular Function	1	451	0.00221729	0.363714		phosphatidylinositol-3,4-bisphosphate 3-phosphatase activity	Molecular Function	1	1305	0.000766284	0.478091
cobalamin transport	Biological Process	1	451	0.00221729	0.363714		peptidyl-glutamic acid carboxylation	Biological Process	1	1305	0.000766284	0.478091
D-aspartate transport	Biological Process	1	451	0.00221729	0.363714		negative regulation of metanephric mesenchymal cell migration	Biological Process	1	1305	0.000766284	0.478091
regulation of protein localization to early endosome	Biological Process	1	451	0.00221729	0.363714		enkephalin processing	Biological Process	1	1305	0.000766284	0.478091
heat acclimation	Biological Process	1	451	0.00221729	0.363714		cysteine-type endopeptidase activity involved in execution phase of apoptosis	Molecular Function	1	1305	0.000766284	0.478091
positive regulation of calcidiol 1-monooxygenase activity	Biological Process	1	451	0.00221729	0.363714		regulation of eIF2 alpha phosphorylation by amino acid starvation	Biological Process	1	1305	0.000766284	0.478091
inhibin-betaglycan-ActRII complex	Cellular Component	1	451	0.00221729	0.363714		cell migration involved in vasculogenesis	Biological Process	1	1305	0.000766284	0.478091
zymogen inhibition	Biological Process	1	451	0.00221729	0.363714		Mpp10 complex	Cellular Component	1	1305	0.000766284	0.478091
adiponectin secretion	Biological Process	1	451	0.00221729	0.363714		negative regulation of fibril organization	Biological Process	1	1305	0.000766284	0.478091
regulation of systemic arterial blood pressure by carotid sinus baroreceptor feedback	Biological Process	1	451	0.00221729	0.363714		detection of hexose stimulus	Biological Process	1	1305	0.000766284	0.478091
negative regulation of keratinocyte differentiation	Biological Process	1	451	0.00221729	0.363714		germinal vesicle	Cellular Component	1	1305	0.000766284	0.478091
tau-protein kinase activity	Molecular Function	1	451	0.00221729	0.363714		3'-nucleotidase activity	Molecular Function	1	1305	0.000766284	0.478091
establishment of endothelial blood-brain barrier	Biological Process	1	451	0.00221729	0.363714		negative regulation of synaptic vesicle clustering	Biological Process	1	1305	0.000766284	0.478091
regulation of histone H2A K63-linked ubiquitination	Biological Process	1	451	0.00221729	0.363714		negative regulation of cyclin-dependent protein serine/threonine kinase activity involved in G1/S transition of mitotic cell cycle	Biological Process	1	1305	0.000766284	0.478091
nitrogen compound metabolic process	Biological Process	109	451	0.241685	0.363714		protein deamination	Biological Process	1	1305	0.000766284	0.478091
positive regulation of natural killer cell mediated immunity	Biological Process	2	451	0.00443459	0.363714		calcium- and calmodulin-dependent protein kinase complex	Cellular Component	1	1305	0.000766284	0.478091
positive regulation of natural killer cell mediated cytotoxicity	Biological Process	2	451	0.00443459	0.363714		CP2 mannose-ethanolamine phosphotransferase activity	Molecular Function	1	1305	0.000766284	0.478091
clathrin-mediated endocytosis	Biological Process	2	451	0.00443459	0.363714		positive regulation of mitotic centrosome separation	Biological Process	1	1305	0.000766284	0.478091
NAD+ ADP-ribosyltransferase activity	Molecular Function	2	451	0.00443459	0.363714		positive regulation of histone H3-K79 methylation	Biological Process	1	1305	0.000766284	0.478091
oxidoreductase activity, acting on the CH-NH group of donors, NAD or NADP as acceptor	Molecular Function	2	451	0.00443459	0.363714		hepoxilin metabolic process	Biological Process	1	1305	0.000766284	0.478091
prostaglandin metabolic process	Biological Process	2	451	0.00443459	0.363714		cyclic pyranopterin monophosphate synthase activity	Molecular Function	1	1305	0.000766284	0.478091
prostanoid metabolic process	Biological Process	2	451	0.00443459	0.363714		sodium-dependent organic cation transport	Biological Process	1	1305	0.000766284	0.478091
axon regeneration	Biological Process	2	451	0.00443459	0.363714		tongue muscle cell differentiation	Biological Process	1	1305	0.000766284	0.478091
synaptic vesicle endocytosis	Biological Process	2	451	0.00443459	0.363714		acetylesterase activity	Molecular Function	1	1305	0.000766284	0.478091
desmosome	Cellular Component	2	451	0.00443459	0.363714		dendrite regeneration	Biological Process	1	1305	0.000766284	0.478091
negative regulation of cytokine biosynthetic process	Biological Process	2	451	0.00443459	0.363714		tricarboxylic acid transmembrane transporter activity	Molecular Function	1	1305	0.000766284	0.478091
positive regulation of muscle contraction	Biological Process	2	451	0.00443459	0.363714		methylglutaconyl-CoA hydratase activity	Molecular Function	1	1305	0.000766284	0.478091
interleukin-6 biosynthetic process	Biological Process	2	451	0.00443459	0.363714		BMP signaling pathway involved in mesodermal cell fate specification	Biological Process	1	1305	0.000766284	0.478091
regulation of interleukin-1 secretion	Biological Process	2	451	0.00443459	0.363714		25-hydroxycholecalciferol-24-hydroxylase activity	Molecular Function	1	1305	0.000766284	0.478091
calcineurin-NFAT signaling cascade	Biological Process	2	451	0.00443459	0.363714		RNA polymerase I transcription factor binding transcription factor activity	Molecular Function	1	1305	0.000766284	0.478091
protein localization to synapse	Biological Process	2	451	0.00443459	0.363714		kynurenic acid metabolic process	Biological Process	1	1305	0.000766284	0.478091
establishment of protein localization to membrane	Biological Process	8	451	0.0177384	0.363714		positive regulation of reciprocal meiotic recombination	Biological Process	1	1305	0.000766284	0.478091
homophilic cell adhesion via plasma membrane adhesion molecules	Biological Process	5	451	0.0110865	0.363714		gamma-aminobutyric acid catabolic process	Biological Process	1	1305	0.000766284	0.478091
cell killing	Biological Process	4	451	0.00886918	0.363714		facial nucleus development	Biological Process	1	1305	0.000766284	0.478091
transmembrane receptor protein kinase activity	Molecular Function	4	451	0.00886918	0.363714		metanephric thick ascending limb development	Biological Process	1	1305	0.000766284	0.478091
regulation of ubiquitin-protein transferase activity	Biological Process	3	451	0.00665188	0.363911		citrate transmembrane transporter activity	Molecular Function	1	1305	0.000766284	0.478091
muscle fiber development	Biological Process	3	451	0.00665188	0.363911		mitochondrial respiratory chain complex II, succinate dehydrogenase complex (ubiquinone)	Cellular Component	1	1305	0.000766284	0.478091
negative regulation of protein phosphorylation	Biological Process	10	451	0.0221729	0.366632		positive regulation of myosin light chain kinase activity	Biological Process	1	1305	0.000766284	0.478091
glycoprotein metabolic process	Biological Process	10	451	0.0221729	0.366632		endoribonuclease inhibitor activity	Molecular Function	1	1305	0.000766284	0.478091
single-organism localization	Biological Process	69	451	0.152993	0.370875		VEGF-activated neuropilin signaling pathway	Biological Process	1	1305	0.000766284	0.478091
positive regulation of RNA biosynthetic process	Biological Process	29	451	0.0643016	0.370875		canonical Wnt signaling pathway involved in positive regulation of cell-cell adhesion	Biological Process	1	1305	0.000766284	0.478091
regulation of phosphorylation	Biological Process	29	451	0.0643016	0.370875		regulation of postsynaptic density protein 95 clustering	Biological Process	1	1305	0.000766284	0.478091
regulation of RNA metabolic process	Biological Process	59	451	0.13082	0.370997		longitudinal sarcoplasmic reticulum	Cellular Component	1	1305	0.000766284	0.478091
regulation of multicellular organismal development	Biological Process	38	451	0.0842572	0.372538		organic cation transport	Biological Process	1	1305	0.000766284	0.478091
GTPase regulator activity	Molecular Function	7	451	0.0155211	0.372538		interspecies quorum sensing	Biological Process	1	1305	0.000766284	0.478091
actin filament bundle organization	Biological Process	5	451	0.0110865	0.373495		inositol-1,3,4,5-tetrakisphosphate 3-phosphatase activity	Molecular Function	1	1305	0.000766284	0.478091
positive regulation of DNA replication	Biological Process	4	451	0.00886918	0.375858		alpha-ketoglutarate transport	Biological Process	1	1305	0.000766284	0.478091
negative regulation of protein binding	Biological Process	4	451	0.00886918	0.375858		positive regulation of renal albumin absorption	Biological Process	1	1305	0.000766284	0.478091
anion transport	Biological Process	8	451	0.0177384	0.377068		phosphatidylinositol-3,4,5-trisphosphate 3-phosphatase activity	Molecular Function	1	1305	0.000766284	0.478091
lung development	Biological Process	7	451	0.0155211	0.380819		protein carboxylation	Biological Process	1	1305	0.000766284	0.478091
actin filament depolymerization	Biological Process	3	451	0.00665188	0.380819		quorum sensing involved in interaction with host	Biological Process	1	1305	0.000766284	0.478091
regulation of establishment of protein localization to plasma membrane	Biological Process	3	451	0.00665188	0.380819		antigen processing and presentation of endogenous peptide antigen via MHC class I via ER pathway, TAP-dependent	Biological Process	1	1305	0.000766284	0.478091
positive regulation of biological process	Biological Process	102	451	0.226164	0.381798		pancreatic epsilon cell differentiation	Biological Process	1	1305	0.000766284	0.478091
cofactor metabolic process	Biological Process	9	451	0.0199557	0.38325		cerebellar granular layer structural organization	Biological Process	1	1305	0.000766284	0.478091
ruffle	Cellular Component	5	451	0.0110865	0.38413		alveolar primary septum development	Biological Process	1	1305	0.000766284	0.478091
secretory granule organization	Biological Process	2	451	0.00443459	0.385203		monophenol monooxygenase activity	Molecular Function	1	1305	0.000766284	0.478091
regulation of protein localization to cell surface	Biological Process	2	451	0.00443459	0.385203		fatty acid beta-oxidation multienzyme complex	Cellular Component	1	1305	0.000766284	0.478091
interleukin-8 secretion	Biological Process	2	451	0.00443459	0.385203		positive regulation of growth of symbiont involved in interaction with host	Biological Process	1	1305	0.000766284	0.478091
negative regulation of extrinsic apoptotic signaling pathway via death domain receptors	Biological Process	2	451	0.00443459	0.385203		sialate O-acetylesterase activity	Molecular Function	1	1305	0.000766284	0.478091
positive regulation of smooth muscle cell proliferation	Biological Process	2	451	0.00443459	0.385203		helper T cell enhancement of adaptive immune response	Biological Process	1	1305	0.000766284	0.478091
metanephric tubule development	Biological Process	2	451	0.00443459	0.385203		cysteine-type endopeptidase activity involved in apoptotic signaling pathway	Molecular Function	1	1305	0.000766284	0.478091
proteasome accessory complex	Cellular Component	2	451	0.00443459	0.385203		antigen processing and presentation of endogenous peptide antigen via MHC class Ib via ER pathway	Biological Process	1	1305	0.000766284	0.478091
negative regulation of toll-like receptor signaling pathway	Biological Process	2	451	0.00443459	0.385203		positive regulation of secretion of lysosomal enzymes	Biological Process	1	1305	0.000766284	0.478091
rough endoplasmic reticulum	Cellular Component	2	451	0.00443459	0.385203		pyrimidine ribonucleoside diphosphate catabolic process	Biological Process	1	1305	0.000766284	0.478091
positive regulation of peptidyl-threonine phosphorylation	Biological Process	2	451	0.00443459	0.385203		positive regulation of TRAIL production	Biological Process	1	1305	0.000766284	0.478091
amyloid precursor protein metabolic process	Biological Process	2	451	0.00443459	0.385203		uridine kinase activity	Molecular Function	1	1305	0.000766284	0.478091
DNA replication initiation	Biological Process	2	451	0.00443459	0.385203		fructose-6-phosphate binding	Molecular Function	1	1305	0.000766284	0.478091
carbohydrate kinase activity	Molecular Function	2	451	0.00443459	0.385203		post-embryonic body morphogenesis	Biological Process	1	1305	0.000766284	0.478091
ribosomal large subunit biogenesis	Biological Process	2	451	0.00443459	0.385203		positive regulation of high-density lipoprotein particle assembly	Biological Process	1	1305	0.000766284	0.478091
positive regulation of nitric oxide biosynthetic process	Biological Process	2	451	0.00443459	0.385203		kynurenic acid biosynthetic process	Biological Process	1	1305	0.000766284	0.478091
phosphatidylinositol phosphate phosphatase activity	Molecular Function	2	451	0.00443459	0.385203		regulation of reciprocal meiotic recombination	Biological Process	1	1305	0.000766284	0.478091
regulation of small GTPase mediated signal transduction	Biological Process	11	451	0.0243902	0.385203		L-tyrosine aminotransferase activity	Molecular Function	1	1305	0.000766284	0.478091
regulation of cell death	Biological Process	31	451	0.0687361	0.39217		fumarate reductase complex	Cellular Component	1	1305	0.000766284	0.478091
negative regulation of neuron differentiation	Biological Process	6	451	0.0133038	0.39217		pancreatic D cell differentiation	Biological Process	1	1305	0.000766284	0.478091
cellular response to amino acid stimulus	Biological Process	3	451	0.00665188	0.39217		SCF complex assembly	Biological Process	1	1305	0.000766284	0.478091
metalloexopeptidase activity	Molecular Function	3	451	0.00665188	0.39217		thick ascending limb development	Biological Process	1	1305	0.000766284	0.478091
respiratory gaseous exchange	Biological Process	3	451	0.00665188	0.39217		guanylate kinase activity	Molecular Function	1	1305	0.000766284	0.478091
regulation of protein processing	Biological Process	3	451	0.00665188	0.39217		open rectifier potassium channel activity	Molecular Function	1	1305	0.000766284	0.478091
receptor signaling protein serine/threonine kinase activity	Molecular Function	3	451	0.00665188	0.39217		rhombomere 5 formation	Biological Process	1	1305	0.000766284	0.478091
vesicle-mediated transport	Biological Process	25	451	0.0554324	0.39217		inositol tetrakisphosphate phosphatase activity	Molecular Function	1	1305	0.000766284	0.478091
skeletal system development	Biological Process	14	451	0.0310421	0.39217		negative regulation of metanephric nephron tubule epithelial cell differentiation	Biological Process	1	1305	0.000766284	0.478091
regulation of coagulation	Biological Process	4	451	0.00886918	0.39217		detection of oxidative stress	Biological Process	1	1305	0.000766284	0.478091
respiratory tube development	Biological Process	7	451	0.0155211	0.39217		dynamin polymerization involved in mitochondrial fission	Biological Process	1	1305	0.000766284	0.478091
bone development	Biological Process	7	451	0.0155211	0.39217		positive regulation of beta-amyloid clearance	Biological Process	1	1305	0.000766284	0.478091
RNA metabolic process	Biological Process	74	451	0.16408	0.39217		aromatic-L-amino-acid decarboxylase activity	Molecular Function	1	1305	0.000766284	0.478091
cell-cell junction	Cellular Component	11	451	0.0243902	0.39217		UDP catabolic process	Biological Process	1	1305	0.000766284	0.478091
protein modification by small protein conjugation or removal	Biological Process	18	451	0.0399113	0.39217		tRNA guanylyltransferase activity	Molecular Function	1	1305	0.000766284	0.478091
axon	Cellular Component	8	451	0.0177384	0.39217		oxidative DNA demethylase activity	Molecular Function	1	1305	0.000766284	0.478091
regulation of protein maturation	Biological Process	3	451	0.00665188	0.39217		succinate-semialdehyde dehydrogenase [NAD(P)+] activity	Molecular Function	1	1305	0.000766284	0.478091
endothelial cell development	Biological Process	3	451	0.00665188	0.39217		angiogenesis involved in coronary vascular morphogenesis	Biological Process	1	1305	0.000766284	0.478091
epithelial cell morphogenesis	Biological Process	3	451	0.00665188	0.39217		swimming behavior	Biological Process	1	1305	0.000766284	0.478091
endoplasmic reticulum-Golgi intermediate compartment	Cellular Component	3	451	0.00665188	0.39217		positive regulation of pancreatic juice secretion	Biological Process	1	1305	0.000766284	0.478091
regulation of cell killing	Biological Process	3	451	0.00665188	0.39217		DUBm complex	Cellular Component	1	1305	0.000766284	0.478091
protein serine/threonine phosphatase activity	Molecular Function	3	451	0.00665188	0.39217		leukotriene-A4 hydrolase activity	Molecular Function	1	1305	0.000766284	0.478091
interleukin-1 production	Biological Process	3	451	0.00665188	0.39217		hemolysis in other organism	Biological Process	1	1305	0.000766284	0.478091
regulation of apoptotic process	Biological Process	29	451	0.0643016	0.39217		iron chelate transport	Biological Process	1	1305	0.000766284	0.478091
regulation of epithelial cell differentiation	Biological Process	5	451	0.0110865	0.39217		splicing factor protein import into nucleus	Biological Process	1	1305	0.000766284	0.478091
heparan sulfate proteoglycan metabolic process	Biological Process	2	451	0.00443459	0.39217		regulation of sphingolipid mediated signaling pathway	Biological Process	1	1305	0.000766284	0.478091
smooth muscle tissue development	Biological Process	2	451	0.00443459	0.39217		actin filament debranching	Biological Process	1	1305	0.000766284	0.478091
positive regulation of heart contraction	Biological Process	2	451	0.00443459	0.39217		peroxisome degradation	Biological Process	1	1305	0.000766284	0.478091
chloride transport	Biological Process	2	451	0.00443459	0.39217		2-oxobutyrate biosynthetic process	Biological Process	1	1305	0.000766284	0.478091
negative regulation of peptidyl-serine phosphorylation	Biological Process	2	451	0.00443459	0.39217		U5 snRNA binding	Molecular Function	1	1305	0.000766284	0.478091
positive regulation of axon extension	Biological Process	2	451	0.00443459	0.39217		negative regulation of renin secretion into blood stream	Biological Process	1	1305	0.000766284	0.478091
regulation of protein dephosphorylation	Biological Process	2	451	0.00443459	0.39217		glycoprotein endo-alpha-1,2-mannosidase activity	Molecular Function	1	1305	0.000766284	0.478091
synaptic vesicle recycling	Biological Process	2	451	0.00443459	0.39217		positive regulation of skeletal muscle fiber differentiation	Biological Process	1	1305	0.000766284	0.478091
regulation of hormone metabolic process	Biological Process	2	451	0.00443459	0.39217		glycerophosphate shuttle	Biological Process	1	1305	0.000766284	0.478091
metanephric nephron epithelium development	Biological Process	2	451	0.00443459	0.39217		RNA polymerase I CORE element sequence-specific DNA binding transcription factor recruiting transcription factor activity	Molecular Function	1	1305	0.000766284	0.478091
negative regulation of GTPase activity	Biological Process	2	451	0.00443459	0.39217		positive regulation of engulfment of apoptotic cell	Biological Process	1	1305	0.000766284	0.478091
negative regulation of TOR signaling	Biological Process	2	451	0.00443459	0.39217		pyrimidine ribonucleotide catabolic process	Biological Process	1	1305	0.000766284	0.478091
intracellular transport	Biological Process	34	451	0.075388	0.39217		cerebellum vasculature morphogenesis	Biological Process	1	1305	0.000766284	0.478091
enzyme activator activity	Molecular Function	10	451	0.0221729	0.39217		long-chain fatty-acyl-CoA catabolic process	Biological Process	1	1305	0.000766284	0.478091
cell projection membrane	Cellular Component	6	451	0.0133038	0.39217		polynucleotide 3'-phosphatase activity	Molecular Function	1	1305	0.000766284	0.478091
endopeptidase inhibitor activity	Molecular Function	6	451	0.0133038	0.39217		hemolysis by symbiont of host erythrocytes	Biological Process	1	1305	0.000766284	0.478091
extracellular region	Cellular Component	89	451	0.197339	0.39217		antibiotic metabolic process	Biological Process	1	1305	0.000766284	0.478091
small molecule binding	Molecular Function	68	451	0.150776	0.39217		chemorepulsion of branchiomotor axon	Biological Process	1	1305	0.000766284	0.478091
regulation of blood vessel size	Biological Process	4	451	0.00886918	0.39217		vagus nerve morphogenesis	Biological Process	1	1305	0.000766284	0.478091
negative regulation of neuron projection development	Biological Process	4	451	0.00886918	0.39217		histone H4-R3 methylation	Biological Process	1	1305	0.000766284	0.478091
regulation of DNA metabolic process	Biological Process	10	451	0.0221729	0.39217		response to brefeldin A	Biological Process	1	1305	0.000766284	0.478091
coenzyme binding	Molecular Function	7	451	0.0155211	0.39217		lateral element assembly	Biological Process	1	1305	0.000766284	0.478091
protein ubiquitination	Biological Process	14	451	0.0310421	0.39217		spot adherens junction	Cellular Component	1	1305	0.000766284	0.478091
protein modification by small protein conjugation	Biological Process	15	451	0.0332594	0.39217		negative regulation of skeletal muscle hypertrophy	Biological Process	1	1305	0.000766284	0.478091
stem cell differentiation	Biological Process	11	451	0.0243902	0.39217		atrioventricular bundle cell differentiation	Biological Process	1	1305	0.000766284	0.478091
monosaccharide binding	Molecular Function	3	451	0.00665188	0.39217		positive regulation of sequestering of zinc ion	Biological Process	1	1305	0.000766284	0.478091
phagocytic vesicle	Cellular Component	3	451	0.00665188	0.39217		palmitic acid metabolic process	Biological Process	1	1305	0.000766284	0.478091
cell-cell contact zone	Cellular Component	3	451	0.00665188	0.39217		cellular stress response to acidic pH	Biological Process	1	1305	0.000766284	0.478091
protein K48-linked ubiquitination	Biological Process	3	451	0.00665188	0.39217		1-alpha,25-dihydroxyvitamin D3 24-hydroxylase activity	Molecular Function	1	1305	0.000766284	0.478091
regulation of sodium ion transport	Biological Process	3	451	0.00665188	0.39217		regulation of tongue muscle cell differentiation	Biological Process	1	1305	0.000766284	0.478091
activation of cysteine-type endopeptidase activity involved in apoptotic process	Biological Process	3	451	0.00665188	0.39217		blood coagulation, common pathway	Biological Process	1	1305	0.000766284	0.478091
localization	Biological Process	100	451	0.221729	0.39217		ATP-activated inward rectifier potassium channel activity	Molecular Function	1	1305	0.000766284	0.478091
neuron projection	Cellular Component	14	451	0.0310421	0.39217		succinate dehydrogenase complex (ubiquinone)	Cellular Component	1	1305	0.000766284	0.478091
positive regulation of cellular protein catabolic process	Biological Process	4	451	0.00886918	0.39217		branched-chain amino acid transport	Biological Process	1	1305	0.000766284	0.478091
regulation of tube size	Biological Process	4	451	0.00886918	0.39217		susceptibility to T cell mediated cytotoxicity	Biological Process	1	1305	0.000766284	0.478091
CIA complex	Cellular Component	1	451	0.00221729	0.39217		tRNA (adenine-N6-)-methyltransferase activity	Molecular Function	1	1305	0.000766284	0.478091
protein localization to early endosome	Biological Process	1	451	0.00221729	0.39217		renal tubular secretion	Biological Process	1	1305	0.000766284	0.478091
regulation of relaxation of cardiac muscle	Biological Process	1	451	0.00221729	0.39217		hemolysis in other organism involved in symbiotic interaction	Biological Process	1	1305	0.000766284	0.478091
ribonuclease III activity	Molecular Function	1	451	0.00221729	0.39217		renal albumin absorption	Biological Process	1	1305	0.000766284	0.478091
retinal blood vessel morphogenesis	Biological Process	1	451	0.00221729	0.39217		central nervous system myelin formation	Biological Process	1	1305	0.000766284	0.478091
calcium-dependent protein serine/threonine phosphatase activity	Molecular Function	1	451	0.00221729	0.39217		phospholipase C-activating angiotensin-activated signaling pathway	Biological Process	1	1305	0.000766284	0.478091
glycine N-acyltransferase activity	Molecular Function	1	451	0.00221729	0.39217		pyrimidine ribonucleoside diphosphate metabolic process	Biological Process	1	1305	0.000766284	0.478091
D-amino acid transport	Biological Process	1	451	0.00221729	0.39217		endoplasmic reticulum polarization	Biological Process	1	1305	0.000766284	0.478091
abscission	Biological Process	1	451	0.00221729	0.39217		conversion of ds siRNA to ss siRNA	Biological Process	1	1305	0.000766284	0.478091
inflammatory response to wounding	Biological Process	1	451	0.00221729	0.39217		nose morphogenesis	Biological Process	1	1305	0.000766284	0.478091
regulation of adrenergic receptor signaling pathway	Biological Process	1	451	0.00221729	0.39217		cytolysis in other organism	Biological Process	1	1305	0.000766284	0.478091
eukaryotic translation initiation factor 2alpha kinase activity	Molecular Function	1	451	0.00221729	0.39217		leucine transport	Biological Process	1	1305	0.000766284	0.478091
negative regulation of protein dephosphorylation	Biological Process	1	451	0.00221729	0.39217		RNA polymerase I transcription factor recruiting transcription factor activity	Molecular Function	1	1305	0.000766284	0.478091
protein-L-isoaspartate (D-aspartate) O-methyltransferase activity	Molecular Function	1	451	0.00221729	0.39217		regulation of skeletal muscle hypertrophy	Biological Process	1	1305	0.000766284	0.478091
negative regulation of protein polyubiquitination	Biological Process	1	451	0.00221729	0.39217		TRAIL biosynthetic process	Biological Process	1	1305	0.000766284	0.478091
transforming growth factor beta receptor activity, type I	Molecular Function	1	451	0.00221729	0.39217		cardiolipin acyl-chain remodeling	Biological Process	1	1305	0.000766284	0.478091
peptidyl-arginine methylation	Biological Process	1	451	0.00221729	0.39217		synaptobrevin 2-SNAP-25-syntaxin-1a-complexin I complex	Cellular Component	1	1305	0.000766284	0.478091
transepithelial chloride transport	Biological Process	1	451	0.00221729	0.39217		chemorepulsion of axon	Biological Process	1	1305	0.000766284	0.478091
regulation of peptidyl-serine dephosphorylation	Biological Process	1	451	0.00221729	0.39217		short-chain carboxylesterase activity	Molecular Function	1	1305	0.000766284	0.478091
paranodal junction	Cellular Component	1	451	0.00221729	0.39217		regulation of TRAIL production	Biological Process	1	1305	0.000766284	0.478091
rRNA (adenine-N6,N6-)-dimethyltransferase activity	Molecular Function	1	451	0.00221729	0.39217		tRNA transport	Biological Process	1	1305	0.000766284	0.478091
histone arginine methylation	Biological Process	1	451	0.00221729	0.39217		regulation of I-kappaB phosphorylation	Biological Process	1	1305	0.000766284	0.478091
condensed nuclear chromosome outer kinetochore	Cellular Component	1	451	0.00221729	0.39217		antigen processing and presentation of endogenous peptide antigen via MHC class Ib via ER pathway, TAP-dependent	Biological Process	1	1305	0.000766284	0.478091
S-adenosylmethionine biosynthetic process	Biological Process	1	451	0.00221729	0.39217		sequence-specific DNA binding RNA polymerase I transcription factor activity	Molecular Function	1	1305	0.000766284	0.478091
pancreas morphogenesis	Biological Process	1	451	0.00221729	0.39217		tRNA-containing ribonucleoprotein complex export from nucleus	Biological Process	1	1305	0.000766284	0.478091
regulation of thyroid hormone generation	Biological Process	1	451	0.00221729	0.39217		TRAIL production	Biological Process	1	1305	0.000766284	0.478091
pi-body	Cellular Component	1	451	0.00221729	0.39217		3-oxoacyl-[acyl-carrier-protein] synthase activity	Molecular Function	1	1305	0.000766284	0.478091
copper ion import	Biological Process	1	451	0.00221729	0.39217		translation factor activity, non-nucleic acid binding	Molecular Function	1	1305	0.000766284	0.478091
siRNA loading onto RISC involved in RNA interference	Biological Process	1	451	0.00221729	0.39217		regulation of metanephric glomerular visceral epithelial cell development	Biological Process	1	1305	0.000766284	0.478091
pronephros development	Biological Process	1	451	0.00221729	0.39217		GDP-L-fucose synthase activity	Molecular Function	1	1305	0.000766284	0.478091
myelin sheath adaxonal region	Cellular Component	1	451	0.00221729	0.39217		detection of monosaccharide stimulus	Biological Process	1	1305	0.000766284	0.478091
ISG15 transferase activity	Molecular Function	1	451	0.00221729	0.39217		hepoxilin A3 synthase activity	Molecular Function	1	1305	0.000766284	0.478091
wound healing involved in inflammatory response	Biological Process	1	451	0.00221729	0.39217		deoxycytidyl transferase activity	Molecular Function	1	1305	0.000766284	0.478091
regulation of endosome size	Biological Process	1	451	0.00221729	0.39217		perinuclear endoplasmic reticulum membrane	Cellular Component	1	1305	0.000766284	0.478091
positive regulation of protein glycosylation	Biological Process	1	451	0.00221729	0.39217		dynamin polymerization involved in membrane fission	Biological Process	1	1305	0.000766284	0.478091
negative regulation of amyloid precursor protein biosynthetic process	Biological Process	1	451	0.00221729	0.39217		negative regulation of apoptotic DNA fragmentation	Biological Process	1	1305	0.000766284	0.478091
regulation of TRAIL-activated apoptotic signaling pathway	Biological Process	1	451	0.00221729	0.39217		regulation of fibril organization	Biological Process	1	1305	0.000766284	0.478091
neutrophil apoptotic process	Biological Process	1	451	0.00221729	0.39217		macropinocytic cup	Cellular Component	1	1305	0.000766284	0.478091
dense core granule	Cellular Component	1	451	0.00221729	0.39217		negative regulation of DNA catabolic process	Biological Process	1	1305	0.000766284	0.478091
90S preribosome	Cellular Component	1	451	0.00221729	0.39217		siderophore transport	Biological Process	1	1305	0.000766284	0.478091
endosome transport via multivesicular body sorting pathway	Biological Process	1	451	0.00221729	0.39217		regulation of TRAIL biosynthetic process	Biological Process	1	1305	0.000766284	0.478091
positive regulation of cellular amino acid metabolic process	Biological Process	1	451	0.00221729	0.39217		L-threonine 3-dehydrogenase activity	Molecular Function	1	1305	0.000766284	0.478091
intrinsic apoptotic signaling pathway in response to hypoxia	Biological Process	1	451	0.00221729	0.39217		UDP metabolic process	Biological Process	1	1305	0.000766284	0.478091
calmodulin-dependent protein phosphatase activity	Molecular Function	1	451	0.00221729	0.39217		positive regulation of tongue muscle cell differentiation	Biological Process	1	1305	0.000766284	0.478091
negative regulation of stem cell maintenance	Biological Process	1	451	0.00221729	0.39217		sepiapterin reductase activity	Molecular Function	1	1305	0.000766284	0.478091
ribosome localization	Biological Process	1	451	0.00221729	0.39217		transcription-dependent tethering of RNA polymerase II gene DNA at nuclear periphery	Biological Process	1	1305	0.000766284	0.478091
endoplasmic reticulum quality control compartment	Cellular Component	1	451	0.00221729	0.39217		error-prone translesion synthesis	Biological Process	1	1305	0.000766284	0.478091
maturation of LSU-rRNA from tricistronic rRNA transcript (SSU-rRNA, 5.8S rRNA, LSU-rRNA)	Biological Process	1	451	0.00221729	0.39217		VEGF-activated neuropilin signaling pathway involved in axon guidance	Biological Process	1	1305	0.000766284	0.478091
septin complex	Cellular Component	1	451	0.00221729	0.39217		positive regulation of heart induction by negative regulation of canonical Wnt signaling pathway	Biological Process	1	1305	0.000766284	0.478091
negative regulation of transforming growth factor beta production	Biological Process	1	451	0.00221729	0.39217		mitochondrial fatty acid beta-oxidation multienzyme complex	Cellular Component	1	1305	0.000766284	0.478091
chiasma assembly	Biological Process	1	451	0.00221729	0.39217		6-phosphofructo-2-kinase/fructose-2,6-biphosphatase complex	Cellular Component	1	1305	0.000766284	0.478091
extrinsic component of mitochondrial inner membrane	Cellular Component	1	451	0.00221729	0.39217		positive regulation of metanephric glomerular visceral epithelial cell development	Biological Process	1	1305	0.000766284	0.478091
DNA hypermethylation	Biological Process	1	451	0.00221729	0.39217		negative regulation of apolipoprotein binding	Biological Process	1	1305	0.000766284	0.478091
regulation of renin secretion into blood stream	Biological Process	1	451	0.00221729	0.39217		2-aminoadipate transaminase activity	Molecular Function	1	1305	0.000766284	0.478091
clathrin complex	Cellular Component	1	451	0.00221729	0.39217		antigen processing and presentation of endogenous peptide antigen via MHC class Ib	Biological Process	1	1305	0.000766284	0.478091
cellular defense response	Biological Process	1	451	0.00221729	0.39217		dendritic growth cone	Cellular Component	1	1305	0.000766284	0.478091
mesenchymal cell proliferation involved in lung development	Biological Process	1	451	0.00221729	0.39217		medium-chain fatty-acyl-CoA catabolic process	Biological Process	1	1305	0.000766284	0.478091
positive regulation of nonmotile primary cilium assembly	Biological Process	1	451	0.00221729	0.39217		BMP signaling pathway involved in spinal cord dorsal/ventral patterning	Biological Process	1	1305	0.000766284	0.478091
phenylalanyl-tRNA aminoacylation	Biological Process	1	451	0.00221729	0.39217		sphingomyelin phosphodiesterase D activity	Molecular Function	1	1305	0.000766284	0.478091
signal recognition particle, endoplasmic reticulum targeting	Cellular Component	1	451	0.00221729	0.39217		positive regulation of protein import into nucleus	Biological Process	9	1305	0.00689655	0.478091
toxin transporter activity	Molecular Function	1	451	0.00221729	0.39217		regulation of gene expression	Biological Process	189	1305	0.144828	0.482312
male genitalia morphogenesis	Biological Process	1	451	0.00221729	0.39217		forebrain development	Biological Process	25	1305	0.0191571	0.482312
acyl-CoA oxidase activity	Molecular Function	1	451	0.00221729	0.39217		cell	Cellular Component	885	1305	0.678161	0.484014
very-low-density lipoprotein particle clearance	Biological Process	1	451	0.00221729	0.39217		positive regulation of cell-cell adhesion	Biological Process	16	1305	0.0122605	0.486413
thrombin receptor activity	Molecular Function	1	451	0.00221729	0.39217		rRNA metabolic process	Biological Process	8	1305	0.00613027	0.488745
thyroid hormone receptor coactivator activity	Molecular Function	1	451	0.00221729	0.39217		G2/M transition of mitotic cell cycle	Biological Process	8	1305	0.00613027	0.488745
thyroid hormone receptor activator activity	Molecular Function	1	451	0.00221729	0.39217		positive regulation of lymphocyte mediated immunity	Biological Process	8	1305	0.00613027	0.488745
hypermethylation of CpG island	Biological Process	1	451	0.00221729	0.39217		regulation of establishment of protein localization	Biological Process	49	1305	0.0375479	0.489164
male anatomical structure morphogenesis	Biological Process	1	451	0.00221729	0.39217		respiratory gaseous exchange	Biological Process	6	1305	0.0045977	0.489894
oxidoreductase activity, acting on NAD(P)H, heme protein as acceptor	Molecular Function	1	451	0.00221729	0.39217		thioester metabolic process	Biological Process	6	1305	0.0045977	0.489894
detection of mechanical stimulus involved in sensory perception of pain	Biological Process	1	451	0.00221729	0.39217		acyl-CoA metabolic process	Biological Process	6	1305	0.0045977	0.489894
negative regulation of protein K63-linked ubiquitination	Biological Process	1	451	0.00221729	0.39217		cellular response to drug	Biological Process	6	1305	0.0045977	0.489894
positive regulation of peptidyl-serine phosphorylation of STAT protein	Biological Process	1	451	0.00221729	0.39217		developmental growth	Biological Process	38	1305	0.0291188	0.489894
storage vacuole	Cellular Component	1	451	0.00221729	0.39217		organic cyclic compound biosynthetic process	Biological Process	192	1305	0.147126	0.492269
CTD phosphatase activity	Molecular Function	1	451	0.00221729	0.39217		filopodium	Cellular Component	7	1305	0.00536398	0.492269
adenyl-nucleotide exchange factor activity	Molecular Function	1	451	0.00221729	0.39217		plasma membrane raft	Cellular Component	7	1305	0.00536398	0.492269
negative regulation of apoptotic process involved in morphogenesis	Biological Process	1	451	0.00221729	0.39217		cytoplasmic vesicle part	Cellular Component	14	1305	0.010728	0.492679
extracellular matrix-cell signaling	Biological Process	1	451	0.00221729	0.39217		maintenance of protein location	Biological Process	11	1305	0.00842912	0.492733
gastro-intestinal system smooth muscle contraction	Biological Process	1	451	0.00221729	0.39217		lipid modification	Biological Process	13	1305	0.00996169	0.493572
histone H2A K63-linked ubiquitination	Biological Process	1	451	0.00221729	0.39217		regulation of Ran protein signal transduction	Biological Process	12	1305	0.0091954	0.493572
phosphatidylinositol phosphate 4-phosphatase activity	Molecular Function	1	451	0.00221729	0.39217		regulation of GTPase activity	Biological Process	12	1305	0.0091954	0.493572
metanephric S-shaped body morphogenesis	Biological Process	1	451	0.00221729	0.39217		hydrolase activity, hydrolyzing O-glycosyl compounds	Molecular Function	12	1305	0.0091954	0.493572
positive regulation of monocyte differentiation	Biological Process	1	451	0.00221729	0.39217		protein complex subunit organization	Biological Process	90	1305	0.0689655	0.493572
regulation of mitochondrial DNA replication	Biological Process	1	451	0.00221729	0.39217		regulation of cell maturation	Biological Process	3	1305	0.00229885	0.493572
oligodendrocyte progenitor proliferation	Biological Process	1	451	0.00221729	0.39217		glucocorticoid metabolic process	Biological Process	3	1305	0.00229885	0.493572
alpha-adrenergic receptor activity	Molecular Function	1	451	0.00221729	0.39217		acute-phase response	Biological Process	3	1305	0.00229885	0.493572
neural crest formation	Biological Process	1	451	0.00221729	0.39217		post-embryonic organ development	Biological Process	3	1305	0.00229885	0.493572
double-stranded RNA-specific ribonuclease activity	Molecular Function	1	451	0.00221729	0.39217		cerebellar Purkinje cell layer morphogenesis	Biological Process	3	1305	0.00229885	0.493572
regulation of protein localization to synapse	Biological Process	1	451	0.00221729	0.39217		pinocytosis	Biological Process	3	1305	0.00229885	0.493572
voltage-gated sodium channel activity involved in cardiac muscle cell action potential	Molecular Function	1	451	0.00221729	0.39217		interferon-gamma secretion	Biological Process	3	1305	0.00229885	0.493572
fructose binding	Molecular Function	1	451	0.00221729	0.39217		actin cytoskeleton	Cellular Component	31	1305	0.0237548	0.494275
steroid hormone binding	Molecular Function	1	451	0.00221729	0.39217		cellular component assembly	Biological Process	131	1305	0.100383	0.496323
multivesicular body organization	Biological Process	1	451	0.00221729	0.39217		chordate embryonic development	Biological Process	45	1305	0.0344828	0.496323
gas homeostasis	Biological Process	1	451	0.00221729	0.39217		single-organism organelle organization	Biological Process	137	1305	0.104981	0.496528
regulation of antigen processing and presentation of peptide antigen via MHC class II	Biological Process	1	451	0.00221729	0.39217		phosphotransferase activity, alcohol group as acceptor	Molecular Function	58	1305	0.0444444	0.499667
STAT protein import into nucleus	Biological Process	1	451	0.00221729	0.39217		neural tube development	Biological Process	15	1305	0.0114943	0.503204
cell migration involved in endocardial cushion formation	Biological Process	1	451	0.00221729	0.39217		hexose metabolic process	Biological Process	15	1305	0.0114943	0.503204
regulation of oligodendrocyte progenitor proliferation	Biological Process	1	451	0.00221729	0.39217		macromolecule methylation	Biological Process	15	1305	0.0114943	0.503204
maturation of LSU-rRNA	Biological Process	1	451	0.00221729	0.39217		single-organism transport	Biological Process	171	1305	0.131034	0.503204
diterpenoid catabolic process	Biological Process	1	451	0.00221729	0.39217		death	Biological Process	96	1305	0.0735632	0.504981
positive regulation of interleukin-23 production	Biological Process	1	451	0.00221729	0.39217		cell death	Biological Process	96	1305	0.0735632	0.504981
asparagine metabolic process	Biological Process	1	451	0.00221729	0.39217		positive regulation of protein localization to nucleus	Biological Process	10	1305	0.00766284	0.505278
terpenoid catabolic process	Biological Process	1	451	0.00221729	0.39217		oxidoreductase activity, acting on the CH-OH group of donors, NAD or NADP as acceptor	Molecular Function	10	1305	0.00766284	0.505278
regulation of single stranded viral RNA replication via double stranded DNA intermediate	Biological Process	1	451	0.00221729	0.39217		positive regulation of nucleocytoplasmic transport	Biological Process	10	1305	0.00766284	0.505278
negative regulation of membrane protein ectodomain proteolysis	Biological Process	1	451	0.00221729	0.39217		stress-activated protein kinase signaling cascade	Biological Process	17	1305	0.0130268	0.505278
establishment of ribosome localization	Biological Process	1	451	0.00221729	0.39217		lipid transport	Biological Process	17	1305	0.0130268	0.505278
retinoic acid catabolic process	Biological Process	1	451	0.00221729	0.39217		regulation of centrosome cycle	Biological Process	5	1305	0.00383142	0.505278
ribosomal subunit export from nucleus	Biological Process	1	451	0.00221729	0.39217		positive regulation of lipid transport	Biological Process	5	1305	0.00383142	0.505278
positive regulation of protein secretion	Biological Process	6	451	0.0133038	0.39217		protein localization to endoplasmic reticulum	Biological Process	5	1305	0.00383142	0.505278
GTPase activator activity	Molecular Function	6	451	0.0133038	0.39217		regulation of mitochondrial membrane permeability	Biological Process	5	1305	0.00383142	0.505278
negative regulation of JNK cascade	Biological Process	2	451	0.00443459	0.39217		macromolecule metabolic process	Biological Process	422	1305	0.323372	0.505278
mitotic spindle assembly checkpoint	Biological Process	2	451	0.00443459	0.39217		regulation of blood coagulation	Biological Process	8	1305	0.00613027	0.507064
innervation	Biological Process	2	451	0.00443459	0.39217		brush border	Cellular Component	8	1305	0.00613027	0.507064
neuron projection regeneration	Biological Process	2	451	0.00443459	0.39217		regulation of hemostasis	Biological Process	8	1305	0.00613027	0.507064
brush border membrane	Cellular Component	2	451	0.00443459	0.39217		cofactor biosynthetic process	Biological Process	11	1305	0.00842912	0.507487
negative regulation of endothelial cell apoptotic process	Biological Process	2	451	0.00443459	0.39217		respiratory tube development	Biological Process	16	1305	0.0122605	0.511159
regulation of multicellular organismal metabolic process	Biological Process	2	451	0.00443459	0.39217		tetrapyrrole binding	Molecular Function	16	1305	0.0122605	0.511159
regulation of catabolic process	Biological Process	19	451	0.0421286	0.39217		small GTPase mediated signal transduction	Biological Process	47	1305	0.0360153	0.51312
regulation of protein localization	Biological Process	22	451	0.0487805	0.397091		cholesterol binding	Molecular Function	4	1305	0.00306513	0.51312
regulation of ligase activity	Biological Process	3	451	0.00665188	0.397091		respiratory system process	Biological Process	4	1305	0.00306513	0.51312
growth cone	Cellular Component	3	451	0.00665188	0.397091		regulation of gastrulation	Biological Process	4	1305	0.00306513	0.51312
negative regulation of cell division	Biological Process	3	451	0.00665188	0.397091		phosphatidylinositol dephosphorylation	Biological Process	4	1305	0.00306513	0.51312
negative regulation of proteasomal ubiquitin-dependent protein catabolic process	Biological Process	3	451	0.00665188	0.397091		regulation of natural killer cell mediated immunity	Biological Process	4	1305	0.00306513	0.51312
regulation of osteoclast differentiation	Biological Process	3	451	0.00665188	0.397091		skeletal muscle contraction	Biological Process	4	1305	0.00306513	0.51312
death	Biological Process	36	451	0.0798226	0.397091		T cell mediated immunity	Biological Process	7	1305	0.00536398	0.51312
cell death	Biological Process	36	451	0.0798226	0.397091		regulation of organ growth	Biological Process	7	1305	0.00536398	0.51312
regulation of neuron differentiation	Biological Process	13	451	0.0288248	0.39796		positive regulation of metabolic process	Biological Process	165	1305	0.126437	0.51312
regulation of cellular response to growth factor stimulus	Biological Process	6	451	0.0133038	0.399326		homologous chromosome segregation	Biological Process	6	1305	0.0045977	0.51312
positive regulation of leukocyte mediated immunity	Biological Process	4	451	0.00886918	0.400981		regulation of transcription, DNA-templated	Biological Process	150	1305	0.114943	0.51312
pigmentation	Biological Process	4	451	0.00886918	0.400981		regulation of nucleic acid-templated transcription	Biological Process	150	1305	0.114943	0.51312
extracellular ligand-gated ion channel activity	Molecular Function	4	451	0.00886918	0.400981		negative regulation of organelle organization	Biological Process	22	1305	0.0168582	0.51312
regulation of MAPK cascade	Biological Process	15	451	0.0332594	0.402325		negative regulation of mitotic cell cycle phase transition	Biological Process	9	1305	0.00689655	0.51312
neuron part	Cellular Component	19	451	0.0421286	0.402919		endopeptidase regulator activity	Molecular Function	14	1305	0.010728	0.51312
regulation of programmed cell death	Biological Process	29	451	0.0643016	0.405187		enzyme activator activity	Molecular Function	24	1305	0.0183908	0.51312
sarcomere	Cellular Component	5	451	0.0110865	0.406028		cytoplasmic side of membrane	Cellular Component	10	1305	0.00766284	0.51312
ATPase activity, coupled to transmembrane movement of substances	Molecular Function	5	451	0.0110865	0.406028		leukocyte mediated immunity	Biological Process	18	1305	0.0137931	0.51312
cell morphogenesis involved in differentiation	Biological Process	18	451	0.0399113	0.406993		mitochondrion degradation	Biological Process	16	1305	0.0122605	0.51312
organic anion transport	Biological Process	6	451	0.0133038	0.407174		monosaccharide metabolic process	Biological Process	16	1305	0.0122605	0.51312
regulation of proteasomal protein catabolic process	Biological Process	6	451	0.0133038	0.407174		lamellipodium	Cellular Component	12	1305	0.0091954	0.51312
negative regulation of hydrolase activity	Biological Process	7	451	0.0155211	0.409247		embryo development ending in birth or egg hatching	Biological Process	45	1305	0.0344828	0.51312
positive regulation of osteoblast differentiation	Biological Process	3	451	0.00665188	0.410567		helicase activity	Molecular Function	11	1305	0.00842912	0.51312
positive regulation of proteasomal ubiquitin-dependent protein catabolic process	Biological Process	3	451	0.00665188	0.410567		system process	Biological Process	78	1305	0.0597701	0.51312
divalent metal ion transport	Biological Process	8	451	0.0177384	0.410567		pyruvate metabolic process	Biological Process	8	1305	0.00613027	0.51312
negative regulation of protein ubiquitination	Biological Process	4	451	0.00886918	0.410567		methylation	Biological Process	15	1305	0.0114943	0.51312
spindle assembly checkpoint	Biological Process	2	451	0.00443459	0.410567		negative regulation of JUN kinase activity	Biological Process	2	1305	0.00153257	0.51312
negative regulation of mitotic sister chromatid separation	Biological Process	2	451	0.00443459	0.410567		chitin binding	Molecular Function	2	1305	0.00153257	0.51312
cardiac muscle cell action potential involved in contraction	Biological Process	2	451	0.00443459	0.410567		tetrahydrobiopterin metabolic process	Biological Process	2	1305	0.00153257	0.51312
negative regulation of ubiquitin-protein ligase activity involved in mitotic cell cycle	Biological Process	2	451	0.00443459	0.410567		leukotriene biosynthetic process	Biological Process	2	1305	0.00153257	0.51312
negative regulation of mitotic metaphase/anaphase transition	Biological Process	2	451	0.00443459	0.410567		CD40 receptor complex	Cellular Component	2	1305	0.00153257	0.51312
response to axon injury	Biological Process	2	451	0.00443459	0.410567		cellular response to sterol depletion	Biological Process	2	1305	0.00153257	0.51312
negative regulation of mitotic sister chromatid segregation	Biological Process	2	451	0.00443459	0.410567		beta-amyloid formation	Biological Process	2	1305	0.00153257	0.51312
regulation of ATPase activity	Biological Process	2	451	0.00443459	0.410567		intraciliary transport particle A	Cellular Component	2	1305	0.00153257	0.51312
mitotic spindle checkpoint	Biological Process	2	451	0.00443459	0.410567		negative regulation of ATPase activity	Biological Process	2	1305	0.00153257	0.51312
antimicrobial humoral response	Biological Process	2	451	0.00443459	0.410567		proteasome core complex, alpha-subunit complex	Cellular Component	2	1305	0.00153257	0.51312
regulation of ubiquitin-protein ligase activity involved in mitotic cell cycle	Biological Process	2	451	0.00443459	0.410567		negative regulation of epidermal cell differentiation	Biological Process	2	1305	0.00153257	0.51312
pteridine-containing compound metabolic process	Biological Process	2	451	0.00443459	0.410567		spliceosomal tri-snRNP complex assembly	Biological Process	2	1305	0.00153257	0.51312
positive regulation of calcium-mediated signaling	Biological Process	2	451	0.00443459	0.410567		synaptic vesicle clustering	Biological Process	2	1305	0.00153257	0.51312
negative regulation of sister chromatid segregation	Biological Process	2	451	0.00443459	0.410567		regulation of nonmotile primary cilium assembly	Biological Process	2	1305	0.00153257	0.51312
regulation of natural killer cell mediated cytotoxicity	Biological Process	2	451	0.00443459	0.410567		siRNA binding	Molecular Function	2	1305	0.00153257	0.51312
negative regulation of metaphase/anaphase transition of cell cycle	Biological Process	2	451	0.00443459	0.410567		phosphofructokinase activity	Molecular Function	2	1305	0.00153257	0.51312
negative regulation of cellular component organization	Biological Process	15	451	0.0332594	0.41116		establishment of mitochondrion localization	Biological Process	2	1305	0.00153257	0.51312
gene expression	Biological Process	94	451	0.208426	0.412835		negative regulation of retinoic acid receptor signaling pathway	Biological Process	2	1305	0.00153257	0.51312
positive regulation of MAPK cascade	Biological Process	11	451	0.0243902	0.414849		sympathetic ganglion development	Biological Process	2	1305	0.00153257	0.51312
divalent inorganic cation transport	Biological Process	8	451	0.0177384	0.414896		positive regulation of spindle checkpoint	Biological Process	2	1305	0.00153257	0.51312
skeletal system morphogenesis	Biological Process	8	451	0.0177384	0.414896		trachea formation	Biological Process	2	1305	0.00153257	0.51312
negative regulation of response to stimulus	Biological Process	29	451	0.0643016	0.415328		presynaptic active zone assembly	Biological Process	2	1305	0.00153257	0.51312
protein serine/threonine kinase activity	Molecular Function	12	451	0.0266075	0.415962		hydroxymethyl-, formyl- and related transferase activity	Molecular Function	2	1305	0.00153257	0.51312
regulation of biological quality	Biological Process	64	451	0.141907	0.415962		cerebral cortex tangential migration	Biological Process	2	1305	0.00153257	0.51312
positive regulation of gene expression	Biological Process	34	451	0.075388	0.415962		tetrahydrobiopterin biosynthetic process	Biological Process	2	1305	0.00153257	0.51312
protein localization to plasma membrane	Biological Process	7	451	0.0155211	0.415962		mechanically gated channel activity	Molecular Function	2	1305	0.00153257	0.51312
regulation of myeloid leukocyte differentiation	Biological Process	4	451	0.00886918	0.415962		synaptic vesicle priming	Biological Process	2	1305	0.00153257	0.51312
positive regulation of peptidase activity	Biological Process	4	451	0.00886918	0.415962		SREBP signaling pathway	Biological Process	2	1305	0.00153257	0.51312
positive regulation of endopeptidase activity	Biological Process	4	451	0.00886918	0.415962		Wnt signaling pathway involved in heart development	Biological Process	2	1305	0.00153257	0.51312
negative regulation of cellular process	Biological Process	78	451	0.172949	0.415962		regulation of synaptic vesicle clustering	Biological Process	2	1305	0.00153257	0.51312
phosphatidylinositol-mediated signaling	Biological Process	5	451	0.0110865	0.415962		clathrin-coated endocytic vesicle membrane	Cellular Component	2	1305	0.00153257	0.51312
hydrolase activity, acting on acid anhydrides, catalyzing transmembrane movement of substances	Molecular Function	5	451	0.0110865	0.415962		apical protein localization	Biological Process	2	1305	0.00153257	0.51312
negative regulation of phosphorylation	Biological Process	10	451	0.0221729	0.415962		phospholipid homeostasis	Biological Process	2	1305	0.00153257	0.51312
excitatory extracellular ligand-gated ion channel activity	Molecular Function	3	451	0.00665188	0.415962		regulation of pinocytosis	Biological Process	2	1305	0.00153257	0.51312
site of polarized growth	Cellular Component	3	451	0.00665188	0.415962		carbohydrate phosphatase activity	Molecular Function	2	1305	0.00153257	0.51312
positive regulation of RNA metabolic process	Biological Process	29	451	0.0643016	0.415962		centrosome separation	Biological Process	2	1305	0.00153257	0.51312
in utero embryonic development	Biological Process	11	451	0.0243902	0.415962		extracellular fibril organization	Biological Process	2	1305	0.00153257	0.51312
MAPK cascade	Biological Process	16	451	0.0354767	0.415962		cyclin-dependent protein serine/threonine kinase activity	Molecular Function	2	1305	0.00153257	0.51312
macromolecular complex binding	Molecular Function	14	451	0.0310421	0.415962		sodium ion export from cell	Biological Process	2	1305	0.00153257	0.51312
protein phosphorylation	Biological Process	31	451	0.0687361	0.415962		cardiac cell fate commitment	Biological Process	2	1305	0.00153257	0.51312
extrinsic component of membrane	Cellular Component	6	451	0.0133038	0.415962		regulation of lipoprotein particle clearance	Biological Process	2	1305	0.00153257	0.51312
spermatid differentiation	Biological Process	5	451	0.0110865	0.415962		mechanically-gated ion channel activity	Molecular Function	2	1305	0.00153257	0.51312
nucleus organization	Biological Process	4	451	0.00886918	0.415962		sodium ion export	Biological Process	2	1305	0.00153257	0.51312
membrane depolarization	Biological Process	4	451	0.00886918	0.415962		regulation of amyloid precursor protein catabolic process	Biological Process	2	1305	0.00153257	0.51312
stem cell development	Biological Process	9	451	0.0199557	0.415962		catenin complex	Cellular Component	2	1305	0.00153257	0.51312
positive regulation of cell differentiation	Biological Process	19	451	0.0421286	0.415962		complement activation, lectin pathway	Biological Process	2	1305	0.00153257	0.51312
positive regulation of reactive oxygen species biosynthetic process	Biological Process	2	451	0.00443459	0.415962		regulation of icosanoid secretion	Biological Process	2	1305	0.00153257	0.51312
acetylgalactosaminyltransferase activity	Molecular Function	2	451	0.00443459	0.415962		response to sterol depletion	Biological Process	2	1305	0.00153257	0.51312
respiratory system process	Biological Process	2	451	0.00443459	0.415962		cytoplasmic sequestering of NF-kappaB	Biological Process	2	1305	0.00153257	0.51312
early endosome to late endosome transport	Biological Process	2	451	0.00443459	0.415962		positive regulation of monocyte chemotactic protein-1 production	Biological Process	2	1305	0.00153257	0.51312
regulation of sodium ion transmembrane transporter activity	Biological Process	2	451	0.00443459	0.415962		sugar-phosphatase activity	Molecular Function	2	1305	0.00153257	0.51312
phosphatidylinositol dephosphorylation	Biological Process	2	451	0.00443459	0.415962		positive regulation of sequestering of triglyceride	Biological Process	2	1305	0.00153257	0.51312
inositol phosphate-mediated signaling	Biological Process	2	451	0.00443459	0.415962		neural plate morphogenesis	Biological Process	2	1305	0.00153257	0.51312
negative regulation of chromosome segregation	Biological Process	2	451	0.00443459	0.415962		cellular potassium ion homeostasis	Biological Process	2	1305	0.00153257	0.51312
fatty acid derivative biosynthetic process	Biological Process	2	451	0.00443459	0.415962		midbrain-hindbrain boundary development	Biological Process	2	1305	0.00153257	0.51312
regulation of natural killer cell mediated immunity	Biological Process	2	451	0.00443459	0.415962		regulation of cellular macromolecule biosynthetic process	Biological Process	168	1305	0.128736	0.51453
icosanoid biosynthetic process	Biological Process	2	451	0.00443459	0.415962		negative regulation of cellular component organization	Biological Process	38	1305	0.0291188	0.516699
skeletal muscle contraction	Biological Process	2	451	0.00443459	0.415962		entry into host	Biological Process	5	1305	0.00383142	0.516699
carbohydrate derivative transporter activity	Molecular Function	2	451	0.00443459	0.415962		NF-kappaB import into nucleus	Biological Process	5	1305	0.00383142	0.516699
positive regulation of telomerase activity	Biological Process	2	451	0.00443459	0.415962		lateral plasma membrane	Cellular Component	5	1305	0.00383142	0.516699
metanephric epithelium development	Biological Process	2	451	0.00443459	0.415962		regulation of NF-kappaB import into nucleus	Biological Process	5	1305	0.00383142	0.516699
regulation of protein autophosphorylation	Biological Process	2	451	0.00443459	0.415962		entry into host cell	Biological Process	5	1305	0.00383142	0.516699
signal transduction by protein phosphorylation	Biological Process	16	451	0.0354767	0.415962		sodium ion transmembrane transport	Biological Process	5	1305	0.00383142	0.516699
regulation of apoptotic signaling pathway	Biological Process	11	451	0.0243902	0.415962		entry into other organism involved in symbiotic interaction	Biological Process	5	1305	0.00383142	0.516699
apoptotic process	Biological Process	33	451	0.0731707	0.415962		movement in environment of other organism involved in symbiotic interaction	Biological Process	5	1305	0.00383142	0.516699
positive regulation of response to stimulus	Biological Process	38	451	0.0842572	0.415962		movement in host environment	Biological Process	5	1305	0.00383142	0.516699
response to organic substance	Biological Process	38	451	0.0842572	0.415962		entry into cell of other organism involved in symbiotic interaction	Biological Process	5	1305	0.00383142	0.516699
protein monoubiquitination	Biological Process	3	451	0.00665188	0.415962		cell-cell adherens junction	Cellular Component	5	1305	0.00383142	0.516699
positive regulation of extrinsic apoptotic signaling pathway	Biological Process	3	451	0.00665188	0.415962		endosomal transport	Biological Process	16	1305	0.0122605	0.516699
small GTPase mediated signal transduction	Biological Process	18	451	0.0399113	0.415962		negative regulation of growth	Biological Process	16	1305	0.0122605	0.516699
carboxylic acid transport	Biological Process	5	451	0.0110865	0.415962		transferase activity, transferring phosphorus-containing groups	Molecular Function	73	1305	0.0559387	0.516699
organic acid transport	Biological Process	5	451	0.0110865	0.415962		renal system process	Biological Process	7	1305	0.00536398	0.516699
peptidase regulator activity	Molecular Function	7	451	0.0155211	0.415962		negative regulation of developmental growth	Biological Process	7	1305	0.00536398	0.516699
muscle organ development	Biological Process	9	451	0.0199557	0.415962		regulation of RNA biosynthetic process	Biological Process	150	1305	0.114943	0.516699
cartilage development	Biological Process	6	451	0.0133038	0.415962		actin filament organization	Biological Process	24	1305	0.0183908	0.516699
positive regulation of DNA metabolic process	Biological Process	6	451	0.0133038	0.415962		regulation of chromatin modification	Biological Process	12	1305	0.0091954	0.516699
oxidoreductase activity	Molecular Function	23	451	0.0509978	0.415962		Rab protein signal transduction	Biological Process	12	1305	0.0091954	0.516699
actin filament-based process	Biological Process	16	451	0.0354767	0.415962		regulation of proteasomal ubiquitin-dependent protein catabolic process	Biological Process	12	1305	0.0091954	0.516699
cellular protein complex assembly	Biological Process	12	451	0.0266075	0.415962		regulation of Ral protein signal transduction	Biological Process	12	1305	0.0091954	0.516699
regulation of lymphocyte differentiation	Biological Process	5	451	0.0110865	0.415962		regulation of Rab protein signal transduction	Biological Process	12	1305	0.0091954	0.516699
inositol lipid-mediated signaling	Biological Process	5	451	0.0110865	0.415962		Ral protein signal transduction	Biological Process	12	1305	0.0091954	0.516699
establishment of protein localization to plasma membrane	Biological Process	5	451	0.0110865	0.415962		late endosome	Cellular Component	12	1305	0.0091954	0.516699
Mo-molybdopterin cofactor metabolic process	Biological Process	1	451	0.00221729	0.415962		response to mechanical stimulus	Biological Process	10	1305	0.00766284	0.516699
toll-like receptor 7 signaling pathway	Biological Process	1	451	0.00221729	0.415962		monosaccharide binding	Molecular Function	6	1305	0.0045977	0.516699
Wnt signaling pathway involved in dorsal/ventral axis specification	Biological Process	1	451	0.00221729	0.415962		regulation of axon extension	Biological Process	6	1305	0.0045977	0.516699
lung lobe development	Biological Process	1	451	0.00221729	0.415962		negative regulation of biological process	Biological Process	231	1305	0.177011	0.516699
regulation of systemic arterial blood pressure by baroreceptor feedback	Biological Process	1	451	0.00221729	0.415962		phosphorylation	Biological Process	91	1305	0.0697318	0.516699
astral microtubule organization	Biological Process	1	451	0.00221729	0.415962		developmental process involved in reproduction	Biological Process	41	1305	0.0314176	0.516699
mammary gland branching involved in pregnancy	Biological Process	1	451	0.00221729	0.415962		aromatic compound biosynthetic process	Biological Process	186	1305	0.142529	0.516699
platelet dense tubular network	Cellular Component	1	451	0.00221729	0.415962		amelogenesis	Biological Process	3	1305	0.00229885	0.516699
hexokinase activity	Molecular Function	1	451	0.00221729	0.415962		megakaryocyte development	Biological Process	3	1305	0.00229885	0.516699
rRNA (adenine) methyltransferase activity	Molecular Function	1	451	0.00221729	0.415962		preribosome	Cellular Component	3	1305	0.00229885	0.516699
Mo-molybdopterin cofactor biosynthetic process	Biological Process	1	451	0.00221729	0.415962		negative regulation of NF-kappaB import into nucleus	Biological Process	3	1305	0.00229885	0.516699
DNA topoisomerase type I activity	Molecular Function	1	451	0.00221729	0.415962		phosphatidylinositol-3,4-bisphosphate binding	Molecular Function	3	1305	0.00229885	0.516699
response to follicle-stimulating hormone	Biological Process	1	451	0.00221729	0.415962		sequestering of triglyceride	Biological Process	3	1305	0.00229885	0.516699
acetylcholine binding	Molecular Function	1	451	0.00221729	0.415962		regulation of axon guidance	Biological Process	3	1305	0.00229885	0.516699
Flemming body	Cellular Component	1	451	0.00221729	0.415962		negative regulation of peptidyl-lysine acetylation	Biological Process	3	1305	0.00229885	0.516699
antigen processing and presentation of exogenous peptide antigen via MHC class II	Biological Process	1	451	0.00221729	0.415962		regulation of respiratory gaseous exchange	Biological Process	3	1305	0.00229885	0.516699
positive regulation of histone phosphorylation	Biological Process	1	451	0.00221729	0.415962		regulation of membrane protein ectodomain proteolysis	Biological Process	3	1305	0.00229885	0.516699
regulation of natural killer cell mediated cytotoxicity directed against tumor cell target	Biological Process	1	451	0.00221729	0.415962		clathrin-coated vesicle membrane	Cellular Component	3	1305	0.00229885	0.516699
rRNA-containing ribonucleoprotein complex export from nucleus	Biological Process	1	451	0.00221729	0.415962		transcriptionally active chromatin	Cellular Component	3	1305	0.00229885	0.516699
regulation of mesenchymal to epithelial transition involved in metanephros morphogenesis	Biological Process	1	451	0.00221729	0.415962		mitotic G2/M transition checkpoint	Biological Process	3	1305	0.00229885	0.516699
beta-amyloid clearance	Biological Process	1	451	0.00221729	0.415962		immunoglobulin secretion	Biological Process	3	1305	0.00229885	0.516699
GDP-mannose metabolic process	Biological Process	1	451	0.00221729	0.415962		cofactor catabolic process	Biological Process	3	1305	0.00229885	0.516699
positive regulation of synaptic vesicle clustering	Biological Process	1	451	0.00221729	0.415962		retinoic acid receptor signaling pathway	Biological Process	3	1305	0.00229885	0.516699
dolichol metabolic process	Biological Process	1	451	0.00221729	0.415962		positive regulation of secretion by cell	Biological Process	20	1305	0.0153257	0.516699
renin secretion into blood stream	Biological Process	1	451	0.00221729	0.415962		positive regulation of protein phosphorylation	Biological Process	48	1305	0.0367816	0.516699
oxidoreductase activity, oxidizing metal ions, NAD or NADP as acceptor	Molecular Function	1	451	0.00221729	0.415962		nucleobase-containing compound biosynthetic process	Biological Process	182	1305	0.139464	0.51952
prosthetic group metabolic process	Biological Process	1	451	0.00221729	0.415962		cell-substrate adhesion	Biological Process	22	1305	0.0168582	0.523508
regulation of ventricular cardiac muscle cell membrane depolarization	Biological Process	1	451	0.00221729	0.415962		cysteine-type peptidase activity	Molecular Function	14	1305	0.010728	0.523508
viral translational termination-reinitiation	Biological Process	1	451	0.00221729	0.415962		negative regulation of protein binding	Biological Process	8	1305	0.00613027	0.524743
regulation of lysosomal lumen pH	Biological Process	1	451	0.00221729	0.415962		positive regulation of T cell mediated immunity	Biological Process	4	1305	0.00306513	0.524743
positive regulation of natural killer cell mediated immune response to tumor cell	Biological Process	1	451	0.00221729	0.415962		GPI anchor metabolic process	Biological Process	4	1305	0.00306513	0.524743
natural killer cell mediated immune response to tumor cell	Biological Process	1	451	0.00221729	0.415962		fat-soluble vitamin metabolic process	Biological Process	4	1305	0.00306513	0.524743
molybdopterin cofactor metabolic process	Biological Process	1	451	0.00221729	0.415962		ubiquitin conjugating enzyme activity	Molecular Function	4	1305	0.00306513	0.524743
positive regulation of natural killer cell mediated cytotoxicity directed against tumor cell target	Biological Process	1	451	0.00221729	0.415962		proton-transporting V-type ATPase complex	Cellular Component	4	1305	0.00306513	0.524743
regulation of beta-amyloid clearance	Biological Process	1	451	0.00221729	0.415962		sarcomere organization	Biological Process	4	1305	0.00306513	0.524743
negative regulation of interleukin-6 biosynthetic process	Biological Process	1	451	0.00221729	0.415962		small molecule biosynthetic process	Biological Process	25	1305	0.0191571	0.525388
deoxyribonucleoside diphosphate metabolic process	Biological Process	1	451	0.00221729	0.415962		regulation of cellular response to stress	Biological Process	37	1305	0.0283525	0.52818
regulation of the force of heart contraction by chemical signal	Biological Process	1	451	0.00221729	0.415962		nitrogen compound metabolic process	Biological Process	297	1305	0.227586	0.528971
polyprenol metabolic process	Biological Process	1	451	0.00221729	0.415962		skin development	Biological Process	17	1305	0.0130268	0.529679
short-chain fatty acid metabolic process	Biological Process	1	451	0.00221729	0.415962		cardiac septum development	Biological Process	9	1305	0.00689655	0.529679
regulation of antigen processing and presentation of peptide antigen	Biological Process	1	451	0.00221729	0.415962		regulation of Cdc42 protein signal transduction	Biological Process	12	1305	0.0091954	0.529679
negative regulation of antigen processing and presentation	Biological Process	1	451	0.00221729	0.415962		Cdc42 protein signal transduction	Biological Process	12	1305	0.0091954	0.529679
cellular response to cold	Biological Process	1	451	0.00221729	0.415962		mitotic cell cycle phase transition	Biological Process	21	1305	0.016092	0.529679
comma-shaped body morphogenesis	Biological Process	1	451	0.00221729	0.415962		neuron projection extension	Biological Process	10	1305	0.00766284	0.529679
metanephric distal tubule development	Biological Process	1	451	0.00221729	0.415962		central nervous system neuron development	Biological Process	7	1305	0.00536398	0.529679
hair follicle placode formation	Biological Process	1	451	0.00221729	0.415962		DNA modification	Biological Process	7	1305	0.00536398	0.529679
histone serine kinase activity	Molecular Function	1	451	0.00221729	0.415962		protein localization to organelle	Biological Process	47	1305	0.0360153	0.529679
endopeptidase activator activity	Molecular Function	1	451	0.00221729	0.415962		negative regulation of cellular process	Biological Process	214	1305	0.163985	0.529679
molybdopterin cofactor biosynthetic process	Biological Process	1	451	0.00221729	0.415962		actin cytoskeleton organization	Biological Process	38	1305	0.0291188	0.529679
positive regulation of regulatory T cell differentiation	Biological Process	1	451	0.00221729	0.415962		muscle system process	Biological Process	20	1305	0.0153257	0.529679
ether hydrolase activity	Molecular Function	1	451	0.00221729	0.415962		DNA-templated transcription, elongation	Biological Process	5	1305	0.00383142	0.529679
thiamine pyrophosphate binding	Molecular Function	1	451	0.00221729	0.415962		fatty acid derivative transport	Biological Process	5	1305	0.00383142	0.529679
natural killer cell mediated cytotoxicity directed against tumor cell target	Biological Process	1	451	0.00221729	0.415962		regulation of vacuole organization	Biological Process	5	1305	0.00383142	0.529679
protein-glutamic acid ligase activity	Molecular Function	1	451	0.00221729	0.415962		icosanoid secretion	Biological Process	5	1305	0.00383142	0.529679
regulation of systemic arterial blood pressure by norepinephrine-epinephrine	Biological Process	1	451	0.00221729	0.415962		icosanoid transport	Biological Process	5	1305	0.00383142	0.529679
histone demethylase activity (H3-K36 specific)	Molecular Function	1	451	0.00221729	0.415962		monocarboxylic acid binding	Molecular Function	5	1305	0.00383142	0.529679
maturation of 5.8S rRNA from tricistronic rRNA transcript (SSU-rRNA, 5.8S rRNA, LSU-rRNA)	Biological Process	1	451	0.00221729	0.415962		regulation of fatty acid metabolic process	Biological Process	6	1305	0.0045977	0.529679
negative regulation of amyloid precursor protein catabolic process	Biological Process	1	451	0.00221729	0.415962		negative regulation of myeloid cell differentiation	Biological Process	6	1305	0.0045977	0.529679
cellular response to cholesterol	Biological Process	1	451	0.00221729	0.415962		positive regulation of peptide hormone secretion	Biological Process	6	1305	0.0045977	0.529679
single stranded viral RNA replication via double stranded DNA intermediate	Biological Process	1	451	0.00221729	0.415962		cell adhesion mediated by integrin	Biological Process	6	1305	0.0045977	0.529679
negative regulation of glucocorticoid biosynthetic process	Biological Process	1	451	0.00221729	0.415962		membrane budding	Biological Process	6	1305	0.0045977	0.529679
protein glycosylation in Golgi	Biological Process	1	451	0.00221729	0.415962		regulation of osteoclast differentiation	Biological Process	6	1305	0.0045977	0.529679
organ regeneration	Biological Process	1	451	0.00221729	0.415962		respiratory system development	Biological Process	17	1305	0.0130268	0.529679
negative regulation of toll-like receptor 4 signaling pathway	Biological Process	1	451	0.00221729	0.415962		phospholipid metabolic process	Biological Process	21	1305	0.016092	0.529679
oxidoreductase activity, acting on CH or CH2 groups	Molecular Function	1	451	0.00221729	0.415962		embryonic organ morphogenesis	Biological Process	23	1305	0.0176245	0.529679
negative regulation of tyrosine phosphorylation of STAT protein	Biological Process	1	451	0.00221729	0.415962		cell cycle G2/M phase transition	Biological Process	8	1305	0.00613027	0.529679
negative regulation of NFAT protein import into nucleus	Biological Process	1	451	0.00221729	0.415962		regulation of muscle system process	Biological Process	12	1305	0.0091954	0.529679
phospholipase activator activity	Molecular Function	1	451	0.00221729	0.415962		I-kappaB kinase/NF-kappaB signaling	Biological Process	19	1305	0.0145594	0.529679
regulation of antigen processing and presentation of peptide or polysaccharide antigen via MHC class II	Biological Process	1	451	0.00221729	0.415962		regulation of interferon-gamma production	Biological Process	9	1305	0.00689655	0.529679
kinetochore microtubule	Cellular Component	1	451	0.00221729	0.415962		establishment of vesicle localization	Biological Process	10	1305	0.00766284	0.529679
antral ovarian follicle growth	Biological Process	1	451	0.00221729	0.415962		Golgi subcompartment	Cellular Component	14	1305	0.010728	0.529679
negative regulation of glucocorticoid metabolic process	Biological Process	1	451	0.00221729	0.415962		cartilage development	Biological Process	14	1305	0.010728	0.529679
regulation of integrin biosynthetic process	Biological Process	1	451	0.00221729	0.415962		negative regulation of response to stimulus	Biological Process	76	1305	0.0582375	0.529679
establishment of protein localization to mitochondrial membrane	Biological Process	1	451	0.00221729	0.415962		secretion by cell	Biological Process	49	1305	0.0375479	0.529679
AP-2 adaptor complex	Cellular Component	1	451	0.00221729	0.415962		positive regulation of macromolecule metabolic process	Biological Process	141	1305	0.108046	0.529679
negative regulation of cellular response to hypoxia	Biological Process	1	451	0.00221729	0.415962		TOR signaling	Biological Process	7	1305	0.00536398	0.529679
mesenchymal stem cell maintenance involved in nephron morphogenesis	Biological Process	1	451	0.00221729	0.415962		cysteine-type endopeptidase activity	Molecular Function	7	1305	0.00536398	0.529679
fructose 6-phosphate metabolic process	Biological Process	1	451	0.00221729	0.415962		rRNA processing	Biological Process	7	1305	0.00536398	0.529679
membrane protein intracellular domain proteolysis	Biological Process	1	451	0.00221729	0.415962		heme binding	Molecular Function	15	1305	0.0114943	0.529679
renal response to blood flow involved in circulatory renin-angiotensin regulation of systemic arterial blood pressure	Biological Process	1	451	0.00221729	0.415962		regulation of mitochondrion degradation	Biological Process	15	1305	0.0114943	0.529679
metanephric tubule formation	Biological Process	1	451	0.00221729	0.415962		regulation of receptor internalization	Biological Process	4	1305	0.00306513	0.529679
core TFIIH complex	Cellular Component	1	451	0.00221729	0.415962		intraciliary transport particle	Cellular Component	4	1305	0.00306513	0.529679
lung lobe morphogenesis	Biological Process	1	451	0.00221729	0.415962		multicellular organismal aging	Biological Process	4	1305	0.00306513	0.529679
linoleic acid metabolic process	Biological Process	1	451	0.00221729	0.415962		vesicle docking	Biological Process	4	1305	0.00306513	0.529679
myeloid progenitor cell differentiation	Biological Process	1	451	0.00221729	0.415962		regulation of mitochondrial membrane permeability involved in apoptotic process	Biological Process	4	1305	0.00306513	0.529679
negative regulation of steroid hormone biosynthetic process	Biological Process	1	451	0.00221729	0.415962		toxin transport	Biological Process	4	1305	0.00306513	0.529679
regulation of natural killer cell mediated immune response to tumor cell	Biological Process	1	451	0.00221729	0.415962		phosphorus-oxygen lyase activity	Molecular Function	4	1305	0.00306513	0.529679
motile primary cilium assembly	Biological Process	1	451	0.00221729	0.415962		ruffle assembly	Biological Process	4	1305	0.00306513	0.529679
phenylalanine-tRNA ligase activity	Molecular Function	1	451	0.00221729	0.415962		serine family amino acid metabolic process	Biological Process	4	1305	0.00306513	0.529679
positive regulation of phosphatidylinositol 3-kinase signaling	Biological Process	3	451	0.00665188	0.417879		ubiquitin-like protein conjugating enzyme activity	Molecular Function	4	1305	0.00306513	0.529679
transferase activity, transferring alkyl or aryl (other than methyl) groups	Molecular Function	3	451	0.00665188	0.417879		mitotic cell cycle process	Biological Process	36	1305	0.0275862	0.529679
perinuclear region of cytoplasm	Cellular Component	12	451	0.0266075	0.41807		homeostatic process	Biological Process	86	1305	0.0659004	0.529679
regulation of protein binding	Biological Process	6	451	0.0133038	0.41807		regulation of Rac protein signal transduction	Biological Process	12	1305	0.0091954	0.529679
DNA conformation change	Biological Process	6	451	0.0133038	0.41807		positive regulation of filopodium assembly	Biological Process	3	1305	0.00229885	0.529679
positive regulation of protein modification process	Biological Process	22	451	0.0487805	0.418591		chondroitin sulfate metabolic process	Biological Process	3	1305	0.00229885	0.529679
negative regulation of epithelial cell apoptotic process	Biological Process	2	451	0.00443459	0.418591		regulation of B cell differentiation	Biological Process	3	1305	0.00229885	0.529679
positive regulation of calcium ion transport into cytosol	Biological Process	2	451	0.00443459	0.418591		negative regulation of cell junction assembly	Biological Process	3	1305	0.00229885	0.529679
interleukin-1 secretion	Biological Process	2	451	0.00443459	0.418591		positive regulation of extrinsic apoptotic signaling pathway via death domain receptors	Biological Process	3	1305	0.00229885	0.529679
chondrocyte development	Biological Process	2	451	0.00443459	0.418591		regulation of vascular endothelial growth factor receptor signaling pathway	Biological Process	3	1305	0.00229885	0.529679
response to nutrient	Biological Process	2	451	0.00443459	0.418591		spermatid nucleus differentiation	Biological Process	3	1305	0.00229885	0.529679
RNA polymerase II transcription factor binding transcription factor activity involved in negative regulation of transcription	Molecular Function	2	451	0.00443459	0.418591		regulation of metanephros development	Biological Process	3	1305	0.00229885	0.529679
clathrin adaptor complex	Cellular Component	2	451	0.00443459	0.418591		ATPase regulator activity	Molecular Function	3	1305	0.00229885	0.529679
ubiquitin conjugating enzyme activity	Molecular Function	2	451	0.00443459	0.418591		hexosaminidase activity	Molecular Function	3	1305	0.00229885	0.529679
early endosome membrane	Cellular Component	2	451	0.00443459	0.418591		perikaryon	Cellular Component	3	1305	0.00229885	0.529679
striated muscle adaptation	Biological Process	2	451	0.00443459	0.418591		regulation of superoxide metabolic process	Biological Process	3	1305	0.00229885	0.529679
mesenchyme development	Biological Process	7	451	0.0155211	0.418835		regulation of myeloid cell apoptotic process	Biological Process	3	1305	0.00229885	0.529679
cell body	Cellular Component	7	451	0.0155211	0.418835		proton-transporting two-sector ATPase complex, catalytic domain	Cellular Component	3	1305	0.00229885	0.529679
calcium ion transport	Biological Process	7	451	0.0155211	0.418835		pH reduction	Biological Process	3	1305	0.00229885	0.529679
transmembrane receptor protein serine/threonine kinase signaling pathway	Biological Process	9	451	0.0199557	0.418835		beta-amyloid metabolic process	Biological Process	3	1305	0.00229885	0.529679
positive regulation of cell morphogenesis involved in differentiation	Biological Process	5	451	0.0110865	0.419974		neutrophil activation	Biological Process	3	1305	0.00229885	0.529679
P-P-bond-hydrolysis-driven transmembrane transporter activity	Molecular Function	5	451	0.0110865	0.419974		negative regulation of protein acetylation	Biological Process	3	1305	0.00229885	0.529679
regulation of ion homeostasis	Biological Process	5	451	0.0110865	0.419974		ESCRT complex	Cellular Component	3	1305	0.00229885	0.529679
fertilization	Biological Process	5	451	0.0110865	0.419974		pericentric heterochromatin	Cellular Component	3	1305	0.00229885	0.529679
primary active transmembrane transporter activity	Molecular Function	5	451	0.0110865	0.419974		alditol phosphate metabolic process	Biological Process	3	1305	0.00229885	0.529679
muscle structure development	Biological Process	14	451	0.0310421	0.419974		negative regulation of actin filament bundle assembly	Biological Process	3	1305	0.00229885	0.529679
neuronal cell body	Cellular Component	6	451	0.0133038	0.422252		regulation of ruffle assembly	Biological Process	3	1305	0.00229885	0.529679
mesenchymal cell differentiation	Biological Process	6	451	0.0133038	0.422252		retinoid binding	Molecular Function	3	1305	0.00229885	0.529679
cellular localization	Biological Process	57	451	0.126386	0.422552		response to ischemia	Biological Process	3	1305	0.00229885	0.529679
transition metal ion binding	Molecular Function	38	451	0.0842572	0.424365		regulation of protein binding	Biological Process	14	1305	0.010728	0.529679
positive regulation of nitrogen compound metabolic process	Biological Process	33	451	0.0731707	0.424905		organelle subcompartment	Cellular Component	14	1305	0.010728	0.529679
negative regulation of protein secretion	Biological Process	4	451	0.00886918	0.424905		cell cycle phase transition	Biological Process	22	1305	0.0168582	0.529679
negative regulation of protein modification by small protein conjugation or removal	Biological Process	4	451	0.00886918	0.424905		ameboidal-type cell migration	Biological Process	23	1305	0.0176245	0.529679
response to hexose	Biological Process	4	451	0.00886918	0.424905		regulation of coagulation	Biological Process	8	1305	0.00613027	0.529679
response to monosaccharide	Biological Process	4	451	0.00886918	0.424905		regulation of histone modification	Biological Process	11	1305	0.00842912	0.529679
response to glucose	Biological Process	4	451	0.00886918	0.424905		carboxylic acid transmembrane transporter activity	Molecular Function	11	1305	0.00842912	0.529679
bone morphogenesis	Biological Process	4	451	0.00886918	0.424905		embryonic pattern specification	Biological Process	6	1305	0.0045977	0.529679
activation of cysteine-type endopeptidase activity	Biological Process	3	451	0.00665188	0.424905		platelet aggregation	Biological Process	6	1305	0.0045977	0.529679
tyrosine phosphorylation of STAT protein	Biological Process	3	451	0.00665188	0.424905		regulation of TOR signaling	Biological Process	6	1305	0.0045977	0.529679
chromosome separation	Biological Process	3	451	0.00665188	0.424905		chromosome organization involved in meiosis	Biological Process	6	1305	0.0045977	0.529679
negative regulation of endopeptidase activity	Biological Process	3	451	0.00665188	0.424905		cardiac septum morphogenesis	Biological Process	6	1305	0.0045977	0.529679
regulation of calcium ion transport into cytosol	Biological Process	3	451	0.00665188	0.424905		regulation of pH	Biological Process	6	1305	0.0045977	0.529679
proteasome complex	Cellular Component	3	451	0.00665188	0.424905		neural crest cell development	Biological Process	6	1305	0.0045977	0.529679
lung morphogenesis	Biological Process	3	451	0.00665188	0.424905		positive regulation of proteasomal ubiquitin-dependent protein catabolic process	Biological Process	6	1305	0.0045977	0.529679
synaptic transmission	Biological Process	10	451	0.0221729	0.425081		regulation of lymphocyte mediated immunity	Biological Process	10	1305	0.00766284	0.529679
protein kinase activity	Molecular Function	19	451	0.0421286	0.425681		actin filament bundle assembly	Biological Process	10	1305	0.00766284	0.529679
regulation of viral life cycle	Biological Process	5	451	0.0110865	0.425909		regulation of response to nutrient levels	Biological Process	9	1305	0.00689655	0.529679
BMP signaling pathway	Biological Process	5	451	0.0110865	0.425909		regulation of response to extracellular stimulus	Biological Process	9	1305	0.00689655	0.529679
regulation of catalytic activity	Biological Process	28	451	0.0620843	0.425999		regulation of leukocyte mediated cytotoxicity	Biological Process	5	1305	0.00383142	0.529679
response to acid chemical	Biological Process	6	451	0.0133038	0.426439		regulation of membrane permeability	Biological Process	5	1305	0.00383142	0.529679
regulation of symbiosis, encompassing mutualism through parasitism	Biological Process	6	451	0.0133038	0.426439		spleen development	Biological Process	5	1305	0.00383142	0.529679
respiratory system development	Biological Process	7	451	0.0155211	0.428496		synapsis	Biological Process	5	1305	0.00383142	0.529679
negative regulation of nervous system development	Biological Process	7	451	0.0155211	0.428496		fatty acid beta-oxidation	Biological Process	5	1305	0.00383142	0.529679
regulation of response to stress	Biological Process	27	451	0.059867	0.431185		cellular ketone metabolic process	Biological Process	13	1305	0.00996169	0.529679
regulation of Rho protein signal transduction	Biological Process	8	451	0.0177384	0.432251		heterocycle biosynthetic process	Biological Process	185	1305	0.141762	0.529679
protein localization	Biological Process	44	451	0.097561	0.432251		urogenital system development	Biological Process	23	1305	0.0176245	0.529679
coenzyme biosynthetic process	Biological Process	4	451	0.00886918	0.432251		microtubule cytoskeleton	Cellular Component	64	1305	0.0490421	0.529679
multicellular organismal aging	Biological Process	2	451	0.00443459	0.432251		cellular amide metabolic process	Biological Process	16	1305	0.0122605	0.529679
anion:cation symporter activity	Molecular Function	2	451	0.00443459	0.432251		negative regulation of platelet-derived growth factor receptor signaling pathway	Biological Process	2	1305	0.00153257	0.529679
regulation of mitochondrial membrane permeability involved in apoptotic process	Biological Process	2	451	0.00443459	0.432251		hepatocyte growth factor receptor signaling pathway	Biological Process	2	1305	0.00153257	0.529679
positive regulation of B cell mediated immunity	Biological Process	2	451	0.00443459	0.432251		chitin catabolic process	Biological Process	2	1305	0.00153257	0.529679
regulation of nitric oxide biosynthetic process	Biological Process	2	451	0.00443459	0.432251		proton-transporting ATP synthase activity, rotational mechanism	Molecular Function	2	1305	0.00153257	0.529679
positive regulation of establishment of protein localization to plasma membrane	Biological Process	2	451	0.00443459	0.432251		post-embryonic organ morphogenesis	Biological Process	2	1305	0.00153257	0.529679
cardiac muscle cell action potential	Biological Process	2	451	0.00443459	0.432251		negative regulation of centrosome cycle	Biological Process	2	1305	0.00153257	0.529679
positive regulation of immunoglobulin mediated immune response	Biological Process	2	451	0.00443459	0.432251		glucosamine-containing compound catabolic process	Biological Process	2	1305	0.00153257	0.529679
regulation of glycoprotein biosynthetic process	Biological Process	2	451	0.00443459	0.432251		DNA replication checkpoint	Biological Process	2	1305	0.00153257	0.529679
ubiquitin-like protein conjugating enzyme activity	Molecular Function	2	451	0.00443459	0.432251		regulation of osteoclast development	Biological Process	2	1305	0.00153257	0.529679
regulation of dephosphorylation	Biological Process	5	451	0.0110865	0.432251		positive regulation of bone resorption	Biological Process	2	1305	0.00153257	0.529679
lamellipodium	Cellular Component	5	451	0.0110865	0.432251		sodium:potassium-exchanging ATPase complex	Cellular Component	2	1305	0.00153257	0.529679
cell morphogenesis involved in neuron differentiation	Biological Process	12	451	0.0266075	0.432795		adenylate kinase activity	Molecular Function	2	1305	0.00153257	0.529679
negative regulation of proteasomal protein catabolic process	Biological Process	3	451	0.00665188	0.433187		NADPH oxidase complex	Cellular Component	2	1305	0.00153257	0.529679
actin filament-based movement	Biological Process	3	451	0.00665188	0.433187		regulation of cholesterol biosynthetic process	Biological Process	2	1305	0.00153257	0.529679
positive regulation of proteasomal protein catabolic process	Biological Process	3	451	0.00665188	0.433187		serine family amino acid catabolic process	Biological Process	2	1305	0.00153257	0.529679
positive regulation of cellular protein localization	Biological Process	9	451	0.0199557	0.433187		negative regulation of cellular extravasation	Biological Process	2	1305	0.00153257	0.529679
regulation of hemopoiesis	Biological Process	9	451	0.0199557	0.433187		high-density lipoprotein particle assembly	Biological Process	2	1305	0.00153257	0.529679
homeostatic process	Biological Process	32	451	0.0709534	0.433187		chitinase activity	Molecular Function	2	1305	0.00153257	0.529679
locomotory behavior	Biological Process	7	451	0.0155211	0.433187		positive regulation of immune response to tumor cell	Biological Process	2	1305	0.00153257	0.529679
apoptotic signaling pathway	Biological Process	15	451	0.0332594	0.433187		nuclear cyclin-dependent protein kinase holoenzyme complex	Cellular Component	2	1305	0.00153257	0.529679
contractile fiber part	Cellular Component	5	451	0.0110865	0.433187		costamere	Cellular Component	2	1305	0.00153257	0.529679
phosphatidylinositol 3-kinase signaling	Biological Process	4	451	0.00886918	0.433187		lamellar body	Cellular Component	2	1305	0.00153257	0.529679
autophagy	Biological Process	12	451	0.0266075	0.433187		metalloenzyme regulator activity	Molecular Function	2	1305	0.00153257	0.529679
cellular response to stress	Biological Process	36	451	0.0798226	0.433187		mast cell granule	Cellular Component	2	1305	0.00153257	0.529679
macromolecule localization	Biological Process	49	451	0.108647	0.433187		positive regulation of response to tumor cell	Biological Process	2	1305	0.00153257	0.529679
action potential	Biological Process	3	451	0.00665188	0.433187		glomerular visceral epithelial cell development	Biological Process	2	1305	0.00153257	0.529679
regulation of viral genome replication	Biological Process	3	451	0.00665188	0.433187		metalloendopeptidase inhibitor activity	Molecular Function	2	1305	0.00153257	0.529679
negative regulation of peptidase activity	Biological Process	3	451	0.00665188	0.433187		metalloenzyme inhibitor activity	Molecular Function	2	1305	0.00153257	0.529679
regeneration	Biological Process	3	451	0.00665188	0.433187		negative regulation of gluconeogenesis	Biological Process	2	1305	0.00153257	0.529679
programmed cell death	Biological Process	33	451	0.0731707	0.433187		luteinization	Biological Process	2	1305	0.00153257	0.529679
developmental cell growth	Biological Process	5	451	0.0110865	0.433187		positive regulation of circadian rhythm	Biological Process	2	1305	0.00153257	0.529679
isomerase activity	Molecular Function	5	451	0.0110865	0.433187		regulation of response to tumor cell	Biological Process	2	1305	0.00153257	0.529679
negative regulation of molecular function	Biological Process	17	451	0.037694	0.433187		regulation of cellular response to hypoxia	Biological Process	2	1305	0.00153257	0.529679
circulatory system development	Biological Process	22	451	0.0487805	0.433187		negative regulation of intrinsic apoptotic signaling pathway in response to DNA damage by p53 class mediator	Biological Process	2	1305	0.00153257	0.529679
cardiovascular system development	Biological Process	22	451	0.0487805	0.433187		presynaptic active zone organization	Biological Process	2	1305	0.00153257	0.529679
adipose tissue development	Biological Process	2	451	0.00443459	0.433187		cyclin-dependent protein kinase activity	Molecular Function	2	1305	0.00153257	0.529679
polysome	Cellular Component	2	451	0.00443459	0.433187		azurophil granule	Cellular Component	2	1305	0.00153257	0.529679
oxidoreductase activity, acting on the CH-NH group of donors	Molecular Function	2	451	0.00443459	0.433187		maturation of SSU-rRNA	Biological Process	2	1305	0.00153257	0.529679
positive regulation of viral genome replication	Biological Process	2	451	0.00443459	0.433187		positive regulation of natural killer cell differentiation	Biological Process	2	1305	0.00153257	0.529679
regulation of cardiac muscle cell contraction	Biological Process	2	451	0.00443459	0.433187		regulation of skeletal muscle contraction	Biological Process	2	1305	0.00153257	0.529679
positive regulation of leukocyte mediated cytotoxicity	Biological Process	2	451	0.00443459	0.433187		regulation of immune response to tumor cell	Biological Process	2	1305	0.00153257	0.529679
positive regulation of immunoglobulin production	Biological Process	2	451	0.00443459	0.433187		potassium ion import	Biological Process	2	1305	0.00153257	0.529679
cardiac muscle cell contraction	Biological Process	2	451	0.00443459	0.433187		primary lysosome	Cellular Component	2	1305	0.00153257	0.529679
specification of organ identity	Biological Process	2	451	0.00443459	0.433187		response to growth hormone	Biological Process	2	1305	0.00153257	0.529679
regulation of mesenchymal cell proliferation	Biological Process	2	451	0.00443459	0.433187		I-kappaB phosphorylation	Biological Process	2	1305	0.00153257	0.529679
cargo receptor activity	Molecular Function	4	451	0.00886918	0.433187		positive regulation of bone remodeling	Biological Process	2	1305	0.00153257	0.529679
receptor signaling protein activity	Molecular Function	4	451	0.00886918	0.433187		negative regulation of protein autophosphorylation	Biological Process	2	1305	0.00153257	0.529679
cellular response to organic substance	Biological Process	30	451	0.0665188	0.433187		negative regulation of axon extension involved in axon guidance	Biological Process	2	1305	0.00153257	0.529679
ATPase activity, coupled	Molecular Function	9	451	0.0199557	0.433187		positive regulation of toll-like receptor 4 signaling pathway	Biological Process	2	1305	0.00153257	0.529679
regulation of cell projection organization	Biological Process	12	451	0.0266075	0.433187		axon ensheathment in central nervous system	Biological Process	2	1305	0.00153257	0.529679
embryonic skeletal system development	Biological Process	5	451	0.0110865	0.433187		negative regulation of muscle hypertrophy	Biological Process	2	1305	0.00153257	0.529679
positive regulation of killing of cells of other organism	Biological Process	1	451	0.00221729	0.433187		hepatocyte apoptotic process	Biological Process	2	1305	0.00153257	0.529679
regulation of early endosome to late endosome transport	Biological Process	1	451	0.00221729	0.433187		central nervous system myelination	Biological Process	2	1305	0.00153257	0.529679
neurotransmitter binding	Molecular Function	1	451	0.00221729	0.433187		negative regulation of centrosome duplication	Biological Process	2	1305	0.00153257	0.529679
extracellular negative regulation of signal transduction	Biological Process	1	451	0.00221729	0.433187		phosphatidylinositol-3-phosphatase activity	Molecular Function	2	1305	0.00153257	0.529679
PTW/PP1 phosphatase complex	Cellular Component	1	451	0.00221729	0.433187		heterochromatin organization	Biological Process	2	1305	0.00153257	0.529679
clathrin coat of endocytic vesicle	Cellular Component	1	451	0.00221729	0.433187		regulation of leukocyte mediated immunity	Biological Process	12	1305	0.0091954	0.529679
protein phosphatase type 1 regulator activity	Molecular Function	1	451	0.00221729	0.433187		microtubule-based transport	Biological Process	7	1305	0.00536398	0.529679
virion attachment to host cell	Biological Process	1	451	0.00221729	0.433187		cytoskeleton-dependent intracellular transport	Biological Process	7	1305	0.00536398	0.529679
positive regulation of presynaptic membrane organization	Biological Process	1	451	0.00221729	0.433187		nuclear part	Cellular Component	204	1305	0.156322	0.529679
positive regulation of keratinocyte migration	Biological Process	1	451	0.00221729	0.433187		positive regulation of phosphorylation	Biological Process	49	1305	0.0375479	0.529679
semicircular canal morphogenesis	Biological Process	1	451	0.00221729	0.433187		hindbrain development	Biological Process	11	1305	0.00842912	0.529679
dicarboxylic acid catabolic process	Biological Process	1	451	0.00221729	0.433187		ribonucleoprotein granule	Cellular Component	11	1305	0.00842912	0.529679
positive regulation of mitotic cell cycle spindle assembly checkpoint	Biological Process	1	451	0.00221729	0.433187		response to endoplasmic reticulum stress	Biological Process	11	1305	0.00842912	0.529679
condensed nuclear chromosome kinetochore	Cellular Component	1	451	0.00221729	0.433187		cation homeostasis	Biological Process	31	1305	0.0237548	0.529679
extracellular regulation of signal transduction	Biological Process	1	451	0.00221729	0.433187		cytoskeleton organization	Biological Process	70	1305	0.0536398	0.529679
nucleolus organization	Biological Process	1	451	0.00221729	0.433187		regulation of embryonic development	Biological Process	10	1305	0.00766284	0.529679
RISC-loading complex	Cellular Component	1	451	0.00221729	0.433187		regulation of wound healing	Biological Process	10	1305	0.00766284	0.529679
regulation of prostatic bud formation	Biological Process	1	451	0.00221729	0.433187		hair cycle process	Biological Process	8	1305	0.00613027	0.529679
postsynaptic density protein 95 clustering	Biological Process	1	451	0.00221729	0.433187		molting cycle process	Biological Process	8	1305	0.00613027	0.529679
gamma-aminobutyric acid secretion	Biological Process	1	451	0.00221729	0.433187		scavenger receptor activity	Molecular Function	8	1305	0.00613027	0.529679
post-embryonic eye morphogenesis	Biological Process	1	451	0.00221729	0.433187		hair follicle development	Biological Process	8	1305	0.00613027	0.529679
neuron cellular homeostasis	Biological Process	1	451	0.00221729	0.433187		single-organism carbohydrate catabolic process	Biological Process	8	1305	0.00613027	0.529679
positive regulation of immunoglobulin secretion	Biological Process	1	451	0.00221729	0.433187		regulation of tumor necrosis factor production	Biological Process	9	1305	0.00689655	0.529679
phosphatidylglycerol metabolic process	Biological Process	1	451	0.00221729	0.433187		xenophagy	Biological Process	9	1305	0.00689655	0.529679
vascular smooth muscle cell development	Biological Process	1	451	0.00221729	0.433187		negative regulation of cell adhesion	Biological Process	16	1305	0.0122605	0.529679
extraembryonic membrane development	Biological Process	1	451	0.00221729	0.433187		positive regulation of organelle assembly	Biological Process	6	1305	0.0045977	0.529679
Toll signaling pathway	Biological Process	1	451	0.00221729	0.433187		endochondral bone morphogenesis	Biological Process	6	1305	0.0045977	0.529679
SAGA complex	Cellular Component	1	451	0.00221729	0.433187		glycolytic process	Biological Process	6	1305	0.0045977	0.529679
cargo loading into vesicle	Biological Process	1	451	0.00221729	0.433187		myeloid cell development	Biological Process	6	1305	0.0045977	0.529679
embryonic cleavage	Biological Process	1	451	0.00221729	0.433187		positive regulation of peptide secretion	Biological Process	6	1305	0.0045977	0.529679
negative regulation by host of viral process	Biological Process	1	451	0.00221729	0.433187		lymphocyte mediated immunity	Biological Process	14	1305	0.010728	0.529679
rRNA methyltransferase activity	Molecular Function	1	451	0.00221729	0.433187		cellular process	Biological Process	792	1305	0.606897	0.529679
gamma-aminobutyric acid transport	Biological Process	1	451	0.00221729	0.433187		ATPase activity	Molecular Function	30	1305	0.0229885	0.529679
chorion development	Biological Process	1	451	0.00221729	0.433187		protein metabolic process	Biological Process	245	1305	0.187739	0.529679
fat-soluble vitamin catabolic process	Biological Process	1	451	0.00221729	0.433187		regulation of autophagy	Biological Process	24	1305	0.0183908	0.529679
vitamin catabolic process	Biological Process	1	451	0.00221729	0.433187		plasma lipoprotein particle organization	Biological Process	4	1305	0.00306513	0.529679
transforming growth factor beta receptor, cytoplasmic mediator activity	Molecular Function	1	451	0.00221729	0.433187		cell fate commitment involved in formation of primary germ layer	Biological Process	4	1305	0.00306513	0.529679
regulation of keratinocyte migration	Biological Process	1	451	0.00221729	0.433187		sterol binding	Molecular Function	4	1305	0.00306513	0.529679
positive regulation of cellular amide metabolic process	Biological Process	1	451	0.00221729	0.433187		regulation of heart growth	Biological Process	4	1305	0.00306513	0.529679
3'-UTR-mediated mRNA stabilization	Biological Process	1	451	0.00221729	0.433187		oxidoreductase activity, acting on the CH-NH group of donors	Molecular Function	4	1305	0.00306513	0.529679
negative regulation of neuron projection regeneration	Biological Process	1	451	0.00221729	0.433187		integral component of Golgi membrane	Cellular Component	4	1305	0.00306513	0.529679
positive regulation of interleukin-12 biosynthetic process	Biological Process	1	451	0.00221729	0.433187		face morphogenesis	Biological Process	4	1305	0.00306513	0.529679
negative regulation of heart rate	Biological Process	1	451	0.00221729	0.433187		regulation of activated T cell proliferation	Biological Process	4	1305	0.00306513	0.529679
negative regulation of cell size	Biological Process	1	451	0.00221729	0.433187		cerebellar Purkinje cell layer development	Biological Process	4	1305	0.00306513	0.529679
cell proliferation involved in metanephros development	Biological Process	1	451	0.00221729	0.433187		nuclear lumen	Cellular Component	181	1305	0.138697	0.529679
tRNA wobble uridine modification	Biological Process	1	451	0.00221729	0.433187		nucleus	Cellular Component	348	1305	0.266667	0.529679
MLL5-L complex	Cellular Component	1	451	0.00221729	0.433187		membrane lipid metabolic process	Biological Process	11	1305	0.00842912	0.529679
S-shaped body morphogenesis	Biological Process	1	451	0.00221729	0.433187		spermatid differentiation	Biological Process	11	1305	0.00842912	0.529679
glycerophospholipid catabolic process	Biological Process	1	451	0.00221729	0.433187		bone resorption	Biological Process	5	1305	0.00383142	0.529679
histone H4-K20 trimethylation	Biological Process	1	451	0.00221729	0.433187		AP-type membrane coat adaptor complex	Cellular Component	5	1305	0.00383142	0.529679
condensin complex	Cellular Component	1	451	0.00221729	0.433187		negative regulation of T cell proliferation	Biological Process	5	1305	0.00383142	0.529679
positive regulation of cell fate commitment	Biological Process	1	451	0.00221729	0.433187		cell differentiation involved in kidney development	Biological Process	5	1305	0.00383142	0.529679
zonula adherens	Cellular Component	1	451	0.00221729	0.433187		regulation of T cell mediated immunity	Biological Process	5	1305	0.00383142	0.529679
regulation of transforming growth factor beta1 production	Biological Process	1	451	0.00221729	0.433187		positive regulation of interleukin-8 production	Biological Process	5	1305	0.00383142	0.529679
regulation of glucocorticoid biosynthetic process	Biological Process	1	451	0.00221729	0.433187		regulation of epidermal cell differentiation	Biological Process	5	1305	0.00383142	0.529679
cellular response to ATP	Biological Process	1	451	0.00221729	0.433187		regulation of cellular component movement	Biological Process	48	1305	0.0367816	0.529679
renal system pattern specification	Biological Process	1	451	0.00221729	0.433187		leading edge membrane	Cellular Component	7	1305	0.00536398	0.529679
positive regulation of MHC class II biosynthetic process	Biological Process	1	451	0.00221729	0.433187		heart development	Biological Process	33	1305	0.0252874	0.529679
positive regulation of isotype switching to IgG isotypes	Biological Process	1	451	0.00221729	0.433187		protein stabilization	Biological Process	10	1305	0.00766284	0.529679
negative regulation of NIK/NF-kappaB signaling	Biological Process	1	451	0.00221729	0.433187		actin filament bundle organization	Biological Process	10	1305	0.00766284	0.529679
L-glutamate import	Biological Process	1	451	0.00221729	0.433187		macromolecular complex	Cellular Component	297	1305	0.227586	0.529679
7S RNA binding	Molecular Function	1	451	0.00221729	0.433187		molting cycle	Biological Process	9	1305	0.00689655	0.529679
mesenchymal cell differentiation involved in kidney development	Biological Process	1	451	0.00221729	0.433187		hair cycle	Biological Process	9	1305	0.00689655	0.529679
cobalamin binding	Molecular Function	1	451	0.00221729	0.433187		tumor necrosis factor production	Biological Process	9	1305	0.00689655	0.529679
negative regulation of axon regeneration	Biological Process	1	451	0.00221729	0.433187		regulation of macromolecule biosynthetic process	Biological Process	171	1305	0.131034	0.529679
metanephric collecting duct development	Biological Process	1	451	0.00221729	0.433187		regulation of peptide transport	Biological Process	14	1305	0.010728	0.529679
cardiolipin metabolic process	Biological Process	1	451	0.00221729	0.433187		positive regulation of protein transport	Biological Process	28	1305	0.0214559	0.529679
pattern specification involved in kidney development	Biological Process	1	451	0.00221729	0.433187		positive regulation of immune effector process	Biological Process	12	1305	0.0091954	0.529679
DNA damage induced protein phosphorylation	Biological Process	1	451	0.00221729	0.433187		Ras guanyl-nucleotide exchange factor activity	Molecular Function	12	1305	0.0091954	0.529679
negative regulation of myelination	Biological Process	1	451	0.00221729	0.433187		molecular function regulator	Molecular Function	67	1305	0.051341	0.529679
transforming growth factor beta1 production	Biological Process	1	451	0.00221729	0.433187		regulation of interleukin-6 biosynthetic process	Biological Process	3	1305	0.00229885	0.529679
nucleotide-sugar biosynthetic process	Biological Process	1	451	0.00221729	0.433187		relaxation of muscle	Biological Process	3	1305	0.00229885	0.529679
central element	Cellular Component	1	451	0.00221729	0.433187		isoprenoid binding	Molecular Function	3	1305	0.00229885	0.529679
adhesion of symbiont to host cell	Biological Process	1	451	0.00221729	0.433187		MHC class II protein complex	Cellular Component	3	1305	0.00229885	0.529679
negative regulation of mesenchymal cell proliferation	Biological Process	1	451	0.00221729	0.433187		mitochondrial respiratory chain complex I assembly	Biological Process	3	1305	0.00229885	0.529679
signal recognition particle	Cellular Component	1	451	0.00221729	0.433187		regulation of viral entry into host cell	Biological Process	3	1305	0.00229885	0.529679
isoprenoid catabolic process	Biological Process	1	451	0.00221729	0.433187		negative regulation of protein maturation	Biological Process	3	1305	0.00229885	0.529679
positive regulation of NFAT protein import into nucleus	Biological Process	1	451	0.00221729	0.433187		granulocyte activation	Biological Process	3	1305	0.00229885	0.529679
negative regulation of cell maturation	Biological Process	1	451	0.00221729	0.433187		mitochondrial respiratory chain complex I biogenesis	Biological Process	3	1305	0.00229885	0.529679
sperm chromatin condensation	Biological Process	1	451	0.00221729	0.433187		ADP binding	Molecular Function	3	1305	0.00229885	0.529679
axonal growth cone	Cellular Component	1	451	0.00221729	0.433187		protein serine/threonine/tyrosine kinase activity	Molecular Function	3	1305	0.00229885	0.529679
mesenchymal cell differentiation involved in renal system development	Biological Process	1	451	0.00221729	0.433187		metanephric nephron tubule development	Biological Process	3	1305	0.00229885	0.529679
regulation of atrial cardiac muscle cell membrane depolarization	Biological Process	1	451	0.00221729	0.433187		positive regulation of NF-kappaB import into nucleus	Biological Process	3	1305	0.00229885	0.529679
serine phosphorylation of STAT3 protein	Biological Process	1	451	0.00221729	0.433187		plasminogen activation	Biological Process	3	1305	0.00229885	0.529679
chorionic trophoblast cell differentiation	Biological Process	1	451	0.00221729	0.433187		sodium channel regulator activity	Molecular Function	3	1305	0.00229885	0.529679
TRAIL-activated apoptotic signaling pathway	Biological Process	1	451	0.00221729	0.433187		NADH dehydrogenase complex assembly	Biological Process	3	1305	0.00229885	0.529679
integrin biosynthetic process	Biological Process	1	451	0.00221729	0.433187		regulation of cholesterol efflux	Biological Process	3	1305	0.00229885	0.529679
positive regulation of mitochondrial outer membrane permeabilization involved in apoptotic signaling pathway	Biological Process	1	451	0.00221729	0.433187		negative regulation of protein processing	Biological Process	3	1305	0.00229885	0.529679
IRES-dependent viral translational initiation	Biological Process	1	451	0.00221729	0.433187		negative regulation of apoptotic signaling pathway	Biological Process	16	1305	0.0122605	0.529679
regulation of beta-amyloid formation	Biological Process	1	451	0.00221729	0.433187		oxidoreductase activity, acting on CH-OH group of donors	Molecular Function	11	1305	0.00842912	0.529679
cellular component morphogenesis	Biological Process	29	451	0.0643016	0.435712		cullin-RING ubiquitin ligase complex	Cellular Component	11	1305	0.00842912	0.529679
cell projection part	Cellular Component	15	451	0.0332594	0.435712		organic acid transmembrane transporter activity	Molecular Function	11	1305	0.00842912	0.529679
proteoglycan metabolic process	Biological Process	3	451	0.00665188	0.435712		regulation of protein import into nucleus	Biological Process	13	1305	0.00996169	0.529679
neural crest cell differentiation	Biological Process	3	451	0.00665188	0.435712		epithelium migration	Biological Process	17	1305	0.0130268	0.529679
energy reserve metabolic process	Biological Process	3	451	0.00665188	0.435712		spindle	Cellular Component	17	1305	0.0130268	0.529679
response to heat	Biological Process	3	451	0.00665188	0.435712		negative regulation of lymphocyte proliferation	Biological Process	6	1305	0.0045977	0.529679
epithelial cell apoptotic process	Biological Process	3	451	0.00665188	0.435712		regulated secretory pathway	Biological Process	6	1305	0.0045977	0.529679
calcium-mediated signaling	Biological Process	4	451	0.00886918	0.436004		negative regulation of leukocyte proliferation	Biological Process	6	1305	0.0045977	0.529679
peptidase inhibitor activity	Molecular Function	6	451	0.0133038	0.436004		negative regulation of mononuclear cell proliferation	Biological Process	6	1305	0.0045977	0.529679
endoplasmic reticulum membrane	Cellular Component	11	451	0.0243902	0.437634		collagen trimer	Cellular Component	6	1305	0.0045977	0.529679
regulation of protein secretion	Biological Process	9	451	0.0199557	0.438062		protein complex localization	Biological Process	6	1305	0.0045977	0.529679
response to endogenous stimulus	Biological Process	21	451	0.0465632	0.438619		small molecule metabolic process	Biological Process	95	1305	0.0727969	0.529679
transforming growth factor beta receptor signaling pathway	Biological Process	5	451	0.0110865	0.441119		activation of mitophagy in response to mitochondrial depolarization	Biological Process	12	1305	0.0091954	0.529679
glycoprotein biosynthetic process	Biological Process	8	451	0.0177384	0.441119		response to mitochondrial depolarisation	Biological Process	12	1305	0.0091954	0.529679
chromatin binding	Molecular Function	11	451	0.0243902	0.443179		meiotic chromosome segregation	Biological Process	7	1305	0.00536398	0.529679
regulation of response to wounding	Biological Process	10	451	0.0221729	0.443957		negative regulation of cell cycle phase transition	Biological Process	9	1305	0.00689655	0.529679
regulation of telomerase activity	Biological Process	2	451	0.00443459	0.443957		regulation of cell-matrix adhesion	Biological Process	8	1305	0.00613027	0.529679
phospholipid dephosphorylation	Biological Process	2	451	0.00443459	0.443957		skin epidermis development	Biological Process	8	1305	0.00613027	0.529679
positive regulation of neuron death	Biological Process	2	451	0.00443459	0.443957		apoptotic mitochondrial changes	Biological Process	8	1305	0.00613027	0.529679
regulation of systemic arterial blood pressure by hormone	Biological Process	2	451	0.00443459	0.443957		carbohydrate catabolic process	Biological Process	8	1305	0.00613027	0.529679
peptidyl-lysine trimethylation	Biological Process	2	451	0.00443459	0.443957		organonitrogen compound catabolic process	Biological Process	16	1305	0.0122605	0.529679
endosome organization	Biological Process	2	451	0.00443459	0.443957		adaptive immune response	Biological Process	16	1305	0.0122605	0.529679
negative regulation of transcription factor import into nucleus	Biological Process	2	451	0.00443459	0.443957		ubiquitin ligase complex	Cellular Component	16	1305	0.0122605	0.529679
regulation of peptidyl-threonine phosphorylation	Biological Process	2	451	0.00443459	0.443957		negative regulation of protein transport	Biological Process	16	1305	0.0122605	0.529679
regulation of monooxygenase activity	Biological Process	2	451	0.00443459	0.443957		anchored component of membrane	Cellular Component	5	1305	0.00383142	0.529679
heparin binding	Molecular Function	4	451	0.00886918	0.445202		regulation of adherens junction organization	Biological Process	5	1305	0.00383142	0.529679
vascular process in circulatory system	Biological Process	4	451	0.00886918	0.445202		regulation of cardiac muscle tissue development	Biological Process	5	1305	0.00383142	0.529679
protein import	Biological Process	8	451	0.0177384	0.445863		DNA alkylation	Biological Process	5	1305	0.00383142	0.529679
transferase activity, transferring one-carbon groups	Molecular Function	7	451	0.0155211	0.44609		brown fat cell differentiation	Biological Process	5	1305	0.00383142	0.529679
positive regulation of neuron differentiation	Biological Process	7	451	0.0155211	0.44609		DNA methylation	Biological Process	5	1305	0.00383142	0.529679
leukocyte mediated cytotoxicity	Biological Process	3	451	0.00665188	0.446162		phospholipid dephosphorylation	Biological Process	4	1305	0.00306513	0.529679
regulation of protein depolymerization	Biological Process	3	451	0.00665188	0.446162		peptidyl-lysine trimethylation	Biological Process	4	1305	0.00306513	0.529679
isoprenoid metabolic process	Biological Process	3	451	0.00665188	0.446162		regulation of endocrine process	Biological Process	4	1305	0.00306513	0.529679
regulation of protein localization to plasma membrane	Biological Process	3	451	0.00665188	0.446162		regulation of viral release from host cell	Biological Process	4	1305	0.00306513	0.529679
response to calcium ion	Biological Process	3	451	0.00665188	0.446162		striated muscle contraction	Biological Process	10	1305	0.00766284	0.529679
anatomical structure homeostasis	Biological Process	9	451	0.0199557	0.4468		regulation of cell projection assembly	Biological Process	10	1305	0.00766284	0.529679
protein localization to nucleus	Biological Process	9	451	0.0199557	0.4468		membrane protein complex	Cellular Component	63	1305	0.0482759	0.529679
positive regulation of nucleobase-containing compound metabolic process	Biological Process	32	451	0.0709534	0.447641		ATPase activity, coupled	Molecular Function	22	1305	0.0168582	0.529679
apical plasma membrane	Cellular Component	6	451	0.0133038	0.448701		actin filament-based process	Biological Process	40	1305	0.0306513	0.529679
negative regulation of phosphorus metabolic process	Biological Process	12	451	0.0266075	0.448822		positive regulation of secretion	Biological Process	20	1305	0.0153257	0.529679
negative regulation of phosphate metabolic process	Biological Process	12	451	0.0266075	0.448822		cellular hormone metabolic process	Biological Process	6	1305	0.0045977	0.529679
metallopeptidase activity	Molecular Function	7	451	0.0155211	0.448822		response to bacterium	Biological Process	25	1305	0.0191571	0.529679
response to carbohydrate	Biological Process	4	451	0.00886918	0.448822		segmentation	Biological Process	9	1305	0.00689655	0.529679
regulation of insulin secretion	Biological Process	4	451	0.00886918	0.448822		regulation of vasculogenesis	Biological Process	2	1305	0.00153257	0.529679
fatty acid biosynthetic process	Biological Process	4	451	0.00886918	0.448822		metalloaminopeptidase activity	Molecular Function	2	1305	0.00153257	0.529679
positive regulation of angiogenesis	Biological Process	4	451	0.00886918	0.448822		long-chain fatty acid biosynthetic process	Biological Process	2	1305	0.00153257	0.529679
lysosomal membrane	Cellular Component	6	451	0.0133038	0.448822		voltage-gated chloride channel activity	Molecular Function	2	1305	0.00153257	0.529679
response to chemical	Biological Process	52	451	0.115299	0.448822		peroxisome fission	Biological Process	2	1305	0.00153257	0.529679
positive regulation of developmental process	Biological Process	26	451	0.0576497	0.448822		aromatic amino acid family catabolic process	Biological Process	2	1305	0.00153257	0.529679
positive regulation of cell projection organization	Biological Process	7	451	0.0155211	0.448822		positive regulation of interleukin-8 secretion	Biological Process	2	1305	0.00153257	0.529679
sex differentiation	Biological Process	7	451	0.0155211	0.448822		positive regulation of T cell mediated cytotoxicity	Biological Process	2	1305	0.00153257	0.529679
synaptic vesicle transport	Biological Process	3	451	0.00665188	0.448822		Bergmann glial cell differentiation	Biological Process	2	1305	0.00153257	0.529679
establishment of synaptic vesicle localization	Biological Process	3	451	0.00665188	0.448822		negative regulation of membrane potential	Biological Process	2	1305	0.00153257	0.529679
response to interleukin-1	Biological Process	3	451	0.00665188	0.448822		negative regulation of axon guidance	Biological Process	2	1305	0.00153257	0.529679
protein ubiquitination involved in ubiquitin-dependent protein catabolic process	Biological Process	3	451	0.00665188	0.448822		proton-transporting V-type ATPase, V1 domain	Cellular Component	2	1305	0.00153257	0.529679
transcriptional repressor complex	Cellular Component	3	451	0.00665188	0.448822		rostrocaudal neural tube patterning	Biological Process	2	1305	0.00153257	0.529679
regulation of membrane depolarization	Biological Process	2	451	0.00443459	0.448822		intraciliary retrograde transport	Biological Process	2	1305	0.00153257	0.529679
negative regulation of stress-activated protein kinase signaling cascade	Biological Process	2	451	0.00443459	0.448822		regulation of superoxide anion generation	Biological Process	2	1305	0.00153257	0.529679
cellular response to heat	Biological Process	2	451	0.00443459	0.448822		relaxation of cardiac muscle	Biological Process	2	1305	0.00153257	0.529679
negative regulation of mitotic nuclear division	Biological Process	2	451	0.00443459	0.448822		mammary gland involution	Biological Process	2	1305	0.00153257	0.529679
regulation of glycoprotein metabolic process	Biological Process	2	451	0.00443459	0.448822		endoplasmic reticulum tubular network organization	Biological Process	2	1305	0.00153257	0.529679
bone cell development	Biological Process	2	451	0.00443459	0.448822		amino sugar catabolic process	Biological Process	2	1305	0.00153257	0.529679
regulation of actin filament-based movement	Biological Process	2	451	0.00443459	0.448822		regulation of defense response to bacterium	Biological Process	2	1305	0.00153257	0.529679
response to fatty acid	Biological Process	2	451	0.00443459	0.448822		positive regulation of cell cycle checkpoint	Biological Process	2	1305	0.00153257	0.529679
negative regulation of actin filament depolymerization	Biological Process	2	451	0.00443459	0.448822		regulation of integrin activation	Biological Process	2	1305	0.00153257	0.529679
regulation of sodium ion transmembrane transport	Biological Process	2	451	0.00443459	0.448822		regulation of oocyte development	Biological Process	2	1305	0.00153257	0.529679
epithelial cell differentiation involved in kidney development	Biological Process	2	451	0.00443459	0.448822		Sin3-type complex	Cellular Component	2	1305	0.00153257	0.529679
tRNA binding	Molecular Function	2	451	0.00443459	0.448822		cellular response to thyroid hormone stimulus	Biological Process	2	1305	0.00153257	0.529679
negative regulation of ligase activity	Biological Process	2	451	0.00443459	0.448822		negative regulation of viral entry into host cell	Biological Process	2	1305	0.00153257	0.529679
negative regulation of stress-activated MAPK cascade	Biological Process	2	451	0.00443459	0.448822		condensed chromosome outer kinetochore	Cellular Component	2	1305	0.00153257	0.529679
negative regulation of ubiquitin-protein transferase activity	Biological Process	2	451	0.00443459	0.448822		protein localization to endosome	Biological Process	2	1305	0.00153257	0.529679
positive regulation of hydrolase activity	Biological Process	8	451	0.0177384	0.448822		negative regulation of potassium ion transmembrane transporter activity	Biological Process	2	1305	0.00153257	0.529679
cellular response to endogenous stimulus	Biological Process	17	451	0.037694	0.448822		clathrin coat of coated pit	Cellular Component	2	1305	0.00153257	0.529679
regulation of viral process	Biological Process	5	451	0.0110865	0.448822		polypeptide N-acetylgalactosaminyltransferase activity	Molecular Function	2	1305	0.00153257	0.529679
striated muscle cell development	Biological Process	4	451	0.00886918	0.448822		leukotriene metabolic process	Biological Process	2	1305	0.00153257	0.529679
positive regulation of protein localization to nucleus	Biological Process	4	451	0.00886918	0.448822		response to thyroid hormone	Biological Process	2	1305	0.00153257	0.529679
positive regulation of nucleocytoplasmic transport	Biological Process	4	451	0.00886918	0.448822		aldehyde dehydrogenase (NAD) activity	Molecular Function	2	1305	0.00153257	0.529679
phosphotransferase activity, alcohol group as acceptor	Molecular Function	21	451	0.0465632	0.448822		AP-3 adaptor complex	Cellular Component	2	1305	0.00153257	0.529679
regulation of peptidyl-serine phosphorylation	Biological Process	4	451	0.00886918	0.448822		hyaluronan biosynthetic process	Biological Process	2	1305	0.00153257	0.529679
negative regulation of cell projection organization	Biological Process	4	451	0.00886918	0.448822		regulation of skeletal muscle adaptation	Biological Process	2	1305	0.00153257	0.529679
DNA-dependent DNA replication	Biological Process	4	451	0.00886918	0.448822		acidic amino acid transmembrane transporter activity	Molecular Function	2	1305	0.00153257	0.529679
response to extracellular stimulus	Biological Process	11	451	0.0243902	0.448822		retina vasculature morphogenesis in camera-type eye	Biological Process	2	1305	0.00153257	0.529679
regulation of neuron projection development	Biological Process	9	451	0.0199557	0.448822		positive regulation of mitochondrial calcium ion concentration	Biological Process	2	1305	0.00153257	0.529679
negative regulation of JUN kinase activity	Biological Process	1	451	0.00221729	0.448822		perinuclear endoplasmic reticulum	Cellular Component	2	1305	0.00153257	0.529679
extracellular ATP-gated cation channel activity	Molecular Function	1	451	0.00221729	0.448822		positive regulation of muscle cell apoptotic process	Biological Process	2	1305	0.00153257	0.529679
chitin binding	Molecular Function	1	451	0.00221729	0.448822		sodium:potassium-exchanging ATPase activity	Molecular Function	2	1305	0.00153257	0.529679
tetrahydrobiopterin metabolic process	Biological Process	1	451	0.00221729	0.448822		dichotomous subdivision of an epithelial terminal unit	Biological Process	2	1305	0.00153257	0.529679
leukotriene biosynthetic process	Biological Process	1	451	0.00221729	0.448822		myelin maintenance	Biological Process	2	1305	0.00153257	0.529679
regulation of calcidiol 1-monooxygenase activity	Biological Process	1	451	0.00221729	0.448822		neuron remodeling	Biological Process	2	1305	0.00153257	0.529679
interleukin-23 production	Biological Process	1	451	0.00221729	0.448822		intronic transcription regulatory region DNA binding	Molecular Function	2	1305	0.00153257	0.529679
RNA interference	Biological Process	1	451	0.00221729	0.448822		adhesion of symbiont to host	Biological Process	2	1305	0.00153257	0.529679
response to hydroperoxide	Biological Process	1	451	0.00221729	0.448822		potassium-transporting ATPase activity	Molecular Function	2	1305	0.00153257	0.529679
P granule	Cellular Component	1	451	0.00221729	0.448822		chitin metabolic process	Biological Process	2	1305	0.00153257	0.529679
regulation of mitochondrial DNA metabolic process	Biological Process	1	451	0.00221729	0.448822		trachea morphogenesis	Biological Process	2	1305	0.00153257	0.529679
semicircular canal development	Biological Process	1	451	0.00221729	0.448822		alkali metal ion binding	Molecular Function	2	1305	0.00153257	0.529679
oxidoreductase activity, acting on the CH-CH group of donors, oxygen as acceptor	Molecular Function	1	451	0.00221729	0.448822		tetrahydrofolate metabolic process	Biological Process	2	1305	0.00153257	0.529679
lipase activator activity	Molecular Function	1	451	0.00221729	0.448822		immune response to tumor cell	Biological Process	2	1305	0.00153257	0.529679
tRNA wobble base modification	Biological Process	1	451	0.00221729	0.448822		regulation of intrinsic apoptotic signaling pathway in response to DNA damage by p53 class mediator	Biological Process	2	1305	0.00153257	0.529679
beta-amyloid formation	Biological Process	1	451	0.00221729	0.448822		L-glutamate transmembrane transporter activity	Molecular Function	2	1305	0.00153257	0.529679
negative regulation of ATPase activity	Biological Process	1	451	0.00221729	0.448822		Sin3 complex	Cellular Component	2	1305	0.00153257	0.529679
negative regulation of lipopolysaccharide-mediated signaling pathway	Biological Process	1	451	0.00221729	0.448822		glomerular epithelial cell development	Biological Process	2	1305	0.00153257	0.529679
negative regulation of epidermal cell differentiation	Biological Process	1	451	0.00221729	0.448822		phosphatidylserine metabolic process	Biological Process	2	1305	0.00153257	0.529679
peptidyl-serine dephosphorylation	Biological Process	1	451	0.00221729	0.448822		regulation of presynaptic membrane organization	Biological Process	2	1305	0.00153257	0.529679
ER-mitochondrion membrane contact site	Cellular Component	1	451	0.00221729	0.448822		positive regulation of interleukin-6 biosynthetic process	Biological Process	2	1305	0.00153257	0.529679
UDP-glucosyltransferase activity	Molecular Function	1	451	0.00221729	0.448822		pre-autophagosomal structure membrane	Cellular Component	2	1305	0.00153257	0.529679
mitochondrial protein processing	Biological Process	1	451	0.00221729	0.448822		intronic transcription regulatory region sequence-specific DNA binding	Molecular Function	2	1305	0.00153257	0.529679
synaptic vesicle clustering	Biological Process	1	451	0.00221729	0.448822		regulation of vesicle-mediated transport	Biological Process	24	1305	0.0183908	0.529679
protein carboxyl O-methyltransferase activity	Molecular Function	1	451	0.00221729	0.448822		regulation of cellular component organization	Biological Process	133	1305	0.101916	0.529679
plasma membrane repair	Biological Process	1	451	0.00221729	0.448822		metanephros development	Biological Process	8	1305	0.00613027	0.529679
regulation of nonmotile primary cilium assembly	Biological Process	1	451	0.00221729	0.448822		DNA biosynthetic process	Biological Process	8	1305	0.00613027	0.529679
siRNA binding	Molecular Function	1	451	0.00221729	0.448822		regulation of macroautophagy	Biological Process	7	1305	0.00536398	0.529679
radial glial cell differentiation	Biological Process	1	451	0.00221729	0.448822		regulation of lipid transport	Biological Process	7	1305	0.00536398	0.529679
transition between fast and slow fiber	Biological Process	1	451	0.00221729	0.448822		DNA repair	Biological Process	27	1305	0.0206897	0.529679
skeletal muscle tissue growth	Biological Process	1	451	0.00221729	0.448822		negative regulation of protein phosphorylation	Biological Process	22	1305	0.0168582	0.529679
phosphofructokinase activity	Molecular Function	1	451	0.00221729	0.448822		establishment of protein localization to organelle	Biological Process	31	1305	0.0237548	0.529679
regulation of translation initiation in response to endoplasmic reticulum stress	Biological Process	1	451	0.00221729	0.448822		sensory organ morphogenesis	Biological Process	20	1305	0.0153257	0.529679
establishment of mitochondrion localization	Biological Process	1	451	0.00221729	0.448822		thioester biosynthetic process	Biological Process	3	1305	0.00229885	0.529679
negative regulation of retinoic acid receptor signaling pathway	Biological Process	1	451	0.00221729	0.448822		superoxide anion generation	Biological Process	3	1305	0.00229885	0.529679
lipoxygenase pathway	Biological Process	1	451	0.00221729	0.448822		positive regulation of G-protein coupled receptor protein signaling pathway	Biological Process	3	1305	0.00229885	0.529679
pole plasm	Cellular Component	1	451	0.00221729	0.448822		regulation of muscle hypertrophy	Biological Process	3	1305	0.00229885	0.529679
amyloid precursor protein biosynthetic process	Biological Process	1	451	0.00221729	0.448822		acyl-CoA biosynthetic process	Biological Process	3	1305	0.00229885	0.529679
regulation of relaxation of muscle	Biological Process	1	451	0.00221729	0.448822		embryonic placenta morphogenesis	Biological Process	3	1305	0.00229885	0.529679
positive regulation of spindle checkpoint	Biological Process	1	451	0.00221729	0.448822		positive regulation of natural killer cell activation	Biological Process	3	1305	0.00229885	0.529679
regulation of amino acid transport	Biological Process	1	451	0.00221729	0.448822		2 iron, 2 sulfur cluster binding	Molecular Function	3	1305	0.00229885	0.529679
regulation of glucocorticoid metabolic process	Biological Process	1	451	0.00221729	0.448822		oxidoreductase activity, acting on the CH-NH group of donors, NAD or NADP as acceptor	Molecular Function	3	1305	0.00229885	0.529679
presynaptic active zone assembly	Biological Process	1	451	0.00221729	0.448822		synaptic vesicle endocytosis	Biological Process	3	1305	0.00229885	0.529679
hydroxymethyl-, formyl- and related transferase activity	Molecular Function	1	451	0.00221729	0.448822		negative regulation of axon extension	Biological Process	3	1305	0.00229885	0.529679
tetrahydrobiopterin biosynthetic process	Biological Process	1	451	0.00221729	0.448822		histone H2A ubiquitination	Biological Process	3	1305	0.00229885	0.529679
adenylate cyclase-activating dopamine receptor signaling pathway	Biological Process	1	451	0.00221729	0.448822		sympathetic nervous system development	Biological Process	3	1305	0.00229885	0.529679
eiF2alpha phosphorylation in response to endoplasmic reticulum stress	Biological Process	1	451	0.00221729	0.448822		negative regulation of G2/M transition of mitotic cell cycle	Biological Process	3	1305	0.00229885	0.529679
carboxyl-O-methyltransferase activity	Molecular Function	1	451	0.00221729	0.448822		interleukin-6 biosynthetic process	Biological Process	3	1305	0.00229885	0.529679
regulation of neuron maturation	Biological Process	1	451	0.00221729	0.448822		intermediate filament organization	Biological Process	3	1305	0.00229885	0.529679
ferric iron transport	Biological Process	1	451	0.00221729	0.448822		calcineurin-NFAT signaling cascade	Biological Process	3	1305	0.00229885	0.529679
regulation of amyloid precursor protein biosynthetic process	Biological Process	1	451	0.00221729	0.448822		sodium ion homeostasis	Biological Process	3	1305	0.00229885	0.529679
glycerol-3-phosphate metabolic process	Biological Process	1	451	0.00221729	0.448822		integral component of organelle membrane	Cellular Component	16	1305	0.0122605	0.529679
regulation of synaptic vesicle clustering	Biological Process	1	451	0.00221729	0.448822		regulation of protein stability	Biological Process	16	1305	0.0122605	0.529679
regulation of heat generation	Biological Process	1	451	0.00221729	0.448822		protein depalmitoylation	Biological Process	1	1305	0.000766284	0.529679
blood vessel endothelial cell proliferation involved in sprouting angiogenesis	Biological Process	1	451	0.00221729	0.448822		proline dehydrogenase activity	Molecular Function	1	1305	0.000766284	0.529679
positive regulation of hormone metabolic process	Biological Process	1	451	0.00221729	0.448822		type I interferon receptor activity	Molecular Function	1	1305	0.000766284	0.529679
beta-catenin destruction complex	Cellular Component	1	451	0.00221729	0.448822		palmitoleoyltransferase activity	Molecular Function	1	1305	0.000766284	0.529679
clathrin-coated endocytic vesicle membrane	Cellular Component	1	451	0.00221729	0.448822		fructose-2,6-bisphosphate 2-phosphatase activity	Molecular Function	1	1305	0.000766284	0.529679
outer ear morphogenesis	Biological Process	1	451	0.00221729	0.448822		medium-chain fatty-acyl-CoA metabolic process	Biological Process	1	1305	0.000766284	0.529679
apical protein localization	Biological Process	1	451	0.00221729	0.448822		regulation of mismatch repair	Biological Process	1	1305	0.000766284	0.529679
fascia adherens	Cellular Component	1	451	0.00221729	0.448822		negative regulation of nephron tubule epithelial cell differentiation	Biological Process	1	1305	0.000766284	0.529679
regulation of hepatocyte proliferation	Biological Process	1	451	0.00221729	0.448822		regulation of endodermal cell fate specification	Biological Process	1	1305	0.000766284	0.529679
negative regulation of hormone biosynthetic process	Biological Process	1	451	0.00221729	0.448822		renal artery morphogenesis	Biological Process	1	1305	0.000766284	0.529679
adrenergic receptor activity	Molecular Function	1	451	0.00221729	0.448822		secretion by lung epithelial cell involved in lung growth	Biological Process	1	1305	0.000766284	0.529679
positive regulation of megakaryocyte differentiation	Biological Process	1	451	0.00221729	0.448822		negative regulation of respiratory burst	Biological Process	1	1305	0.000766284	0.529679
postsynaptic membrane assembly	Biological Process	1	451	0.00221729	0.448822		negative regulation of antigen processing and presentation of peptide antigen via MHC class II	Biological Process	1	1305	0.000766284	0.529679
extracellular fibril organization	Biological Process	1	451	0.00221729	0.448822		fructose catabolic process	Biological Process	1	1305	0.000766284	0.529679
sodium ion export from cell	Biological Process	1	451	0.00221729	0.448822		non-canonical Wnt signaling pathway involved in heart development	Biological Process	1	1305	0.000766284	0.529679
regulation of translation in response to endoplasmic reticulum stress	Biological Process	1	451	0.00221729	0.448822		tripeptidyl-peptidase activity	Molecular Function	1	1305	0.000766284	0.529679
ATP-gated ion channel activity	Molecular Function	1	451	0.00221729	0.448822		molybdopterin synthase complex	Cellular Component	1	1305	0.000766284	0.529679
SNARE complex assembly	Biological Process	1	451	0.00221729	0.448822		cerebellar cortex structural organization	Biological Process	1	1305	0.000766284	0.529679
axolemma	Cellular Component	1	451	0.00221729	0.448822		regulation of heart induction by canonical Wnt signaling pathway	Biological Process	1	1305	0.000766284	0.529679
regulation of lipoprotein particle clearance	Biological Process	1	451	0.00221729	0.448822		negative regulation of lipoprotein particle clearance	Biological Process	1	1305	0.000766284	0.529679
sodium ion export	Biological Process	1	451	0.00221729	0.448822		fatty-acyl-CoA catabolic process	Biological Process	1	1305	0.000766284	0.529679
regulation of removal of superoxide radicals	Biological Process	1	451	0.00221729	0.448822		negative regulation of complement activation, classical pathway	Biological Process	1	1305	0.000766284	0.529679
miRNA loading onto RISC involved in gene silencing by miRNA	Biological Process	1	451	0.00221729	0.448822		postganglionic parasympathetic fiber development	Biological Process	1	1305	0.000766284	0.529679
regulation of interleukin-23 production	Biological Process	1	451	0.00221729	0.448822		regulation of systemic arterial blood pressure by atrial natriuretic peptide	Biological Process	1	1305	0.000766284	0.529679
glutamate secretion	Biological Process	1	451	0.00221729	0.448822		guanylyltransferase activity	Molecular Function	1	1305	0.000766284	0.529679
sarcoglycan complex	Cellular Component	1	451	0.00221729	0.448822		iron coordination entity transport	Biological Process	1	1305	0.000766284	0.529679
sperm fibrous sheath	Cellular Component	1	451	0.00221729	0.448822		negative regulation of mesenchymal cell proliferation involved in lung development	Biological Process	1	1305	0.000766284	0.529679
chaperone-mediated protein complex assembly	Biological Process	1	451	0.00221729	0.448822		regulation of metalloendopeptidase activity involved in amyloid precursor protein catabolic process	Biological Process	1	1305	0.000766284	0.529679
positive regulation of B cell receptor signaling pathway	Biological Process	1	451	0.00221729	0.448822		positive regulation of heart rate by epinephrine-norepinephrine	Biological Process	1	1305	0.000766284	0.529679
regulation of killing of cells of other organism	Biological Process	1	451	0.00221729	0.448822		preribosome, large subunit precursor	Cellular Component	1	1305	0.000766284	0.529679
innate immune response in mucosa	Biological Process	1	451	0.00221729	0.448822		secretory granule localization	Biological Process	1	1305	0.000766284	0.529679
transcription-coupled nucleotide-excision repair	Biological Process	1	451	0.00221729	0.448822		respiratory chain complex II	Cellular Component	1	1305	0.000766284	0.529679
regulation of amyloid precursor protein catabolic process	Biological Process	1	451	0.00221729	0.448822		ceramide transporter activity	Molecular Function	1	1305	0.000766284	0.529679
negative regulation of hormone metabolic process	Biological Process	1	451	0.00221729	0.448822		Rab GDP-dissociation inhibitor activity	Molecular Function	1	1305	0.000766284	0.529679
metanephric nephron tubule morphogenesis	Biological Process	1	451	0.00221729	0.448822		positive regulation of T cell mediated immune response to tumor cell	Biological Process	1	1305	0.000766284	0.529679
regulation of protein K63-linked ubiquitination	Biological Process	1	451	0.00221729	0.448822		viral genome packaging	Biological Process	1	1305	0.000766284	0.529679
NADH metabolic process	Biological Process	1	451	0.00221729	0.448822		alanine-oxo-acid transaminase activity	Molecular Function	1	1305	0.000766284	0.529679
catenin complex	Cellular Component	1	451	0.00221729	0.448822		Myb complex	Cellular Component	1	1305	0.000766284	0.529679
cation:chloride symporter activity	Molecular Function	1	451	0.00221729	0.448822		integrin alpha2-beta1 complex	Cellular Component	1	1305	0.000766284	0.529679
negative regulation of cellular senescence	Biological Process	1	451	0.00221729	0.448822		atrial septum secundum morphogenesis	Biological Process	1	1305	0.000766284	0.529679
negative regulation of interleukin-1 secretion	Biological Process	1	451	0.00221729	0.448822		negative regulation of immunoglobulin secretion	Biological Process	1	1305	0.000766284	0.529679
cellular response to sterol	Biological Process	1	451	0.00221729	0.448822		negative regulation of low-density lipoprotein particle receptor biosynthetic process	Biological Process	1	1305	0.000766284	0.529679
germ plasm	Cellular Component	1	451	0.00221729	0.448822		rhombomere 4 development	Biological Process	1	1305	0.000766284	0.529679
cytoplasmic sequestering of NF-kappaB	Biological Process	1	451	0.00221729	0.448822		lipoprotein lipase activity	Molecular Function	1	1305	0.000766284	0.529679
regulation of monocyte differentiation	Biological Process	1	451	0.00221729	0.448822		susceptibility to natural killer cell mediated cytotoxicity	Biological Process	1	1305	0.000766284	0.529679
positive regulation of striated muscle contraction	Biological Process	1	451	0.00221729	0.448822		oxysterol 7-alpha-hydroxylase activity	Molecular Function	1	1305	0.000766284	0.529679
cellular potassium ion homeostasis	Biological Process	1	451	0.00221729	0.448822		spindle assembly involved in female meiosis I	Biological Process	1	1305	0.000766284	0.529679
trivalent inorganic cation transport	Biological Process	1	451	0.00221729	0.448822		pericentric heterochromatin assembly	Biological Process	1	1305	0.000766284	0.529679
lipid binding	Molecular Function	14	451	0.0310421	0.448854		MCM8-MCM9 complex	Cellular Component	1	1305	0.000766284	0.529679
single-organism nuclear import	Biological Process	7	451	0.0155211	0.451014		sinoatrial node development	Biological Process	1	1305	0.000766284	0.529679
protein import into nucleus	Biological Process	7	451	0.0155211	0.451014		clathrin coat disassembly	Biological Process	1	1305	0.000766284	0.529679
protein targeting to nucleus	Biological Process	7	451	0.0155211	0.451014		glycogen (starch) synthase activity	Molecular Function	1	1305	0.000766284	0.529679
spindle checkpoint	Biological Process	2	451	0.00443459	0.451082		regulation of aspartic-type endopeptidase activity involved in amyloid precursor protein catabolic process	Biological Process	1	1305	0.000766284	0.529679
negative regulation of DNA binding	Biological Process	2	451	0.00443459	0.451082		regulation of mesenchymal cell proliferation involved in lung development	Biological Process	1	1305	0.000766284	0.529679
regulation of interleukin-1 beta production	Biological Process	2	451	0.00443459	0.451082		rhombomere 2 development	Biological Process	1	1305	0.000766284	0.529679
detection of chemical stimulus	Biological Process	2	451	0.00443459	0.451082		cerebellar Purkinje cell layer structural organization	Biological Process	1	1305	0.000766284	0.529679
positive regulation of protein localization to plasma membrane	Biological Process	2	451	0.00443459	0.451082		glutamate:sodium symporter activity	Molecular Function	1	1305	0.000766284	0.529679
protein heterooligomerization	Biological Process	2	451	0.00443459	0.451082		basement membrane disassembly	Biological Process	1	1305	0.000766284	0.529679
viral release from host cell	Biological Process	2	451	0.00443459	0.451082		oxidative single-stranded DNA demethylation	Biological Process	1	1305	0.000766284	0.529679
small nuclear ribonucleoprotein complex	Cellular Component	2	451	0.00443459	0.451082		pathogenesis	Biological Process	1	1305	0.000766284	0.529679
tissue development	Biological Process	39	451	0.0864745	0.451226		regulation of secretion of lysosomal enzymes	Biological Process	1	1305	0.000766284	0.529679
protein polyubiquitination	Biological Process	5	451	0.0110865	0.451505		regulation of parathyroid hormone secretion	Biological Process	1	1305	0.000766284	0.529679
DNA replication	Biological Process	8	451	0.0177384	0.451865		voltage-gated proton channel activity	Molecular Function	1	1305	0.000766284	0.529679
zinc ion binding	Molecular Function	30	451	0.0665188	0.452899		positive regulation of the force of heart contraction by epinephrine-norepinephrine	Biological Process	1	1305	0.000766284	0.529679
multicellular organismal response to stress	Biological Process	3	451	0.00665188	0.455328		vitamin E binding	Molecular Function	1	1305	0.000766284	0.529679
organelle fusion	Biological Process	3	451	0.00665188	0.455328		negative regulation of integrin activation	Biological Process	1	1305	0.000766284	0.529679
cell morphogenesis	Biological Process	27	451	0.059867	0.455463		regulation of endoplasmic reticulum stress-induced neuron intrinsic apoptotic signaling pathway	Biological Process	1	1305	0.000766284	0.529679
nuclear outer membrane-endoplasmic reticulum membrane network	Cellular Component	11	451	0.0243902	0.45548		negative regulation of osteoclast development	Biological Process	1	1305	0.000766284	0.529679
regulation of cell morphogenesis involved in differentiation	Biological Process	8	451	0.0177384	0.45802		negative regulation of neutrophil activation	Biological Process	1	1305	0.000766284	0.529679
plasma membrane organization	Biological Process	8	451	0.0177384	0.45802		RNA repair	Biological Process	1	1305	0.000766284	0.529679
mitotic cell cycle phase transition	Biological Process	8	451	0.0177384	0.45802		Ski complex	Cellular Component	1	1305	0.000766284	0.529679
myofibril	Cellular Component	5	451	0.0110865	0.459593		cytoplasmic cyclin-dependent protein kinase holoenzyme complex	Cellular Component	1	1305	0.000766284	0.529679
regulation of actin polymerization or depolymerization	Biological Process	5	451	0.0110865	0.459593		vagus nerve development	Biological Process	1	1305	0.000766284	0.529679
regulation of actin filament length	Biological Process	5	451	0.0110865	0.459593		glutamate-cysteine ligase activity	Molecular Function	1	1305	0.000766284	0.529679
carbohydrate derivative biosynthetic process	Biological Process	14	451	0.0310421	0.459593		DNA demethylase activity	Molecular Function	1	1305	0.000766284	0.529679
positive regulation of catabolic process	Biological Process	11	451	0.0243902	0.45989		positive regulation of interleukin-3 production	Biological Process	1	1305	0.000766284	0.529679
regulation of cytoskeleton organization	Biological Process	11	451	0.0243902	0.45989		re-entry into mitotic cell cycle	Biological Process	1	1305	0.000766284	0.529679
cation transport	Biological Process	15	451	0.0332594	0.459998		establishment of body hair or bristle planar orientation	Biological Process	1	1305	0.000766284	0.529679
nuclear import	Biological Process	7	451	0.0155211	0.462133		relaxation of skeletal muscle	Biological Process	1	1305	0.000766284	0.529679
myeloid cell differentiation	Biological Process	9	451	0.0199557	0.462288		thiamine diphosphate metabolic process	Biological Process	1	1305	0.000766284	0.529679
neuron projection extension	Biological Process	4	451	0.00886918	0.463432		sperm mitochondrion organization	Biological Process	1	1305	0.000766284	0.529679
transferase complex	Cellular Component	16	451	0.0354767	0.463432		positive regulation of hemoglobin biosynthetic process	Biological Process	1	1305	0.000766284	0.529679
positive regulation of cellular catabolic process	Biological Process	10	451	0.0221729	0.463432		regulation of canonical Wnt signaling pathway involved in cardiac muscle cell fate commitment	Biological Process	1	1305	0.000766284	0.529679
secretion by cell	Biological Process	18	451	0.0399113	0.463432		regulation of single-species biofilm formation in or on host organism	Biological Process	1	1305	0.000766284	0.529679
leading edge membrane	Cellular Component	3	451	0.00665188	0.463432		DNA topoisomerase type II (ATP-hydrolyzing) activity	Molecular Function	1	1305	0.000766284	0.529679
cellular polysaccharide metabolic process	Biological Process	3	451	0.00665188	0.463432		plus-end directed microfilament motor activity	Molecular Function	1	1305	0.000766284	0.529679
histone methyltransferase complex	Cellular Component	3	451	0.00665188	0.463432		sarcoplasmic reticulum lumen	Cellular Component	1	1305	0.000766284	0.529679
heterochromatin	Cellular Component	3	451	0.00665188	0.463432		pyrimidine-specific mismatch base pair DNA N-glycosylase activity	Molecular Function	1	1305	0.000766284	0.529679
regulation of heart rate	Biological Process	3	451	0.00665188	0.463432		four-way junction helicase activity	Molecular Function	1	1305	0.000766284	0.529679
peptidyl-threonine phosphorylation	Biological Process	3	451	0.00665188	0.463432		rhombomere morphogenesis	Biological Process	1	1305	0.000766284	0.529679
negative regulation of proteolysis involved in cellular protein catabolic process	Biological Process	3	451	0.00665188	0.463432		regulation of skeletal muscle contraction by calcium ion signaling	Biological Process	1	1305	0.000766284	0.529679
positive regulation of protein kinase B signaling	Biological Process	3	451	0.00665188	0.463432		sphingolipid mediated signaling pathway	Biological Process	1	1305	0.000766284	0.529679
glycosaminoglycan binding	Molecular Function	5	451	0.0110865	0.463432		apolipoprotein receptor activity	Molecular Function	1	1305	0.000766284	0.529679
negative regulation of cellular catabolic process	Biological Process	5	451	0.0110865	0.463432		positive regulation of interleukin-3 biosynthetic process	Biological Process	1	1305	0.000766284	0.529679
inorganic anion transport	Biological Process	2	451	0.00443459	0.463432		glycerol-3-phosphate dehydrogenase [NAD+] activity	Molecular Function	1	1305	0.000766284	0.529679
male meiosis	Biological Process	2	451	0.00443459	0.463432		mitotic chromosome movement towards spindle pole	Biological Process	1	1305	0.000766284	0.529679
vesicle coat	Cellular Component	2	451	0.00443459	0.463432		membrane protein proteolysis involved in retrograde protein transport, ER to cytosol	Biological Process	1	1305	0.000766284	0.529679
intercalated disc	Cellular Component	2	451	0.00443459	0.463432		glycerophosphocholine phosphodiesterase activity	Molecular Function	1	1305	0.000766284	0.529679
vascular endothelial growth factor receptor signaling pathway	Biological Process	2	451	0.00443459	0.463432		histone kinase activity (H3-T11 specific)	Molecular Function	1	1305	0.000766284	0.529679
nuclear pore	Cellular Component	2	451	0.00443459	0.463432		negative regulation of respiratory burst involved in inflammatory response	Biological Process	1	1305	0.000766284	0.529679
organellar ribosome	Cellular Component	2	451	0.00443459	0.463432		acetyl-CoA carboxylase activity	Molecular Function	1	1305	0.000766284	0.529679
viral entry into host cell	Biological Process	2	451	0.00443459	0.463432		Golgi calcium ion transport	Biological Process	1	1305	0.000766284	0.529679
mitochondrial ribosome	Cellular Component	2	451	0.00443459	0.463432		negative regulation of presynaptic membrane organization	Biological Process	1	1305	0.000766284	0.529679
protein activation cascade	Biological Process	2	451	0.00443459	0.463432		TAP complex	Cellular Component	1	1305	0.000766284	0.529679
hormone binding	Molecular Function	2	451	0.00443459	0.463432		galactosylceramide metabolic process	Biological Process	1	1305	0.000766284	0.529679
homeostasis of number of cells within a tissue	Biological Process	2	451	0.00443459	0.463432		tubulin-glutamic acid ligase activity	Molecular Function	1	1305	0.000766284	0.529679
regulation of endothelial cell apoptotic process	Biological Process	2	451	0.00443459	0.463432		3-hydroxyisobutyrate dehydrogenase activity	Molecular Function	1	1305	0.000766284	0.529679
regulation of reactive oxygen species biosynthetic process	Biological Process	2	451	0.00443459	0.463432		actin filament uncapping	Biological Process	1	1305	0.000766284	0.529679
regulation of binding	Biological Process	8	451	0.0177384	0.463432		negative regulation of single-species biofilm formation in or on host organism	Biological Process	1	1305	0.000766284	0.529679
regulation of angiogenesis	Biological Process	6	451	0.0133038	0.463432		viral RNA genome packaging	Biological Process	1	1305	0.000766284	0.529679
single-organism metabolic process	Biological Process	86	451	0.190687	0.463432		threonine catabolic process	Biological Process	1	1305	0.000766284	0.529679
actin cytoskeleton organization	Biological Process	14	451	0.0310421	0.463432		pyruvate kinase activity	Molecular Function	1	1305	0.000766284	0.529679
establishment of vesicle localization	Biological Process	4	451	0.00886918	0.463432		positive regulation of granulocyte macrophage colony-stimulating factor biosynthetic process	Biological Process	1	1305	0.000766284	0.529679
neurological system process	Biological Process	17	451	0.037694	0.463432		regulation of T cell mediated immune response to tumor cell	Biological Process	1	1305	0.000766284	0.529679
ligand-gated channel activity	Molecular Function	5	451	0.0110865	0.463432		post-embryonic retina morphogenesis in camera-type eye	Biological Process	1	1305	0.000766284	0.529679
ligand-gated ion channel activity	Molecular Function	5	451	0.0110865	0.463432		polyprenol biosynthetic process	Biological Process	1	1305	0.000766284	0.529679
cellular response to extracellular stimulus	Biological Process	9	451	0.0199557	0.463432		fructose 1,6-bisphosphate 1-phosphatase activity	Molecular Function	1	1305	0.000766284	0.529679
positive regulation of protein binding	Biological Process	3	451	0.00665188	0.463432		T cell mediated immune response to tumor cell	Biological Process	1	1305	0.000766284	0.529679
fibroblast growth factor receptor signaling pathway	Biological Process	3	451	0.00665188	0.463432		integrin alpha10-beta1 complex	Cellular Component	1	1305	0.000766284	0.529679
translational initiation	Biological Process	3	451	0.00665188	0.463432		negative regulation of vasoconstriction	Biological Process	1	1305	0.000766284	0.529679
skeletal muscle cell differentiation	Biological Process	3	451	0.00665188	0.463432		neuron intrinsic apoptotic signaling pathway in response to endoplasmic reticulum stress	Biological Process	1	1305	0.000766284	0.529679
carboxylic ester hydrolase activity	Molecular Function	4	451	0.00886918	0.463432		regulation of retinal ganglion cell axon guidance	Biological Process	1	1305	0.000766284	0.529679
response to oxygen-containing compound	Biological Process	21	451	0.0465632	0.463432		galactolipid metabolic process	Biological Process	1	1305	0.000766284	0.529679
regulation of DNA replication	Biological Process	5	451	0.0110865	0.463432		glycerol-3-phosphate catabolic process	Biological Process	1	1305	0.000766284	0.529679
side of membrane	Cellular Component	9	451	0.0199557	0.463432		succinate dehydrogenase complex	Cellular Component	1	1305	0.000766284	0.529679
cellular response to external stimulus	Biological Process	10	451	0.0221729	0.463432		establishment of body hair planar orientation	Biological Process	1	1305	0.000766284	0.529679
nonmotile primary cilium assembly	Biological Process	2	451	0.00443459	0.463432		uridylate kinase activity	Molecular Function	1	1305	0.000766284	0.529679
embryo implantation	Biological Process	2	451	0.00443459	0.463432		proteasome regulatory particle, lid subcomplex	Cellular Component	1	1305	0.000766284	0.529679
fibroblast migration	Biological Process	2	451	0.00443459	0.463432		extracellular polysaccharide biosynthetic process	Biological Process	1	1305	0.000766284	0.529679
protein O-linked glycosylation	Biological Process	2	451	0.00443459	0.463432		macromolecule depalmitoylation	Biological Process	1	1305	0.000766284	0.529679
negative regulation of hemostasis	Biological Process	2	451	0.00443459	0.463432		His-Purkinje system cell differentiation	Biological Process	1	1305	0.000766284	0.529679
cellular pigmentation	Biological Process	2	451	0.00443459	0.463432		positive regulation of anoikis	Biological Process	1	1305	0.000766284	0.529679
nucleolar part	Cellular Component	2	451	0.00443459	0.463432		formin-nucleated actin cable assembly	Biological Process	1	1305	0.000766284	0.529679
positive regulation of insulin secretion	Biological Process	2	451	0.00443459	0.463432		positive regulation of lipoprotein particle clearance	Biological Process	1	1305	0.000766284	0.529679
positive regulation of oxidoreductase activity	Biological Process	2	451	0.00443459	0.463432		positive regulation of phospholipid efflux	Biological Process	1	1305	0.000766284	0.529679
negative regulation of blood coagulation	Biological Process	2	451	0.00443459	0.463432		sterol O-acyltransferase activity	Molecular Function	1	1305	0.000766284	0.529679
neuron projection morphogenesis	Biological Process	12	451	0.0266075	0.463432		positive regulation of endoplasmic reticulum tubular network organization	Biological Process	1	1305	0.000766284	0.529679
Rho protein signal transduction	Biological Process	8	451	0.0177384	0.463432		laminin-3 complex	Cellular Component	1	1305	0.000766284	0.529679
negative regulation of platelet-derived growth factor receptor signaling pathway	Biological Process	1	451	0.00221729	0.463432		extracellular polysaccharide metabolic process	Biological Process	1	1305	0.000766284	0.529679
mannosyl-oligosaccharide mannosidase activity	Molecular Function	1	451	0.00221729	0.463432		planar dichotomous subdivision of terminal units involved in lung branching morphogenesis	Biological Process	1	1305	0.000766284	0.529679
regulation of nuclear cell cycle DNA replication	Biological Process	1	451	0.00221729	0.463432		laminin-1 complex	Cellular Component	1	1305	0.000766284	0.529679
troponin complex	Cellular Component	1	451	0.00221729	0.463432		RNA polymerase I transcription factor complex	Cellular Component	1	1305	0.000766284	0.529679
chitin catabolic process	Biological Process	1	451	0.00221729	0.463432		response to glycoside	Biological Process	1	1305	0.000766284	0.529679
post-embryonic organ morphogenesis	Biological Process	1	451	0.00221729	0.463432		RNA guanylyltransferase activity	Molecular Function	1	1305	0.000766284	0.529679
venous blood vessel morphogenesis	Biological Process	1	451	0.00221729	0.463432		male mating behavior	Biological Process	1	1305	0.000766284	0.529679
guanyl-nucleotide exchange factor complex	Cellular Component	1	451	0.00221729	0.463432		sinoatrial node cell development	Biological Process	1	1305	0.000766284	0.529679
glucosamine-containing compound catabolic process	Biological Process	1	451	0.00221729	0.463432		histone H3-K36 trimethylation	Biological Process	1	1305	0.000766284	0.529679
S-adenosylmethionine metabolic process	Biological Process	1	451	0.00221729	0.463432		O-palmitoyltransferase activity	Molecular Function	1	1305	0.000766284	0.529679
synaptic vesicle maturation	Biological Process	1	451	0.00221729	0.463432		antigen processing and presentation of exogenous protein antigen via MHC class Ib, TAP-dependent	Biological Process	1	1305	0.000766284	0.529679
regulation of steroid hormone biosynthetic process	Biological Process	1	451	0.00221729	0.463432		dense core granule exocytosis	Biological Process	1	1305	0.000766284	0.529679
glomerular basement membrane development	Biological Process	1	451	0.00221729	0.463432		negative regulation of Wnt signaling pathway involved in heart development	Biological Process	1	1305	0.000766284	0.529679
DNA replication checkpoint	Biological Process	1	451	0.00221729	0.463432		N-terminal protein amino acid methylation	Biological Process	1	1305	0.000766284	0.529679
negative regulation of JAK-STAT cascade	Biological Process	1	451	0.00221729	0.463432		negative regulation of cytoplasmic translation	Biological Process	1	1305	0.000766284	0.529679
establishment of blood-brain barrier	Biological Process	1	451	0.00221729	0.463432		response to L-glutamate	Biological Process	1	1305	0.000766284	0.529679
RNA polymerase I regulatory region sequence-specific DNA binding	Molecular Function	1	451	0.00221729	0.463432		GPI anchor binding	Molecular Function	1	1305	0.000766284	0.529679
rough endoplasmic reticulum membrane	Cellular Component	1	451	0.00221729	0.463432		planar cell polarity pathway involved in heart morphogenesis	Biological Process	1	1305	0.000766284	0.529679
protein-glutamine gamma-glutamyltransferase activity	Molecular Function	1	451	0.00221729	0.463432		extrinsic component of Golgi membrane	Cellular Component	1	1305	0.000766284	0.529679
positive regulation of receptor recycling	Biological Process	1	451	0.00221729	0.463432		regulation of kainate selective glutamate receptor activity	Biological Process	1	1305	0.000766284	0.529679
positive regulation of intracellular estrogen receptor signaling pathway	Biological Process	1	451	0.00221729	0.463432		linoleate 13S-lipoxygenase activity	Molecular Function	1	1305	0.000766284	0.529679
sodium:potassium-exchanging ATPase complex	Cellular Component	1	451	0.00221729	0.463432		platelet alpha granule organization	Biological Process	1	1305	0.000766284	0.529679
regulation of endocytic recycling	Biological Process	1	451	0.00221729	0.463432		interleukin-3 biosynthetic process	Biological Process	1	1305	0.000766284	0.529679
RNA polymerase I regulatory region DNA binding	Molecular Function	1	451	0.00221729	0.463432		positive regulation of secondary metabolite biosynthetic process	Biological Process	1	1305	0.000766284	0.529679
negative regulation of glycoprotein biosynthetic process	Biological Process	1	451	0.00221729	0.463432		negative regulation of female gonad development	Biological Process	1	1305	0.000766284	0.529679
ER overload response	Biological Process	1	451	0.00221729	0.463432		galactokinase activity	Molecular Function	1	1305	0.000766284	0.529679
protein polyglutamylation	Biological Process	1	451	0.00221729	0.463432		single-species biofilm formation	Biological Process	1	1305	0.000766284	0.529679
phototransduction, visible light	Biological Process	1	451	0.00221729	0.463432		biofilm formation	Biological Process	1	1305	0.000766284	0.529679
RNA polymerase I CORE element sequence-specific DNA binding	Molecular Function	1	451	0.00221729	0.463432		RIC1-RGP1 guanyl-nucleotide exchange factor complex	Cellular Component	1	1305	0.000766284	0.529679
transepithelial transport	Biological Process	1	451	0.00221729	0.463432		negative regulation of mesodermal cell fate specification	Biological Process	1	1305	0.000766284	0.529679
cardiac neural crest cell differentiation involved in heart development	Biological Process	1	451	0.00221729	0.463432		regulation of heart induction	Biological Process	1	1305	0.000766284	0.529679
chitinase activity	Molecular Function	1	451	0.00221729	0.463432		cerebellum vasculature development	Biological Process	1	1305	0.000766284	0.529679
positive regulation of immune response to tumor cell	Biological Process	1	451	0.00221729	0.463432		regulation of complement activation, classical pathway	Biological Process	1	1305	0.000766284	0.529679
cellular sodium ion homeostasis	Biological Process	1	451	0.00221729	0.463432		sinoatrial node cell differentiation	Biological Process	1	1305	0.000766284	0.529679
negative regulation of neurological system process	Biological Process	1	451	0.00221729	0.463432		extrinsic component of endosome membrane	Cellular Component	1	1305	0.000766284	0.529679
metalloenzyme regulator activity	Molecular Function	1	451	0.00221729	0.463432		positive regulation of endoplasmic reticulum calcium ion concentration	Biological Process	1	1305	0.000766284	0.529679
regulation of apoptotic process involved in morphogenesis	Biological Process	1	451	0.00221729	0.463432		negative regulation of single-species biofilm formation	Biological Process	1	1305	0.000766284	0.529679
positive regulation of response to tumor cell	Biological Process	1	451	0.00221729	0.463432		3-chloroallyl aldehyde dehydrogenase activity	Molecular Function	1	1305	0.000766284	0.529679
negative regulation of chromatin binding	Biological Process	1	451	0.00221729	0.463432		positive regulation of DNA-dependent DNA replication initiation	Biological Process	1	1305	0.000766284	0.529679
metalloendopeptidase inhibitor activity	Molecular Function	1	451	0.00221729	0.463432		L-glutamine aminotransferase activity	Molecular Function	1	1305	0.000766284	0.529679
metalloenzyme inhibitor activity	Molecular Function	1	451	0.00221729	0.463432		glutamate-cysteine ligase complex	Cellular Component	1	1305	0.000766284	0.529679
deoxyribonucleotide biosynthetic process	Biological Process	1	451	0.00221729	0.463432		regulation of natural killer cell degranulation	Biological Process	1	1305	0.000766284	0.529679
toll-like receptor 2 signaling pathway	Biological Process	1	451	0.00221729	0.463432		methionyl-tRNA aminoacylation	Biological Process	1	1305	0.000766284	0.529679
negative regulation of gluconeogenesis	Biological Process	1	451	0.00221729	0.463432		regulation of transcription involved in lymphatic endothelial cell fate commitment	Biological Process	1	1305	0.000766284	0.529679
regulation of translational initiation by eIF2 alpha phosphorylation	Biological Process	1	451	0.00221729	0.463432		GDP-L-fucose biosynthetic process	Biological Process	1	1305	0.000766284	0.529679
luteinization	Biological Process	1	451	0.00221729	0.463432		protein-lysine 6-oxidase activity	Molecular Function	1	1305	0.000766284	0.529679
positive regulation of hematopoietic progenitor cell differentiation	Biological Process	1	451	0.00221729	0.463432		sorting endosome	Cellular Component	1	1305	0.000766284	0.529679
regulation of interleukin-12 biosynthetic process	Biological Process	1	451	0.00221729	0.463432		trans-octaprenyltranstransferase activity	Molecular Function	1	1305	0.000766284	0.529679
regulation of response to tumor cell	Biological Process	1	451	0.00221729	0.463432		skeletal muscle hypertrophy	Biological Process	1	1305	0.000766284	0.529679
regulation of cellular response to hypoxia	Biological Process	1	451	0.00221729	0.463432		regulation of high-density lipoprotein particle assembly	Biological Process	1	1305	0.000766284	0.529679
positive regulation of insulin-like growth factor receptor signaling pathway	Biological Process	1	451	0.00221729	0.463432		positive regulation of the force of heart contraction by chemical signal	Biological Process	1	1305	0.000766284	0.529679
Leydig cell differentiation	Biological Process	1	451	0.00221729	0.463432		esophagus smooth muscle contraction	Biological Process	1	1305	0.000766284	0.529679
antigen processing and presentation of exogenous peptide antigen	Biological Process	1	451	0.00221729	0.463432		6-phosphofructokinase complex	Cellular Component	1	1305	0.000766284	0.529679
negative regulation of mesenchymal cell apoptotic process	Biological Process	1	451	0.00221729	0.463432		lipid tube assembly	Biological Process	1	1305	0.000766284	0.529679
negative regulation of intrinsic apoptotic signaling pathway in response to DNA damage by p53 class mediator	Biological Process	1	451	0.00221729	0.463432		L-serine catabolic process	Biological Process	1	1305	0.000766284	0.529679
positive regulation of cellular amine metabolic process	Biological Process	1	451	0.00221729	0.463432		regulation of ribosome biogenesis	Biological Process	1	1305	0.000766284	0.529679
small RNA loading onto RISC	Biological Process	1	451	0.00221729	0.463432		regulation of very-low-density lipoprotein particle clearance	Biological Process	1	1305	0.000766284	0.529679
presynaptic active zone organization	Biological Process	1	451	0.00221729	0.463432		dolichol biosynthetic process	Biological Process	1	1305	0.000766284	0.529679
cardiac neural crest cell development involved in heart development	Biological Process	1	451	0.00221729	0.463432		L-ornithine transmembrane transporter activity	Molecular Function	1	1305	0.000766284	0.529679
mannosyl-oligosaccharide 1,2-alpha-mannosidase activity	Molecular Function	1	451	0.00221729	0.463432		negative regulation of epithelial cell differentiation involved in kidney development	Biological Process	1	1305	0.000766284	0.529679
positive regulation of natural killer cell differentiation	Biological Process	1	451	0.00221729	0.463432		L-alanine:2-oxoglutarate aminotransferase activity	Molecular Function	1	1305	0.000766284	0.529679
regulation of immune response to tumor cell	Biological Process	1	451	0.00221729	0.463432		calcium-dependent ATPase activity	Molecular Function	1	1305	0.000766284	0.529679
viral translation	Biological Process	1	451	0.00221729	0.463432		positive regulation of satellite cell activation involved in skeletal muscle regeneration	Biological Process	1	1305	0.000766284	0.529679
glucocorticoid biosynthetic process	Biological Process	1	451	0.00221729	0.463432		cholesterol O-acyltransferase activity	Molecular Function	1	1305	0.000766284	0.529679
positive regulation of catenin import into nucleus	Biological Process	1	451	0.00221729	0.463432		lateral sprouting involved in lung morphogenesis	Biological Process	1	1305	0.000766284	0.529679
glucose binding	Molecular Function	1	451	0.00221729	0.463432		L-serine ammonia-lyase activity	Molecular Function	1	1305	0.000766284	0.529679
very long-chain fatty acid-CoA ligase activity	Molecular Function	1	451	0.00221729	0.463432		DNA ligase IV complex	Cellular Component	1	1305	0.000766284	0.529679
potassium ion import	Biological Process	1	451	0.00221729	0.463432		iron ion transmembrane transport	Biological Process	1	1305	0.000766284	0.529679
SCAR complex	Cellular Component	1	451	0.00221729	0.463432		regulation of intracellular transport of viral material	Biological Process	1	1305	0.000766284	0.529679
modulation by virus of host process	Biological Process	1	451	0.00221729	0.463432		apolipoprotein A-I receptor activity	Molecular Function	1	1305	0.000766284	0.529679
positive regulation of toll-like receptor 4 signaling pathway	Biological Process	1	451	0.00221729	0.463432		establishment of cell polarity involved in ameboidal cell migration	Biological Process	1	1305	0.000766284	0.529679
positive regulation of metanephros development	Biological Process	1	451	0.00221729	0.463432		carnitine O-palmitoyltransferase activity	Molecular Function	1	1305	0.000766284	0.529679
histone H4-K20 methylation	Biological Process	1	451	0.00221729	0.463432		arachidonate 15-lipoxygenase activity	Molecular Function	1	1305	0.000766284	0.529679
dystroglycan complex	Cellular Component	1	451	0.00221729	0.463432		lymphatic endothelial cell fate commitment	Biological Process	1	1305	0.000766284	0.529679
ciliary transition fiber	Cellular Component	1	451	0.00221729	0.463432		regulation of single-species biofilm formation	Biological Process	1	1305	0.000766284	0.529679
hepatocyte apoptotic process	Biological Process	1	451	0.00221729	0.463432		positive regulation of oocyte maturation	Biological Process	1	1305	0.000766284	0.529679
leukocyte migration involved in inflammatory response	Biological Process	1	451	0.00221729	0.463432		malonyl-CoA metabolic process	Biological Process	1	1305	0.000766284	0.529679
interleukin-12 biosynthetic process	Biological Process	1	451	0.00221729	0.463432		positive regulation of cardiac muscle adaptation	Biological Process	1	1305	0.000766284	0.529679
eukaryotic translation initiation factor 3 complex, eIF3m	Cellular Component	1	451	0.00221729	0.463432		regulation of interleukin-3 biosynthetic process	Biological Process	1	1305	0.000766284	0.529679
protein localization to microtubule	Biological Process	1	451	0.00221729	0.463432		beta selection	Biological Process	1	1305	0.000766284	0.529679
regulation of metal ion transport	Biological Process	7	451	0.0155211	0.463432		norepinephrine-epinephrine vasoconstriction involved in regulation of systemic arterial blood pressure	Biological Process	1	1305	0.000766284	0.529679
brain development	Biological Process	14	451	0.0310421	0.464269		regulation of high-density lipoprotein particle clearance	Biological Process	1	1305	0.000766284	0.529679
regulation of Ras protein signal transduction	Biological Process	9	451	0.0199557	0.465437		DNA topoisomerase II activity	Molecular Function	1	1305	0.000766284	0.529679
positive regulation of interleukin-6 production	Biological Process	3	451	0.00665188	0.466568		mesenchymal stem cell proliferation	Biological Process	1	1305	0.000766284	0.529679
regulation of actin filament bundle assembly	Biological Process	3	451	0.00665188	0.466568		bicarbonate transport	Biological Process	1	1305	0.000766284	0.529679
positive regulation of adaptive immune response based on somatic recombination of immune receptors built from immunoglobulin superfamily domains	Biological Process	3	451	0.00665188	0.466568		RNA strand annealing activity	Molecular Function	1	1305	0.000766284	0.529679
anchoring junction	Cellular Component	12	451	0.0266075	0.466775		negative regulation of very-low-density lipoprotein particle clearance	Biological Process	1	1305	0.000766284	0.529679
cellular response to biotic stimulus	Biological Process	5	451	0.0110865	0.4669		positive regulation of cardiac muscle hypertrophy in response to stress	Biological Process	1	1305	0.000766284	0.529679
regulation of ARF protein signal transduction	Biological Process	5	451	0.0110865	0.4669		trans-hexaprenyltranstransferase activity	Molecular Function	1	1305	0.000766284	0.529679
ARF protein signal transduction	Biological Process	5	451	0.0110865	0.4669		positive regulation of melanin biosynthetic process	Biological Process	1	1305	0.000766284	0.529679
positive regulation of vasculature development	Biological Process	4	451	0.00886918	0.467976		baroreceptor response to increased systemic arterial blood pressure	Biological Process	1	1305	0.000766284	0.529679
membrane organization	Biological Process	17	451	0.037694	0.468246		ribosomal small subunit assembly	Biological Process	1	1305	0.000766284	0.529679
[truncated: 5,724 more rows]

## Sheet: P5_VS_N0
File S5. GO annotations for the predicted target genes for known and novel miRNAs at mock and two different time points of PPR vaccine virus inoculated PBMC cell samples
Known miRNA							Novel miRNA
Gene Ontology term	Namespace	Input number	All input number	Input frequency	Corrected P-Value		Gene Ontology term	Namespace	Input number	All input number	Input frequency	Corrected P-Value
membrane-bounded vesicle	Cellular Component	118	595	0.198319	0.0482468		intracellular membrane-bounded organelle	Cellular Component	357	725	0.492414	0.000164524
membrane-bounded organelle	Cellular Component	322	595	0.541176	0.0482468		cytoplasm	Cellular Component	338	725	0.466207	0.000164524
biological_process	Biological Process	447	595	0.751261	0.0482468		membrane-bounded organelle	Cellular Component	403	725	0.555862	0.000164524
ion binding	Molecular Function	197	595	0.331092	0.0482468		endomembrane system	Cellular Component	126	725	0.173793	0.00020361
extracellular exosome	Cellular Component	103	595	0.173109	0.0482468		single-organism metabolic process	Biological Process	178	725	0.245517	0.000397673
extracellular membrane-bounded organelle	Cellular Component	103	595	0.173109	0.0482468		hydrolase activity	Molecular Function	133	725	0.183448	0.000490039
catalytic activity	Molecular Function	210	595	0.352941	0.0482468		cytoplasmic part	Cellular Component	246	725	0.33931	0.000517619
extracellular vesicle	Cellular Component	103	595	0.173109	0.0482468		intracellular part	Cellular Component	443	725	0.611034	0.000517619
extracellular organelle	Cellular Component	103	595	0.173109	0.0482468		Golgi apparatus	Cellular Component	59	725	0.0813793	0.000518463
vesicle	Cellular Component	119	595	0.2	0.0497915		intracellular	Cellular Component	469	725	0.646897	0.000581382
cation binding	Molecular Function	126	595	0.211765	0.0847896		catalytic activity	Molecular Function	259	725	0.357241	0.00188309
protein serine/threonine/tyrosine kinase activity	Molecular Function	5	595	0.00840336	0.0847896		organelle	Cellular Component	431	725	0.594483	0.0051886
extracellular region part	Cellular Component	125	595	0.210084	0.0847896		intracellular organelle	Cellular Component	387	725	0.533793	0.00600761
cell cortex	Cellular Component	14	595	0.0235294	0.0859181		catabolic process	Biological Process	86	725	0.118621	0.00664847
metal ion binding	Molecular Function	123	595	0.206723	0.0915903		peptidase activity, acting on L-amino acid peptides	Molecular Function	47	725	0.0648276	0.00982909
hydrolase activity	Molecular Function	101	595	0.169748	0.0915903		peptidase activity	Molecular Function	47	725	0.0648276	0.0149321
cytoplasm	Cellular Component	261	595	0.438655	0.114448		single-organism catabolic process	Biological Process	49	725	0.0675862	0.0187557
anchoring junction	Cellular Component	25	595	0.0420168	0.114448		maintenance of location	Biological Process	22	725	0.0303448	0.0213831
cell junction	Cellular Component	39	595	0.0655462	0.141169		exopeptidase activity	Molecular Function	12	725	0.0165517	0.0220484
single-organism process	Biological Process	349	595	0.586555	0.143869		organelle membrane	Cellular Component	80	725	0.110345	0.0252114
positive regulation of peptide hormone secretion	Biological Process	7	595	0.0117647	0.15632		aminopeptidase activity	Molecular Function	7	725	0.00965517	0.0369598
sodium ion transmembrane transport	Biological Process	6	595	0.010084	0.17497		proteasome complex	Cellular Component	9	725	0.0124138	0.0381585
positive regulation of peptide secretion	Biological Process	7	595	0.0117647	0.17497		maintenance of location in cell	Biological Process	13	725	0.017931	0.0424052
endomembrane system	Cellular Component	91	595	0.152941	0.17497		glucose binding	Molecular Function	4	725	0.00551724	0.0424052
regulation of calcium-mediated signaling	Biological Process	6	595	0.010084	0.17497		negative regulation of cell communication	Biological Process	52	725	0.0717241	0.0516379
transition metal ion binding	Molecular Function	62	595	0.104202	0.17497		bounding membrane of organelle	Cellular Component	57	725	0.0786207	0.0597131
ATPase activity, coupled	Molecular Function	18	595	0.0302521	0.17497		metallopeptidase activity	Molecular Function	18	725	0.0248276	0.0597131
focal adhesion	Cellular Component	21	595	0.0352941	0.17497		cell part	Cellular Component	517	725	0.713103	0.0783115
extracellular region	Cellular Component	132	595	0.221849	0.17497		maintenance of protein location	Biological Process	12	725	0.0165517	0.0795739
cell-substrate adherens junction	Cellular Component	21	595	0.0352941	0.17497		organic substance catabolic process	Biological Process	65	725	0.0896552	0.0798356
adherens junction	Cellular Component	23	595	0.0386555	0.17497		cell	Cellular Component	520	725	0.717241	0.0800367
DNA topoisomerase type II (ATP-hydrolyzing) activity	Molecular Function	2	595	0.00336134	0.17497		biological_process	Biological Process	532	725	0.733793	0.0822686
membrane protein proteolysis involved in retrograde protein transport, ER to cytosol	Biological Process	2	595	0.00336134	0.17497		single-organism process	Biological Process	421	725	0.58069	0.0822686
glucokinase activity	Molecular Function	2	595	0.00336134	0.17497		negative regulation of signaling	Biological Process	50	725	0.0689655	0.0822818
DNA topoisomerase II activity	Molecular Function	2	595	0.00336134	0.17497		endopeptidase activity	Molecular Function	34	725	0.0468966	0.0822818
cellular monovalent inorganic cation homeostasis	Biological Process	6	595	0.010084	0.17497		regulation of protein modification process	Biological Process	64	725	0.0882759	0.0837491
cell-substrate junction	Cellular Component	21	595	0.0352941	0.186484		cellular catabolic process	Biological Process	70	725	0.0965517	0.0837491
monovalent inorganic cation homeostasis	Biological Process	8	595	0.0134454	0.205658		organic substance transport	Biological Process	76	725	0.104828	0.0837491
myelin sheath	Cellular Component	13	595	0.0218487	0.212979		cellular protein localization	Biological Process	64	725	0.0882759	0.0837491
membrane region	Cellular Component	28	595	0.0470588	0.224029		extracellular exosome	Cellular Component	116	725	0.16	0.0837491
chemical homeostasis	Biological Process	34	595	0.0571429	0.230635		extracellular membrane-bounded organelle	Cellular Component	116	725	0.16	0.0837491
trans-Golgi network	Cellular Component	10	595	0.0168067	0.230635		cellular macromolecule localization	Biological Process	64	725	0.0882759	0.0837491
positive regulation of vasoconstriction	Biological Process	3	595	0.00504202	0.234627		hexokinase activity	Molecular Function	3	725	0.00413793	0.0837491
glucose binding	Molecular Function	3	595	0.00504202	0.234627		maintenance of DNA methylation	Biological Process	3	725	0.00413793	0.0837491
regulation of establishment or maintenance of cell polarity	Biological Process	4	595	0.00672269	0.247371		histone deacetylase activity (H3-K14 specific)	Molecular Function	3	725	0.00413793	0.0837491
cell cortex part	Cellular Component	9	595	0.0151261	0.247371		NAD-dependent histone deacetylase activity (H3-K14 specific)	Molecular Function	3	725	0.00413793	0.0837491
whole membrane	Cellular Component	44	595	0.0739496	0.247371		transport	Biological Process	131	725	0.18069	0.0872055
regulation of sodium ion transmembrane transport	Biological Process	5	595	0.00840336	0.247371		extracellular vesicle	Cellular Component	116	725	0.16	0.0872055
basolateral plasma membrane	Cellular Component	10	595	0.0168067	0.247371		localization	Biological Process	177	725	0.244138	0.0872055
localization	Biological Process	145	595	0.243697	0.249762		extracellular organelle	Cellular Component	116	725	0.16	0.0872055
cell-cell signaling	Biological Process	30	595	0.0504202	0.254109		pyridoxal phosphate binding	Molecular Function	8	725	0.0110345	0.0884266
single-organism cellular process	Biological Process	304	595	0.510924	0.255119		protein localization	Biological Process	84	725	0.115862	0.0899607
aminopeptidase activity	Molecular Function	5	595	0.00840336	0.264797		ion binding	Molecular Function	225	725	0.310345	0.0968507
nucleolus	Cellular Component	31	595	0.0521008	0.274605		protein transport	Biological Process	59	725	0.0813793	0.0979306
positive regulation of heterotypic cell-cell adhesion	Biological Process	3	595	0.00504202	0.274605		extracellular region part	Cellular Component	144	725	0.198621	0.0979306
organelle	Cellular Component	341	595	0.573109	0.279195		monocarboxylic acid metabolic process	Biological Process	24	725	0.0331034	0.0994923
vitamin metabolic process	Biological Process	6	595	0.010084	0.279195		single-organism cellular process	Biological Process	370	725	0.510345	0.0994923
regulation of sodium ion transport	Biological Process	6	595	0.010084	0.279195		maintenance of protein location in cell	Biological Process	11	725	0.0151724	0.0994923
endosome	Cellular Component	24	595	0.0403361	0.283416		negative regulation of signal transduction	Biological Process	46	725	0.0634483	0.102707
positive regulation of ERK1 and ERK2 cascade	Biological Process	10	595	0.0168067	0.287557		proteasome core complex	Cellular Component	5	725	0.00689655	0.103982
carbohydrate kinase activity	Molecular Function	4	595	0.00672269	0.288786		membrane-bounded vesicle	Cellular Component	130	725	0.17931	0.109029
growth cone	Cellular Component	6	595	0.010084	0.288786		intracellular protein transport	Biological Process	41	725	0.0565517	0.112517
retinoic acid 4-hydroxylase activity	Molecular Function	2	595	0.00336134	0.288786		metalloexopeptidase activity	Molecular Function	7	725	0.00965517	0.113213
multicellular organismal process	Biological Process	171	595	0.287395	0.288786		extracellular negative regulation of signal transduction	Biological Process	3	725	0.00413793	0.113213
positive regulation of hormone secretion	Biological Process	7	595	0.0117647	0.288786		ketone catabolic process	Biological Process	3	725	0.00413793	0.113213
zinc ion binding	Molecular Function	49	595	0.0823529	0.288786		extracellular regulation of signal transduction	Biological Process	3	725	0.00413793	0.113213
regulation of metabolic process	Biological Process	153	595	0.257143	0.290653		carboxylic acid metabolic process	Biological Process	37	725	0.0510345	0.11492
ATPase activity, coupled to transmembrane movement of ions	Molecular Function	6	595	0.010084	0.290653		chemical homeostasis	Biological Process	40	725	0.0551724	0.11492
regulation of pH	Biological Process	6	595	0.010084	0.290653		transcriptional repressor complex	Cellular Component	8	725	0.0110345	0.11492
cation-transporting ATPase activity	Molecular Function	6	595	0.010084	0.290653		establishment of localization	Biological Process	135	725	0.186207	0.11492
nitrogen compound transport	Biological Process	21	595	0.0352941	0.290653		nucleotide kinase activity	Molecular Function	4	725	0.00551724	0.11492
sodium ion transport	Biological Process	7	595	0.0117647	0.290653		single-organism carbohydrate catabolic process	Biological Process	9	725	0.0124138	0.11492
response to extracellular stimulus	Biological Process	20	595	0.0336134	0.301416		cofactor binding	Molecular Function	19	725	0.0262069	0.11492
site of polarized growth	Cellular Component	6	595	0.010084	0.309117		negative regulation of protein modification process	Biological Process	26	725	0.0358621	0.11492
mesoderm development	Biological Process	8	595	0.0134454	0.324685		vesicle	Cellular Component	133	725	0.183448	0.11492
ATPase activity, coupled to transmembrane movement of ions, phosphorylative mechanism	Molecular Function	5	595	0.00840336	0.324685		extracellular region	Cellular Component	156	725	0.215172	0.11492
intracellular membrane-bounded organelle	Cellular Component	267	595	0.448739	0.324685		monosaccharide binding	Molecular Function	7	725	0.00965517	0.11492
cellular response to stress	Biological Process	56	595	0.0941176	0.324685		endoplasmic reticulum organization	Biological Process	6	725	0.00827586	0.11492
vesicle localization	Biological Process	9	595	0.0151261	0.324685		threonine-type endopeptidase activity	Molecular Function	5	725	0.00689655	0.11492
ATPase activity, coupled to movement of substances	Molecular Function	10	595	0.0168067	0.324685		threonine-type peptidase activity	Molecular Function	5	725	0.00689655	0.11492
positive regulation of myeloid cell differentiation	Biological Process	7	595	0.0117647	0.324685		medium-chain fatty acid biosynthetic process	Biological Process	2	725	0.00275862	0.11492
specific granule	Cellular Component	3	595	0.00504202	0.324685		glycerol-3-phosphate dehydrogenase [NAD+] activity	Molecular Function	2	725	0.00275862	0.11492
plasma membrane part	Cellular Component	56	595	0.0941176	0.324685		enoyl-CoA hydratase activity	Molecular Function	2	725	0.00275862	0.11492
regulation of macromolecule metabolic process	Biological Process	134	595	0.22521	0.324685		glycerol-3-phosphate catabolic process	Biological Process	2	725	0.00275862	0.11492
secretory granule	Cellular Component	12	595	0.0201681	0.324685		glucokinase activity	Molecular Function	2	725	0.00275862	0.11492
metallopeptidase activity	Molecular Function	13	595	0.0218487	0.324685		intestinal epithelial cell migration	Biological Process	2	725	0.00275862	0.11492
positive regulation of blood circulation	Biological Process	5	595	0.00840336	0.324685		positive regulation of digestive system process	Biological Process	2	725	0.00275862	0.11492
cell surface	Cellular Component	27	595	0.0453782	0.324685		maintenance of mitochondrion location	Biological Process	2	725	0.00275862	0.11492
CTD phosphatase activity	Molecular Function	2	595	0.00336134	0.324685		cellular localization	Biological Process	104	725	0.143448	0.119261
diterpenoid catabolic process	Biological Process	2	595	0.00336134	0.324685		macromolecule localization	Biological Process	91	725	0.125517	0.119261
terpenoid catabolic process	Biological Process	2	595	0.00336134	0.324685		carbohydrate catabolic process	Biological Process	9	725	0.0124138	0.123688
retinoic acid catabolic process	Biological Process	2	595	0.00336134	0.324685		protein localization to organelle	Biological Process	36	725	0.0496552	0.124209
oxidoreductase activity, acting on the CH-OH group of donors, NAD or NADP as acceptor	Molecular Function	8	595	0.0134454	0.324685		cellular response to stimulus	Biological Process	199	725	0.274483	0.126714
single-multicellular organism process	Biological Process	162	595	0.272269	0.324685		establishment of protein localization to organelle	Biological Process	26	725	0.0358621	0.130206
metabolic process	Biological Process	270	595	0.453782	0.324685		transition metal ion binding	Molecular Function	71	725	0.097931	0.13338
cytoplasmic part	Cellular Component	181	595	0.304202	0.324685		response to stimulus	Biological Process	239	725	0.329655	0.142749
intracellular organelle lumen	Cellular Component	102	595	0.171429	0.324685		metabolic process	Biological Process	330	725	0.455172	0.145127
cellular process	Biological Process	381	595	0.640336	0.324685		Golgi apparatus part	Cellular Component	23	725	0.0317241	0.145127
nuclear export	Biological Process	8	595	0.0134454	0.324685		phosphorus metabolic process	Biological Process	93	725	0.128276	0.14658
organelle lumen	Cellular Component	102	595	0.171429	0.324685		binding	Molecular Function	333	725	0.45931	0.14658
ATPase activity	Molecular Function	20	595	0.0336134	0.324685		intracellular transport	Biological Process	62	725	0.0855172	0.14658
regulation of peptide hormone secretion	Biological Process	9	595	0.0151261	0.324685		antigen processing and presentation of peptide or polysaccharide antigen via MHC class II	Biological Process	5	725	0.00689655	0.14658
regulation of cellular metabolic process	Biological Process	139	595	0.233613	0.324685		establishment of localization in cell	Biological Process	86	725	0.118621	0.149205
membrane-enclosed lumen	Cellular Component	103	595	0.173109	0.324685		macroautophagy	Biological Process	15	725	0.0206897	0.149205
peptide hormone secretion	Biological Process	11	595	0.0184874	0.324685		metal ion binding	Molecular Function	139	725	0.191724	0.15142
protein localization to cell surface	Biological Process	5	595	0.00840336	0.324685		carbohydrate binding	Molecular Function	13	725	0.017931	0.15142
fat-soluble vitamin metabolic process	Biological Process	4	595	0.00672269	0.324685		oxidoreduction coenzyme metabolic process	Biological Process	10	725	0.0137931	0.157016
metal ion transport	Biological Process	21	595	0.0352941	0.324685		endoplasmic reticulum	Cellular Component	47	725	0.0648276	0.162927
regulation of ion homeostasis	Biological Process	9	595	0.0151261	0.324685		regulation of cellular protein metabolic process	Biological Process	75	725	0.103448	0.164086
apical plasma membrane	Cellular Component	11	595	0.0184874	0.324685		phosphate-containing compound metabolic process	Biological Process	91	725	0.125517	0.167283
plasma membrane region	Cellular Component	21	595	0.0352941	0.324685		autophagosome assembly	Biological Process	7	725	0.00965517	0.168717
peroxisomal part	Cellular Component	5	595	0.00840336	0.324685		regulation of protein metabolic process	Biological Process	81	725	0.111724	0.168717
microbody part	Cellular Component	5	595	0.00840336	0.324685		establishment of protein localization	Biological Process	62	725	0.0855172	0.169657
positive regulation of myeloid leukocyte differentiation	Biological Process	5	595	0.00840336	0.324685		microfibril	Cellular Component	3	725	0.00413793	0.169657
cellular component organization	Biological Process	152	595	0.255462	0.324685		2-oxoglutarate metabolic process	Biological Process	3	725	0.00413793	0.169657
regulation of peptide secretion	Biological Process	9	595	0.0151261	0.324685		antigen processing and presentation of exogenous peptide antigen	Biological Process	3	725	0.00413793	0.169657
regulation of proteolysis involved in cellular protein catabolic process	Biological Process	11	595	0.0184874	0.324685		regulation of cell communication	Biological Process	104	725	0.143448	0.171186
cellular chemical homeostasis	Biological Process	21	595	0.0352941	0.324685		primary metabolic process	Biological Process	291	725	0.401379	0.176474
macromolecule metabolic process	Biological Process	209	595	0.351261	0.324685		nicotinamide nucleotide metabolic process	Biological Process	9	725	0.0124138	0.183482
regulation of metal ion transport	Biological Process	13	595	0.0218487	0.324685		pyridine nucleotide metabolic process	Biological Process	9	725	0.0124138	0.183482
regulation of receptor internalization	Biological Process	4	595	0.00672269	0.324685		regulation of homeostatic process	Biological Process	21	725	0.0289655	0.183915
regulation of intracellular pH	Biological Process	4	595	0.00672269	0.324685		cellular metabolic process	Biological Process	299	725	0.412414	0.184663
membrane raft	Cellular Component	11	595	0.0184874	0.324685		vacuole	Cellular Component	23	725	0.0317241	0.189766
lamellipodium	Cellular Component	9	595	0.0151261	0.324685		organelle part	Cellular Component	232	725	0.32	0.189806
positive regulation of homeostatic process	Biological Process	10	595	0.0168067	0.324685		cellular lipid metabolic process	Biological Process	35	725	0.0482759	0.192262
cellular component organization or biogenesis	Biological Process	154	595	0.258824	0.324685		cell communication	Biological Process	175	725	0.241379	0.195901
ribonucleoprotein complex export from nucleus	Biological Process	5	595	0.00840336	0.324685		MHC class II protein complex	Cellular Component	4	725	0.00551724	0.196365
regulation of proteolysis	Biological Process	20	595	0.0336134	0.324685		negative regulation of response to stimulus	Biological Process	53	725	0.0731034	0.196365
peptide secretion	Biological Process	11	595	0.0184874	0.324685		negative regulation of intracellular signal transduction	Biological Process	22	725	0.0303448	0.196365
regulation of proteasomal ubiquitin-dependent protein catabolic process	Biological Process	9	595	0.0151261	0.324685		regulation of signal transduction	Biological Process	93	725	0.128276	0.196365
late endosome	Cellular Component	9	595	0.0151261	0.324685		single-organism localization	Biological Process	118	725	0.162759	0.196365
cellular response to extracellular stimulus	Biological Process	16	595	0.0268908	0.324685		oxoacid metabolic process	Biological Process	37	725	0.0510345	0.196365
regulation of homeostatic process	Biological Process	17	595	0.0285714	0.324685		regulation of metabolic process	Biological Process	182	725	0.251034	0.196365
cation homeostasis	Biological Process	20	595	0.0336134	0.324685		endoplasmic reticulum part	Cellular Component	25	725	0.0344828	0.196365
negative regulation of cell communication	Biological Process	38	595	0.0638655	0.324685		protein targeting to lysosome	Biological Process	3	725	0.00413793	0.196365
regulation of proteasomal protein catabolic process	Biological Process	10	595	0.0168067	0.324685		mesodermal cell fate specification	Biological Process	3	725	0.00413793	0.196365
regulation of establishment of protein localization to plasma membrane	Biological Process	5	595	0.00840336	0.324685		positive regulation of protein exit from endoplasmic reticulum	Biological Process	3	725	0.00413793	0.196365
ribonucleoprotein complex localization	Biological Process	5	595	0.00840336	0.324685		methylation-dependent chromatin silencing	Biological Process	3	725	0.00413793	0.196365
1-phosphatidylinositol binding	Molecular Function	3	595	0.00504202	0.324685		lactate metabolic process	Biological Process	3	725	0.00413793	0.196365
regulation of heterotypic cell-cell adhesion	Biological Process	3	595	0.00504202	0.324685		NAD-dependent histone deacetylase activity	Molecular Function	3	725	0.00413793	0.196365
hexokinase activity	Molecular Function	2	595	0.00336134	0.324685		protein targeting	Biological Process	26	725	0.0358621	0.196365
regulation of lysosomal lumen pH	Biological Process	2	595	0.00336134	0.324685		homeostatic process	Biological Process	59	725	0.0813793	0.196365
septin cytoskeleton	Cellular Component	2	595	0.00336134	0.324685		glycerol-3-phosphate dehydrogenase complex	Cellular Component	2	725	0.00275862	0.196365
regulation of peptidyl-serine phosphorylation of STAT protein	Biological Process	2	595	0.00336134	0.324685		antigen processing and presentation of exogenous peptide antigen via MHC class I	Biological Process	2	725	0.00275862	0.196365
regulation of biological process	Biological Process	255	595	0.428571	0.324685		retinoic acid 4-hydroxylase activity	Molecular Function	2	725	0.00275862	0.196365
regulation of circadian rhythm	Biological Process	6	595	0.010084	0.324685		hydroxyacylglutathione hydrolase activity	Molecular Function	2	725	0.00275862	0.196365
bounding membrane of organelle	Cellular Component	42	595	0.0705882	0.324685		medium-chain fatty acid metabolic process	Biological Process	2	725	0.00275862	0.196365
nucleus organization	Biological Process	7	595	0.0117647	0.324685		ribonuclease P activity	Molecular Function	2	725	0.00275862	0.196365
cortical cytoskeleton	Cellular Component	6	595	0.010084	0.324685		cobalamin transport	Biological Process	2	725	0.00275862	0.196365
regulation of cellular pH	Biological Process	4	595	0.00672269	0.324685		positive regulation of homeostatic process	Biological Process	12	725	0.0165517	0.196365
proteolysis	Biological Process	37	595	0.0621849	0.324685		cytoplasmic sequestering of protein	Biological Process	5	725	0.00689655	0.196365
axonogenesis	Biological Process	16	595	0.0268908	0.324685		regulation of sodium ion transmembrane transport	Biological Process	5	725	0.00689655	0.196365
negative regulation of signaling	Biological Process	37	595	0.0621849	0.324685		endosome	Cellular Component	27	725	0.0372414	0.196365
protein deubiquitination	Biological Process	8	595	0.0134454	0.324685		pyridine-containing compound metabolic process	Biological Process	9	725	0.0124138	0.200429
dorsal spinal cord development	Biological Process	3	595	0.00504202	0.324685		regulation of primary metabolic process	Biological Process	158	725	0.217931	0.200868
exosomal secretion	Biological Process	3	595	0.00504202	0.324685		cation binding	Molecular Function	139	725	0.191724	0.201768
regulation of establishment of cell polarity	Biological Process	3	595	0.00504202	0.324685		biological regulation	Biological Process	327	725	0.451034	0.204173
retinoic acid receptor signaling pathway	Biological Process	3	595	0.00504202	0.324685		organic substance metabolic process	Biological Process	304	725	0.41931	0.213849
protein serine/threonine phosphatase activity	Molecular Function	5	595	0.00840336	0.324685		regulation of localization	Biological Process	83	725	0.114483	0.225397
positive regulation of protein binding	Biological Process	6	595	0.010084	0.324685		regulation of cellular metabolic process	Biological Process	167	725	0.230345	0.231388
regulation of striated muscle contraction	Biological Process	6	595	0.010084	0.324685		coenzyme metabolic process	Biological Process	15	725	0.0206897	0.231388
nucleoside phosphate binding	Molecular Function	89	595	0.14958	0.324685		intracellular organelle part	Cellular Component	224	725	0.308966	0.232637
nucleotide binding	Molecular Function	89	595	0.14958	0.324685		organic acid metabolic process	Biological Process	37	725	0.0510345	0.232637
ion homeostasis	Biological Process	22	595	0.0369748	0.324685		positive regulation of sodium ion transport	Biological Process	4	725	0.00551724	0.236171
inorganic ion homeostasis	Biological Process	20	595	0.0336134	0.324685		protein localization to cilium	Biological Process	4	725	0.00551724	0.236171
Golgi subcompartment	Cellular Component	10	595	0.0168067	0.324685		carbohydrate kinase activity	Molecular Function	4	725	0.00551724	0.236171
response to hexose	Biological Process	7	595	0.0117647	0.324685		cytoplasmic transport	Biological Process	39	725	0.0537931	0.239066
response to monosaccharide	Biological Process	7	595	0.0117647	0.324685		negative regulation of canonical Wnt signaling pathway	Biological Process	9	725	0.0124138	0.252167
response to glucose	Biological Process	7	595	0.0117647	0.324685		negative regulation of cellular protein metabolic process	Biological Process	31	725	0.0427586	0.252167
microvillus	Cellular Component	6	595	0.010084	0.324685		regulation of response to stimulus	Biological Process	118	725	0.162759	0.252167
regulation of protein binding	Biological Process	10	595	0.0168067	0.324685		small molecule metabolic process	Biological Process	64	725	0.0882759	0.268217
organelle subcompartment	Cellular Component	10	595	0.0168067	0.324685		regulation of phosphate metabolic process	Biological Process	58	725	0.08	0.273588
unsaturated fatty acid metabolic process	Biological Process	5	595	0.00840336	0.324685		transaminase activity	Molecular Function	4	725	0.00551724	0.273899
endoplasmic reticulum part	Cellular Component	20	595	0.0336134	0.324685		regulation of intracellular signal transduction	Biological Process	60	725	0.0827586	0.273899
primary metabolic process	Biological Process	236	595	0.396639	0.324685		antigen processing and presentation	Biological Process	8	725	0.0110345	0.276356
cell projection	Cellular Component	44	595	0.0739496	0.324685		small molecule catabolic process	Biological Process	13	725	0.017931	0.276356
synaptic transmission	Biological Process	16	595	0.0268908	0.324685		face development	Biological Process	6	725	0.00827586	0.276356
positive regulation of biological process	Biological Process	140	595	0.235294	0.324685		regulation of signaling	Biological Process	100	725	0.137931	0.276356
ribonucleoprotein complex binding	Molecular Function	6	595	0.010084	0.324685		regulation of phosphorus metabolic process	Biological Process	58	725	0.08	0.276356
synaptic vesicle localization	Biological Process	6	595	0.010084	0.324685		antigen processing and presentation of exogenous antigen	Biological Process	3	725	0.00413793	0.276356
positive regulation of proteolysis involved in cellular protein catabolic process	Biological Process	6	595	0.010084	0.324685		protein targeting to vacuole	Biological Process	3	725	0.00413793	0.276356
positive regulation of exocytosis	Biological Process	6	595	0.010084	0.324685		regulation of chromatin silencing	Biological Process	3	725	0.00413793	0.276356
peptidase activity, acting on L-amino acid peptides	Molecular Function	31	595	0.0521008	0.324685		NAD-dependent protein deacetylase activity	Molecular Function	3	725	0.00413793	0.276356
cell morphogenesis involved in neuron differentiation	Biological Process	19	595	0.0319328	0.324685		fibril	Cellular Component	3	725	0.00413793	0.276356
hematopoietic or lymphoid organ development	Biological Process	30	595	0.0504202	0.324685		positive regulation of glucose import in response to insulin stimulus	Biological Process	3	725	0.00413793	0.276356
cellular response to external stimulus	Biological Process	17	595	0.0285714	0.324685		skeletal system development	Biological Process	25	725	0.0344828	0.276356
intracellular organelle part	Cellular Component	183	595	0.307563	0.324685		single-organism transport	Biological Process	107	725	0.147586	0.276356
spermatid nucleus differentiation	Biological Process	3	595	0.00504202	0.324685		regulation of biological process	Biological Process	308	725	0.424828	0.276356
multivesicular body	Cellular Component	3	595	0.00504202	0.324685		gastrulation with mouth forming second	Biological Process	4	725	0.00551724	0.276356
protein K48-linked deubiquitination	Biological Process	3	595	0.00504202	0.324685		transferase activity, transferring nitrogenous groups	Molecular Function	4	725	0.00551724	0.276356
nucleoside-triphosphatase activity	Molecular Function	31	595	0.0521008	0.324685		brush border membrane	Cellular Component	4	725	0.00551724	0.276356
system process	Biological Process	43	595	0.0722689	0.324685		D-amino acid transport	Biological Process	2	725	0.00275862	0.276356
cell periphery	Cellular Component	119	595	0.2	0.324685		COPII vesicle coating	Biological Process	2	725	0.00275862	0.276356
intracellular	Cellular Component	360	595	0.605042	0.324685		methylglyoxal catabolic process	Biological Process	2	725	0.00275862	0.276356
extracellular negative regulation of signal transduction	Biological Process	2	595	0.00336134	0.324685		methylglyoxal metabolic process	Biological Process	2	725	0.00275862	0.276356
fructose 1,6-bisphosphate metabolic process	Biological Process	2	595	0.00336134	0.324685		vesicle targeting, rough ER to cis-Golgi	Biological Process	2	725	0.00275862	0.276356
extracellular regulation of signal transduction	Biological Process	2	595	0.00336134	0.324685		endoplasmic reticulum quality control compartment	Cellular Component	2	725	0.00275862	0.276356
post-embryonic eye morphogenesis	Biological Process	2	595	0.00336134	0.324685		methylglyoxal catabolic process to D-lactate	Biological Process	2	725	0.00275862	0.276356
positive regulation of toll-like receptor 3 signaling pathway	Biological Process	2	595	0.00336134	0.324685		voltage-gated sodium channel activity involved in cardiac muscle cell action potential	Molecular Function	2	725	0.00275862	0.276356
fat-soluble vitamin catabolic process	Biological Process	2	595	0.00336134	0.324685		fructose binding	Molecular Function	2	725	0.00275862	0.276356
positive regulation of smooth muscle cell apoptotic process	Biological Process	2	595	0.00336134	0.324685		SOSS complex	Cellular Component	2	725	0.00275862	0.276356
vitamin catabolic process	Biological Process	2	595	0.00336134	0.324685		diterpenoid catabolic process	Biological Process	2	725	0.00275862	0.276356
MLL5-L complex	Cellular Component	2	595	0.00336134	0.324685		cytidylate kinase activity	Molecular Function	2	725	0.00275862	0.276356
ISG15-protein conjugation	Biological Process	2	595	0.00336134	0.324685		toxic substance binding	Molecular Function	2	725	0.00275862	0.276356
regulation of metanephric nephron tubule epithelial cell differentiation	Biological Process	2	595	0.00336134	0.324685		terpenoid catabolic process	Biological Process	2	725	0.00275862	0.276356
positive regulation of cell fate commitment	Biological Process	2	595	0.00336134	0.324685		retinoic acid catabolic process	Biological Process	2	725	0.00275862	0.276356
palmitoyl-CoA hydrolase activity	Molecular Function	2	595	0.00336134	0.324685		regulation of protein transport	Biological Process	32	725	0.0441379	0.276356
mesenchymal cell differentiation involved in kidney development	Biological Process	2	595	0.00336134	0.324685		regulation of macromolecule metabolic process	Biological Process	158	725	0.217931	0.280612
metanephric nephron tubule epithelial cell differentiation	Biological Process	2	595	0.00336134	0.324685		signal transduction	Biological Process	152	725	0.209655	0.285993
negative regulation of myelination	Biological Process	2	595	0.00336134	0.324685		Wnt signaling pathway	Biological Process	19	725	0.0262069	0.290236
isoprenoid catabolic process	Biological Process	2	595	0.00336134	0.324685		regulation of NIK/NF-kappaB signaling	Biological Process	5	725	0.00689655	0.290236
axonal growth cone	Cellular Component	2	595	0.00336134	0.324685		sodium ion transmembrane transport	Biological Process	5	725	0.00689655	0.290236
mesenchymal cell differentiation involved in renal system development	Biological Process	2	595	0.00336134	0.324685		single-organism intracellular transport	Biological Process	51	725	0.0703448	0.292473
blood coagulation, fibrin clot formation	Biological Process	2	595	0.00336134	0.324685		regulation of MAPK cascade	Biological Process	27	725	0.0372414	0.292473
regulation of cellular macromolecule biosynthetic process	Biological Process	87	595	0.146218	0.324685		glycolytic process	Biological Process	6	725	0.00827586	0.292971
regulation of ion transport	Biological Process	16	595	0.0268908	0.324685		zinc ion binding	Molecular Function	55	725	0.0758621	0.292971
negative regulation of binding	Biological Process	8	595	0.0134454	0.324685		nitrogen compound metabolic process	Biological Process	180	725	0.248276	0.302403
regulation of peptide transport	Biological Process	10	595	0.0168067	0.324685		establishment of protein localization to vacuole	Biological Process	3	725	0.00413793	0.306952
ion transport	Biological Process	31	595	0.0521008	0.324685		protein localization to lysosome	Biological Process	3	725	0.00413793	0.306952
regulation of cellular protein catabolic process	Biological Process	11	595	0.0184874	0.324685		activation of NF-kappaB-inducing kinase activity	Biological Process	3	725	0.00413793	0.306952
hormone secretion	Biological Process	12	595	0.0201681	0.324685		antigen processing and presentation of peptide antigen via MHC class II	Biological Process	3	725	0.00413793	0.306952
positive regulation of proteasomal ubiquitin-dependent protein catabolic process	Biological Process	5	595	0.00840336	0.324685		dipeptidase activity	Molecular Function	3	725	0.00413793	0.306952
gonad development	Biological Process	10	595	0.0168067	0.324685		anion binding	Molecular Function	111	725	0.153103	0.306952
ATPase activity, coupled to transmembrane movement of substances	Molecular Function	8	595	0.0134454	0.324685		regulation of biological quality	Biological Process	109	725	0.150345	0.306952
basal part of cell	Cellular Component	4	595	0.00672269	0.324685		lipid metabolic process	Biological Process	43	725	0.0593103	0.307256
cation transport	Biological Process	24	595	0.0403361	0.324685		mitochondrion	Cellular Component	68	725	0.0937931	0.307514
peptide transport	Biological Process	12	595	0.0201681	0.324685		nucleobase-containing compound kinase activity	Molecular Function	5	725	0.00689655	0.307514
calcium-mediated signaling	Biological Process	7	595	0.0117647	0.324685		late endosome	Cellular Component	10	725	0.0137931	0.313866
macromolecule methylation	Biological Process	10	595	0.0168067	0.324685		carbohydrate derivative catabolic process	Biological Process	8	725	0.0110345	0.315397
relaxation of muscle	Biological Process	3	595	0.00504202	0.324685		endoplasmic reticulum membrane	Cellular Component	21	725	0.0289655	0.317934
negative regulation of protein maturation	Biological Process	3	595	0.00504202	0.324685		cellular response to external stimulus	Biological Process	20	725	0.0275862	0.325095
granulocyte activation	Biological Process	3	595	0.00504202	0.324685		vacuolar membrane	Cellular Component	13	725	0.017931	0.326151
ARF guanyl-nucleotide exchange factor activity	Molecular Function	3	595	0.00504202	0.324685		intrinsic component of endoplasmic reticulum membrane	Cellular Component	8	725	0.0110345	0.334029
positive regulation of insulin secretion involved in cellular response to glucose stimulus	Biological Process	3	595	0.00504202	0.324685		NIK/NF-kappaB signaling	Biological Process	5	725	0.00689655	0.334413
organ induction	Biological Process	3	595	0.00504202	0.324685		anterior/posterior axis specification	Biological Process	5	725	0.00689655	0.334413
negative regulation of protein processing	Biological Process	3	595	0.00504202	0.324685		regulation of sodium ion transmembrane transporter activity	Biological Process	4	725	0.00551724	0.334413
establishment of organelle localization	Biological Process	12	595	0.0201681	0.324685		aromatic compound biosynthetic process	Biological Process	115	725	0.158621	0.339406
biological regulation	Biological Process	266	595	0.447059	0.324685		cellular response to extracellular stimulus	Biological Process	18	725	0.0248276	0.341289
development of primary sexual characteristics	Biological Process	10	595	0.0168067	0.324685		pyruvate metabolic process	Biological Process	7	725	0.00965517	0.344044
macromolecule modification	Biological Process	84	595	0.141176	0.324685		lysosomal membrane	Cellular Component	12	725	0.0165517	0.344044
cellular homeostasis	Biological Process	24	595	0.0403361	0.324685		regulation of canonical Wnt signaling pathway	Biological Process	12	725	0.0165517	0.344044
binding	Molecular Function	268	595	0.45042	0.324685		lung morphogenesis	Biological Process	6	725	0.00827586	0.344044
immune system development	Biological Process	31	595	0.0521008	0.324685		single-organism nuclear import	Biological Process	14	725	0.0193103	0.344044
hormone transport	Biological Process	12	595	0.0201681	0.324685		protein import into nucleus	Biological Process	14	725	0.0193103	0.344044
negative regulation of apoptotic signaling pathway	Biological Process	11	595	0.0184874	0.324685		protein targeting to nucleus	Biological Process	14	725	0.0193103	0.344044
rhythmic process	Biological Process	11	595	0.0184874	0.324685		regulation of glucose import in response to insulin stimulus	Biological Process	3	725	0.00413793	0.344044
hydrolase activity, acting on acid anhydrides, catalyzing transmembrane movement of substances	Molecular Function	8	595	0.0134454	0.324685		glucose import in response to insulin stimulus	Biological Process	3	725	0.00413793	0.344044
peptidase activity	Molecular Function	31	595	0.0521008	0.324685		NuRD complex	Cellular Component	3	725	0.00413793	0.344044
positive regulation of insulin secretion	Biological Process	4	595	0.00672269	0.324685		mesodermal cell fate commitment	Biological Process	3	725	0.00413793	0.344044
unsaturated fatty acid biosynthetic process	Biological Process	4	595	0.00672269	0.324685		CHD-type complex	Cellular Component	3	725	0.00413793	0.344044
cellular response to retinoic acid	Biological Process	4	595	0.00672269	0.324685		nucleus	Cellular Component	209	725	0.288276	0.346376
methylation	Biological Process	10	595	0.0168067	0.324685		negative regulation of protein transport	Biological Process	13	725	0.017931	0.347198
pyrophosphatase activity	Molecular Function	32	595	0.0537815	0.324685		organic cyclic compound metabolic process	Biological Process	168	725	0.231724	0.350902
negative regulation of signal transduction	Biological Process	34	595	0.0571429	0.324685		regulation of cellular macromolecule biosynthetic process	Biological Process	104	725	0.143448	0.350902
regulation of small GTPase mediated signal transduction	Biological Process	16	595	0.0268908	0.324685		cytosol	Cellular Component	47	725	0.0648276	0.350902
head development	Biological Process	24	595	0.0403361	0.324685		vacuolar part	Cellular Component	13	725	0.017931	0.351608
response to carbohydrate	Biological Process	7	595	0.0117647	0.324685		antigen processing and presentation of exogenous peptide antigen via MHC class II	Biological Process	2	725	0.00275862	0.351608
response to nutrient levels	Biological Process	17	595	0.0285714	0.324685		positive regulation of RIG-I signaling pathway	Biological Process	2	725	0.00275862	0.351608
organelle localization	Biological Process	15	595	0.0252101	0.324685		regulation of ventricular cardiac muscle cell membrane depolarization	Biological Process	2	725	0.00275862	0.351608
purine ribonucleoside triphosphate binding	Molecular Function	69	595	0.115966	0.324685		cytoskeletal anchoring at plasma membrane	Biological Process	2	725	0.00275862	0.351608
negative regulation of protein binding	Biological Process	6	595	0.010084	0.324685		regulation of DNA-dependent DNA replication initiation	Biological Process	2	725	0.00275862	0.351608
small molecule binding	Molecular Function	94	595	0.157983	0.324685		endopeptidase activator activity	Molecular Function	2	725	0.00275862	0.351608
ERK1 and ERK2 cascade	Biological Process	11	595	0.0184874	0.324685		mesenchymal stem cell maintenance involved in nephron morphogenesis	Biological Process	2	725	0.00275862	0.351608
hydrolase activity, acting on acid anhydrides, in phosphorus-containing anhydrides	Molecular Function	32	595	0.0537815	0.324685		negative regulation of macrophage cytokine production	Biological Process	2	725	0.00275862	0.351608
cytoplasmic membrane-bounded vesicle	Cellular Component	24	595	0.0403361	0.324685		nuclear import	Biological Process	14	725	0.0193103	0.351608
oxidoreductase activity, acting on CH-OH group of donors	Molecular Function	8	595	0.0134454	0.324685		cellular response to stress	Biological Process	63	725	0.0868966	0.351608
establishment of cell polarity	Biological Process	7	595	0.0117647	0.324685		cellular aromatic compound metabolic process	Biological Process	163	725	0.224828	0.351608
positive regulation of G-protein coupled receptor protein signaling pathway	Biological Process	3	595	0.00504202	0.324685		negative regulation of protein phosphorylation	Biological Process	17	725	0.0234483	0.351608
NAD+ ADP-ribosyltransferase activity	Molecular Function	3	595	0.00504202	0.324685		carboxylic acid catabolic process	Biological Process	10	725	0.0137931	0.351608
synaptic vesicle endocytosis	Biological Process	3	595	0.00504202	0.324685		organic acid catabolic process	Biological Process	10	725	0.0137931	0.351608
basal plasma membrane	Cellular Component	3	595	0.00504202	0.324685		nucleobase-containing compound biosynthetic process	Biological Process	112	725	0.154483	0.351608
side of membrane	Cellular Component	15	595	0.0252101	0.324685		organic cyclic compound biosynthetic process	Biological Process	117	725	0.161379	0.351608
ER-mitochondrion membrane contact site	Cellular Component	2	595	0.00336134	0.324685		embryonic morphogenesis	Biological Process	29	725	0.04	0.351608
tangential migration from the subventricular zone to the olfactory bulb	Biological Process	2	595	0.00336134	0.324685		whole membrane	Cellular Component	47	725	0.0648276	0.351608
negative regulation of retinoic acid receptor signaling pathway	Biological Process	2	595	0.00336134	0.324685		lysosome	Cellular Component	18	725	0.0248276	0.351608
trachea formation	Biological Process	2	595	0.00336134	0.324685		nuclear outer membrane-endoplasmic reticulum membrane network	Cellular Component	21	725	0.0289655	0.351608
iron ion import into cell	Biological Process	2	595	0.00336134	0.324685		single organism signaling	Biological Process	163	725	0.224828	0.351608
DNA polymerase complex	Cellular Component	2	595	0.00336134	0.324685		negative regulation of biological process	Biological Process	140	725	0.193103	0.351608
DNA topoisomerase activity	Molecular Function	2	595	0.00336134	0.324685		autophagy	Biological Process	22	725	0.0303448	0.351608
locomotion involved in locomotory behavior	Biological Process	2	595	0.00336134	0.324685		lytic vacuole	Cellular Component	18	725	0.0248276	0.351608
DNA replication-dependent nucleosome assembly	Biological Process	2	595	0.00336134	0.324685		chromatin silencing	Biological Process	4	725	0.00551724	0.351608
sodium ion export from cell	Biological Process	2	595	0.00336134	0.324685		phosphotransferase activity, phosphate group as acceptor	Molecular Function	4	725	0.00551724	0.351608
DNA replication-dependent nucleosome organization	Biological Process	2	595	0.00336134	0.324685		transcription factor import into nucleus	Biological Process	7	725	0.00965517	0.351608
regulation of lipoprotein particle clearance	Biological Process	2	595	0.00336134	0.324685		transport vesicle membrane	Cellular Component	3	725	0.00413793	0.351608
sodium ion export	Biological Process	2	595	0.00336134	0.324685		post-embryonic organ development	Biological Process	3	725	0.00413793	0.351608
fibrinogen complex	Cellular Component	2	595	0.00336134	0.324685		odorant binding	Molecular Function	3	725	0.00413793	0.351608
positive regulation of striated muscle contraction	Biological Process	2	595	0.00336134	0.324685		signaling	Biological Process	163	725	0.224828	0.351608
cellular potassium ion homeostasis	Biological Process	2	595	0.00336134	0.324685		heterocycle biosynthetic process	Biological Process	114	725	0.157241	0.351608
regulation of primary metabolic process	Biological Process	127	595	0.213445	0.324685		regionalization	Biological Process	19	725	0.0262069	0.351608
regulation of cell communication	Biological Process	82	595	0.137815	0.324685		MAPK cascade	Biological Process	28	725	0.0386207	0.351608
purine ribonucleoside binding	Molecular Function	69	595	0.115966	0.324685		canonical Wnt signaling pathway	Biological Process	14	725	0.0193103	0.351608
purine nucleotide binding	Molecular Function	70	595	0.117647	0.324685		ion homeostasis	Biological Process	25	725	0.0344828	0.351608
amide transport	Biological Process	12	595	0.0201681	0.324685		nuclear membrane	Cellular Component	12	725	0.0165517	0.351608
purine nucleoside binding	Molecular Function	69	595	0.115966	0.324685		intracellular organelle lumen	Cellular Component	118	725	0.162759	0.351608
response to starvation	Biological Process	14	595	0.0235294	0.324685		glycerophospholipid biosynthetic process	Biological Process	7	725	0.00965517	0.351608
ubiquitinyl hydrolase activity	Molecular Function	7	595	0.0117647	0.324685		regulation of phosphorylation	Biological Process	48	725	0.0662069	0.351608
regulation of transcription, DNA-templated	Biological Process	77	595	0.129412	0.324685		organelle lumen	Cellular Component	118	725	0.162759	0.351608
regulation of nucleic acid-templated transcription	Biological Process	77	595	0.129412	0.324685		amide transport	Biological Process	14	725	0.0193103	0.351608
ribonucleoside binding	Molecular Function	69	595	0.115966	0.324685		signal transduction by protein phosphorylation	Biological Process	28	725	0.0386207	0.351608
system development	Biological Process	115	595	0.193277	0.324685		vacuole organization	Biological Process	9	725	0.0124138	0.351608
single-organism localization	Biological Process	94	595	0.157983	0.324685		cellular response to starvation	Biological Process	16	725	0.022069	0.351608
axon development	Biological Process	16	595	0.0268908	0.324685		nucleoside metabolic process	Biological Process	16	725	0.022069	0.351608
cellular glucose homeostasis	Biological Process	6	595	0.010084	0.324685		oxidoreductase activity, acting on the CH-OH group of donors, NAD or NADP as acceptor	Molecular Function	8	725	0.0110345	0.351608
organ development	Biological Process	89	595	0.14958	0.324685		negative regulation of cellular process	Biological Process	130	725	0.17931	0.351608
positive regulation of proteolysis	Biological Process	11	595	0.0184874	0.324685		tetrapyrrole binding	Molecular Function	12	725	0.0165517	0.351608
P-P-bond-hydrolysis-driven transmembrane transporter activity	Molecular Function	8	595	0.0134454	0.324685		cellular chemical homeostasis	Biological Process	23	725	0.0317241	0.351608
primary active transmembrane transporter activity	Molecular Function	8	595	0.0134454	0.324685		hippo signaling	Biological Process	4	725	0.00551724	0.351608
positive regulation of cellular process	Biological Process	127	595	0.213445	0.324685		protein import	Biological Process	15	725	0.0206897	0.351608
regulation of receptor-mediated endocytosis	Biological Process	5	595	0.00840336	0.324685		ribonucleoside metabolic process	Biological Process	15	725	0.0206897	0.351608
lung morphogenesis	Biological Process	5	595	0.00840336	0.324685		intrinsic component of organelle membrane	Cellular Component	13	725	0.017931	0.351608
hydrolase activity, acting on acid anhydrides	Molecular Function	32	595	0.0537815	0.324685		membrane-enclosed lumen	Cellular Component	119	725	0.164138	0.351608
nucleoside binding	Molecular Function	69	595	0.115966	0.324685		negative regulation of NF-kappaB import into nucleus	Biological Process	3	725	0.00413793	0.351608
calcium ion import	Biological Process	4	595	0.00672269	0.324685		exosomal secretion	Biological Process	3	725	0.00413793	0.351608
cell-cell adherens junction	Cellular Component	4	595	0.00672269	0.324685		interleukin-1-mediated signaling pathway	Biological Process	3	725	0.00413793	0.351608
external side of plasma membrane	Cellular Component	11	595	0.0184874	0.324685		voltage-gated anion channel activity	Molecular Function	3	725	0.00413793	0.351608
regulation of RNA biosynthetic process	Biological Process	77	595	0.129412	0.324685		negative regulation of protein metabolic process	Biological Process	31	725	0.0427586	0.351608
regulation of protein localization to cell surface	Biological Process	3	595	0.00504202	0.324685		heterocycle metabolic process	Biological Process	161	725	0.222069	0.351608
positive regulation of sodium ion transport	Biological Process	3	595	0.00504202	0.324685		organophosphate metabolic process	Biological Process	37	725	0.0510345	0.351608
proteasome accessory complex	Cellular Component	3	595	0.00504202	0.324685		purine ribonucleoside monophosphate metabolic process	Biological Process	12	725	0.0165517	0.351608
rough endoplasmic reticulum	Cellular Component	3	595	0.00504202	0.324685		regulation of protein phosphorylation	Biological Process	45	725	0.062069	0.351608
circadian rhythm	Biological Process	8	595	0.0134454	0.324685		regulation of defense response to virus	Biological Process	10	725	0.0137931	0.351608
organ formation	Biological Process	5	595	0.00840336	0.324685		cofactor metabolic process	Biological Process	15	725	0.0206897	0.351608
positive regulation of proteasomal protein catabolic process	Biological Process	5	595	0.00840336	0.324685		cellular nitrogen compound metabolic process	Biological Process	167	725	0.230345	0.351608
cell migration	Biological Process	39	595	0.0655462	0.324685		fructose 1,6-bisphosphate metabolic process	Biological Process	2	725	0.00275862	0.351608
cytoplasmic vesicle membrane	Cellular Component	8	595	0.0134454	0.324685		positive regulation of chromatin silencing	Biological Process	2	725	0.00275862	0.351608
protein modification by small protein removal	Biological Process	8	595	0.0134454	0.324685		dipeptidyl-peptidase activity	Molecular Function	2	725	0.00275862	0.351608
neuron death	Biological Process	11	595	0.0184874	0.324685		post-embryonic eye morphogenesis	Biological Process	2	725	0.00275862	0.351608
regulation of protein modification by small protein conjugation or removal	Biological Process	11	595	0.0184874	0.324685		fat-soluble vitamin catabolic process	Biological Process	2	725	0.00275862	0.351608
regulation of protein catabolic process	Biological Process	14	595	0.0235294	0.324685		vitamin catabolic process	Biological Process	2	725	0.00275862	0.351608
microbody membrane	Cellular Component	4	595	0.00672269	0.324685		positive regulation of keratinocyte proliferation	Biological Process	2	725	0.00275862	0.351608
peroxisomal membrane	Cellular Component	4	595	0.00672269	0.324685		arylesterase activity	Molecular Function	2	725	0.00275862	0.351608
establishment of vesicle localization	Biological Process	7	595	0.0117647	0.324685		beta-N-acetylhexosaminidase activity	Molecular Function	2	725	0.00275862	0.351608
nucleic acid-templated transcription	Biological Process	83	595	0.139496	0.324685		regulation of metanephric nephron tubule epithelial cell differentiation	Biological Process	2	725	0.00275862	0.351608
transcription, DNA-templated	Biological Process	83	595	0.139496	0.324685		chaperone mediated protein folding requiring cofactor	Biological Process	2	725	0.00275862	0.351608
regulation of myeloid cell differentiation	Biological Process	9	595	0.0151261	0.324685		negative regulation of NIK/NF-kappaB signaling	Biological Process	2	725	0.00275862	0.351608
regulation of cellular process	Biological Process	239	595	0.401681	0.324685		maintenance of organelle location	Biological Process	2	725	0.00275862	0.351608
homeostatic process	Biological Process	46	595	0.0773109	0.324685		metanephric nephron tubule epithelial cell differentiation	Biological Process	2	725	0.00275862	0.351608
monovalent inorganic cation transport	Biological Process	12	595	0.0201681	0.324685		cobalamin binding	Molecular Function	2	725	0.00275862	0.351608
response to oxygen-containing compound	Biological Process	32	595	0.0537815	0.324685		isoprenoid catabolic process	Biological Process	2	725	0.00275862	0.351608
neuron projection	Cellular Component	20	595	0.0336134	0.324685		regulation of methylation-dependent chromatin silencing	Biological Process	2	725	0.00275862	0.351608
plasma membrane raft	Cellular Component	5	595	0.00840336	0.324685		regulation of atrial cardiac muscle cell membrane depolarization	Biological Process	2	725	0.00275862	0.351608
microfibril	Cellular Component	2	595	0.00336134	0.324685		vesicle targeting, to, from or within Golgi	Biological Process	2	725	0.00275862	0.351608
post-embryonic organ morphogenesis	Biological Process	2	595	0.00336134	0.324685		cardiac muscle cell fate commitment	Biological Process	2	725	0.00275862	0.351608
sodium:potassium-exchanging ATPase complex	Cellular Component	2	595	0.00336134	0.324685		fat pad development	Biological Process	2	725	0.00275862	0.351608
inorganic cation import into cell	Biological Process	2	595	0.00336134	0.324685		ribosomal small subunit binding	Molecular Function	2	725	0.00275862	0.351608
cellular sodium ion homeostasis	Biological Process	2	595	0.00336134	0.324685		purine nucleoside monophosphate metabolic process	Biological Process	12	725	0.0165517	0.351608
negative regulation of neurological system process	Biological Process	2	595	0.00336134	0.324685		phospholipid dephosphorylation	Biological Process	4	725	0.00551724	0.351608
inorganic ion import into cell	Biological Process	2	595	0.00336134	0.324685		positive regulation of glucose import	Biological Process	4	725	0.00551724	0.351608
acyl-CoA hydrolase activity	Molecular Function	2	595	0.00336134	0.324685		regulation of peptide transport	Biological Process	11	725	0.0151724	0.351608
neutrophil homeostasis	Biological Process	2	595	0.00336134	0.324685		oxidoreductase activity, acting on CH-OH group of donors	Molecular Function	9	725	0.0124138	0.351608
regulation of toll-like receptor 3 signaling pathway	Biological Process	2	595	0.00336134	0.324685		nuclear lumen	Cellular Component	111	725	0.153103	0.351608
potassium ion import	Biological Process	2	595	0.00336134	0.324685		glycerolipid biosynthetic process	Biological Process	8	725	0.0110345	0.351608
mitochondrion	Cellular Component	55	595	0.092437	0.324685		post-embryonic development	Biological Process	8	725	0.0110345	0.351608
positive regulation of cellular protein catabolic process	Biological Process	6	595	0.010084	0.324685		regulation of establishment of protein localization	Biological Process	32	725	0.0441379	0.351608
anion binding	Molecular Function	90	595	0.151261	0.324685		regulation of protein localization	Biological Process	37	725	0.0510345	0.351608
response to fluid shear stress	Biological Process	3	595	0.00504202	0.324685		nuclear part	Cellular Component	124	725	0.171034	0.351608
positive regulation of osteoclast differentiation	Biological Process	3	595	0.00504202	0.324685		nucleobase-containing compound metabolic process	Biological Process	156	725	0.215172	0.351608
dicarboxylic acid transport	Biological Process	3	595	0.00504202	0.324685		regulation of transport	Biological Process	56	725	0.0772414	0.351608
negative regulation of peptidyl-serine phosphorylation	Biological Process	3	595	0.00504202	0.324685		intracellular signal transduction	Biological Process	87	725	0.12	0.351608
synaptic vesicle recycling	Biological Process	3	595	0.00504202	0.324685		response to starvation	Biological Process	16	725	0.022069	0.351608
mitochondrion localization	Biological Process	3	595	0.00504202	0.324685		glycosyl compound metabolic process	Biological Process	16	725	0.022069	0.351608
regulation of binding	Biological Process	13	595	0.0218487	0.324685		protein localization to vacuole	Biological Process	3	725	0.00413793	0.351608
purine ribonucleotide binding	Molecular Function	69	595	0.115966	0.324685		regulation of B cell differentiation	Biological Process	3	725	0.00413793	0.351608
[truncated: 5,753 more rows]

## Sheet: P5_VS_P3
File S5. GO annotations for the predicted target genes for known and novel miRNAs at mock and two different time points of PPR vaccine virus inoculated PBMC cell samples
[truncated: 9,141 more rows]
