# Supplementary material for: MicroRNA Expression Profile in Peripheral Blood Lymphocytes of Sheep Vaccinated with Nigeria 75/1 Peste Des Petits Ruminants Virus
Source: Viruses. 2019 Nov 5;11(11):1025. doi: 10.3390/v11111025 (PMC6893480; doi:10.3390/v11111025)
Supplement: Supplementary file 1 [file viruses-11-01025-s001.zip › File S6.xlsx]

## Sheet: P3C_VS_N3C
File S6. GO annotations for the predicted target genes for known and novel miRNAs in mock and PPR vaccine virus inoculated ST cell samples
Known miRNA								Novel miRNA
Gene Ontology term	Namespace	Input number	All input number	Input frequency	Corrected P-Value			Gene Ontology term	Namespace	Input number	All input number	Input frequency	Corrected P-Value
peptidase activity, acting on L-amino acid peptides	Molecular Function	49	987	0.0496454	0.00685838			hydrolase activity	Molecular Function	188	2246	0.0837044	0.00816975
catalytic activity	Molecular Function	196	987	0.198582	0.00685838			peptidase activity, acting on L-amino acid peptides	Molecular Function	92	2246	0.0409617	0.00816975
endopeptidase activity	Molecular Function	41	987	0.04154	0.00685838			peptidase activity	Molecular Function	92	2246	0.0409617	0.00816975
peptidase activity	Molecular Function	49	987	0.0496454	0.00685838			biological_process	Biological Process	545	2246	0.242654	0.0184893
hydrolase activity	Molecular Function	92	987	0.0932118	0.0209896			catalytic activity	Molecular Function	394	2246	0.175423	0.0286699
phosphotransferase activity, alcohol group as acceptor	Molecular Function	36	987	0.0364742	0.242196			aminopeptidase activity	Molecular Function	7	2246	0.00311665	0.0855564
kinase activity	Molecular Function	38	987	0.0385005	0.271717			endopeptidase activity	Molecular Function	70	2246	0.0311665	0.0855564
regulation of tumor necrosis factor production	Biological Process	1	987	0.00101317	0.394273			cargo receptor activity	Molecular Function	17	2246	0.00756901	0.0855564
cellular metabolic process	Biological Process	83	987	0.0840932	0.394273			exopeptidase activity	Molecular Function	14	2246	0.0062333	0.125349
regulation of primary metabolic process	Biological Process	40	987	0.0405268	0.394273			vesicle organization	Biological Process	6	2246	0.00267142	0.156814
RNA polymerase I transcription factor complex	Cellular Component	1	987	0.00101317	0.394273			response to abiotic stimulus	Biological Process	14	2246	0.0062333	0.228299
RNA polymerase I regulatory region DNA binding	Molecular Function	1	987	0.00101317	0.394273			secretory granule organization	Biological Process	5	2246	0.00222618	0.278845
negative regulation of nitrogen compound metabolic process	Biological Process	28	987	0.0283688	0.394273			acrosome assembly	Biological Process	5	2246	0.00222618	0.278845
negative regulation of transcription, DNA-templated	Biological Process	28	987	0.0283688	0.394273			scavenger receptor activity	Molecular Function	14	2246	0.0062333	0.364212
carnitine O-acetyltransferase activity	Molecular Function	1	987	0.00101317	0.394273			endomembrane system	Cellular Component	97	2246	0.0431879	0.383364
transferase activity	Molecular Function	65	987	0.0658561	0.394273			cellular component organization or biogenesis	Biological Process	78	2246	0.0347284	0.385777
oxoglutarate dehydrogenase (succinyl-transferring) activity	Molecular Function	2	987	0.00202634	0.394273			hydrolase activity, hydrolyzing O-glycosyl compounds	Molecular Function	20	2246	0.00890472	0.411674
pyrimidine ribonucleoside diphosphate catabolic process	Biological Process	1	987	0.00101317	0.394273			protein serine/threonine/tyrosine kinase activity	Molecular Function	4	2246	0.00178094	0.451119
mannosyl-oligosaccharide mannosidase activity	Molecular Function	2	987	0.00202634	0.394273			single-organism process	Biological Process	345	2246	0.153606	0.451119
phosphate-containing compound metabolic process	Biological Process	17	987	0.0172239	0.394273			gamete generation	Biological Process	10	2246	0.00445236	0.479819
cellular amino acid metabolic process	Biological Process	3	987	0.00303951	0.394273			serine hydrolase activity	Molecular Function	31	2246	0.0138023	0.479819
macromolecular complex binding	Molecular Function	8	987	0.00810537	0.394273			cellular component organization	Biological Process	74	2246	0.0329475	0.479819
ribonucleotide catabolic process	Biological Process	1	987	0.00101317	0.394273			serine-type peptidase activity	Molecular Function	31	2246	0.0138023	0.479819
threonine-type endopeptidase activity	Molecular Function	3	987	0.00303951	0.394273			kinase activity	Molecular Function	70	2246	0.0311665	0.479819
negative regulation of cellular biosynthetic process	Biological Process	28	987	0.0283688	0.394273			reproduction	Biological Process	19	2246	0.00845948	0.483801
positive regulation of cellular component biogenesis	Biological Process	1	987	0.00101317	0.394273			cellular component assembly involved in morphogenesis	Biological Process	5	2246	0.00222618	0.483801
myeloid cell homeostasis	Biological Process	2	987	0.00202634	0.394273			endoplasmic reticulum	Cellular Component	40	2246	0.0178094	0.483801
microfibril	Cellular Component	2	987	0.00202634	0.394273			monooxygenase activity	Molecular Function	14	2246	0.0062333	0.483801
glutamate receptor signaling pathway	Biological Process	1	987	0.00101317	0.394273			serine-type endopeptidase activity	Molecular Function	30	2246	0.0133571	0.483801
cellular glucose homeostasis	Biological Process	1	987	0.00101317	0.394273			hydrolase activity, acting on glycosyl bonds	Molecular Function	20	2246	0.00890472	0.486366
negative regulation of macromolecule biosynthetic process	Biological Process	28	987	0.0283688	0.394273			endomembrane system organization	Biological Process	8	2246	0.00356189	0.522083
cytoplasmic translational initiation	Biological Process	1	987	0.00101317	0.394273			macromolecular complex binding	Molecular Function	14	2246	0.0062333	0.537977
oxidoreductase activity, acting on the aldehyde or oxo group of donors, disulfide as acceptor	Molecular Function	2	987	0.00202634	0.394273			multicellular organismal reproductive process	Biological Process	15	2246	0.00667854	0.537977
heterocycle biosynthetic process	Biological Process	31	987	0.0314083	0.394273			organelle organization	Biological Process	44	2246	0.0195904	0.537977
hydrolase activity, hydrolyzing O-glycosyl compounds	Molecular Function	10	987	0.0101317	0.394273			cell cycle	Biological Process	40	2246	0.0178094	0.537977
cell division	Biological Process	7	987	0.0070922	0.394273			multicellular organism reproduction	Biological Process	15	2246	0.00667854	0.537977
regulation of cellular process	Biological Process	65	987	0.0658561	0.394273			response to oxygen levels	Biological Process	11	2246	0.0048976	0.537977
N-terminal protein amino acid methylation	Biological Process	1	987	0.00101317	0.394273			ion transport	Biological Process	10	2246	0.00445236	0.537977
protein targeting to mitochondrion	Biological Process	1	987	0.00101317	0.394273			response to decreased oxygen levels	Biological Process	11	2246	0.0048976	0.537977
acetyltransferase complex	Cellular Component	5	987	0.00506586	0.394273			response to hypoxia	Biological Process	11	2246	0.0048976	0.537977
pyrimidine ribonucleotide metabolic process	Biological Process	1	987	0.00101317	0.394273			lipase activity	Molecular Function	13	2246	0.00578807	0.537977
carbohydrate kinase activity	Molecular Function	4	987	0.00405268	0.394273			NAD+ ADP-ribosyltransferase activity	Molecular Function	6	2246	0.00267142	0.537977
pyrimidine ribonucleoside diphosphate metabolic process	Biological Process	1	987	0.00101317	0.394273			phosphotransferase activity, alcohol group as acceptor	Molecular Function	63	2246	0.0280499	0.537977
phosphorus metabolic process	Biological Process	17	987	0.0172239	0.394273			mannose metabolic process	Biological Process	3	2246	0.00133571	0.537977
endothelial cell development	Biological Process	2	987	0.00202634	0.394273			3',5'-cyclic-nucleotide phosphodiesterase activity	Molecular Function	4	2246	0.00178094	0.543978
L-tyrosine aminotransferase activity	Molecular Function	1	987	0.00101317	0.394273			cellular metabolic process	Biological Process	163	2246	0.0725735	0.543978
neuromuscular process	Biological Process	2	987	0.00202634	0.394273			spermatid development	Biological Process	5	2246	0.00222618	0.543978
collagen trimer	Cellular Component	4	987	0.00405268	0.394273			regulation of primary metabolic process	Biological Process	80	2246	0.0356189	0.543978
phosphatidylinositol metabolic process	Biological Process	2	987	0.00202634	0.394273			RNA polymerase I transcription factor complex	Cellular Component	1	2246	0.000445236	0.543978
negative regulation of nucleic acid-templated transcription	Biological Process	28	987	0.0283688	0.394273			connective tissue replacement involved in inflammatory response wound healing	Biological Process	1	2246	0.000445236	0.543978
I-kappaB phosphorylation	Biological Process	1	987	0.00101317	0.394273			response to gravity	Biological Process	1	2246	0.000445236	0.543978
carnitine O-acyltransferase activity	Molecular Function	1	987	0.00101317	0.394273			retinal rod cell development	Biological Process	1	2246	0.000445236	0.543978
ubiquitin-dependent protein catabolic process	Biological Process	5	987	0.00506586	0.394273			acetylcholine-activated cation-selective channel activity	Molecular Function	4	2246	0.00178094	0.543978
angiotensin maturation	Biological Process	1	987	0.00101317	0.394273			oxoglutarate dehydrogenase (succinyl-transferring) activity	Molecular Function	2	2246	0.000890472	0.543978
serine family amino acid catabolic process	Biological Process	1	987	0.00101317	0.394273			transferase activity	Molecular Function	126	2246	0.0560997	0.543978
threonine-type peptidase activity	Molecular Function	3	987	0.00303951	0.394273			pyrimidine ribonucleoside diphosphate catabolic process	Biological Process	1	2246	0.000445236	0.543978
ligand-gated sodium channel activity	Molecular Function	1	987	0.00101317	0.394273			regulation of sequestering of calcium ion	Biological Process	1	2246	0.000445236	0.543978
modification-dependent macromolecule catabolic process	Biological Process	5	987	0.00506586	0.394273			mannosyl-oligosaccharide mannosidase activity	Molecular Function	3	2246	0.00133571	0.543978
regulation of RNA metabolic process	Biological Process	30	987	0.0303951	0.394273			spermatid differentiation	Biological Process	5	2246	0.00222618	0.543978
response to UV	Biological Process	1	987	0.00101317	0.394273			nuclear division	Biological Process	7	2246	0.00311665	0.543978
serine hydrolase activity	Molecular Function	15	987	0.0151976	0.394273			maintenance of gastrointestinal epithelium	Biological Process	2	2246	0.000890472	0.543978
guanylate kinase activity	Molecular Function	1	987	0.00101317	0.394273			nuclear-transcribed mRNA catabolic process, nonsense-mediated decay	Biological Process	4	2246	0.00178094	0.543978
pyrimidine ribonucleoside catabolic process	Biological Process	1	987	0.00101317	0.394273			macromolecule localization	Biological Process	20	2246	0.00890472	0.543978
cellular component biogenesis	Biological Process	12	987	0.0121581	0.394273			cytosolic calcium ion transport	Biological Process	1	2246	0.000445236	0.543978
chordate embryonic development	Biological Process	13	987	0.0131712	0.394273			glucosyltransferase activity	Molecular Function	3	2246	0.00133571	0.543978
metabolic process	Biological Process	87	987	0.0881459	0.394273			single-organism carbohydrate metabolic process	Biological Process	9	2246	0.00400712	0.543978
cytoplasmic translation	Biological Process	1	987	0.00101317	0.394273			luteinization	Biological Process	2	2246	0.000890472	0.543978
tumor necrosis factor superfamily cytokine production	Biological Process	1	987	0.00101317	0.394273			Barr body	Cellular Component	1	2246	0.000445236	0.543978
biological_process	Biological Process	241	987	0.244174	0.394273			regulation of macromolecule metabolic process	Biological Process	83	2246	0.0369546	0.543978
negative regulation of fibroblast migration	Biological Process	1	987	0.00101317	0.394273			negative regulation of transporter activity	Biological Process	1	2246	0.000445236	0.543978
cellular macromolecule metabolic process	Biological Process	69	987	0.0699088	0.394273			maintenance of location	Biological Process	2	2246	0.000890472	0.543978
ion transmembrane transport	Biological Process	2	987	0.00202634	0.394273			ribonucleotide catabolic process	Biological Process	1	2246	0.000445236	0.543978
exocyst	Cellular Component	3	987	0.00303951	0.394273			mannose-6-phosphate isomerase activity	Molecular Function	1	2246	0.000445236	0.543978
regulation of kainate selective glutamate receptor activity	Biological Process	1	987	0.00101317	0.394273			ribonucleoprotein complex biogenesis	Biological Process	12	2246	0.00534283	0.543978
negative regulation of biosynthetic process	Biological Process	28	987	0.0283688	0.394273			other organism cell	Cellular Component	1	2246	0.000445236	0.543978
positive regulation of T cell mediated immunity	Biological Process	2	987	0.00202634	0.394273			myeloid cell homeostasis	Biological Process	2	2246	0.000890472	0.543978
long-chain fatty acid metabolic process	Biological Process	1	987	0.00101317	0.394273			microfibril	Cellular Component	3	2246	0.00133571	0.543978
cyclin-dependent protein serine/threonine kinase activity	Molecular Function	1	987	0.00101317	0.394273			maturation of SSU-rRNA from tricistronic rRNA transcript (SSU-rRNA, 5.8S rRNA, LSU-rRNA)	Biological Process	1	2246	0.000445236	0.543978
endothelial cell differentiation	Biological Process	2	987	0.00202634	0.394273			peptidyl-serine phosphorylation	Biological Process	1	2246	0.000445236	0.543978
heterochromatin	Cellular Component	3	987	0.00303951	0.394273			protein localization to organelle	Biological Process	8	2246	0.00356189	0.543978
negative regulation of macromolecule metabolic process	Biological Process	31	987	0.0314083	0.394273			single-organism transport	Biological Process	25	2246	0.0111309	0.543978
embryo development ending in birth or egg hatching	Biological Process	13	987	0.0131712	0.394273			fructose transmembrane transporter activity	Molecular Function	1	2246	0.000445236	0.543978
beta-glucuronidase activity	Molecular Function	1	987	0.00101317	0.394273			lipoprotein particle receptor activity	Molecular Function	3	2246	0.00133571	0.543978
aminopeptidase activity	Molecular Function	4	987	0.00405268	0.394273			antigen processing and presentation of peptide or polysaccharide antigen via MHC class II	Biological Process	5	2246	0.00222618	0.543978
endothelial cell morphogenesis	Biological Process	2	987	0.00202634	0.394273			single-organism metabolic process	Biological Process	58	2246	0.0258237	0.543978
N-terminal protein amino acid modification	Biological Process	1	987	0.00101317	0.394273			extracellular organelle	Cellular Component	17	2246	0.00756901	0.543978
short-chain carboxylesterase activity	Molecular Function	1	987	0.00101317	0.394273			regulation of cellular process	Biological Process	135	2246	0.0601069	0.543978
ribonucleoside diphosphate metabolic process	Biological Process	1	987	0.00101317	0.394273			intracellular transport	Biological Process	17	2246	0.00756901	0.543978
protein alkylation	Biological Process	2	987	0.00202634	0.394273			membrane raft distribution	Biological Process	1	2246	0.000445236	0.543978
nucleoside diphosphate catabolic process	Biological Process	1	987	0.00101317	0.394273			gonad development	Biological Process	7	2246	0.00311665	0.543978
cysteine-type endopeptidase activity	Molecular Function	6	987	0.00607903	0.394273			N-terminal protein amino acid methylation	Biological Process	1	2246	0.000445236	0.543978
hexokinase activity	Molecular Function	2	987	0.00202634	0.394273			protein targeting to mitochondrion	Biological Process	1	2246	0.000445236	0.543978
RNA biosynthetic process	Biological Process	30	987	0.0303951	0.394273			pyrimidine ribonucleotide metabolic process	Biological Process	1	2246	0.000445236	0.543978
pyrimidine-containing compound catabolic process	Biological Process	1	987	0.00101317	0.394273			spermatogenesis	Biological Process	7	2246	0.00311665	0.543978
ADP-dependent NAD(P)H-hydrate dehydratase activity	Molecular Function	1	987	0.00101317	0.394273			protein N-linked glycosylation via asparagine	Biological Process	1	2246	0.000445236	0.543978
organic cyclic compound biosynthetic process	Biological Process	31	987	0.0314083	0.394273			cellular ion homeostasis	Biological Process	1	2246	0.000445236	0.543978
serine-type peptidase activity	Molecular Function	15	987	0.0151976	0.394273			L-tyrosine aminotransferase activity	Molecular Function	1	2246	0.000445236	0.543978
RNA polymerase I CORE element sequence-specific DNA binding	Molecular Function	1	987	0.00101317	0.394273			protein targeting	Biological Process	8	2246	0.00356189	0.543978
negative regulation of cellular process	Biological Process	38	987	0.0385005	0.394273			antigen processing and presentation of exogenous peptide antigen via MHC class I	Biological Process	1	2246	0.000445236	0.543978
protein methylation	Biological Process	2	987	0.00202634	0.394273			cytokine metabolic process	Biological Process	1	2246	0.000445236	0.543978
aromatic compound biosynthetic process	Biological Process	31	987	0.0314083	0.394273			endoplasmic reticulum to cytosol transport	Biological Process	1	2246	0.000445236	0.543978
acetylesterase activity	Molecular Function	1	987	0.00101317	0.394273			cellular homeostasis	Biological Process	2	2246	0.000890472	0.543978
endothelium development	Biological Process	2	987	0.00202634	0.394273			detection of gravity	Biological Process	1	2246	0.000445236	0.543978
enoyl-CoA hydratase activity	Molecular Function	1	987	0.00101317	0.394273			angiotensin maturation	Biological Process	1	2246	0.000445236	0.543978
hydrolase activity, acting on glycosyl bonds	Molecular Function	10	987	0.0101317	0.394273			cellular process involved in reproduction in multicellular organism	Biological Process	6	2246	0.00267142	0.543978
pyrimidine nucleoside catabolic process	Biological Process	1	987	0.00101317	0.394273			exploration behavior	Biological Process	1	2246	0.000445236	0.543978
tumor necrosis factor production	Biological Process	1	987	0.00101317	0.394273			cytosolic calcium ion homeostasis	Biological Process	1	2246	0.000445236	0.543978
hormone metabolic process	Biological Process	1	987	0.00101317	0.394273			cell development	Biological Process	14	2246	0.0062333	0.543978
3-oxoacyl-[acyl-carrier-protein] synthase activity	Molecular Function	1	987	0.00101317	0.394273			excitatory extracellular ligand-gated ion channel activity	Molecular Function	4	2246	0.00178094	0.543978
pyrimidine nucleotide catabolic process	Biological Process	1	987	0.00101317	0.394273			cation transport	Biological Process	8	2246	0.00356189	0.543978
protein serine/threonine/tyrosine kinase activity	Molecular Function	2	987	0.00202634	0.394273			ligand-gated sodium channel activity	Molecular Function	1	2246	0.000445236	0.543978
UDP catabolic process	Biological Process	1	987	0.00101317	0.394273			response to UV	Biological Process	1	2246	0.000445236	0.543978
serine family amino acid metabolic process	Biological Process	1	987	0.00101317	0.394273			guanylate kinase activity	Molecular Function	1	2246	0.000445236	0.543978
transcription regulatory region DNA binding	Molecular Function	20	987	0.0202634	0.394273			pyrimidine ribonucleoside catabolic process	Biological Process	1	2246	0.000445236	0.543978
chitinase activity	Molecular Function	2	987	0.00202634	0.394273			UDP-N-acetylmuramate dehydrogenase activity	Molecular Function	1	2246	0.000445236	0.543978
sensory perception of pain	Biological Process	1	987	0.00101317	0.394273			ovulation	Biological Process	2	2246	0.000890472	0.543978
carbon-oxygen lyase activity	Molecular Function	4	987	0.00405268	0.394273			chordate embryonic development	Biological Process	23	2246	0.0102404	0.543978
microbody	Cellular Component	3	987	0.00303951	0.394273			energy coupled proton transmembrane transport, against electrochemical gradient	Biological Process	2	2246	0.000890472	0.543978
cellular process	Biological Process	148	987	0.149949	0.394273			mannosyl-oligosaccharide glucosidase activity	Molecular Function	1	2246	0.000445236	0.543978
nucleoside diphosphate metabolic process	Biological Process	1	987	0.00101317	0.394273			metabolic process	Biological Process	180	2246	0.0801425	0.543978
cell-substrate adhesion	Biological Process	4	987	0.00405268	0.394273			cytoplasmic translation	Biological Process	1	2246	0.000445236	0.543978
calcium channel activity	Molecular Function	6	987	0.00607903	0.394273			tumor necrosis factor superfamily cytokine production	Biological Process	1	2246	0.000445236	0.543978
transferase activity, transferring phosphorus-containing groups	Molecular Function	39	987	0.0395137	0.394273			negative regulation of voltage-gated calcium channel activity	Biological Process	1	2246	0.000445236	0.543978
cell-matrix adhesion	Biological Process	4	987	0.00405268	0.394273			open rectifier potassium channel activity	Molecular Function	1	2246	0.000445236	0.543978
cyclin-dependent protein kinase activity	Molecular Function	1	987	0.00101317	0.394273			antigen processing and presentation of exogenous antigen	Biological Process	1	2246	0.000445236	0.543978
pyrimidine nucleoside diphosphate catabolic process	Biological Process	1	987	0.00101317	0.394273			ion transmembrane transport	Biological Process	3	2246	0.00133571	0.543978
alanine-oxo-acid transaminase activity	Molecular Function	1	987	0.00101317	0.394273			cellular protein localization	Biological Process	16	2246	0.00712378	0.543978
establishment of protein localization to mitochondrion	Biological Process	1	987	0.00101317	0.394273			negative regulation of transmembrane transport	Biological Process	1	2246	0.000445236	0.543978
pyrimidine nucleoside diphosphate metabolic process	Biological Process	1	987	0.00101317	0.394273			response to stress	Biological Process	45	2246	0.0200356	0.543978
bounding membrane of organelle	Cellular Component	22	987	0.0222898	0.394273			translational elongation	Biological Process	1	2246	0.000445236	0.543978
hydro-lyase activity	Molecular Function	4	987	0.00405268	0.394273			dolichyl-phosphate-glucose-glycolipid alpha-glucosyltransferase activity	Molecular Function	1	2246	0.000445236	0.543978
macromolecule modification	Biological Process	23	987	0.0233029	0.394273			long-chain fatty acid metabolic process	Biological Process	1	2246	0.000445236	0.543978
negative regulation of RNA metabolic process	Biological Process	28	987	0.0283688	0.394273			glutathione disulfide oxidoreductase activity	Molecular Function	1	2246	0.000445236	0.543978
fibril	Cellular Component	2	987	0.00202634	0.394273			cyclin-dependent protein serine/threonine kinase activity	Molecular Function	1	2246	0.000445236	0.543978
transcription, DNA-templated	Biological Process	30	987	0.0303951	0.394273			endothelial cell differentiation	Biological Process	2	2246	0.000890472	0.543978
negative regulation of RNA biosynthetic process	Biological Process	28	987	0.0283688	0.394273			mitochondrion organization	Biological Process	7	2246	0.00311665	0.543978
negative regulation of gene expression	Biological Process	28	987	0.0283688	0.394273			antigen processing and presentation of exogenous peptide antigen	Biological Process	1	2246	0.000445236	0.543978
modification-dependent protein catabolic process	Biological Process	5	987	0.00506586	0.394273			endoplasmic reticulum membrane	Cellular Component	12	2246	0.00534283	0.543978
cellular macromolecule biosynthetic process	Biological Process	34	987	0.0344478	0.394273			vasculature development	Biological Process	22	2246	0.00979519	0.543978
regulation of fibroblast migration	Biological Process	1	987	0.00101317	0.394273			organelle fission	Biological Process	10	2246	0.00445236	0.543978
nucleic acid-templated transcription	Biological Process	30	987	0.0303951	0.394273			glutathione-disulfide reductase activity	Molecular Function	1	2246	0.000445236	0.543978
endoribonuclease activity	Molecular Function	2	987	0.00202634	0.394273			sarcoplasmic reticulum calcium ion transport	Biological Process	1	2246	0.000445236	0.543978
peptide hormone processing	Biological Process	1	987	0.00101317	0.394273			other organism part	Cellular Component	1	2246	0.000445236	0.543978
biological adhesion	Biological Process	7	987	0.0070922	0.394273			embryo development ending in birth or egg hatching	Biological Process	23	2246	0.0102404	0.543978
cell adhesion	Biological Process	7	987	0.0070922	0.394273			beta-glucuronidase activity	Molecular Function	1	2246	0.000445236	0.543978
macromolecule metabolic process	Biological Process	70	987	0.070922	0.394273			proton transport	Biological Process	2	2246	0.000890472	0.543978
L-tyrosine:2-oxoglutarate aminotransferase activity	Molecular Function	1	987	0.00101317	0.394273			endoplasmic reticulum part	Cellular Component	17	2246	0.00756901	0.543978
response to UV-C	Biological Process	1	987	0.00101317	0.394273			CoA carboxylase activity	Molecular Function	1	2246	0.000445236	0.543978
positive regulation of type IV hypersensitivity	Biological Process	1	987	0.00101317	0.394273			N-terminal protein amino acid modification	Biological Process	1	2246	0.000445236	0.543978
in utero embryonic development	Biological Process	11	987	0.0111449	0.394273			activation of MAPKKK activity	Biological Process	2	2246	0.000890472	0.543978
mannosyl-oligosaccharide 1,2-alpha-mannosidase activity	Molecular Function	2	987	0.00202634	0.394273			ribonucleoside diphosphate metabolic process	Biological Process	1	2246	0.000445236	0.543978
cellular protein metabolic process	Biological Process	28	987	0.0283688	0.394273			extracellular exosome	Cellular Component	17	2246	0.00756901	0.543978
cytokinesis	Biological Process	6	987	0.00607903	0.394273			single organism reproductive process	Biological Process	15	2246	0.00667854	0.543978
ribonucleoside diphosphate catabolic process	Biological Process	1	987	0.00101317	0.394273			cysteine-type endopeptidase activity	Molecular Function	7	2246	0.00311665	0.543978
positive regulation of cytoskeleton organization	Biological Process	1	987	0.00101317	0.394273			protein localization	Biological Process	16	2246	0.00712378	0.543978
peroxisome	Cellular Component	3	987	0.00303951	0.394273			hexokinase activity	Molecular Function	2	2246	0.000890472	0.543978
nucleobase-containing compound biosynthetic process	Biological Process	31	987	0.0314083	0.394273			eye photoreceptor cell development	Biological Process	1	2246	0.000445236	0.543978
cobalamin transport	Biological Process	1	987	0.00101317	0.394273			amine transport	Biological Process	1	2246	0.000445236	0.543978
lyase activity	Molecular Function	7	987	0.0070922	0.394273			regulation of cellular metabolic process	Biological Process	84	2246	0.0373998	0.543978
positive regulation of actin filament polymerization	Biological Process	1	987	0.00101317	0.394273			cytolysis	Biological Process	1	2246	0.000445236	0.543978
regulation of cell adhesion	Biological Process	4	987	0.00405268	0.394273			ovulation cycle	Biological Process	7	2246	0.00311665	0.543978
blood microparticle	Cellular Component	1	987	0.00101317	0.394273			intracellular organelle lumen	Cellular Component	113	2246	0.0503117	0.543978
calcium ion transmembrane transporter activity	Molecular Function	9	987	0.00911854	0.394273			regulation of cation transmembrane transport	Biological Process	1	2246	0.000445236	0.543978
regulation of tumor necrosis factor superfamily cytokine production	Biological Process	1	987	0.00101317	0.394273			endothelium development	Biological Process	2	2246	0.000890472	0.543978
positive regulation of protein polymerization	Biological Process	1	987	0.00101317	0.394273			carboxylic ester hydrolase activity	Molecular Function	12	2246	0.00534283	0.543978
histone acetyltransferase complex	Cellular Component	5	987	0.00506586	0.394273			lysosome	Cellular Component	15	2246	0.00667854	0.543978
occluding junction	Cellular Component	2	987	0.00202634	0.394273			developmental process	Biological Process	130	2246	0.0578807	0.543978
metalloendopeptidase activity	Molecular Function	10	987	0.0101317	0.394273			DNA integrity checkpoint	Biological Process	5	2246	0.00222618	0.543978
tRNA (adenine) methyltransferase activity	Molecular Function	1	987	0.00101317	0.394273			UDP catabolic process	Biological Process	1	2246	0.000445236	0.543978
serine-type endopeptidase activity	Molecular Function	15	987	0.0151976	0.394273			regulation of metabolic process	Biological Process	85	2246	0.0378451	0.543978
spliceosomal tri-snRNP complex assembly	Biological Process	2	987	0.00202634	0.394273			N-acetylgalactosamine-4-sulfatase activity	Molecular Function	1	2246	0.000445236	0.543978
calcium-transporting ATPase activity	Molecular Function	3	987	0.00303951	0.394273			basolateral plasma membrane	Cellular Component	1	2246	0.000445236	0.543978
ATPase regulator activity	Molecular Function	3	987	0.00303951	0.394273			response to stimulus	Biological Process	100	2246	0.0445236	0.543978
biological regulation	Biological Process	80	987	0.0810537	0.394273			sensory perception of pain	Biological Process	1	2246	0.000445236	0.543978
protein kinase activity	Molecular Function	28	987	0.0283688	0.394273			interleukin-6 receptor activity	Molecular Function	1	2246	0.000445236	0.543978
regulation of receptor activity	Biological Process	1	987	0.00101317	0.394273			cytoplasmic transport	Biological Process	8	2246	0.00356189	0.543978
tRNA-specific ribonuclease activity	Molecular Function	2	987	0.00202634	0.394273			cellular process	Biological Process	318	2246	0.141585	0.543978
pyrimidine nucleoside metabolic process	Biological Process	1	987	0.00101317	0.394273			nucleoside diphosphate metabolic process	Biological Process	1	2246	0.000445236	0.543978
divalent inorganic cation transmembrane transporter activity	Molecular Function	9	987	0.00911854	0.394273			negative regulation of ion transport	Biological Process	1	2246	0.000445236	0.543978
protein catabolic process	Biological Process	5	987	0.00506586	0.394273			inorganic ion transmembrane transport	Biological Process	3	2246	0.00133571	0.543978
cell-cell junction	Cellular Component	5	987	0.00506586	0.394273			negative regulation of homeostatic process	Biological Process	1	2246	0.000445236	0.543978
negative regulation of biological process	Biological Process	39	987	0.0395137	0.394273			cytoplasmic vesicle membrane	Cellular Component	5	2246	0.00222618	0.543978
startle response	Biological Process	2	987	0.00202634	0.394273			calcium channel activity	Molecular Function	9	2246	0.00400712	0.543978
UDP metabolic process	Biological Process	1	987	0.00101317	0.394273			carboxylic acid transmembrane transporter activity	Molecular Function	11	2246	0.0048976	0.543978
pyrimidine ribonucleotide catabolic process	Biological Process	1	987	0.00101317	0.394273			reproductive process	Biological Process	15	2246	0.00667854	0.543978
nucleoside catabolic process	Biological Process	1	987	0.00101317	0.394273			peptidyl-asparagine modification	Biological Process	1	2246	0.000445236	0.543978
regulatory region DNA binding	Molecular Function	21	987	0.0212766	0.394273			cyclin-dependent protein kinase activity	Molecular Function	1	2246	0.000445236	0.543978
GPI-anchor transamidase activity	Molecular Function	2	987	0.00202634	0.394273			chromatin modification	Biological Process	2	2246	0.000890472	0.543978
fibroblast migration	Biological Process	1	987	0.00101317	0.394273			pyrimidine nucleoside diphosphate catabolic process	Biological Process	1	2246	0.000445236	0.543978
RNA polymerase I regulatory region sequence-specific DNA binding	Molecular Function	1	987	0.00101317	0.394273			alanine-oxo-acid transaminase activity	Molecular Function	1	2246	0.000445236	0.543978
regulatory region nucleic acid binding	Molecular Function	21	987	0.0212766	0.394273			protein serine/threonine kinase activity	Molecular Function	23	2246	0.0102404	0.543978
regulation of glutamate receptor signaling pathway	Biological Process	1	987	0.00101317	0.394273			establishment of protein localization to mitochondrion	Biological Process	1	2246	0.000445236	0.543978
positive regulation of organelle organization	Biological Process	1	987	0.00101317	0.394273			maturation of SSU-rRNA	Biological Process	1	2246	0.000445236	0.543978
GPI-linked ephrin receptor activity	Molecular Function	2	987	0.00202634	0.394273			circulatory system development	Biological Process	26	2246	0.0115761	0.543978
proteolysis involved in cellular protein catabolic process	Biological Process	5	987	0.00506586	0.394273			negative regulation of blood pressure	Biological Process	2	2246	0.000890472	0.543978
cellular protein catabolic process	Biological Process	5	987	0.00506586	0.394273			oxidoreductase activity, acting on paired donors, with incorporation or reduction of molecular oxygen, another compound as one donor, and incorporation of one atom of oxygen	Molecular Function	1	2246	0.000445236	0.543978
organic substance metabolic process	Biological Process	84	987	0.0851064	0.394273			regulation of cell growth by extracellular stimulus	Biological Process	1	2246	0.000445236	0.543978
protein acetyltransferase complex	Cellular Component	5	987	0.00506586	0.394273			bounding membrane of organelle	Cellular Component	43	2246	0.0191451	0.543978
macromolecule biosynthetic process	Biological Process	34	987	0.0344478	0.394273			response to light stimulus	Biological Process	2	2246	0.000890472	0.543978
NAD+ ADP-ribosyltransferase activity	Molecular Function	3	987	0.00303951	0.394273			negative regulation of ion transmembrane transport	Biological Process	1	2246	0.000445236	0.543978
negative regulation of nucleobase-containing compound metabolic process	Biological Process	28	987	0.0283688	0.394273			dicarboxylic acid transport	Biological Process	1	2246	0.000445236	0.543978
bicellular tight junction	Cellular Component	2	987	0.00202634	0.394273			macromolecule modification	Biological Process	44	2246	0.0195904	0.543978
protein localization to mitochondrion	Biological Process	1	987	0.00101317	0.394273			organic anion transmembrane transporter activity	Molecular Function	12	2246	0.00534283	0.543978
cell cortex part	Cellular Component	3	987	0.00303951	0.394273			fibril	Cellular Component	3	2246	0.00133571	0.543978
L-alanine:2-oxoglutarate aminotransferase activity	Molecular Function	1	987	0.00101317	0.394273			membrane-bounded organelle	Cellular Component	350	2246	0.155833	0.543978
cellular component morphogenesis	Biological Process	8	987	0.00810537	0.394273			negative regulation of ion transmembrane transporter activity	Biological Process	1	2246	0.000445236	0.543978
protein metabolic process	Biological Process	29	987	0.029382	0.394273			ATP hydrolysis coupled proton transport	Biological Process	2	2246	0.000890472	0.543978
gamma-glutamyl carboxylase activity	Molecular Function	1	987	0.00101317	0.394273			epithelial structure maintenance	Biological Process	2	2246	0.000890472	0.543978
pyrimidine ribonucleoside metabolic process	Biological Process	1	987	0.00101317	0.394273			development of primary sexual characteristics	Biological Process	7	2246	0.00311665	0.543978
cell junction	Cellular Component	8	987	0.00810537	0.394273			splicing factor protein import into nucleus	Biological Process	1	2246	0.000445236	0.543978
response to abiotic stimulus	Biological Process	6	987	0.00607903	0.394273			negative regulation of sequestering of calcium ion	Biological Process	1	2246	0.000445236	0.543978
L-serine ammonia-lyase activity	Molecular Function	1	987	0.00101317	0.394273			hydrogen transport	Biological Process	2	2246	0.000890472	0.543978
chromatin binding	Molecular Function	8	987	0.00810537	0.394273			cellular macromolecule biosynthetic process	Biological Process	65	2246	0.0289403	0.543978
negative regulation of cellular macromolecule biosynthetic process	Biological Process	28	987	0.0283688	0.394273			calcium ion transport into cytosol	Biological Process	1	2246	0.000445236	0.543978
tRNA (adenine-N1-)-methyltransferase activity	Molecular Function	1	987	0.00101317	0.394273			hydroxymethylglutaryl-CoA lyase activity	Molecular Function	1	2246	0.000445236	0.543978
glycosyl compound catabolic process	Biological Process	1	987	0.00101317	0.394273			L-tyrosine:2-oxoglutarate aminotransferase activity	Molecular Function	1	2246	0.000445236	0.543978
primary metabolic process	Biological Process	83	987	0.0840932	0.394273			metalloexopeptidase activity	Molecular Function	5	2246	0.00222618	0.543978
transmembrane transport	Biological Process	2	987	0.00202634	0.394273			regulation of ion transport	Biological Process	2	2246	0.000890472	0.543978
recombinase activity	Molecular Function	1	987	0.00101317	0.394273			response to UV-C	Biological Process	1	2246	0.000445236	0.543978
I-kappaB kinase/NF-kappaB signaling	Biological Process	1	987	0.00101317	0.394273			sexual reproduction	Biological Process	10	2246	0.00445236	0.543978
sialate O-acetylesterase activity	Molecular Function	1	987	0.00101317	0.394273			ribosome biogenesis	Biological Process	5	2246	0.00222618	0.543978
positive regulation of protein complex assembly	Biological Process	1	987	0.00101317	0.394273			in utero embryonic development	Biological Process	19	2246	0.00845948	0.543978
metallopeptidase activity	Molecular Function	13	987	0.0131712	0.394273			mannosyl-oligosaccharide 1,2-alpha-mannosidase activity	Molecular Function	3	2246	0.00133571	0.543978
regulation of biological process	Biological Process	72	987	0.0729483	0.394273			cellular protein metabolic process	Biological Process	50	2246	0.0222618	0.543978
cell cortex	Cellular Component	4	987	0.00405268	0.394273			single-organism localization	Biological Process	30	2246	0.0133571	0.543978
cis-Golgi network	Cellular Component	1	987	0.00101317	0.394273			sex differentiation	Biological Process	7	2246	0.00311665	0.543978
ribonucleoside catabolic process	Biological Process	1	987	0.00101317	0.394273			ribulose-phosphate 3-epimerase activity	Molecular Function	1	2246	0.000445236	0.543978
GDP-mannose metabolic process	Biological Process	1	987	0.00101317	0.394273			Gq/11-coupled serotonin receptor activity	Molecular Function	1	2246	0.000445236	0.543978
proteolysis	Biological Process	6	987	0.00607903	0.394273			transferase activity, transferring pentosyl groups	Molecular Function	7	2246	0.00311665	0.543978
apical junction complex	Cellular Component	2	987	0.00202634	0.394273			protein activation cascade	Biological Process	3	2246	0.00133571	0.543978
formation of cytoplasmic translation initiation complex	Biological Process	1	987	0.00101317	0.394273			negative regulation of heart rate involved in baroreceptor response to increased systemic arterial blood pressure	Biological Process	1	2246	0.000445236	0.543978
Golgi apparatus	Cellular Component	19	987	0.0192503	0.394273			localization	Biological Process	53	2246	0.0235975	0.543978
regulation of transcription from RNA polymerase II promoter	Biological Process	28	987	0.0283688	0.40085			regulation of tumor necrosis factor superfamily cytokine production	Biological Process	1	2246	0.000445236	0.543978
transcription regulatory region sequence-specific DNA binding	Molecular Function	19	987	0.0192503	0.402825			occluding junction	Cellular Component	3	2246	0.00133571	0.543978
cellular protein modification process	Biological Process	21	987	0.0212766	0.402825			neutral amino acid transmembrane transporter activity	Molecular Function	3	2246	0.00133571	0.543978
regulation of cell-matrix adhesion	Biological Process	3	987	0.00303951	0.402825			microtubule organizing center attachment site	Cellular Component	1	2246	0.000445236	0.543978
protein serine/threonine phosphatase activity	Molecular Function	3	987	0.00303951	0.402825			cellular component assembly	Biological Process	21	2246	0.00934996	0.543978
regulation of cell-substrate adhesion	Biological Process	3	987	0.00303951	0.402825			cell cycle checkpoint	Biological Process	6	2246	0.00267142	0.543978
protein modification process	Biological Process	21	987	0.0212766	0.402825			visual behavior	Biological Process	1	2246	0.000445236	0.543978
tRNA binding	Molecular Function	4	987	0.00405268	0.402825			neutrophil mediated immunity	Biological Process	2	2246	0.000890472	0.543978
negative regulation of cellular metabolic process	Biological Process	31	987	0.0314083	0.402825			acidic amino acid transport	Biological Process	1	2246	0.000445236	0.543978
negative regulation of transcription from RNA polymerase II promoter	Biological Process	27	987	0.0273556	0.403534			activation of membrane attack complex	Biological Process	1	2246	0.000445236	0.543978
regulation of RNA biosynthetic process	Biological Process	29	987	0.029382	0.403534			extracellular membrane-bounded organelle	Cellular Component	17	2246	0.00756901	0.543978
regulation of transcription, DNA-templated	Biological Process	29	987	0.029382	0.403534			DNA biosynthetic process	Biological Process	2	2246	0.000890472	0.543978
regulation of nucleic acid-templated transcription	Biological Process	29	987	0.029382	0.403534			glycoprotein endo-alpha-1,2-mannosidase activity	Molecular Function	1	2246	0.000445236	0.543978
Golgi membrane	Cellular Component	8	987	0.00810537	0.405678			spliceosomal tri-snRNP complex assembly	Biological Process	3	2246	0.00133571	0.543978
magnesium ion binding	Molecular Function	12	987	0.0121581	0.407387			interleukin-6 production	Biological Process	1	2246	0.000445236	0.543978
transcription from RNA polymerase II promoter	Biological Process	28	987	0.0283688	0.407661			positive regulation of signal transduction	Biological Process	10	2246	0.00445236	0.543978
regulation of nucleobase-containing compound metabolic process	Biological Process	30	987	0.0303951	0.407661			lysosomal membrane	Cellular Component	10	2246	0.00445236	0.543978
negative regulation of metabolic process	Biological Process	31	987	0.0314083	0.415144			negative regulation of calcium ion transmembrane transporter activity	Biological Process	1	2246	0.000445236	0.543978
regulation of nitrogen compound metabolic process	Biological Process	30	987	0.0303951	0.415144			cellular calcium ion homeostasis	Biological Process	1	2246	0.000445236	0.543978
ion channel activity	Molecular Function	17	987	0.0172239	0.420005			divalent inorganic cation transmembrane transporter activity	Molecular Function	14	2246	0.0062333	0.543978
vitamin transport	Biological Process	1	987	0.00101317	0.420005			glutaryl-CoA dehydrogenase activity	Molecular Function	1	2246	0.000445236	0.543978
embryo development	Biological Process	15	987	0.0151976	0.420005			cell-cell junction	Cellular Component	7	2246	0.00311665	0.543978
positive regulation of cell-substrate adhesion	Biological Process	2	987	0.00202634	0.420005			endoplasmic reticulum lumen	Cellular Component	3	2246	0.00133571	0.543978
regulation of ion transmembrane transporter activity	Biological Process	1	987	0.00101317	0.420005			pyrimidine ribonucleotide catabolic process	Biological Process	1	2246	0.000445236	0.543978
oxoacid metabolic process	Biological Process	5	987	0.00506586	0.420005			positive regulation of cell adhesion	Biological Process	3	2246	0.00133571	0.543978
oxidoreductase activity, acting on the aldehyde or oxo group of donors	Molecular Function	3	987	0.00303951	0.420005			beta-galactosidase activity	Molecular Function	2	2246	0.000890472	0.543978
passive transmembrane transporter activity	Molecular Function	17	987	0.0172239	0.420005			nucleoside catabolic process	Biological Process	1	2246	0.000445236	0.543978
cysteine-type peptidase activity	Molecular Function	7	987	0.0070922	0.420005			ligase activity, forming carbon-carbon bonds	Molecular Function	1	2246	0.000445236	0.543978
nucleobase-containing compound metabolic process	Biological Process	43	987	0.0435664	0.420005			localization within membrane	Biological Process	1	2246	0.000445236	0.543978
regulation of biosynthetic process	Biological Process	29	987	0.029382	0.420005			RNA polymerase II transcription corepressor activity	Molecular Function	3	2246	0.00133571	0.543978
carbohydrate homeostasis	Biological Process	1	987	0.00101317	0.420005			rRNA metabolic process	Biological Process	4	2246	0.00178094	0.543978
deaminase activity	Molecular Function	2	987	0.00202634	0.420005			vesicle membrane	Cellular Component	5	2246	0.00222618	0.543978
regulation of transporter activity	Biological Process	1	987	0.00101317	0.420005			RNA polymerase I regulatory region sequence-specific DNA binding	Molecular Function	1	2246	0.000445236	0.543978
exopeptidase activity	Molecular Function	5	987	0.00506586	0.420005			GPI-linked ephrin receptor activity	Molecular Function	2	2246	0.000890472	0.543978
RNA polymerase II intronic transcription regulatory region sequence-specific DNA binding	Molecular Function	1	987	0.00101317	0.420005			chromatin organization	Biological Process	3	2246	0.00133571	0.543978
negative regulation of cell migration	Biological Process	1	987	0.00101317	0.420005			amino acid transmembrane transporter activity	Molecular Function	10	2246	0.00445236	0.543978
ATPase activity, coupled to transmembrane movement of ions	Molecular Function	3	987	0.00303951	0.420005			hydroxyacylglutathione hydrolase activity	Molecular Function	2	2246	0.000890472	0.543978
aspartic-type peptidase activity	Molecular Function	7	987	0.0070922	0.420005			organic substance metabolic process	Biological Process	172	2246	0.0765806	0.543978
re-entry into mitotic cell cycle	Biological Process	1	987	0.00101317	0.420005			bone morphogenesis	Biological Process	5	2246	0.00222618	0.543978
ATPase activator activity	Molecular Function	2	987	0.00202634	0.420005			monosaccharide metabolic process	Biological Process	3	2246	0.00133571	0.543978
glucosamine-containing compound metabolic process	Biological Process	1	987	0.00101317	0.420005			macromolecule biosynthetic process	Biological Process	65	2246	0.0289403	0.543978
regulation of macromolecule metabolic process	Biological Process	40	987	0.0405268	0.420005			bicellular tight junction	Cellular Component	3	2246	0.00133571	0.543978
phosphoprotein phosphatase activity	Molecular Function	8	987	0.00810537	0.420005			locomotory behavior	Biological Process	2	2246	0.000890472	0.543978
regulation of type IV hypersensitivity	Biological Process	1	987	0.00101317	0.420005			L-alanine:2-oxoglutarate aminotransferase activity	Molecular Function	1	2246	0.000445236	0.543978
response to hypoxia	Biological Process	5	987	0.00506586	0.420005			digestion	Biological Process	3	2246	0.00133571	0.543978
cellular biosynthetic process	Biological Process	34	987	0.0344478	0.420005			cellular component morphogenesis	Biological Process	16	2246	0.00712378	0.543978
regulation of fat cell differentiation	Biological Process	1	987	0.00101317	0.420005			rRNA processing	Biological Process	4	2246	0.00178094	0.543978
regulation of ion transmembrane transport	Biological Process	1	987	0.00101317	0.420005			protein metabolic process	Biological Process	55	2246	0.024488	0.543978
carboxylic acid metabolic process	Biological Process	5	987	0.00506586	0.420005			nuclear inner membrane	Cellular Component	2	2246	0.000890472	0.543978
ATPase activity, coupled to movement of substances	Molecular Function	3	987	0.00303951	0.420005			ATP binding	Molecular Function	38	2246	0.016919	0.543978
leukocyte mediated immunity	Biological Process	4	987	0.00405268	0.420005			carboxylic acid transport	Biological Process	2	2246	0.000890472	0.543978
cytoplasmic part	Cellular Component	87	987	0.0881459	0.420005			multicellular organismal process	Biological Process	153	2246	0.0681211	0.543978
banded collagen fibril	Cellular Component	1	987	0.00101317	0.420005			regulation of activation of membrane attack complex	Biological Process	1	2246	0.000445236	0.543978
nucleoside-triphosphatase regulator activity	Molecular Function	8	987	0.00810537	0.420005			female gonad development	Biological Process	7	2246	0.00311665	0.543978
NAD+ kinase activity	Molecular Function	1	987	0.00101317	0.420005			DNA synthesis involved in DNA repair	Biological Process	2	2246	0.000890472	0.543978
cellular homeostasis	Biological Process	1	987	0.00101317	0.420005			chromatin binding	Molecular Function	13	2246	0.00578807	0.543978
sequence-specific DNA binding	Molecular Function	19	987	0.0192503	0.420005			ovulation cycle process	Biological Process	7	2246	0.00311665	0.543978
biotin carboxylase activity	Molecular Function	1	987	0.00101317	0.420005			locomotory exploration behavior	Biological Process	1	2246	0.000445236	0.543978
negative regulation of cellular component movement	Biological Process	1	987	0.00101317	0.420005			tRNA binding	Molecular Function	7	2246	0.00311665	0.543978
nucleus organization	Biological Process	1	987	0.00101317	0.420005			membrane raft localization	Biological Process	1	2246	0.000445236	0.543978
cellular aromatic compound metabolic process	Biological Process	43	987	0.0435664	0.420005			calcium-dependent phospholipid binding	Molecular Function	1	2246	0.000445236	0.543978
actin filament organization	Biological Process	2	987	0.00202634	0.420005			negative regulation of calcium ion transport	Biological Process	1	2246	0.000445236	0.543978
nuclear envelope organization	Biological Process	1	987	0.00101317	0.420005			glycosyl compound catabolic process	Biological Process	1	2246	0.000445236	0.543978
positive regulation of protein modification by small protein conjugation or removal	Biological Process	1	987	0.00101317	0.420005			primary metabolic process	Biological Process	165	2246	0.0734639	0.543978
nucleocytoplasmic transporter activity	Molecular Function	1	987	0.00101317	0.420005			chromosome organization	Biological Process	9	2246	0.00400712	0.543978
3-hydroxybutyrate dehydrogenase activity	Molecular Function	1	987	0.00101317	0.420005			recombinase activity	Molecular Function	1	2246	0.000445236	0.543978
positive regulation of acute inflammatory response to antigenic stimulus	Biological Process	1	987	0.00101317	0.420005			I-kappaB kinase/NF-kappaB signaling	Biological Process	1	2246	0.000445236	0.543978
trans-hexaprenyltranstransferase activity	Molecular Function	1	987	0.00101317	0.420005			regulation of anion transport	Biological Process	1	2246	0.000445236	0.543978
outflow tract morphogenesis	Biological Process	1	987	0.00101317	0.420005			multicellular organismal homeostasis	Biological Process	8	2246	0.00356189	0.543978
ephrin receptor activity	Molecular Function	2	987	0.00202634	0.420005			photoreceptor cell development	Biological Process	1	2246	0.000445236	0.543978
regulation of systemic arterial blood pressure mediated by a chemical signal	Biological Process	2	987	0.00202634	0.420005			calcium ion homeostasis	Biological Process	1	2246	0.000445236	0.543978
peroxisomal part	Cellular Component	2	987	0.00202634	0.420005			nucleotide binding	Molecular Function	101	2246	0.0449688	0.543978
acute inflammatory response	Biological Process	3	987	0.00303951	0.420005			cis-Golgi network	Cellular Component	1	2246	0.000445236	0.543978
death	Biological Process	4	987	0.00405268	0.420005			cellular cation homeostasis	Biological Process	1	2246	0.000445236	0.543978
fibrillar collagen trimer	Cellular Component	1	987	0.00101317	0.420005			sex chromosome	Cellular Component	3	2246	0.00133571	0.543978
substrate-specific channel activity	Molecular Function	17	987	0.0172239	0.420005			ribonucleoside catabolic process	Biological Process	1	2246	0.000445236	0.543978
organophosphate metabolic process	Biological Process	4	987	0.00405268	0.420005			regulation of amine transport	Biological Process	1	2246	0.000445236	0.543978
methionine-tRNA ligase activity	Molecular Function	1	987	0.00101317	0.420005			phosphatidylinositol phosphate kinase activity	Molecular Function	2	2246	0.000890472	0.543978
peroxisomal membrane	Cellular Component	2	987	0.00202634	0.420005			establishment of cell polarity involved in ameboidal cell migration	Biological Process	1	2246	0.000445236	0.543978
ammonia-lyase activity	Molecular Function	1	987	0.00101317	0.420005			negative regulation of cation transmembrane transport	Biological Process	1	2246	0.000445236	0.543978
secretory granule organization	Biological Process	2	987	0.00202634	0.420005			regulation of protein metabolic process	Biological Process	24	2246	0.0106857	0.543978
choline kinase activity	Molecular Function	1	987	0.00101317	0.420005			calcium ion transport from endoplasmic reticulum to cytosol	Biological Process	1	2246	0.000445236	0.543978
N-acetylglucosamine metabolic process	Biological Process	1	987	0.00101317	0.420005			regulation of tumor necrosis factor production	Biological Process	1	2246	0.000445236	0.543978
cytoplasmic mRNA processing body	Cellular Component	4	987	0.00405268	0.420005			ovarian follicle rupture	Biological Process	1	2246	0.000445236	0.543978
galactokinase activity	Molecular Function	1	987	0.00101317	0.420005			nitrogen cycle metabolic process	Biological Process	2	2246	0.000890472	0.543978
type IV hypersensitivity	Biological Process	1	987	0.00101317	0.420005			angiogenesis	Biological Process	14	2246	0.0062333	0.543978
vesicle organization	Biological Process	2	987	0.00202634	0.420005			regulation of calcium ion transmembrane transporter activity	Biological Process	1	2246	0.000445236	0.543978
cell death	Biological Process	4	987	0.00405268	0.420005			lytic vacuole	Cellular Component	15	2246	0.00667854	0.543978
gene expression	Biological Process	37	987	0.0374873	0.420005			cell leading edge	Cellular Component	8	2246	0.00356189	0.543978
striated muscle contraction	Biological Process	2	987	0.00202634	0.420005			positive regulation of cell-substrate adhesion	Biological Process	3	2246	0.00133571	0.543978
carbonate dehydratase activity	Molecular Function	2	987	0.00202634	0.420005			transport	Biological Process	36	2246	0.0160285	0.543978
aspartic-type endopeptidase activity	Molecular Function	7	987	0.0070922	0.420005			RNA polymerase I regulatory region DNA binding	Molecular Function	1	2246	0.000445236	0.543978
membrane coat	Cellular Component	1	987	0.00101317	0.420005			inorganic cation transmembrane transport	Biological Process	3	2246	0.00133571	0.543978
channel activity	Molecular Function	17	987	0.0172239	0.420005			metal ion transport	Biological Process	6	2246	0.00267142	0.543978
GPI anchor metabolic process	Biological Process	1	987	0.00101317	0.420005			oxidoreductase activity, acting on the aldehyde or oxo group of donors	Molecular Function	5	2246	0.00222618	0.543978
regulation of systemic arterial blood pressure by atrial natriuretic peptide	Biological Process	1	987	0.00101317	0.420005			acetyl-CoA:L-lysine N6-acetyltransferase	Molecular Function	1	2246	0.000445236	0.543978
coated membrane	Cellular Component	1	987	0.00101317	0.420005			alpha-ketoacid dehydrogenase activity	Molecular Function	1	2246	0.000445236	0.543978
endocrine process	Biological Process	2	987	0.00202634	0.420005			urea metabolic process	Biological Process	2	2246	0.000890472	0.543978
regulation of transmembrane transporter activity	Biological Process	1	987	0.00101317	0.420005			organic acid transport	Biological Process	2	2246	0.000890472	0.543978
RNA metabolic process	Biological Process	37	987	0.0374873	0.420005			divalent metal ion transport	Biological Process	4	2246	0.00178094	0.543978
core promoter proximal region DNA binding	Molecular Function	11	987	0.0111449	0.420005			establishment of protein localization to organelle	Biological Process	7	2246	0.00311665	0.543978
fat cell differentiation	Biological Process	1	987	0.00101317	0.420005			blood vessel development	Biological Process	22	2246	0.00979519	0.543978
system process	Biological Process	11	987	0.0111449	0.420005			peptidyl-serine modification	Biological Process	1	2246	0.000445236	0.543978
mitotic cytokinesis	Biological Process	3	987	0.00303951	0.420005			protein import	Biological Process	5	2246	0.00222618	0.543978
cytoplasmic vesicle membrane	Cellular Component	3	987	0.00303951	0.420005			dolichyl-phosphate-mannose-protein mannosyltransferase activity	Molecular Function	1	2246	0.000445236	0.543978
ATPase activity, coupled to transmembrane movement of substances	Molecular Function	3	987	0.00303951	0.420005			proline:sodium symporter activity	Molecular Function	1	2246	0.000445236	0.543978
ribonucleoprotein granule	Cellular Component	4	987	0.00405268	0.420005			regulation of cell cycle	Biological Process	7	2246	0.00311665	0.543978
glucose homeostasis	Biological Process	1	987	0.00101317	0.420005			meiotic cell cycle	Biological Process	4	2246	0.00178094	0.543978
RNA polymerase II regulatory region DNA binding	Molecular Function	17	987	0.0172239	0.420005			ATPase activator activity	Molecular Function	3	2246	0.00133571	0.543978
multicellular organismal movement	Biological Process	2	987	0.00202634	0.420005			positive regulation of signaling	Biological Process	11	2246	0.0048976	0.543978
proteasome activator complex	Cellular Component	1	987	0.00101317	0.420005			transcription regulatory region sequence-specific DNA binding	Molecular Function	36	2246	0.0160285	0.543978
regulation of cellular macromolecule biosynthetic process	Biological Process	29	987	0.029382	0.420005			threonine-type endopeptidase activity	Molecular Function	5	2246	0.00222618	0.543978
serine/threonine protein kinase complex	Cellular Component	1	987	0.00101317	0.420005			phospholipase A2 activity	Molecular Function	6	2246	0.00267142	0.543978
coated vesicle membrane	Cellular Component	1	987	0.00101317	0.420005			cellular glucose homeostasis	Biological Process	1	2246	0.000445236	0.543978
response to light stimulus	Biological Process	1	987	0.00101317	0.420005			adenyl ribonucleotide binding	Molecular Function	38	2246	0.016919	0.543978
complex of collagen trimers	Cellular Component	1	987	0.00101317	0.420005			cytoplasmic translational initiation	Biological Process	1	2246	0.000445236	0.543978
synapse assembly	Biological Process	1	987	0.00101317	0.420005			urea cycle	Biological Process	2	2246	0.000890472	0.543978
negative regulation of locomotion	Biological Process	1	987	0.00101317	0.420005			retinoic acid binding	Molecular Function	2	2246	0.000890472	0.543978
positive regulation of hypersensitivity	Biological Process	1	987	0.00101317	0.420005			LINC complex	Cellular Component	1	2246	0.000445236	0.543978
primary active transmembrane transporter activity	Molecular Function	3	987	0.00303951	0.420005			developmental process involved in reproduction	Biological Process	13	2246	0.00578807	0.543978
enzyme activator activity	Molecular Function	7	987	0.0070922	0.420005			proteasome complex	Cellular Component	4	2246	0.00178094	0.543978
organonitrogen compound catabolic process	Biological Process	2	987	0.00202634	0.420005			cellular protein modification process	Biological Process	41	2246	0.0182547	0.543978
cellular nitrogen compound biosynthetic process	Biological Process	31	987	0.0314083	0.420005			single-organism nuclear import	Biological Process	5	2246	0.00222618	0.543978
nucleotide-sugar metabolic process	Biological Process	1	987	0.00101317	0.420005			acetyltransferase complex	Cellular Component	8	2246	0.00356189	0.543978
cytoplasmic vesicle part	Cellular Component	3	987	0.00303951	0.420005			organic acid transmembrane transporter activity	Molecular Function	11	2246	0.0048976	0.543978
O-acetyltransferase activity	Molecular Function	1	987	0.00101317	0.420005			disulfide oxidoreductase activity	Molecular Function	1	2246	0.000445236	0.543978
lipoprotein lipase activity	Molecular Function	1	987	0.00101317	0.420005			carbohydrate kinase activity	Molecular Function	5	2246	0.00222618	0.543978
fatty acid synthase activity	Molecular Function	1	987	0.00101317	0.420005			pyrimidine ribonucleoside diphosphate metabolic process	Biological Process	1	2246	0.000445236	0.543978
ribonuclease P activity	Molecular Function	1	987	0.00101317	0.420005			endothelial cell development	Biological Process	2	2246	0.000890472	0.543978
negative regulation of cell motility	Biological Process	1	987	0.00101317	0.420005			cytoplasmic part	Cellular Component	190	2246	0.0845948	0.543978
regulation of transmembrane transport	Biological Process	1	987	0.00101317	0.420005			organelle membrane	Cellular Component	55	2246	0.024488	0.543978
P-P-bond-hydrolysis-driven transmembrane transporter activity	Molecular Function	3	987	0.00303951	0.420005			nucleoside-triphosphatase regulator activity	Molecular Function	15	2246	0.00667854	0.543978
positive regulation of adaptive immune response	Biological Process	2	987	0.00202634	0.420005			L-proline transmembrane transporter activity	Molecular Function	1	2246	0.000445236	0.543978
negative regulation of cell adhesion	Biological Process	2	987	0.00202634	0.420005			ribonucleoprotein complex subunit organization	Biological Process	8	2246	0.00356189	0.543978
vesicle coat	Cellular Component	1	987	0.00101317	0.420005			regulation of voltage-gated calcium channel activity	Biological Process	1	2246	0.000445236	0.543978
Golgi apparatus part	Cellular Component	10	987	0.0101317	0.420005			I-kappaB phosphorylation	Biological Process	1	2246	0.000445236	0.543978
transferase activity, transferring pentosyl groups	Molecular Function	4	987	0.00405268	0.420005			cation transmembrane transport	Biological Process	3	2246	0.00133571	0.543978
cAMP-dependent protein kinase complex	Cellular Component	1	987	0.00101317	0.420005			serine family amino acid catabolic process	Biological Process	1	2246	0.000445236	0.543978
cytoskeleton-dependent cytokinesis	Biological Process	3	987	0.00303951	0.420005			threonine-type peptidase activity	Molecular Function	5	2246	0.00222618	0.543978
RNA polymerase II core promoter proximal region sequence-specific DNA binding	Molecular Function	11	987	0.0111449	0.420005			sequestering of metal ion	Biological Process	1	2246	0.000445236	0.543978
cellular component assembly	Biological Process	10	987	0.0101317	0.420005			humoral immune response	Biological Process	4	2246	0.00178094	0.543978
regulation of gene expression	Biological Process	30	987	0.0303951	0.420005			translational readthrough	Biological Process	1	2246	0.000445236	0.543978
coated vesicle	Cellular Component	1	987	0.00101317	0.420005			vacuolar membrane	Cellular Component	11	2246	0.0048976	0.543978
cellular chemical homeostasis	Biological Process	1	987	0.00101317	0.420005			cellular component biogenesis	Biological Process	25	2246	0.0111309	0.543978
positive regulation of fat cell differentiation	Biological Process	1	987	0.00101317	0.420005			negative regulation of systemic arterial blood pressure	Biological Process	2	2246	0.000890472	0.543978
endomembrane system	Cellular Component	41	987	0.04154	0.420005			endochondral bone morphogenesis	Biological Process	5	2246	0.00222618	0.543978
glycogen (starch) synthase activity	Molecular Function	1	987	0.00101317	0.420005			nucleoside diphosphate kinase activity	Molecular Function	3	2246	0.00133571	0.543978
small nucleolar ribonucleoprotein complex	Cellular Component	1	987	0.00101317	0.420005			oxo-acid-lyase activity	Molecular Function	1	2246	0.000445236	0.543978
cation-transporting ATPase activity	Molecular Function	3	987	0.00303951	0.420005			cellular macromolecule metabolic process	Biological Process	142	2246	0.0632235	0.543978
positive regulation of cell-matrix adhesion	Biological Process	2	987	0.00202634	0.420005			epidermal growth factor receptor signaling pathway	Biological Process	1	2246	0.000445236	0.543978
voltage-gated calcium channel activity	Molecular Function	3	987	0.00303951	0.420005			phospholipase activity	Molecular Function	9	2246	0.00400712	0.543978
response to oxygen levels	Biological Process	5	987	0.00506586	0.420005			cytokine biosynthetic process	Biological Process	1	2246	0.000445236	0.543978
ribonuclease activity	Molecular Function	3	987	0.00303951	0.420005			calcium ion transmembrane transport	Biological Process	1	2246	0.000445236	0.543978
microbody membrane	Cellular Component	2	987	0.00202634	0.420005			regulation of amino acid transport	Biological Process	1	2246	0.000445236	0.543978
positive regulation of cell adhesion	Biological Process	2	987	0.00202634	0.420005			heterochromatin	Cellular Component	3	2246	0.00133571	0.543978
cellular component assembly involved in morphogenesis	Biological Process	2	987	0.00202634	0.420005			adenyl nucleotide binding	Molecular Function	39	2246	0.0173642	0.543978
organic substance biosynthetic process	Biological Process	34	987	0.0344478	0.420005			single-organism intracellular transport	Biological Process	10	2246	0.00445236	0.543978
positive regulation of protein ubiquitination	Biological Process	1	987	0.00101317	0.420005			oxidoreductase activity, acting on the CH-NH2 group of donors, oxygen as acceptor	Molecular Function	2	2246	0.000890472	0.543978
regulation of cellular biosynthetic process	Biological Process	29	987	0.029382	0.420005			dodecenoyl-CoA delta-isomerase activity	Molecular Function	1	2246	0.000445236	0.543978
vesicle membrane	Cellular Component	3	987	0.00303951	0.420005			glutamate dehydrogenase [NAD(P)+] activity	Molecular Function	1	2246	0.000445236	0.543978
MAP kinase activity	Molecular Function	2	987	0.00202634	0.420005			long-chain fatty acid-CoA ligase activity	Molecular Function	2	2246	0.000890472	0.543978
hydrolase activity, acting on acid anhydrides, catalyzing transmembrane movement of substances	Molecular Function	3	987	0.00303951	0.420005			endothelial cell morphogenesis	Biological Process	2	2246	0.000890472	0.543978
zinc ion binding	Molecular Function	12	987	0.0121581	0.420005			glycerol-3-phosphate dehydrogenase [NAD+] activity	Molecular Function	1	2246	0.000445236	0.543978
positive regulation of adaptive immune response based on somatic recombination of immune receptors built from immunoglobulin superfamily domains	Biological Process	2	987	0.00202634	0.420005			multi-organism reproductive process	Biological Process	10	2246	0.00445236	0.543978
nuclear envelope reassembly	Biological Process	1	987	0.00101317	0.420005			regulation of L-glutamate transport	Biological Process	1	2246	0.000445236	0.543978
regulation of systemic arterial blood pressure by hormone	Biological Process	2	987	0.00202634	0.420005			short-chain carboxylesterase activity	Molecular Function	1	2246	0.000445236	0.543978
small molecule metabolic process	Biological Process	8	987	0.00810537	0.420005			nucleoside diphosphate catabolic process	Biological Process	1	2246	0.000445236	0.543978
intronic transcription regulatory region DNA binding	Molecular Function	1	987	0.00101317	0.420005			alpha-mannosidase activity	Molecular Function	6	2246	0.00267142	0.543978
carbohydrate derivative metabolic process	Biological Process	6	987	0.00607903	0.420005			pyrimidine-containing compound catabolic process	Biological Process	1	2246	0.000445236	0.543978
skeletal muscle contraction	Biological Process	2	987	0.00202634	0.420005			vacuolar part	Cellular Component	11	2246	0.0048976	0.543978
ATPase activity, coupled to transmembrane movement of ions, phosphorylative mechanism	Molecular Function	3	987	0.00303951	0.420005			low-density lipoprotein receptor activity	Molecular Function	3	2246	0.00133571	0.543978
epithelial cell morphogenesis	Biological Process	2	987	0.00202634	0.420005			detection of external stimulus	Biological Process	1	2246	0.000445236	0.543978
cation channel activity	Molecular Function	12	987	0.0121581	0.420005			RNA polymerase I CORE element sequence-specific DNA binding	Molecular Function	1	2246	0.000445236	0.543978
response to decreased oxygen levels	Biological Process	5	987	0.00506586	0.420005			phosphatidylinositol-3,4,5-trisphosphate binding	Molecular Function	1	2246	0.000445236	0.543978
acrosome assembly	Biological Process	2	987	0.00202634	0.420005			protein C-terminal S-isoprenylcysteine carboxyl O-methyltransferase activity	Molecular Function	1	2246	0.000445236	0.543978
microbody part	Cellular Component	2	987	0.00202634	0.420005			oxidoreductase activity, acting on the CH-NH2 group of donors, NAD or NADP as acceptor	Molecular Function	1	2246	0.000445236	0.543978
immunoglobulin transcytosis in epithelial cells	Biological Process	1	987	0.00101317	0.420005			acetylesterase activity	Molecular Function	1	2246	0.000445236	0.543978
intronic transcription regulatory region sequence-specific DNA binding	Molecular Function	1	987	0.00101317	0.420005			enoyl-CoA hydratase activity	Molecular Function	1	2246	0.000445236	0.543978
mitotic nuclear envelope reassembly	Biological Process	1	987	0.00101317	0.420005			histone acetyltransferase activity	Molecular Function	1	2246	0.000445236	0.543978
glycerophospholipid metabolic process	Biological Process	2	987	0.00202634	0.420005			pyrimidine nucleoside catabolic process	Biological Process	1	2246	0.000445236	0.543978
RNA polymerase II regulatory region sequence-specific DNA binding	Molecular Function	17	987	0.0172239	0.420005			acetyl-CoA carboxylase activity	Molecular Function	1	2246	0.000445236	0.543978
organic acid metabolic process	Biological Process	5	987	0.00506586	0.420005			ER membrane protein complex	Cellular Component	2	2246	0.000890472	0.543978
pericentriolar material	Cellular Component	2	987	0.00202634	0.420005			tumor necrosis factor production	Biological Process	1	2246	0.000445236	0.543978
core promoter proximal region sequence-specific DNA binding	Molecular Function	11	987	0.0111449	0.420005			cytokine production involved in inflammatory response	Biological Process	1	2246	0.000445236	0.543978
cytoplasmic ribonucleoprotein granule	Cellular Component	4	987	0.00405268	0.420005			hormone metabolic process	Biological Process	1	2246	0.000445236	0.543978
musculoskeletal movement	Biological Process	2	987	0.00202634	0.420005			3-oxoacyl-[acyl-carrier-protein] synthase activity	Molecular Function	1	2246	0.000445236	0.543978
phosphatidylinositol phosphate kinase activity	Molecular Function	1	987	0.00101317	0.420005			pyrimidine nucleotide catabolic process	Biological Process	1	2246	0.000445236	0.543978
nitrogen compound metabolic process	Biological Process	47	987	0.047619	0.420005			core promoter proximal region DNA binding	Molecular Function	22	2246	0.00979519	0.543978
regulation of macromolecule biosynthetic process	Biological Process	29	987	0.029382	0.420005			sequestering of calcium ion	Biological Process	1	2246	0.000445236	0.543978
2'-5'-oligoadenylate synthetase activity	Molecular Function	1	987	0.00101317	0.420005			serine family amino acid metabolic process	Biological Process	1	2246	0.000445236	0.543978
asparagine synthase (glutamine-hydrolyzing) activity	Molecular Function	1	987	0.00101317	0.420005			vacuole	Cellular Component	16	2246	0.00712378	0.543978
heterocycle metabolic process	Biological Process	43	987	0.0435664	0.426053			ovulation from ovarian follicle	Biological Process	2	2246	0.000890472	0.543978
spermatogenesis	Biological Process	3	987	0.00303951	0.435595			anion transmembrane transporter activity	Molecular Function	18	2246	0.00801425	0.543978
biosynthetic process	Biological Process	34	987	0.0344478	0.435595			nuclear chromosome, telomeric region	Cellular Component	2	2246	0.000890472	0.543978
cellular catabolic process	Biological Process	10	987	0.0101317	0.435595			nucleoside phosphate binding	Molecular Function	101	2246	0.0449688	0.543978
male gamete generation	Biological Process	3	987	0.00303951	0.435595			nucleobase-containing compound kinase activity	Molecular Function	6	2246	0.00267142	0.543978
immunological synapse	Cellular Component	3	987	0.00303951	0.435595			chitinase activity	Molecular Function	3	2246	0.00133571	0.543978
cellular nitrogen compound metabolic process	Biological Process	44	987	0.0445795	0.45043			regulation of calcium ion transmembrane transport	Biological Process	1	2246	0.000445236	0.543978
organic cyclic compound metabolic process	Biological Process	43	987	0.0435664	0.45043			other organism	Cellular Component	1	2246	0.000445236	0.543978
regulation of cellular metabolic process	Biological Process	39	987	0.0395137	0.460248			hydrogen ion transmembrane transport	Biological Process	2	2246	0.000890472	0.543978
regulation of metabolic process	Biological Process	40	987	0.0405268	0.460497			endocytosis	Biological Process	5	2246	0.00222618	0.543978
calcium-dependent cysteine-type endopeptidase activity	Molecular Function	2	987	0.00202634	0.461934			cellular localization	Biological Process	22	2246	0.00979519	0.543978
macromolecule methylation	Biological Process	2	987	0.00202634	0.461934			mitochondrial fission	Biological Process	3	2246	0.00133571	0.543978
methylation	Biological Process	2	987	0.00202634	0.461934			rhythmic process	Biological Process	7	2246	0.00311665	0.543978
positive regulation of lymphocyte mediated immunity	Biological Process	2	987	0.00202634	0.461934			meiotic nuclear division	Biological Process	4	2246	0.00178094	0.543978
regulation of apoptotic process	Biological Process	2	987	0.00202634	0.461934			transferase activity, transferring phosphorus-containing groups	Molecular Function	72	2246	0.032057	0.543978
phospholipid metabolic process	Biological Process	2	987	0.00202634	0.461934			negative regulation of calcium ion transmembrane transport	Biological Process	1	2246	0.000445236	0.543978
positive regulation of leukocyte mediated immunity	Biological Process	2	987	0.00202634	0.461934			meiotic DNA repair synthesis	Biological Process	2	2246	0.000890472	0.543978
transferase activity, transferring nitrogenous groups	Molecular Function	2	987	0.00202634	0.461934			protein import into nucleus	Biological Process	5	2246	0.00222618	0.543978
regulation of programmed cell death	Biological Process	2	987	0.00202634	0.461934			carbohydrate metabolic process	Biological Process	15	2246	0.00667854	0.543978
regulation of cell death	Biological Process	2	987	0.00202634	0.461934			regulation of cation channel activity	Biological Process	1	2246	0.000445236	0.543978
transaminase activity	Molecular Function	2	987	0.00202634	0.461934			pyrimidine nucleoside diphosphate metabolic process	Biological Process	1	2246	0.000445236	0.543978
regulation of T cell mediated immunity	Biological Process	2	987	0.00202634	0.461934			Cajal body	Cellular Component	1	2246	0.000445236	0.543978
phosphorylation	Biological Process	13	987	0.0131712	0.463106			protein targeting to nucleus	Biological Process	5	2246	0.00222618	0.543978
ion transport	Biological Process	4	987	0.00405268	0.463106			detection of abiotic stimulus	Biological Process	1	2246	0.000445236	0.543978
endoplasmic reticulum	Cellular Component	16	987	0.0162107	0.468265			negative regulation of activation of membrane attack complex	Biological Process	1	2246	0.000445236	0.543978
cytoplasm	Cellular Component	108	987	0.109422	0.468265			hexose metabolic process	Biological Process	3	2246	0.00133571	0.543978
nucleic acid metabolic process	Biological Process	41	987	0.04154	0.468265			mannosidase activity	Molecular Function	6	2246	0.00267142	0.543978
negative regulation of NF-kappaB transcription factor activity	Biological Process	1	987	0.00101317	0.48679			regulation of organic acid transport	Biological Process	1	2246	0.000445236	0.543978
spermatid development	Biological Process	2	987	0.00202634	0.48679			DNA damage checkpoint	Biological Process	5	2246	0.00222618	0.543978
pyrimidine-containing compound metabolic process	Biological Process	1	987	0.00101317	0.48679			autolysis	Biological Process	1	2246	0.000445236	0.543978
transition metal ion binding	Molecular Function	17	987	0.0172239	0.48679			ncRNA processing	Biological Process	7	2246	0.00311665	0.543978
spermatid differentiation	Biological Process	2	987	0.00202634	0.48679			female gamete generation	Biological Process	3	2246	0.00133571	0.543978
positive regulation of inflammatory response to antigenic stimulus	Biological Process	1	987	0.00101317	0.48679			organelle assembly	Biological Process	10	2246	0.00445236	0.543978
cell fate determination	Biological Process	1	987	0.00101317	0.48679			intracellular protein transport	Biological Process	15	2246	0.00667854	0.543978
bombesin receptor activity	Molecular Function	1	987	0.00101317	0.48679			male gamete generation	Biological Process	7	2246	0.00311665	0.543978
negative regulation of innate immune response	Biological Process	1	987	0.00101317	0.48679			ribosomal small subunit biogenesis	Biological Process	2	2246	0.000890472	0.543978
transcytosis	Biological Process	1	987	0.00101317	0.48679			cilium-dependent cell motility	Biological Process	1	2246	0.000445236	0.543978
actin filament polymerization	Biological Process	1	987	0.00101317	0.48679			L-glutamate transport	Biological Process	1	2246	0.000445236	0.543978
proteasome complex	Cellular Component	2	987	0.00202634	0.48679			cell cycle process	Biological Process	31	2246	0.0138023	0.543978
secretory granule membrane	Cellular Component	2	987	0.00202634	0.48679			ncRNA metabolic process	Biological Process	7	2246	0.00311665	0.543978
regulation of sequence-specific DNA binding transcription factor activity	Biological Process	1	987	0.00101317	0.48679			cytoplasmic vesicle part	Cellular Component	5	2246	0.00222618	0.543978
negative regulation of response to cytokine stimulus	Biological Process	1	987	0.00101317	0.48679			peptide hormone processing	Biological Process	1	2246	0.000445236	0.543978
protein polyglutamylation	Biological Process	1	987	0.00101317	0.48679			maturation of LSU-rRNA	Biological Process	2	2246	0.000890472	0.543978
regulation of actin filament polymerization	Biological Process	1	987	0.00101317	0.48679			ERBB signaling pathway	Biological Process	1	2246	0.000445236	0.543978
MAP kinase kinase activity	Molecular Function	1	987	0.00101317	0.48679			macromolecule metabolic process	Biological Process	147	2246	0.0654497	0.543978
regulation of protein polymerization	Biological Process	1	987	0.00101317	0.48679			transferase activity, transferring nitrogenous groups	Molecular Function	4	2246	0.00178094	0.543978
nuclear heterochromatin	Cellular Component	1	987	0.00101317	0.48679			positive regulation of type IV hypersensitivity	Biological Process	1	2246	0.000445236	0.543978
endoplasmic reticulum part	Cellular Component	7	987	0.0070922	0.48679			oxidoreductase activity, acting on the CH-NH2 group of donors	Molecular Function	3	2246	0.00133571	0.543978
catabolic process	Biological Process	10	987	0.0101317	0.48679			phosphotransferase activity, phosphate group as acceptor	Molecular Function	6	2246	0.00267142	0.543978
cell cycle	Biological Process	16	987	0.0162107	0.48679			selenocysteine incorporation	Biological Process	1	2246	0.000445236	0.543978
G-protein coupled receptor signaling pathway, coupled to cyclic nucleotide second messenger	Biological Process	1	987	0.00101317	0.48679			ribonucleoside diphosphate catabolic process	Biological Process	1	2246	0.000445236	0.543978
galactosylceramide sulfotransferase activity	Molecular Function	1	987	0.00101317	0.48679			L-amino-acid oxidase activity	Molecular Function	2	2246	0.000890472	0.543978
phosphatidylinositol phosphorylation	Biological Process	1	987	0.00101317	0.48679			antigen processing and presentation of exogenous peptide antigen via MHC class I, TAP-dependent	Biological Process	1	2246	0.000445236	0.543978
actin cytoskeleton organization	Biological Process	2	987	0.00202634	0.48679			blood microparticle	Cellular Component	1	2246	0.000445236	0.543978
cell morphogenesis	Biological Process	6	987	0.00607903	0.48679			calcium ion transmembrane transporter activity	Molecular Function	13	2246	0.00578807	0.543978
endoribonuclease activity, producing 5'-phosphomonoesters	Molecular Function	1	987	0.00101317	0.48679			positive regulation of cytosolic calcium ion concentration	Biological Process	1	2246	0.000445236	0.543978
focal adhesion	Cellular Component	3	987	0.00303951	0.48679			monovalent inorganic cation transport	Biological Process	4	2246	0.00178094	0.543978
nucleoside phosphate catabolic process	Biological Process	1	987	0.00101317	0.48679			cellular divalent inorganic cation homeostasis	Biological Process	1	2246	0.000445236	0.543978
adenylate cyclase-activating G-protein coupled receptor signaling pathway	Biological Process	1	987	0.00101317	0.48679			histone acetyltransferase complex	Cellular Component	8	2246	0.00356189	0.543978
anatomical structure maturation	Biological Process	1	987	0.00101317	0.48679			nucleotide kinase activity	Molecular Function	3	2246	0.00133571	0.543978
glyceraldehyde-3-phosphate dehydrogenase (NAD+) (phosphorylating) activity	Molecular Function	1	987	0.00101317	0.48679			response to ischemia	Biological Process	2	2246	0.000890472	0.543978
lipid phosphorylation	Biological Process	1	987	0.00101317	0.48679			RNA polymerase II core promoter proximal region sequence-specific DNA binding	Molecular Function	22	2246	0.00979519	0.543978
meiotic DNA repair synthesis	Biological Process	1	987	0.00101317	0.48679			mRNA binding	Molecular Function	5	2246	0.00222618	0.543978
cellular amino acid catabolic process	Biological Process	1	987	0.00101317	0.48679			response to radiation	Biological Process	2	2246	0.000890472	0.543978
regulation of acute inflammatory response to antigenic stimulus	Biological Process	1	987	0.00101317	0.48679			metalloendopeptidase activity	Molecular Function	17	2246	0.00756901	0.543978
blood vessel maturation	Biological Process	1	987	0.00101317	0.48679			carnitine transmembrane transporter activity	Molecular Function	1	2246	0.000445236	0.543978
endomembrane system organization	Biological Process	3	987	0.00303951	0.48679			cellular chemical homeostasis	Biological Process	2	2246	0.000890472	0.543978
desmosome assembly	Biological Process	1	987	0.00101317	0.48679			tRNA (adenine) methyltransferase activity	Molecular Function	1	2246	0.000445236	0.543978
galactose 3-O-sulfotransferase activity	Molecular Function	1	987	0.00101317	0.48679			proteasome accessory complex	Cellular Component	2	2246	0.000890472	0.543978
organelle assembly	Biological Process	4	987	0.00405268	0.48679			calcium ion transport	Biological Process	4	2246	0.00178094	0.543978
regulation of angiotensin levels in blood	Biological Process	1	987	0.00101317	0.48679			interleukin-6 biosynthetic process	Biological Process	1	2246	0.000445236	0.543978
alternative mRNA splicing, via spliceosome	Biological Process	2	987	0.00202634	0.48679			negative regulation of heart rate	Biological Process	1	2246	0.000445236	0.543978
cell cycle process	Biological Process	13	987	0.0131712	0.48679			amino-acid betaine transmembrane transporter activity	Molecular Function	1	2246	0.000445236	0.543978
maturation of LSU-rRNA	Biological Process	1	987	0.00101317	0.48679			cellular macromolecule localization	Biological Process	16	2246	0.00712378	0.543978
glomerular filtration	Biological Process	1	987	0.00101317	0.48679			calcium-transporting ATPase activity	Molecular Function	4	2246	0.00178094	0.543978
monovalent inorganic cation transport	Biological Process	2	987	0.00202634	0.48679			ATPase regulator activity	Molecular Function	4	2246	0.00178094	0.543978
positive regulation of acute inflammatory response	Biological Process	1	987	0.00101317	0.48679			peptide disulfide oxidoreductase activity	Molecular Function	1	2246	0.000445236	0.543978
alpha-amino acid catabolic process	Biological Process	1	987	0.00101317	0.48679			biological regulation	Biological Process	170	2246	0.0756901	0.543978
response to radiation	Biological Process	1	987	0.00101317	0.48679			telomere cap complex	Cellular Component	2	2246	0.000890472	0.543978
neutrophil mediated immunity	Biological Process	1	987	0.00101317	0.48679			protein kinase activity	Molecular Function	53	2246	0.0235975	0.543978
cell junction assembly	Biological Process	1	987	0.00101317	0.48679			ribosomal large subunit biogenesis	Biological Process	2	2246	0.000890472	0.543978
cell-cell junction assembly	Biological Process	1	987	0.00101317	0.48679			pyrimidine nucleoside metabolic process	Biological Process	1	2246	0.000445236	0.543978
renal filtration	Biological Process	1	987	0.00101317	0.48679			transaminase activity	Molecular Function	4	2246	0.00178094	0.543978
endoribonuclease activity, producing 3'-phosphomonoesters	Molecular Function	1	987	0.00101317	0.48679			release of sequestered calcium ion into cytosol by sarcoplasmic reticulum	Biological Process	1	2246	0.000445236	0.543978
acrosomal membrane	Cellular Component	2	987	0.00202634	0.48679			positive regulation of cell-matrix adhesion	Biological Process	3	2246	0.00133571	0.543978
DNA replication checkpoint	Biological Process	1	987	0.00101317	0.48679			single-organism cellular process	Biological Process	183	2246	0.0814782	0.543978
mucus layer	Cellular Component	1	987	0.00101317	0.48679			nuclear telomere cap complex	Cellular Component	2	2246	0.000890472	0.543978
tRNA methyltransferase activity	Molecular Function	1	987	0.00101317	0.48679			cyclic-nucleotide phosphodiesterase activity	Molecular Function	4	2246	0.00178094	0.543978
negative regulation of sequence-specific DNA binding transcription factor activity	Biological Process	1	987	0.00101317	0.48679			development of primary female sexual characteristics	Biological Process	7	2246	0.00311665	0.543978
maturation of LSU-rRNA from tricistronic rRNA transcript (SSU-rRNA, 5.8S rRNA, LSU-rRNA)	Biological Process	1	987	0.00101317	0.48679			extracellular vesicle	Cellular Component	17	2246	0.00756901	0.543978
sex chromatin	Cellular Component	1	987	0.00101317	0.48679			UDP metabolic process	Biological Process	1	2246	0.000445236	0.543978
hydroxyacylglutathione hydrolase activity	Molecular Function	1	987	0.00101317	0.48679			fatty acid ligase activity	Molecular Function	2	2246	0.000890472	0.543978
neutrophil homeostasis	Biological Process	1	987	0.00101317	0.48679			single-organism cellular localization	Biological Process	12	2246	0.00534283	0.543978
regulation of angiotensin metabolic process	Biological Process	1	987	0.00101317	0.48679			regulation of calcium ion transport	Biological Process	1	2246	0.000445236	0.543978
beta-N-acetylhexosaminidase activity	Molecular Function	1	987	0.00101317	0.48679			lipid localization	Biological Process	4	2246	0.00178094	0.543978
regulation of hypersensitivity	Biological Process	1	987	0.00101317	0.48679			glucosamine 6-phosphate N-acetyltransferase activity	Molecular Function	1	2246	0.000445236	0.543978
nucleotide catabolic process	Biological Process	1	987	0.00101317	0.48679			RNA polymerase II transcription factor binding transcription factor activity involved in negative regulation of transcription	Molecular Function	4	2246	0.00178094	0.543978
adenylate cyclase-modulating G-protein coupled receptor signaling pathway	Biological Process	1	987	0.00101317	0.48679			triglyceride lipase activity	Molecular Function	4	2246	0.00178094	0.543978
peptidyl-glutamic acid modification	Biological Process	1	987	0.00101317	0.48679			O-glycan processing	Biological Process	1	2246	0.000445236	0.543978
vasoactive intestinal polypeptide receptor activity	Molecular Function	1	987	0.00101317	0.48679			maturation of LSU-rRNA from tricistronic rRNA transcript (SSU-rRNA, 5.8S rRNA, LSU-rRNA)	Biological Process	2	2246	0.000890472	0.543978
chromatin remodeling	Biological Process	1	987	0.00101317	0.48679			protein modification process	Biological Process	41	2246	0.0182547	0.543978
pyrimidine nucleotide metabolic process	Biological Process	1	987	0.00101317	0.48679			arginyltransferase activity	Molecular Function	1	2246	0.000445236	0.543978
adenosine-phosphate deaminase activity	Molecular Function	1	987	0.00101317	0.48679			monophenol monooxygenase activity	Molecular Function	1	2246	0.000445236	0.543978
regulation of membrane potential	Biological Process	2	987	0.00202634	0.48679			negative regulation of leukocyte migration	Biological Process	1	2246	0.000445236	0.543978
protein polymerization	Biological Process	1	987	0.00101317	0.48679			divalent inorganic cation transport	Biological Process	4	2246	0.00178094	0.543978
tachykinin receptor activity	Molecular Function	1	987	0.00101317	0.48679			homeostatic process	Biological Process	16	2246	0.00712378	0.543978
negative regulation of cytokine-mediated signaling pathway	Biological Process	1	987	0.00101317	0.48679			protein acetyltransferase complex	Cellular Component	8	2246	0.00356189	0.543978
tRNA-intron endonuclease activity	Molecular Function	1	987	0.00101317	0.48679			membrane raft polarization	Biological Process	1	2246	0.000445236	0.543978
AMP deaminase activity	Molecular Function	1	987	0.00101317	0.48679			protein localization to mitochondrion	Biological Process	1	2246	0.000445236	0.543978
protein phosphorylation	Biological Process	12	987	0.0121581	0.487115			proteasome regulatory particle, base subcomplex	Cellular Component	1	2246	0.000445236	0.543978
single-organism process	Biological Process	144	987	0.145897	0.489981			nuclear import	Biological Process	5	2246	0.00222618	0.543978
cell surface receptor signaling pathway	Biological Process	7	987	0.0070922	0.502812			digestive system process	Biological Process	3	2246	0.00133571	0.543978
leukocyte mediated cytotoxicity	Biological Process	2	987	0.00202634	0.502812			protein localization to nucleus	Biological Process	5	2246	0.00222618	0.543978
actin filament-based process	Biological Process	2	987	0.00202634	0.502812			regulation of biological quality	Biological Process	27	2246	0.0120214	0.543978
ARF guanyl-nucleotide exchange factor activity	Molecular Function	2	987	0.00202634	0.502812			ribonucleoprotein complex assembly	Biological Process	8	2246	0.00356189	0.543978
cell killing	Biological Process	2	987	0.00202634	0.502812			protein transport	Biological Process	15	2246	0.00667854	0.543978
cell-substrate adherens junction	Cellular Component	3	987	0.00303951	0.507267			complement activation	Biological Process	3	2246	0.00133571	0.543978
organelle membrane	Cellular Component	25	987	0.0253293	0.521091			organelle lumen	Cellular Component	113	2246	0.0503117	0.543978
monooxygenase activity	Molecular Function	5	987	0.00506586	0.526164			pyrimidine ribonucleoside metabolic process	Biological Process	1	2246	0.000445236	0.543978
cell-substrate junction	Cellular Component	3	987	0.00303951	0.543395			methylmalonate-semialdehyde dehydrogenase (acylating) activity	Molecular Function	1	2246	0.000445236	0.543978
pattern specification process	Biological Process	4	987	0.00405268	0.543395			chromatin remodeling	Biological Process	2	2246	0.000890472	0.543978
cell morphogenesis involved in differentiation	Biological Process	3	987	0.00303951	0.543395			release of sequestered calcium ion into cytosol	Biological Process	1	2246	0.000445236	0.543978
ATPase activity	Molecular Function	3	987	0.00303951	0.543395			tRNA (adenine-N1-)-methyltransferase activity	Molecular Function	1	2246	0.000445236	0.543978
ATPase activity, coupled	Molecular Function	3	987	0.00303951	0.543395			cardiovascular system development	Biological Process	26	2246	0.0115761	0.543978
positive regulation of immune effector process	Biological Process	2	987	0.00202634	0.553146			organic substance transport	Biological Process	19	2246	0.00845948	0.543978
T cell mediated immunity	Biological Process	2	987	0.00202634	0.553146			establishment of protein localization	Biological Process	16	2246	0.00712378	0.543978
glycerolipid metabolic process	Biological Process	2	987	0.00202634	0.553146			transmembrane transport	Biological Process	3	2246	0.00133571	0.543978
pseudouridine synthesis	Biological Process	2	987	0.00202634	0.55471			sialate O-acetylesterase activity	Molecular Function	1	2246	0.000445236	0.543978
nuclear nucleosome	Cellular Component	1	987	0.00101317	0.55471			female sex differentiation	Biological Process	7	2246	0.00311665	0.543978
6-phosphofructo-2-kinase activity	Molecular Function	1	987	0.00101317	0.55471			establishment of localization	Biological Process	40	2246	0.0178094	0.543978
ribonucleoprotein complex biogenesis	Biological Process	5	987	0.00506586	0.55471			establishment of localization in cell	Biological Process	20	2246	0.00890472	0.543978
peptide metabolic process	Biological Process	1	987	0.00101317	0.55471			blood vessel morphogenesis	Biological Process	18	2246	0.00801425	0.543978
antigen processing and presentation of peptide or polysaccharide antigen via MHC class II	Biological Process	2	987	0.00202634	0.55471			negative regulation of cation channel activity	Biological Process	1	2246	0.000445236	0.543978
ribonucleoprotein complex	Cellular Component	5	987	0.00506586	0.55471			metallopeptidase activity	Molecular Function	25	2246	0.0111309	0.543978
positive regulation of response to wounding	Biological Process	1	987	0.00101317	0.55471			regulation of biological process	Biological Process	151	2246	0.0672306	0.543978
RNA polymerase II core promoter sequence-specific DNA binding transcription factor activity	Molecular Function	1	987	0.00101317	0.55471			divalent inorganic cation homeostasis	Biological Process	1	2246	0.000445236	0.543978
carbohydrate derivative catabolic process	Biological Process	1	987	0.00101317	0.55471			core promoter proximal region sequence-specific DNA binding	Molecular Function	22	2246	0.00979519	0.543978
lymph vessel development	Biological Process	1	987	0.00101317	0.55471			germ cell development	Biological Process	6	2246	0.00267142	0.543978
nucleotide metabolic process	Biological Process	2	987	0.00202634	0.55471			nuclear-transcribed mRNA catabolic process	Biological Process	5	2246	0.00222618	0.543978
muscle contraction	Biological Process	2	987	0.00202634	0.55471			positive regulation of protein modification process	Biological Process	13	2246	0.00578807	0.543978
cation transport	Biological Process	3	987	0.00303951	0.55471			apical junction complex	Cellular Component	3	2246	0.00133571	0.543978
energy coupled proton transmembrane transport, against electrochemical gradient	Biological Process	1	987	0.00101317	0.55471			sphingomyelin phosphodiesterase D activity	Molecular Function	1	2246	0.000445236	0.543978
regulation of systemic arterial blood pressure by circulatory renin-angiotensin	Biological Process	1	987	0.00101317	0.55471			cellular metal ion homeostasis	Biological Process	1	2246	0.000445236	0.543978
synapse organization	Biological Process	1	987	0.00101317	0.55471			formation of cytoplasmic translation initiation complex	Biological Process	1	2246	0.000445236	0.543978
pre-autophagosomal structure	Cellular Component	1	987	0.00101317	0.55471			Golgi apparatus	Cellular Component	36	2246	0.0160285	0.543978
vasculature development	Biological Process	10	987	0.0101317	0.55471			amide biosynthetic process	Biological Process	3	2246	0.00133571	0.546181
retinol dehydrogenase activity	Molecular Function	1	987	0.00101317	0.55471			MAP kinase activity	Molecular Function	3	2246	0.00133571	0.546181
GTPase activator activity	Molecular Function	5	987	0.00506586	0.55471			lipid transport	Biological Process	3	2246	0.00133571	0.546181
embryonic axis specification	Biological Process	1	987	0.00101317	0.55471			cell junction	Cellular Component	11	2246	0.0048976	0.546181
hypersensitivity	Biological Process	1	987	0.00101317	0.55471			pericentriolar material	Cellular Component	3	2246	0.00133571	0.546181
proton transport	Biological Process	1	987	0.00101317	0.55471			deaminase activity	Molecular Function	3	2246	0.00133571	0.546181
amino sugar metabolic process	Biological Process	1	987	0.00101317	0.55471			small molecule binding	Molecular Function	104	2246	0.0463045	0.564033
activation of MAPKKK activity	Biological Process	1	987	0.00101317	0.55471			RNA metabolic process	Biological Process	76	2246	0.0338379	0.565179
store-operated calcium entry	Biological Process	1	987	0.00101317	0.55471			enzyme activator activity	Molecular Function	12	2246	0.00534283	0.565504
neurological system process	Biological Process	5	987	0.00506586	0.55471			phosphorylation	Biological Process	26	2246	0.0115761	0.56663
regulation of adaptive immune response based on somatic recombination of immune receptors built from immunoglobulin superfamily domains	Biological Process	2	987	0.00202634	0.55471			gene expression	Biological Process	74	2246	0.0329475	0.568126
ribosomal large subunit export from nucleus	Biological Process	1	987	0.00101317	0.55471			positive regulation of transferase activity	Biological Process	9	2246	0.00400712	0.571774
lysosome	Cellular Component	6	987	0.00607903	0.55471			activation of protein kinase activity	Biological Process	9	2246	0.00400712	0.571774
hydrogen ion transmembrane transport	Biological Process	1	987	0.00101317	0.55471			positive regulation of protein kinase activity	Biological Process	9	2246	0.00400712	0.571774
regulation of inflammatory response to antigenic stimulus	Biological Process	1	987	0.00101317	0.55471			positive regulation of kinase activity	Biological Process	9	2246	0.00400712	0.571774
chromatin modification	Biological Process	1	987	0.00101317	0.55471			regulation of cellular protein metabolic process	Biological Process	23	2246	0.0102404	0.576745
organic substance catabolic process	Biological Process	7	987	0.0070922	0.55471			anatomical structure formation involved in morphogenesis	Biological Process	24	2246	0.0106857	0.580933
sperm part	Cellular Component	4	987	0.00405268	0.55471			anatomical structure morphogenesis	Biological Process	51	2246	0.022707	0.583981
cell-cell junction organization	Biological Process	1	987	0.00101317	0.55471			negative regulation of cellular process	Biological Process	70	2246	0.0311665	0.588965
desmosome organization	Biological Process	1	987	0.00101317	0.55471			regulation of cell-substrate adhesion	Biological Process	4	2246	0.00178094	0.59224
ATP hydrolysis coupled proton transport	Biological Process	1	987	0.00101317	0.55471			regulation of cell-matrix adhesion	Biological Process	4	2246	0.00178094	0.59224
oxidoreductase activity, oxidizing metal ions, oxygen as acceptor	Molecular Function	1	987	0.00101317	0.55471			transcription regulatory region DNA binding	Molecular Function	37	2246	0.0164737	0.597933
organophosphate catabolic process	Biological Process	1	987	0.00101317	0.55471			regulation of alternative mRNA splicing, via spliceosome	Biological Process	2	2246	0.000890472	0.598124
hydrogen transport	Biological Process	1	987	0.00101317	0.55471			negative regulation of nitrogen compound metabolic process	Biological Process	51	2246	0.022707	0.598124
carbon-nitrogen lyase activity	Molecular Function	1	987	0.00101317	0.55471			proline dehydrogenase activity	Molecular Function	1	2246	0.000445236	0.598124
ferroxidase activity	Molecular Function	1	987	0.00101317	0.55471			L-amino acid transport	Biological Process	1	2246	0.000445236	0.598124
regulation of protein complex assembly	Biological Process	1	987	0.00101317	0.55471			regulation of humoral immune response	Biological Process	2	2246	0.000890472	0.598124
DNA biosynthetic process	Biological Process	1	987	0.00101317	0.55471			cysteine-type peptidase activity	Molecular Function	11	2246	0.0048976	0.598124
ribosomal large subunit biogenesis	Biological Process	1	987	0.00101317	0.55471			negative regulation of transcription, DNA-templated	Biological Process	51	2246	0.022707	0.598124
adenyl-nucleotide exchange factor activity	Molecular Function	1	987	0.00101317	0.55471			heterocycle metabolic process	Biological Process	88	2246	0.0391808	0.598124
positive regulation of inflammatory response	Biological Process	1	987	0.00101317	0.55471			nucleobase-containing compound metabolic process	Biological Process	88	2246	0.0391808	0.598124
nucleolus	Cellular Component	10	987	0.0101317	0.55471			transition metal ion binding	Molecular Function	35	2246	0.0155833	0.598124
acute inflammatory response to antigenic stimulus	Biological Process	1	987	0.00101317	0.55471			negative regulation of cell migration	Biological Process	1	2246	0.000445236	0.598124
epithelial to mesenchymal transition	Biological Process	1	987	0.00101317	0.55471			N,N-dimethylaniline monooxygenase activity	Molecular Function	2	2246	0.000890472	0.598124
acrosomal vesicle	Cellular Component	4	987	0.00405268	0.55471			prenylcysteine oxidase activity	Molecular Function	1	2246	0.000445236	0.598124
locomotory behavior	Biological Process	1	987	0.00101317	0.55471			vesicle	Cellular Component	26	2246	0.0115761	0.598124
Notch signaling pathway	Biological Process	1	987	0.00101317	0.55471			thiolester hydrolase activity	Molecular Function	2	2246	0.000890472	0.598124
DNA synthesis involved in DNA repair	Biological Process	1	987	0.00101317	0.55471			cellular biosynthetic process	Biological Process	68	2246	0.030276	0.598124
membrane attack complex	Cellular Component	1	987	0.00101317	0.55471			peptidyl-amino acid modification	Biological Process	3	2246	0.00133571	0.598124
receptor signaling protein serine/threonine kinase activity	Molecular Function	2	987	0.00202634	0.55471			regulation of ion transmembrane transport	Biological Process	1	2246	0.000445236	0.598124
axis specification	Biological Process	1	987	0.00101317	0.55471			nuclear chromosome	Cellular Component	20	2246	0.00890472	0.598124
cell junction organization	Biological Process	1	987	0.00101317	0.55471			negative regulation of protein polymerization	Biological Process	1	2246	0.000445236	0.598124
lytic vacuole	Cellular Component	6	987	0.00607903	0.560479			ATPase activity, coupled to movement of substances	Molecular Function	4	2246	0.00178094	0.598124
negative regulation of phosphorylation	Biological Process	3	987	0.00303951	0.560479			positive regulation of phosphorus metabolic process	Biological Process	12	2246	0.00534283	0.598124
programmed cell death	Biological Process	3	987	0.00303951	0.560479			negative regulation of macromolecule biosynthetic process	Biological Process	51	2246	0.022707	0.598124
apoptotic process	Biological Process	3	987	0.00303951	0.560479			leukocyte mediated immunity	Biological Process	6	2246	0.00267142	0.598124
extracellular matrix component	Cellular Component	3	987	0.00303951	0.560479			heterocycle biosynthetic process	Biological Process	57	2246	0.0253785	0.598124
negative regulation of protein phosphorylation	Biological Process	3	987	0.00303951	0.560479			establishment or maintenance of cell polarity	Biological Process	4	2246	0.00178094	0.598124
anatomical structure morphogenesis	Biological Process	23	987	0.0233029	0.574893			phosphoric diester hydrolase activity	Molecular Function	6	2246	0.00267142	0.598124
inorganic cation transmembrane transport	Biological Process	1	987	0.00101317	0.593174			G-protein coupled receptor kinase activity	Molecular Function	2	2246	0.000890472	0.598124
outer dense fiber	Cellular Component	1	987	0.00101317	0.593174			multicellular organismal development	Biological Process	103	2246	0.0458593	0.598124
immune response-regulating cell surface receptor signaling pathway	Biological Process	1	987	0.00101317	0.593174			mesenchyme development	Biological Process	3	2246	0.00133571	0.598124
transcription factor binding transcription factor activity	Molecular Function	7	987	0.0070922	0.593174			neural crest cell development	Biological Process	2	2246	0.000890472	0.598124
protein dephosphorylation	Biological Process	1	987	0.00101317	0.593174			metallocarboxypeptidase activity	Molecular Function	4	2246	0.00178094	0.598124
endonuclease activity, active with either ribo- or deoxyribonucleic acids and producing 3'-phosphomonoesters	Molecular Function	1	987	0.00101317	0.593174			hydrolase activity, acting on ester bonds	Molecular Function	39	2246	0.0173642	0.598124
retinoic acid binding	Molecular Function	1	987	0.00101317	0.593174			positive regulation of intracellular signal transduction	Biological Process	9	2246	0.00400712	0.598124
carbon-nitrogen ligase activity, with glutamine as amido-N-donor	Molecular Function	1	987	0.00101317	0.593174			negative regulation of nucleic acid-templated transcription	Biological Process	51	2246	0.022707	0.598124
regulation of hormone levels	Biological Process	1	987	0.00101317	0.593174			NAD+ kinase activity	Molecular Function	1	2246	0.000445236	0.598124
regulation of respiratory system process	Biological Process	1	987	0.00101317	0.593174			glycoprotein biosynthetic process	Biological Process	4	2246	0.00178094	0.598124
oligosaccharyl transferase activity	Molecular Function	1	987	0.00101317	0.593174			nucleus organization	Biological Process	1	2246	0.000445236	0.598124
rough endoplasmic reticulum	Cellular Component	1	987	0.00101317	0.593174			stem cell development	Biological Process	3	2246	0.00133571	0.598124
cation transmembrane transport	Biological Process	1	987	0.00101317	0.593174			positive regulation of acute inflammatory response to antigenic stimulus	Biological Process	1	2246	0.000445236	0.598124
regulation of systemic arterial blood pressure by renin-angiotensin	Biological Process	1	987	0.00101317	0.593174			positive regulation of MAPK cascade	Biological Process	9	2246	0.00400712	0.598124
guanyl-nucleotide exchange factor activity	Molecular Function	8	987	0.00810537	0.593174			mitotic cell cycle	Biological Process	20	2246	0.00890472	0.598124
regulation of cellular component size	Biological Process	1	987	0.00101317	0.593174			X chromosome	Cellular Component	1	2246	0.000445236	0.598124
phosphatidylinositol monophosphate phosphatase activity	Molecular Function	1	987	0.00101317	0.593174			replacement ossification	Biological Process	3	2246	0.00133571	0.598124
regulation of actin filament-based process	Biological Process	1	987	0.00101317	0.593174			negative regulation of blood circulation	Biological Process	1	2246	0.000445236	0.598124
trans-Golgi network	Cellular Component	2	987	0.00202634	0.593174			RNA polymerase II transcription coactivator activity	Molecular Function	1	2246	0.000445236	0.598124
adenyl nucleotide binding	Molecular Function	15	987	0.0151976	0.593174			bone development	Biological Process	5	2246	0.00222618	0.598124
cytosolic part	Cellular Component	1	987	0.00101317	0.593174			negative regulation of biosynthetic process	Biological Process	51	2246	0.022707	0.598124
long-chain fatty acid-CoA ligase activity	Molecular Function	1	987	0.00101317	0.593174			positive regulation of T cell mediated immunity	Biological Process	2	2246	0.000890472	0.598124
alpha-mannosidase activity	Molecular Function	2	987	0.00202634	0.593174			macromolecule methylation	Biological Process	3	2246	0.00133571	0.598124
regulation of actin cytoskeleton organization	Biological Process	1	987	0.00101317	0.593174			protein processing	Biological Process	2	2246	0.000890472	0.598124
calmodulin-dependent protein kinase activity	Molecular Function	1	987	0.00101317	0.593174			methylation	Biological Process	3	2246	0.00133571	0.598124
negative regulation of cell-matrix adhesion	Biological Process	1	987	0.00101317	0.593174			intramolecular oxidoreductase activity, interconverting aldoses and ketoses	Molecular Function	2	2246	0.000890472	0.598124
regulation of actin polymerization or depolymerization	Biological Process	1	987	0.00101317	0.593174			modified amino acid transmembrane transporter activity	Molecular Function	1	2246	0.000445236	0.598124
organonitrogen compound metabolic process	Biological Process	5	987	0.00506586	0.593174			choline kinase activity	Molecular Function	1	2246	0.000445236	0.598124
ER membrane protein complex	Cellular Component	1	987	0.00101317	0.593174			negative regulation of macromolecule metabolic process	Biological Process	58	2246	0.0258237	0.598124
nuclear chromatin	Cellular Component	6	987	0.00607903	0.593174			protein monoubiquitination	Biological Process	1	2246	0.000445236	0.598124
negative regulation of cell-substrate adhesion	Biological Process	1	987	0.00101317	0.593174			ameboidal-type cell migration	Biological Process	3	2246	0.00133571	0.598124
regulation of lymphocyte mediated immunity	Biological Process	2	987	0.00202634	0.593174			transferase activity, transferring glycosyl groups	Molecular Function	18	2246	0.00801425	0.598124
inorganic ion transmembrane transport	Biological Process	1	987	0.00101317	0.593174			galactokinase activity	Molecular Function	1	2246	0.000445236	0.598124
protein kinase C activity	Molecular Function	1	987	0.00101317	0.593174			antigen processing and presentation	Biological Process	7	2246	0.00311665	0.598124
regulation of respiratory gaseous exchange	Biological Process	1	987	0.00101317	0.593174			RNA polymerase II transcription factor binding transcription factor activity	Molecular Function	8	2246	0.00356189	0.598124
neuropeptide receptor activity	Molecular Function	3	987	0.00303951	0.593174			catabolic process	Biological Process	19	2246	0.00845948	0.598124
protein binding transcription factor activity	Molecular Function	7	987	0.0070922	0.593174			GTPase regulator activity	Molecular Function	11	2246	0.0048976	0.598124
muscle system process	Biological Process	2	987	0.00202634	0.593174			protein alkylation	Biological Process	2	2246	0.000890472	0.598124
mannosidase activity	Molecular Function	2	987	0.00202634	0.593174			regulation of localization	Biological Process	7	2246	0.00311665	0.598124
positive regulation of T cell mediated cytotoxicity	Biological Process	1	987	0.00101317	0.593174			detection of stimulus	Biological Process	3	2246	0.00133571	0.598124
extracellular region part	Cellular Component	27	987	0.0273556	0.593174			positive regulation of phosphorylation	Biological Process	12	2246	0.00534283	0.598124
regulation of actin filament length	Biological Process	1	987	0.00101317	0.593174			mitochondrial calcium ion transport	Biological Process	1	2246	0.000445236	0.598124
regulation of ion transport	Biological Process	1	987	0.00101317	0.593174			cell morphogenesis	Biological Process	11	2246	0.0048976	0.598124
helicase activity	Molecular Function	2	987	0.00202634	0.593174			ventricular cardiac muscle tissue development	Biological Process	1	2246	0.000445236	0.598124
spliceosomal snRNP assembly	Biological Process	2	987	0.00202634	0.593174			ammonium transmembrane transporter activity	Molecular Function	2	2246	0.000890472	0.598124
response to ischemia	Biological Process	1	987	0.00101317	0.593174			cellular response to stress	Biological Process	17	2246	0.00756901	0.598124
neutral amino acid transmembrane transporter activity	Molecular Function	1	987	0.00101317	0.593174			regulation of sequestering of triglyceride	Biological Process	1	2246	0.000445236	0.598124
chondrocyte differentiation	Biological Process	2	987	0.00202634	0.593174			protein methylation	Biological Process	2	2246	0.000890472	0.598124
regulation of cellular component biogenesis	Biological Process	1	987	0.00101317	0.593174			aldehyde dehydrogenase [NAD(P)+] activity	Molecular Function	1	2246	0.000445236	0.598124
proteasome accessory complex	Cellular Component	1	987	0.00101317	0.593174			GPI anchor metabolic process	Biological Process	1	2246	0.000445236	0.598124
embryonic pattern specification	Biological Process	1	987	0.00101317	0.593174			eye photoreceptor cell differentiation	Biological Process	1	2246	0.000445236	0.598124
rRNA-containing ribonucleoprotein complex export from nucleus	Biological Process	1	987	0.00101317	0.593174			regulation of systemic arterial blood pressure by atrial natriuretic peptide	Biological Process	1	2246	0.000445236	0.598124
single-organism cellular process	Biological Process	80	987	0.0810537	0.593174			positive regulation of protein metabolic process	Biological Process	13	2246	0.00578807	0.598124
ribosome localization	Biological Process	1	987	0.00101317	0.593174			intrinsic component of nuclear inner membrane	Cellular Component	1	2246	0.000445236	0.598124
molecular function regulator	Molecular Function	20	987	0.0202634	0.593174			coated membrane	Cellular Component	1	2246	0.000445236	0.598124
fatty acid ligase activity	Molecular Function	1	987	0.00101317	0.593174			enzyme regulator activity	Molecular Function	28	2246	0.0124666	0.598124
phosphatidylinositol-3-phosphatase activity	Molecular Function	1	987	0.00101317	0.593174			nucleic acid metabolic process	Biological Process	86	2246	0.0382903	0.598124
beta-galactosidase activity	Molecular Function	1	987	0.00101317	0.593174			tissue homeostasis	Biological Process	5	2246	0.00222618	0.598124
nuclear export	Biological Process	1	987	0.00101317	0.593174			glycosyl compound metabolic process	Biological Process	2	2246	0.000890472	0.598124
ribonucleoprotein complex localization	Biological Process	1	987	0.00101317	0.593174			regulation of heart contraction	Biological Process	4	2246	0.00178094	0.598124
phosphopyruvate hydratase complex	Cellular Component	1	987	0.00101317	0.593174			protein C-terminal carboxyl O-methyltransferase activity	Molecular Function	1	2246	0.000445236	0.598124
ribonucleoprotein complex export from nucleus	Biological Process	1	987	0.00101317	0.593174			heart contraction	Biological Process	4	2246	0.00178094	0.598124
interleukin-1 receptor activity	Molecular Function	1	987	0.00101317	0.593174			system process	Biological Process	19	2246	0.00845948	0.598124
regulation of respiratory gaseous exchange by neurological system process	Biological Process	1	987	0.00101317	0.593174			single-organism catabolic process	Biological Process	9	2246	0.00400712	0.598124
dolichyl-diphosphooligosaccharide-protein glycotransferase activity	Molecular Function	1	987	0.00101317	0.593174			quaternary ammonium group transmembrane transporter activity	Molecular Function	1	2246	0.000445236	0.598124
phosphatase activity	Molecular Function	9	987	0.00911854	0.593174			tRNA splicing, via endonucleolytic cleavage and ligation	Biological Process	1	2246	0.000445236	0.598124
establishment of ribosome localization	Biological Process	1	987	0.00101317	0.593174			cell-substrate adhesion	Biological Process	5	2246	0.00222618	0.598124
nucleoside phosphate metabolic process	Biological Process	2	987	0.00202634	0.593174			glucose homeostasis	Biological Process	1	2246	0.000445236	0.598124
ribosomal subunit export from nucleus	Biological Process	1	987	0.00101317	0.593174			Rab GDP-dissociation inhibitor activity	Molecular Function	1	2246	0.000445236	0.598124
phosphatidylinositol phosphate phosphatase activity	Molecular Function	1	987	0.00101317	0.593174			cell cycle phase transition	Biological Process	11	2246	0.0048976	0.598124
secretory granule	Cellular Component	4	987	0.00405268	0.60103			proteasome activator complex	Cellular Component	1	2246	0.000445236	0.598124
circulatory system development	Biological Process	11	987	0.0111449	0.604927			serine/threonine protein kinase complex	Cellular Component	1	2246	0.000445236	0.598124
cardiovascular system development	Biological Process	11	987	0.0111449	0.604927			coated vesicle membrane	Cellular Component	1	2246	0.000445236	0.598124
regulation of cell cycle	Biological Process	3	987	0.00303951	0.605959			cellular catabolic process	Biological Process	19	2246	0.00845948	0.598124
intracellular transport	Biological Process	6	987	0.00607903	0.605959			neural crest cell differentiation	Biological Process	2	2246	0.000890472	0.598124
gamete generation	Biological Process	3	987	0.00303951	0.605959			negative regulation of locomotion	Biological Process	1	2246	0.000445236	0.598124
extracellular space	Cellular Component	17	987	0.0172239	0.622619			cilium or flagellum-dependent cell motility	Biological Process	1	2246	0.000445236	0.598124
cellular process involved in reproduction in multicellular organism	Biological Process	2	987	0.00202634	0.622783			L-glutamine aminotransferase activity	Molecular Function	1	2246	0.000445236	0.598124
response to stress	Biological Process	18	987	0.0182371	0.622783			positive regulation of hypersensitivity	Biological Process	1	2246	0.000445236	0.598124
regulation of adaptive immune response	Biological Process	2	987	0.00202634	0.622783			inflammatory response to wounding	Biological Process	1	2246	0.000445236	0.598124
nucleobase-containing small molecule metabolic process	Biological Process	2	987	0.00202634	0.622783			positive regulation of cell communication	Biological Process	10	2246	0.00445236	0.598124
intracellular protein transport	Biological Process	5	987	0.00506586	0.622783			cellular nitrogen compound biosynthetic process	Biological Process	60	2246	0.0267142	0.598124
glycosylation	Biological Process	2	987	0.00202634	0.622783			alternative mRNA splicing, via spliceosome	Biological Process	3	2246	0.00133571	0.598124
regulation of leukocyte mediated immunity	Biological Process	2	987	0.00202634	0.622783			extracellular region part	Cellular Component	60	2246	0.0267142	0.598124
metal ion binding	Molecular Function	44	987	0.0445795	0.622783			nucleoside metabolic process	Biological Process	2	2246	0.000890472	0.598124
phosphotransferase activity, phosphate group as acceptor	Molecular Function	2	987	0.00202634	0.622783			peptidase regulator activity	Molecular Function	12	2246	0.00534283	0.598124
mRNA binding	Molecular Function	2	987	0.00202634	0.622783			lipoprotein lipase activity	Molecular Function	1	2246	0.000445236	0.598124
cation binding	Molecular Function	44	987	0.0445795	0.622783			glycosylphosphatidylinositol-N-acetylglucosaminyltransferase (GPI-GnT) complex	Cellular Component	2	2246	0.000890472	0.598124
transferase complex	Cellular Component	8	987	0.00810537	0.622783			transmembrane receptor protein tyrosine kinase signaling pathway	Biological Process	2	2246	0.000890472	0.598124
lysosomal membrane	Cellular Component	4	987	0.00405268	0.622783			endochondral ossification	Biological Process	3	2246	0.00133571	0.598124
macromolecule glycosylation	Biological Process	2	987	0.00202634	0.622783			heart process	Biological Process	4	2246	0.00178094	0.598124
protein glycosylation	Biological Process	2	987	0.00202634	0.622783			vesicle coat	Cellular Component	1	2246	0.000445236	0.598124
germ cell development	Biological Process	2	987	0.00202634	0.622783			membrane-enclosed lumen	Cellular Component	113	2246	0.0503117	0.598124
blood vessel development	Biological Process	9	987	0.00911854	0.624286			regulation of transferase activity	Biological Process	13	2246	0.00578807	0.598124
anchoring junction	Cellular Component	3	987	0.00303951	0.624286			amino acid transport	Biological Process	1	2246	0.000445236	0.598124
adherens junction	Cellular Component	3	987	0.00303951	0.624286			hepaticobiliary system development	Biological Process	2	2246	0.000890472	0.598124
autophagosome assembly	Biological Process	2	987	0.00202634	0.6315			helicase activity	Molecular Function	4	2246	0.00178094	0.598124
metal ion transport	Biological Process	2	987	0.00202634	0.6315			nucleobase-containing compound biosynthetic process	Biological Process	57	2246	0.0253785	0.598124
cell separation after cytokinesis	Biological Process	1	987	0.00101317	0.6315			signal recognition particle binding	Molecular Function	1	2246	0.000445236	0.598124
negative regulation of apoptotic process	Biological Process	1	987	0.00101317	0.6315			actin filament capping	Biological Process	1	2246	0.000445236	0.598124
lipoprotein particle receptor activity	Molecular Function	1	987	0.00101317	0.6315			regulation of gene expression	Biological Process	57	2246	0.0253785	0.598124
mRNA 3'-UTR binding	Molecular Function	1	987	0.00101317	0.6315			protein modification by small protein conjugation or removal	Biological Process	9	2246	0.00400712	0.598124
hydrolase activity, acting on ester bonds	Molecular Function	17	987	0.0172239	0.6315			oxidoreductase activity	Molecular Function	47	2246	0.0209261	0.598124
glycoprotein biosynthetic process	Biological Process	2	987	0.00202634	0.6315			intracellular membrane-bounded organelle	Cellular Component	333	2246	0.148264	0.598124
protein kinase complex	Cellular Component	1	987	0.00101317	0.6315			meiotic cell cycle process	Biological Process	3	2246	0.00133571	0.598124
nucleolar part	Cellular Component	1	987	0.00101317	0.6315			ARF guanyl-nucleotide exchange factor activity	Molecular Function	3	2246	0.00133571	0.598124
guanylate cyclase activity	Molecular Function	1	987	0.00101317	0.6315			positive regulation of fat cell differentiation	Biological Process	1	2246	0.000445236	0.598124
axoneme part	Cellular Component	1	987	0.00101317	0.6315			whole membrane	Cellular Component	20	2246	0.00890472	0.598124
negative regulation of programmed cell death	Biological Process	1	987	0.00101317	0.6315			UDP-glucosyltransferase activity	Molecular Function	2	2246	0.000890472	0.598124
negative regulation of defense response	Biological Process	1	987	0.00101317	0.6315			regulation of transcription from RNA polymerase II promoter	Biological Process	53	2246	0.0235975	0.598124
GTPase regulator activity	Molecular Function	5	987	0.00506586	0.6315			glycogen (starch) synthase activity	Molecular Function	1	2246	0.000445236	0.598124
smoothened signaling pathway	Biological Process	1	987	0.00101317	0.6315			anion transport	Biological Process	2	2246	0.000890472	0.598124
drug transporter activity	Molecular Function	1	987	0.00101317	0.6315			regulation of translation	Biological Process	1	2246	0.000445236	0.598124
actin polymerization or depolymerization	Biological Process	1	987	0.00101317	0.6315			membrane-bounded vesicle	Cellular Component	26	2246	0.0115761	0.598124
sodium ion transport	Biological Process	1	987	0.00101317	0.6315			cation-transporting ATPase activity	Molecular Function	4	2246	0.00178094	0.598124
low-density lipoprotein receptor activity	Molecular Function	1	987	0.00101317	0.6315			cell killing	Biological Process	3	2246	0.00133571	0.598124
protein N-linked glycosylation	Biological Process	1	987	0.00101317	0.6315			protein carboxyl O-methyltransferase activity	Molecular Function	2	2246	0.000890472	0.598124
cellular macromolecule catabolic process	Biological Process	5	987	0.00506586	0.6315			isoprenoid binding	Molecular Function	2	2246	0.000890472	0.598124
single-organism catabolic process	Biological Process	4	987	0.00405268	0.6315			nucleocytoplasmic transport	Biological Process	5	2246	0.00222618	0.598124
suckling behavior	Biological Process	1	987	0.00101317	0.6315			post-embryonic development	Biological Process	1	2246	0.000445236	0.598124
intrinsic component of peroxisomal membrane	Cellular Component	1	987	0.00101317	0.6315			negative regulation of biological process	Biological Process	72	2246	0.032057	0.598124
negative regulation of cell death	Biological Process	1	987	0.00101317	0.6315			molecular function regulator	Molecular Function	44	2246	0.0195904	0.598124
myeloid leukocyte mediated immunity	Biological Process	1	987	0.00101317	0.6315			protein ubiquitination	Biological Process	9	2246	0.00400712	0.598124
glycosylphosphatidylinositol-N-acetylglucosaminyltransferase (GPI-GnT) complex	Cellular Component	1	987	0.00101317	0.6315			G-quadruplex RNA binding	Molecular Function	1	2246	0.000445236	0.598124
retinoid binding	Molecular Function	1	987	0.00101317	0.6315			organic substance biosynthetic process	Biological Process	68	2246	0.030276	0.598124
ribosome biogenesis	Biological Process	2	987	0.00202634	0.6315			regulation of lipid storage	Biological Process	1	2246	0.000445236	0.598124
neurotransmitter receptor activity	Molecular Function	3	987	0.00303951	0.6315			protein modification by small protein conjugation	Biological Process	9	2246	0.00400712	0.598124
whole membrane	Cellular Component	9	987	0.00911854	0.6315			receptor internalization	Biological Process	3	2246	0.00133571	0.598124
UDP-glucosyltransferase activity	Molecular Function	1	987	0.00101317	0.6315			mitochondrial transport	Biological Process	2	2246	0.000890472	0.598124
integral component of peroxisomal membrane	Cellular Component	1	987	0.00101317	0.6315			regulatory region nucleic acid binding	Molecular Function	37	2246	0.0164737	0.598124
isoprenoid binding	Molecular Function	1	987	0.00101317	0.6315			regulation of blood circulation	Biological Process	4	2246	0.00178094	0.598124
phosphorus-oxygen lyase activity	Molecular Function	1	987	0.00101317	0.6315			sensory perception of bitter taste	Biological Process	2	2246	0.000890472	0.598124
mitochondrial transport	Biological Process	1	987	0.00101317	0.6315			fatty acid transport	Biological Process	1	2246	0.000445236	0.598124
cellular macromolecular complex assembly	Biological Process	4	987	0.00405268	0.6315			cellular nitrogen compound metabolic process	Biological Process	92	2246	0.0409617	0.598124
drug transmembrane transporter activity	Molecular Function	1	987	0.00101317	0.6315			regulation of receptor recycling	Biological Process	2	2246	0.000890472	0.598124
positive regulation of cell differentiation	Biological Process	1	987	0.00101317	0.6315			Golgi membrane	Cellular Component	13	2246	0.00578807	0.598124
ribonucleoside metabolic process	Biological Process	1	987	0.00101317	0.6315			negative regulation of nucleobase-containing compound metabolic process	Biological Process	51	2246	0.022707	0.598124
galactosidase activity	Molecular Function	1	987	0.00101317	0.6315			zinc ion binding	Molecular Function	22	2246	0.00979519	0.598124
metal ion transmembrane transporter activity	Molecular Function	12	987	0.0121581	0.639049			medium-chain fatty acid transport	Biological Process	1	2246	0.000445236	0.598124
gated channel activity	Molecular Function	10	987	0.0101317	0.639049			mesenchymal cell differentiation	Biological Process	3	2246	0.00133571	0.598124
adenyl ribonucleotide binding	Molecular Function	14	987	0.0141844	0.646668			macromolecule glycosylation	Biological Process	4	2246	0.00178094	0.598124
endoplasmic reticulum membrane	Cellular Component	5	987	0.00506586	0.646668			neural crest cell migration	Biological Process	2	2246	0.000890472	0.598124
ATP binding	Molecular Function	14	987	0.0141844	0.646668			nuclear envelope reassembly	Biological Process	1	2246	0.000445236	0.598124
negative regulation of protein modification process	Biological Process	3	987	0.00303951	0.650977			negative regulation of cellular macromolecule biosynthetic process	Biological Process	51	2246	0.022707	0.598124
regulation of protein metabolic process	Biological Process	10	987	0.0101317	0.650977			ribonucleoside metabolic process	Biological Process	2	2246	0.000890472	0.598124
carboxylic ester hydrolase activity	Molecular Function	4	987	0.00405268	0.650988			regulation of chromatin organization	Biological Process	1	2246	0.000445236	0.598124
regulation of alternative mRNA splicing, via spliceosome	Biological Process	1	987	0.00101317	0.655989			ATPase activity, coupled to transmembrane movement of ions, phosphorylative mechanism	Molecular Function	4	2246	0.00178094	0.598124
epithelial cell development	Biological Process	2	987	0.00202634	0.655989			detection of chemical stimulus involved in sensory perception	Biological Process	2	2246	0.000890472	0.598124
phosphofructokinase activity	Molecular Function	1	987	0.00101317	0.655989			protein-glutamine gamma-glutamyltransferase activity	Molecular Function	2	2246	0.000890472	0.598124
somitogenesis	Biological Process	1	987	0.00101317	0.655989			RNA polymerase II regulatory region sequence-specific DNA binding	Molecular Function	32	2246	0.0142476	0.598124
respiratory system process	Biological Process	1	987	0.00101317	0.655989			single-organism organelle organization	Biological Process	24	2246	0.0106857	0.598124
glucosyltransferase activity	Molecular Function	1	987	0.00101317	0.655989			anatomical structure development	Biological Process	119	2246	0.0529831	0.598124
nuclease activity	Molecular Function	3	987	0.00303951	0.655989			negative regulation of cellular metabolic process	Biological Process	59	2246	0.0262689	0.598124
translation elongation factor activity	Molecular Function	2	987	0.00202634	0.655989			proteolysis	Biological Process	7	2246	0.00311665	0.598124
innate immune response in mucosa	Biological Process	1	987	0.00101317	0.655989			regulation of the force of heart contraction	Biological Process	2	2246	0.000890472	0.598124
thiolester hydrolase activity	Molecular Function	1	987	0.00101317	0.655989			asparagine synthase (glutamine-hydrolyzing) activity	Molecular Function	1	2246	0.000445236	0.598124
SAGA complex	Cellular Component	1	987	0.00101317	0.655989			pointed-end actin filament capping	Biological Process	1	2246	0.000445236	0.598124
phospholipase A2 activity	Molecular Function	2	987	0.00202634	0.655989			negative regulation of protein complex assembly	Biological Process	1	2246	0.000445236	0.598124
regulation of protein modification process	Biological Process	9	987	0.00911854	0.655989			calcium-dependent cysteine-type endopeptidase activity	Molecular Function	3	2246	0.00133571	0.598124
copper ion binding	Molecular Function	2	987	0.00202634	0.655989			photoreceptor cell differentiation	Biological Process	1	2246	0.000445236	0.598124
G-protein coupled receptor kinase activity	Molecular Function	1	987	0.00101317	0.655989			mRNA catabolic process	Biological Process	5	2246	0.00222618	0.598124
somite development	Biological Process	1	987	0.00101317	0.655989			phosphofructokinase activity	Molecular Function	2	2246	0.000890472	0.598124
gastrulation with mouth forming second	Biological Process	1	987	0.00101317	0.655989			regulation of ion transmembrane transporter activity	Biological Process	1	2246	0.000445236	0.598124
endonuclease activity	Molecular Function	2	987	0.00202634	0.655989			autophagosome assembly	Biological Process	4	2246	0.00178094	0.598124
protein maturation	Biological Process	1	987	0.00101317	0.655989			single-multicellular organism process	Biological Process	145	2246	0.0645592	0.598124
segmentation	Biological Process	1	987	0.00101317	0.655989			negative regulation of heart contraction	Biological Process	1	2246	0.000445236	0.598124
autophagy	Biological Process	3	987	0.00303951	0.655989			carbohydrate homeostasis	Biological Process	1	2246	0.000445236	0.598124
endochondral bone morphogenesis	Biological Process	2	987	0.00202634	0.655989			acyl-CoA dehydrogenase activity	Molecular Function	3	2246	0.00133571	0.598124
nucleoside diphosphate kinase activity	Molecular Function	1	987	0.00101317	0.655989			regulation of transporter activity	Biological Process	1	2246	0.000445236	0.598124
cytoplasmic membrane-bounded vesicle	Cellular Component	5	987	0.00506586	0.655989			cellular response to DNA damage stimulus	Biological Process	13	2246	0.00578807	0.598124
regulation of cell motility	Biological Process	1	987	0.00101317	0.655989			ATPase activity, coupled to transmembrane movement of ions	Molecular Function	4	2246	0.00178094	0.598124
regulation of cellular component movement	Biological Process	1	987	0.00101317	0.655989			adenylate kinase activity	Molecular Function	2	2246	0.000890472	0.598124
protein processing	Biological Process	1	987	0.00101317	0.655989			phosphate-containing compound metabolic process	Biological Process	30	2246	0.0133571	0.598124
transferase activity, transferring glycosyl groups	Molecular Function	8	987	0.00810537	0.655989			plasma membrane region	Cellular Component	2	2246	0.000890472	0.598124
regulation of cytokine-mediated signaling pathway	Biological Process	1	987	0.00101317	0.655989			positive regulation of phosphate metabolic process	Biological Process	12	2246	0.00534283	0.598124
transcription coactivator activity	Molecular Function	3	987	0.00303951	0.655989			re-entry into mitotic cell cycle	Biological Process	1	2246	0.000445236	0.598124
nucleotide receptor activity	Molecular Function	1	987	0.00101317	0.655989			negative regulation of receptor recycling	Biological Process	1	2246	0.000445236	0.598124
neuropeptide Y receptor activity	Molecular Function	1	987	0.00101317	0.655989			inflammatory response	Biological Process	8	2246	0.00356189	0.598124
vacuole	Cellular Component	6	987	0.00607903	0.655989			oxidoreductase activity, acting on CH or CH2 groups	Molecular Function	1	2246	0.000445236	0.598124
glycosyl compound metabolic process	Biological Process	1	987	0.00101317	0.655989			transferase activity, transferring amino-acyl groups	Molecular Function	3	2246	0.00133571	0.598124
nuclear outer membrane-endoplasmic reticulum membrane network	Cellular Component	5	987	0.00506586	0.655989			regulation of type IV hypersensitivity	Biological Process	1	2246	0.000445236	0.598124
nucleobase-containing compound kinase activity	Molecular Function	2	987	0.00202634	0.655989			peptidase inhibitor activity	Molecular Function	12	2246	0.00534283	0.598124
nucleoside transmembrane transporter activity	Molecular Function	1	987	0.00101317	0.655989			intracellular signal transduction	Biological Process	14	2246	0.0062333	0.598124
exoribonuclease activity, producing 5'-phosphomonoesters	Molecular Function	1	987	0.00101317	0.655989			positive regulation of protein phosphorylation	Biological Process	12	2246	0.00534283	0.598124
acute-phase response	Biological Process	1	987	0.00101317	0.655989			positive regulation of catalytic activity	Biological Process	9	2246	0.00400712	0.598124
regulation of cyclin-dependent protein serine/threonine kinase activity	Biological Process	2	987	0.00202634	0.655989			macromolecular complex subunit organization	Biological Process	14	2246	0.0062333	0.598124
endonuclease activity, active with either ribo- or deoxyribonucleic acids and producing 5'-phosphomonoesters	Molecular Function	1	987	0.00101317	0.655989			regulation of fat cell differentiation	Biological Process	1	2246	0.000445236	0.598124
ruffle	Cellular Component	3	987	0.00303951	0.655989			L-aspartate:2-oxoglutarate aminotransferase activity	Molecular Function	1	2246	0.000445236	0.598124
anterior/posterior pattern specification	Biological Process	1	987	0.00101317	0.655989			oxidoreductase activity, acting on a sulfur group of donors, oxygen as acceptor	Molecular Function	1	2246	0.000445236	0.598124
nucleoside metabolic process	Biological Process	1	987	0.00101317	0.655989			transcription from RNA polymerase II promoter	Biological Process	53	2246	0.0235975	0.598124
sexual reproduction	Biological Process	3	987	0.00303951	0.655989			histidine-tRNA ligase activity	Molecular Function	1	2246	0.000445236	0.598124
glycoprotein metabolic process	Biological Process	2	987	0.00202634	0.655989			negative regulation of cellular biosynthetic process	Biological Process	51	2246	0.022707	0.598124
regulation of response to cytokine stimulus	Biological Process	1	987	0.00101317	0.655989			positive regulation of cellular protein metabolic process	Biological Process	13	2246	0.00578807	0.598124
purinergic nucleotide receptor activity	Molecular Function	1	987	0.00101317	0.655989			nuclear transport	Biological Process	5	2246	0.00222618	0.598124
cyclase activity	Molecular Function	1	987	0.00101317	0.655989			photoreceptor inner segment	Cellular Component	2	2246	0.000890472	0.598124
regulation of cyclin-dependent protein kinase activity	Biological Process	2	987	0.00202634	0.655989			glucosidase activity	Molecular Function	1	2246	0.000445236	0.598124
exonuclease activity, active with either ribo- or deoxyribonucleic acids and producing 5'-phosphomonoesters	Molecular Function	1	987	0.00101317	0.655989			oxidoreductase activity, acting on the aldehyde or oxo group of donors, disulfide as acceptor	Molecular Function	2	2246	0.000890472	0.598124
action potential	Biological Process	1	987	0.00101317	0.655989			temperature homeostasis	Biological Process	3	2246	0.00133571	0.598124
acetylgalactosaminyltransferase activity	Molecular Function	1	987	0.00101317	0.655989			negative regulation of transcription from RNA polymerase II promoter	Biological Process	51	2246	0.022707	0.598124
glutathione transferase activity	Molecular Function	2	987	0.00202634	0.655989			secretory granule membrane	Cellular Component	3	2246	0.00133571	0.598124
3'-5'-exoribonuclease activity	Molecular Function	1	987	0.00101317	0.655989			regulation of protein modification process	Biological Process	21	2246	0.00934996	0.598124
NAD(P)+-protein-arginine ADP-ribosyltransferase activity	Molecular Function	1	987	0.00101317	0.655989			positive regulation of protein serine/threonine kinase activity	Biological Process	7	2246	0.00311665	0.598124
positive regulation of leukocyte mediated cytotoxicity	Biological Process	1	987	0.00101317	0.655989			endopeptidase regulator activity	Molecular Function	12	2246	0.00534283	0.598124
bone morphogenesis	Biological Process	2	987	0.00202634	0.655989			RNA polymerase II transcription factor binding transcription factor activity involved in positive regulation of transcription	Molecular Function	1	2246	0.000445236	0.598124
regulation of biological quality	Biological Process	11	987	0.0111449	0.655989			phosphorus metabolic process	Biological Process	30	2246	0.0133571	0.598124
positive regulation of cell killing	Biological Process	1	987	0.00101317	0.655989			phosphatidylinositol metabolic process	Biological Process	2	2246	0.000890472	0.598124
intracellular calcium activated chloride channel activity	Molecular Function	1	987	0.00101317	0.655989			positive regulation of cellular process	Biological Process	26	2246	0.0115761	0.598124
epithelial cilium movement	Biological Process	1	987	0.00101317	0.655989			sequence-specific DNA binding	Molecular Function	36	2246	0.0160285	0.598124
regulation of cell migration	Biological Process	1	987	0.00101317	0.655989			biotin carboxylase activity	Molecular Function	1	2246	0.000445236	0.598124
positive regulation of cellular component organization	Biological Process	1	987	0.00101317	0.655989			sulfuric ester hydrolase activity	Molecular Function	3	2246	0.00133571	0.598124
anatomical structure development	Biological Process	51	987	0.0516717	0.655989			phosphate transmembrane transporter activity	Molecular Function	2	2246	0.000890472	0.598124
ion gated channel activity	Molecular Function	2	987	0.00202634	0.655989			negative regulation of cellular component movement	Biological Process	1	2246	0.000445236	0.598124
regulation of T cell mediated cytotoxicity	Biological Process	1	987	0.00101317	0.655989			plasma cell differentiation	Biological Process	1	2246	0.000445236	0.598124
morphogenesis of an epithelial sheet	Biological Process	1	987	0.00101317	0.655989			cellular aromatic compound metabolic process	Biological Process	88	2246	0.0391808	0.598124
exoribonuclease activity	Molecular Function	1	987	0.00101317	0.655989			proteasome regulatory particle	Cellular Component	1	2246	0.000445236	0.598124
macromolecule catabolic process	Biological Process	5	987	0.00506586	0.655989			regulation of nucleobase-containing compound metabolic process	Biological Process	56	2246	0.0249332	0.598124
regulation of locomotion	Biological Process	1	987	0.00101317	0.655989			DNA-templated transcription, initiation	Biological Process	1	2246	0.000445236	0.598124
blood vessel morphogenesis	Biological Process	7	987	0.0070922	0.65852			nuclear envelope organization	Biological Process	1	2246	0.000445236	0.598124
cell leading edge	Cellular Component	3	987	0.00303951	0.659843			positive regulation of protein modification by small protein conjugation or removal	Biological Process	1	2246	0.000445236	0.598124
transport	Biological Process	13	987	0.0131712	0.659843			nucleocytoplasmic transporter activity	Molecular Function	1	2246	0.000445236	0.598124
intracellular signal transduction	Biological Process	6	987	0.00607903	0.659843			3-hydroxybutyrate dehydrogenase activity	Molecular Function	1	2246	0.000445236	0.598124
macromolecular complex subunit organization	Biological Process	6	987	0.00607903	0.659843			protein maturation	Biological Process	2	2246	0.000890472	0.598124
behavior	Biological Process	3	987	0.00303951	0.659843			trans-hexaprenyltranstransferase activity	Molecular Function	1	2246	0.000445236	0.598124
single-organism metabolic process	Biological Process	24	987	0.0243161	0.659843			outflow tract morphogenesis	Biological Process	1	2246	0.000445236	0.598124
alpha-amino acid metabolic process	Biological Process	1	987	0.00101317	0.659843			magnesium ion binding	Molecular Function	20	2246	0.00890472	0.598124
negative regulation of endothelial cell proliferation	Biological Process	1	987	0.00101317	0.659843			regulation of phosphorylation	Biological Process	20	2246	0.00890472	0.598124
intrinsic component of organelle membrane	Cellular Component	2	987	0.00202634	0.659843			inorganic phosphate transmembrane transporter activity	Molecular Function	1	2246	0.000445236	0.598124
vacuolar membrane	Cellular Component	4	987	0.00405268	0.659843			death	Biological Process	6	2246	0.00267142	0.598124
regulation of anatomical structure size	Biological Process	1	987	0.00101317	0.659843			mitotic cell cycle process	Biological Process	18	2246	0.00801425	0.598124
vasculogenesis	Biological Process	2	987	0.00202634	0.659843			wound healing involved in inflammatory response	Biological Process	1	2246	0.000445236	0.598124
renal system process	Biological Process	1	987	0.00101317	0.659843			ribosomal small subunit assembly	Biological Process	1	2246	0.000445236	0.598124
nucleobase-containing compound transmembrane transporter activity	Molecular Function	1	987	0.00101317	0.659843			glutamine-fructose-6-phosphate transaminase (isomerizing) activity	Molecular Function	1	2246	0.000445236	0.598124
chromosome, centromeric region	Cellular Component	5	987	0.00506586	0.659843			trans-Golgi network	Cellular Component	4	2246	0.00178094	0.598124
regulation of protein ubiquitination	Biological Process	1	987	0.00101317	0.659843			methionine-tRNA ligase activity	Molecular Function	1	2246	0.000445236	0.598124
proton-transporting ATP synthase complex, coupling factor F(o)	Cellular Component	1	987	0.00101317	0.659843			biosynthetic process	Biological Process	69	2246	0.0307213	0.598124
cellular protein complex assembly	Biological Process	1	987	0.00101317	0.659843			receptor metabolic process	Biological Process	5	2246	0.00222618	0.598124
respiratory gaseous exchange	Biological Process	1	987	0.00101317	0.659843			nucleotide-excision repair, DNA damage recognition	Biological Process	1	2246	0.000445236	0.598124
multi-organism reproductive process	Biological Process	3	987	0.00303951	0.659843			complement activation, lectin pathway	Biological Process	2	2246	0.000890472	0.598124
mitochondrial proton-transporting ATP synthase complex, coupling factor F(o)	Cellular Component	1	987	0.00101317	0.659843			histamine receptor activity	Molecular Function	1	2246	0.000445236	0.598124
vacuolar part	Cellular Component	4	987	0.00405268	0.659843			type IV hypersensitivity	Biological Process	1	2246	0.000445236	0.598124
Ras guanyl-nucleotide exchange factor activity	Molecular Function	5	987	0.00506586	0.659843			endopeptidase inhibitor activity	Molecular Function	12	2246	0.00534283	0.598124
transmembrane receptor protein tyrosine kinase activity	Molecular Function	2	987	0.00202634	0.659843			cell death	Biological Process	6	2246	0.00267142	0.598124
regulation of mRNA metabolic process	Biological Process	1	987	0.00101317	0.659843			nuclear chromosome part	Cellular Component	16	2246	0.00712378	0.598124
voltage-gated chloride channel activity	Molecular Function	1	987	0.00101317	0.659843			drug transporter activity	Molecular Function	2	2246	0.000890472	0.598124
vacuole organization	Biological Process	2	987	0.00202634	0.659843			sodium ion transport	Biological Process	2	2246	0.000890472	0.598124
developmental process	Biological Process	55	987	0.0557244	0.659843			leukocyte mediated cytotoxicity	Biological Process	3	2246	0.00133571	0.598124
3'-5' exonuclease activity	Molecular Function	1	987	0.00101317	0.659843			regulation of chromatin assembly or disassembly	Biological Process	1	2246	0.000445236	0.598124
ligase activity, forming carbon-nitrogen bonds	Molecular Function	2	987	0.00202634	0.659843			membrane coat	Cellular Component	1	2246	0.000445236	0.598124
enzyme regulator activity	Molecular Function	12	987	0.0121581	0.659843			detection of chemical stimulus involved in sensory perception of taste	Biological Process	2	2246	0.000890472	0.598124
cytoplasmic transport	Biological Process	3	987	0.00303951	0.659843			aromatic compound biosynthetic process	Biological Process	57	2246	0.0253785	0.598124
proteinaceous extracellular matrix	Cellular Component	4	987	0.00405268	0.659843			negative regulation of metabolic process	Biological Process	59	2246	0.0262689	0.598124
cargo receptor activity	Molecular Function	4	987	0.00405268	0.659843			oxidoreductase activity, acting on the aldehyde or oxo group of donors, NAD or NADP as acceptor	Molecular Function	3	2246	0.00133571	0.598124
integral component of organelle membrane	Cellular Component	2	987	0.00202634	0.659843			positive regulation of response to stimulus	Biological Process	16	2246	0.00712378	0.598124
sodium channel activity	Molecular Function	1	987	0.00101317	0.659843			protein N-linked glycosylation	Biological Process	2	2246	0.000890472	0.598124
carbohydrate metabolic process	Biological Process	5	987	0.00506586	0.659843			ribonucleoside-diphosphate reductase activity, thioredoxin disulfide as acceptor	Molecular Function	1	2246	0.000445236	0.598124
hydrolase activity, acting on carbon-nitrogen (but not peptide) bonds, in cyclic amidines	Molecular Function	1	987	0.00101317	0.659843			regulation of transmembrane transporter activity	Biological Process	1	2246	0.000445236	0.598124
protein serine/threonine kinase activity	Molecular Function	9	987	0.00911854	0.659843			methionine adenosyltransferase activity	Molecular Function	1	2246	0.000445236	0.598124
monocarboxylic acid binding	Molecular Function	1	987	0.00101317	0.659843			RNA catabolic process	Biological Process	5	2246	0.00222618	0.598124
transferase activity, transferring alkyl or aryl (other than methyl) groups	Molecular Function	3	987	0.00303951	0.659843			fat cell differentiation	Biological Process	1	2246	0.000445236	0.598124
response to cytokine	Biological Process	1	987	0.00101317	0.659843			nuclear outer membrane-endoplasmic reticulum membrane network	Cellular Component	12	2246	0.00534283	0.598124
regulation of protein modification by small protein conjugation or removal	Biological Process	1	987	0.00101317	0.659843			Rho GDP-dissociation inhibitor activity	Molecular Function	1	2246	0.000445236	0.598124
very long-chain fatty acid metabolic process	Biological Process	1	987	0.00101317	0.659843			pore complex	Cellular Component	4	2246	0.00178094	0.598124
negative regulation of phosphorus metabolic process	Biological Process	3	987	0.00303951	0.659843			sequestering of triglyceride	Biological Process	1	2246	0.000445236	0.598124
cellular response to cytokine stimulus	Biological Process	1	987	0.00101317	0.659843			organic anion transport	Biological Process	2	2246	0.000890472	0.598124
lipid modification	Biological Process	1	987	0.00101317	0.659843			ATPase activity, coupled to transmembrane movement of substances	Molecular Function	4	2246	0.00178094	0.598124
actomyosin	Cellular Component	3	987	0.00303951	0.659843			single-organism developmental process	Biological Process	128	2246	0.0569902	0.598124
regulation of mRNA processing	Biological Process	1	987	0.00101317	0.659843			posttranscriptional regulation of gene expression	Biological Process	1	2246	0.000445236	0.598124
homeostasis of number of cells	Biological Process	2	987	0.00202634	0.659843			cell-matrix adhesion	Biological Process	5	2246	0.00222618	0.598124
carboxylic acid catabolic process	Biological Process	1	987	0.00101317	0.659843			metal ion homeostasis	Biological Process	1	2246	0.000445236	0.598124
protein tyrosine phosphatase activity	Molecular Function	4	987	0.00405268	0.659843			nucleoside transmembrane transporter activity	Molecular Function	2	2246	0.000890472	0.598124
negative regulation of cellular protein metabolic process	Biological Process	3	987	0.00303951	0.659843			detection of stimulus involved in sensory perception	Biological Process	2	2246	0.000890472	0.598124
stress fiber	Cellular Component	3	987	0.00303951	0.659843			RNA polymerase II regulatory region DNA binding	Molecular Function	32	2246	0.0142476	0.598124
organic acid catabolic process	Biological Process	1	987	0.00101317	0.659843			anion:anion antiporter activity	Molecular Function	3	2246	0.00133571	0.598124
inflammatory response to antigenic stimulus	Biological Process	1	987	0.00101317	0.659843			oxidoreductase activity, acting on CH or CH2 groups, disulfide as acceptor	Molecular Function	1	2246	0.000445236	0.598124
multi-organism behavior	Biological Process	1	987	0.00101317	0.659843			ribonucleoprotein complex binding	Molecular Function	1	2246	0.000445236	0.598124
small molecule catabolic process	Biological Process	1	987	0.00101317	0.659843			synapse assembly	Biological Process	1	2246	0.000445236	0.598124
voltage-gated anion channel activity	Molecular Function	1	987	0.00101317	0.659843			phosphorelay signal transduction system	Biological Process	1	2246	0.000445236	0.598124
oxidoreductase activity, oxidizing metal ions	Molecular Function	1	987	0.00101317	0.659843			RNA splicing, via endonucleolytic cleavage and ligation	Biological Process	1	2246	0.000445236	0.598124
actin filament bundle	Cellular Component	3	987	0.00303951	0.659843			liver development	Biological Process	2	2246	0.000890472	0.598124
endoplasmic reticulum lumen	Cellular Component	1	987	0.00101317	0.659843			ruffle	Cellular Component	7	2246	0.00311665	0.598124
negative regulation of phosphate metabolic process	Biological Process	3	987	0.00303951	0.659843			immune response	Biological Process	23	2246	0.0102404	0.598124
regulation of mRNA splicing, via spliceosome	Biological Process	1	987	0.00101317	0.659843			negative regulation of RNA metabolic process	Biological Process	51	2246	0.022707	0.598124
chromatin organization	Biological Process	1	987	0.00101317	0.659843			antiporter activity	Molecular Function	4	2246	0.00178094	0.598124
cytokine-mediated signaling pathway	Biological Process	1	987	0.00101317	0.659843			integral component of nuclear inner membrane	Cellular Component	1	2246	0.000445236	0.598124
negative regulation of protein metabolic process	Biological Process	3	987	0.00303951	0.659843			transferase activity, transferring alkyl or aryl (other than methyl) groups	Molecular Function	7	2246	0.00311665	0.598124
ribonucleoprotein complex assembly	Biological Process	3	987	0.00303951	0.659843			myeloid leukocyte mediated immunity	Biological Process	2	2246	0.000890472	0.598124
ligase activity, forming carbon-sulfur bonds	Molecular Function	1	987	0.00101317	0.659843			negative regulation of RNA biosynthetic process	Biological Process	51	2246	0.022707	0.598124
positive regulation of response to external stimulus	Biological Process	1	987	0.00101317	0.659843			primary active transmembrane transporter activity	Molecular Function	4	2246	0.00178094	0.598124
carbohydrate derivative transporter activity	Molecular Function	1	987	0.00101317	0.659843			protein phosphorylation	Biological Process	24	2246	0.0106857	0.598124
negative regulation of epithelial cell proliferation	Biological Process	1	987	0.00101317	0.659843			glycosylation	Biological Process	4	2246	0.00178094	0.598124
cytoplasmic vesicle	Cellular Component	5	987	0.00506586	0.659843			carboxypeptidase activity	Molecular Function	5	2246	0.00222618	0.598124
sex chromosome	Cellular Component	1	987	0.00101317	0.659843			negative regulation of gene expression	Biological Process	52	2246	0.0231523	0.598124
mRNA splicing, via spliceosome	Biological Process	4	987	0.00405268	0.661128			melatonin receptor activity	Molecular Function	1	2246	0.000445236	0.598124
RNA splicing, via transesterification reactions with bulged adenosine as nucleophile	Biological Process	4	987	0.00405268	0.661128			fatty acid synthase activity	Molecular Function	1	2246	0.000445236	0.598124
single-organism developmental process	Biological Process	54	987	0.0547112	0.664763			ribonuclease P activity	Molecular Function	1	2246	0.000445236	0.598124
UDP-glycosyltransferase activity	Molecular Function	2	987	0.00202634	0.667172			retinoid binding	Molecular Function	2	2246	0.000890472	0.598124
regulation of blood pressure	Biological Process	2	987	0.00202634	0.667172			negative regulation of cell motility	Biological Process	1	2246	0.000445236	0.598124
bone development	Biological Process	2	987	0.00202634	0.667172			regulation of transmembrane transport	Biological Process	1	2246	0.000445236	0.598124
macroautophagy	Biological Process	2	987	0.00202634	0.667172			P-P-bond-hydrolysis-driven transmembrane transporter activity	Molecular Function	4	2246	0.00178094	0.598124
regulation of systemic arterial blood pressure	Biological Process	2	987	0.00202634	0.667172			Golgi apparatus part	Cellular Component	17	2246	0.00756901	0.598124
RNA modification	Biological Process	2	987	0.00202634	0.667172			mitotic cell cycle phase transition	Biological Process	11	2246	0.0048976	0.598124
Rho guanyl-nucleotide exchange factor activity	Molecular Function	4	987	0.00405268	0.672444			carboxyl-O-methyltransferase activity	Molecular Function	2	2246	0.000890472	0.598124
circulatory system process	Biological Process	3	987	0.00303951	0.672444			cAMP-dependent protein kinase complex	Cellular Component	1	2246	0.000445236	0.598124
ribonucleoprotein complex subunit organization	Biological Process	3	987	0.00303951	0.672444			glycogenin glucosyltransferase activity	Molecular Function	1	2246	0.000445236	0.598124
core promoter binding	Molecular Function	3	987	0.00303951	0.672444			translation	Biological Process	3	2246	0.00133571	0.598124
transmembrane transporter activity	Molecular Function	25	987	0.0253293	0.672444			coated vesicle	Cellular Component	1	2246	0.000445236	0.598124
extracellular matrix	Cellular Component	4	987	0.00405268	0.672444			small nucleolar ribonucleoprotein complex	Cellular Component	1	2246	0.000445236	0.598124
RNA splicing, via transesterification reactions	Biological Process	4	987	0.00405268	0.672444			PCAF complex	Cellular Component	1	2246	0.000445236	0.598124
nucleoplasm part	Cellular Component	5	987	0.00506586	0.672444			positive regulation of molecular function	Biological Process	9	2246	0.00400712	0.598124
blood circulation	Biological Process	3	987	0.00303951	0.672444			acrosomal membrane	Cellular Component	3	2246	0.00133571	0.598124
single-organism transport	Biological Process	9	987	0.00911854	0.67431			microvillus	Cellular Component	1	2246	0.000445236	0.598124
SAGA-type complex	Cellular Component	1	987	0.00101317	0.679749			basic amino acid transmembrane transporter activity	Molecular Function	1	2246	0.000445236	0.598124
ribose phosphate metabolic process	Biological Process	1	987	0.00101317	0.679749			negative regulation of proteolysis	Biological Process	2	2246	0.000890472	0.598124
regulation of RNA splicing	Biological Process	1	987	0.00101317	0.679749			inorganic anion exchanger activity	Molecular Function	3	2246	0.00133571	0.598124
divalent metal ion transport	Biological Process	1	987	0.00101317	0.679749			positive regulation of lipid storage	Biological Process	1	2246	0.000445236	0.598124
Rab guanyl-nucleotide exchange factor activity	Molecular Function	1	987	0.00101317	0.679749			positive regulation of protein ubiquitination	Biological Process	1	2246	0.000445236	0.598124
integral component of endoplasmic reticulum membrane	Cellular Component	1	987	0.00101317	0.679749			stem cell differentiation	Biological Process	3	2246	0.00133571	0.598124
regulation of acute inflammatory response	Biological Process	1	987	0.00101317	0.679749			regulatory region DNA binding	Molecular Function	37	2246	0.0164737	0.598124
response to starvation	Biological Process	2	987	0.00202634	0.679749			L-histidine transmembrane transporter activity	Molecular Function	1	2246	0.000445236	0.598124
developmental growth involved in morphogenesis	Biological Process	1	987	0.00101317	0.679749			mesenchymal cell development	Biological Process	3	2246	0.00133571	0.598124
positive regulation of cellular process	Biological Process	11	987	0.0111449	0.679749			sensory perception of taste	Biological Process	2	2246	0.000890472	0.598124
regulation of cellular protein metabolic process	Biological Process	9	987	0.00911854	0.679749			establishment of cell polarity	Biological Process	4	2246	0.00178094	0.598124
RNA methyltransferase activity	Molecular Function	1	987	0.00101317	0.679749			hydrolase activity, acting on acid anhydrides, catalyzing transmembrane movement of substances	Molecular Function	4	2246	0.00178094	0.598124
regulation of leukocyte mediated cytotoxicity	Biological Process	1	987	0.00101317	0.679749			cellular macromolecular complex assembly	Biological Process	9	2246	0.00400712	0.598124
transferase activity, transferring acyl groups other than amino-acyl groups	Molecular Function	4	987	0.00405268	0.679749			nuclear envelope	Cellular Component	8	2246	0.00356189	0.598124
intrinsic component of endoplasmic reticulum membrane	Cellular Component	1	987	0.00101317	0.679749			drug transmembrane transporter activity	Molecular Function	2	2246	0.000890472	0.598124
feeding behavior	Biological Process	1	987	0.00101317	0.679749			protein glycosylation	Biological Process	4	2246	0.00178094	0.598124
cellular protein localization	Biological Process	5	987	0.00506586	0.679749			positive regulation of sequestering of triglyceride	Biological Process	1	2246	0.000445236	0.598124
exonuclease activity	Molecular Function	1	987	0.00101317	0.679749			nuclear lumen	Cellular Component	108	2246	0.0480855	0.598124
regulation of cell killing	Biological Process	1	987	0.00101317	0.679749			negative regulation of actin filament polymerization	Biological Process	1	2246	0.000445236	0.598124
T cell mediated cytotoxicity	Biological Process	1	987	0.00101317	0.679749			detection of chemical stimulus involved in sensory perception of bitter taste	Biological Process	2	2246	0.000890472	0.598124
adaptive immune response based on somatic recombination of immune receptors built from immunoglobulin superfamily domains	Biological Process	2	987	0.00202634	0.679749			purine nucleotide binding	Molecular Function	55	2246	0.024488	0.598124
mRNA processing	Biological Process	4	987	0.00405268	0.679749			regulation of chromosome organization	Biological Process	2	2246	0.000890472	0.598124
diacylglycerol kinase activity	Molecular Function	1	987	0.00101317	0.679749			immunoglobulin transcytosis in epithelial cells	Biological Process	1	2246	0.000445236	0.598124
developmental maturation	Biological Process	1	987	0.00101317	0.679749			mitotic nuclear envelope reassembly	Biological Process	1	2246	0.000445236	0.598124
ribonucleotide metabolic process	Biological Process	1	987	0.00101317	0.679749			male germ cell nucleus	Cellular Component	1	2246	0.000445236	0.598124
blastocyst development	Biological Process	2	987	0.00202634	0.679749			GDP-dissociation inhibitor activity	Molecular Function	2	2246	0.000890472	0.598124
nucleotide kinase activity	Molecular Function	1	987	0.00101317	0.679749			organic cyclic compound metabolic process	Biological Process	88	2246	0.0391808	0.598124
calcium ion transport	Biological Process	1	987	0.00101317	0.679749			galactosidase activity	Molecular Function	2	2246	0.000890472	0.598124
cellular macromolecule localization	Biological Process	5	987	0.00506586	0.679749			protein import into nucleus, translocation	Biological Process	4	2246	0.00178094	0.598124
adenylyltransferase activity	Molecular Function	1	987	0.00101317	0.679749			meiosis I	Biological Process	3	2246	0.00133571	0.598124
cellular response to starvation	Biological Process	2	987	0.00202634	0.679749			nitrogen compound metabolic process	Biological Process	93	2246	0.0414069	0.598124
organ growth	Biological Process	1	987	0.00101317	0.679749			2'-5'-oligoadenylate synthetase activity	Molecular Function	1	2246	0.000445236	0.598124
lymphocyte mediated immunity	Biological Process	2	987	0.00202634	0.679749			circulatory system process	Biological Process	7	2246	0.00311665	0.598278
triglyceride lipase activity	Molecular Function	1	987	0.00101317	0.679749			regulation of RNA metabolic process	Biological Process	55	2246	0.024488	0.598278
translational initiation	Biological Process	1	987	0.00101317	0.679749			nuclear chromatin	Cellular Component	12	2246	0.00534283	0.598278
divalent inorganic cation transport	Biological Process	1	987	0.00101317	0.679749			nucleoside binding	Molecular Function	55	2246	0.024488	0.598278
negative regulation of cell proliferation	Biological Process	1	987	0.00101317	0.679749			blood circulation	Biological Process	7	2246	0.00311665	0.598278
endochondral bone growth	Biological Process	1	987	0.00101317	0.679749			cytoplasm	Cellular Component	231	2246	0.10285	0.598556
regulation of protein phosphorylation	Biological Process	8	987	0.00810537	0.683861			nucleolus	Cellular Component	20	2246	0.00890472	0.598906
integral component of plasma membrane	Cellular Component	6	987	0.00607903	0.687253			organic cyclic compound biosynthetic process	Biological Process	57	2246	0.0253785	0.601029
nuclear transport	Biological Process	2	987	0.00202634	0.693555			positive regulation of cellular metabolic process	Biological Process	15	2246	0.00667854	0.601029
RNA polymerase II transcription factor binding transcription factor activity	Molecular Function	3	987	0.00303951	0.693555			positive regulation of macromolecule metabolic process	Biological Process	15	2246	0.00667854	0.601029
chloride channel activity	Molecular Function	2	987	0.00202634	0.693555			regulation of cell growth	Biological Process	5	2246	0.00222618	0.603962
ion binding	Molecular Function	68	987	0.0688956	0.693555			regulation of nitrogen compound metabolic process	Biological Process	56	2246	0.0249332	0.604351
fatty acid metabolic process	Biological Process	2	987	0.00202634	0.693555			purine ribonucleoside triphosphate binding	Molecular Function	54	2246	0.0240427	0.609948
nucleocytoplasmic transport	Biological Process	2	987	0.00202634	0.693555			purine ribonucleotide binding	Molecular Function	54	2246	0.0240427	0.609948
chloride transmembrane transporter activity	Molecular Function	2	987	0.00202634	0.693555			purine ribonucleoside binding	Molecular Function	54	2246	0.0240427	0.609948
transmembrane receptor protein kinase activity	Molecular Function	2	987	0.00202634	0.693555			ribonucleoside binding	Molecular Function	54	2246	0.0240427	0.609948
chromosome organization	Biological Process	3	987	0.00303951	0.693555			regulation of cellular macromolecule biosynthetic process	Biological Process	54	2246	0.0240427	0.609948
intrinsic component of plasma membrane	Cellular Component	6	987	0.00607903	0.697088			ribonucleotide binding	Molecular Function	54	2246	0.0240427	0.609948
substrate-specific transmembrane transporter activity	Molecular Function	24	987	0.0243161	0.702718			regulation of MAPK cascade	Biological Process	9	2246	0.00400712	0.61266
poly(A) RNA binding	Molecular Function	5	987	0.00506586	0.706209			regulation of phosphate metabolic process	Biological Process	21	2246	0.00934996	0.61411
cell development	Biological Process	5	987	0.00506586	0.706209			regulation of phosphorus metabolic process	Biological Process	21	2246	0.00934996	0.61411
plasma membrane part	Cellular Component	10	987	0.0101317	0.706209			cation channel activity	Molecular Function	21	2246	0.00934996	0.61411
acetylcholine-activated cation-selective channel activity	Molecular Function	1	987	0.00101317	0.707364			RNA biosynthetic process	Biological Process	55	2246	0.024488	0.616626
regulation of response to wounding	Biological Process	1	987	0.00101317	0.707364			transcription, DNA-templated	Biological Process	55	2246	0.024488	0.616626
microfilament motor activity	Molecular Function	1	987	0.00101317	0.707364			nucleic acid-templated transcription	Biological Process	55	2246	0.024488	0.616626
single-organism carbohydrate metabolic process	Biological Process	3	987	0.00303951	0.707364			regulation of protein phosphorylation	Biological Process	19	2246	0.00845948	0.616673
inflammatory response	Biological Process	3	987	0.00303951	0.707364			skeletal system morphogenesis	Biological Process	6	2246	0.00267142	0.618223
regulation of cell differentiation	Biological Process	1	987	0.00101317	0.707364			RNA polymerase II transcription cofactor activity	Molecular Function	6	2246	0.00267142	0.618223
excitatory extracellular ligand-gated ion channel activity	Molecular Function	1	987	0.00101317	0.707364			purine nucleoside binding	Molecular Function	54	2246	0.0240427	0.61834
regulation of phosphorylation	Biological Process	8	987	0.00810537	0.707364			regulation of macromolecule biosynthetic process	Biological Process	54	2246	0.0240427	0.61834
ion transmembrane transporter activity	Molecular Function	23	987	0.0233029	0.707364			acute inflammatory response	Biological Process	4	2246	0.00178094	0.619705
multicellular organismal reproductive process	Biological Process	4	987	0.00405268	0.707364			glutathione transferase activity	Molecular Function	4	2246	0.00178094	0.619705
epithelial cell differentiation	Biological Process	2	987	0.00202634	0.707364			S-adenosylmethionine-dependent methyltransferase activity	Molecular Function	4	2246	0.00178094	0.619705
mitotic cell cycle process	Biological Process	7	987	0.0070922	0.707364			regulation of cell adhesion	Biological Process	4	2246	0.00178094	0.619705
glycerol metabolic process	Biological Process	1	987	0.00101317	0.707364			cellular response to stimulus	Biological Process	50	2246	0.0222618	0.619705
alditol metabolic process	Biological Process	1	987	0.00101317	0.707364			voltage-gated calcium channel activity	Molecular Function	4	2246	0.00178094	0.619705
multicellular organism reproduction	Biological Process	4	987	0.00405268	0.707364			detection of chemical stimulus	Biological Process	2	2246	0.000890472	0.625791
polyol metabolic process	Biological Process	1	987	0.00101317	0.707364			pyrimidine-containing compound metabolic process	Biological Process	1	2246	0.000445236	0.625791
regulation of inflammatory response	Biological Process	1	987	0.00101317	0.707364			ribose phosphate metabolic process	Biological Process	2	2246	0.000890472	0.625791
O-acyltransferase activity	Molecular Function	1	987	0.00101317	0.707364			oxidoreductase activity, acting on paired donors, with incorporation or reduction of molecular oxygen	Molecular Function	4	2246	0.00178094	0.625791
damaged DNA binding	Molecular Function	1	987	0.00101317	0.707364			aromatic compound catabolic process	Biological Process	6	2246	0.00267142	0.625791
hexosaminidase activity	Molecular Function	1	987	0.00101317	0.707364			cellular nitrogen compound catabolic process	Biological Process	6	2246	0.00267142	0.625791
positive regulation of developmental process	Biological Process	1	987	0.00101317	0.707364			mitochondrion degradation	Biological Process	1	2246	0.000445236	0.625791
nitrogen compound transport	Biological Process	1	987	0.00101317	0.707364			positive regulation of inflammatory response to antigenic stimulus	Biological Process	1	2246	0.000445236	0.625791
protein transport	Biological Process	5	987	0.00506586	0.708109			aspartic-type peptidase activity	Molecular Function	11	2246	0.0048976	0.625791
regulation of cell proliferation	Biological Process	4	987	0.00405268	0.720242			oxidation-reduction process	Biological Process	2	2246	0.000890472	0.625791
multicellular organismal development	Biological Process	43	987	0.0435664	0.720242			phosphogluconate dehydrogenase (decarboxylating) activity	Molecular Function	1	2246	0.000445236	0.625791
RNA splicing	Biological Process	4	987	0.00405268	0.720242			azole transporter activity	Molecular Function	1	2246	0.000445236	0.625791
cellular lipid metabolic process	Biological Process	4	987	0.00405268	0.720242			cardiac muscle tissue development	Biological Process	1	2246	0.000445236	0.625791
regulation of immune response	Biological Process	4	987	0.00405268	0.720242			regulation of acute inflammatory response	Biological Process	2	2246	0.000890472	0.625791
angiogenesis	Biological Process	5	987	0.00506586	0.721765			bombesin receptor activity	Molecular Function	1	2246	0.000445236	0.625791
cellular component organization or biogenesis	Biological Process	26	987	0.0263425	0.724321			single-organism membrane organization	Biological Process	4	2246	0.00178094	0.625791
regulation of endothelial cell proliferation	Biological Process	2	987	0.00202634	0.724425			release of cytochrome c from mitochondria	Biological Process	2	2246	0.000890472	0.625791
organelle subcompartment	Cellular Component	2	987	0.00202634	0.724425			negative regulation of innate immune response	Biological Process	1	2246	0.000445236	0.625791
regulation of epithelial cell proliferation	Biological Process	2	987	0.00202634	0.724425			transcytosis	Biological Process	1	2246	0.000445236	0.625791
anion channel activity	Molecular Function	2	987	0.00202634	0.724425			actin filament polymerization	Biological Process	1	2246	0.000445236	0.625791
Golgi subcompartment	Cellular Component	2	987	0.00202634	0.724425			chondrocyte development involved in endochondral bone morphogenesis	Biological Process	1	2246	0.000445236	0.625791
cellular response to nutrient levels	Biological Process	2	987	0.00202634	0.724425			anion binding	Molecular Function	64	2246	0.0284951	0.625791
regulation of system process	Biological Process	2	987	0.00202634	0.724425			ciliary basal body	Cellular Component	1	2246	0.000445236	0.625791
extracellular ligand-gated ion channel activity	Molecular Function	2	987	0.00202634	0.724425			retinal dehydrogenase activity	Molecular Function	1	2246	0.000445236	0.625791
monocarboxylic acid metabolic process	Biological Process	2	987	0.00202634	0.724425			cellular response to extracellular stimulus	Biological Process	5	2246	0.00222618	0.625791
regulation of immune effector process	Biological Process	2	987	0.00202634	0.724425			negative regulation of response to cytokine stimulus	Biological Process	1	2246	0.000445236	0.625791
exosome (RNase complex)	Cellular Component	1	987	0.00101317	0.726253			establishment of mitotic spindle orientation	Biological Process	3	2246	0.00133571	0.625791
signal transduction	Biological Process	14	987	0.0141844	0.726253			negative regulation of endothelial cell proliferation	Biological Process	2	2246	0.000890472	0.625791
proton-transporting two-sector ATPase complex, proton-transporting domain	Cellular Component	1	987	0.00101317	0.726253			ATP transmembrane transporter activity	Molecular Function	1	2246	0.000445236	0.625791
transcription cofactor activity	Molecular Function	5	987	0.00506586	0.726253			intrinsic component of plasma membrane	Cellular Component	14	2246	0.0062333	0.625791
cell periphery	Cellular Component	18	987	0.0182371	0.726253			RNA methyltransferase activity	Molecular Function	2	2246	0.000890472	0.625791
peptidyl-amino acid modification	Biological Process	1	987	0.00101317	0.726253			regulation of protein kinase activity	Biological Process	12	2246	0.00534283	0.625791
termination of signal transduction	Biological Process	1	987	0.00101317	0.726253			immune effector process	Biological Process	10	2246	0.00445236	0.625791
stem cell development	Biological Process	1	987	0.00101317	0.726253			oxidoreductase activity, acting on the CH-OH group of donors, NAD or NADP as acceptor	Molecular Function	7	2246	0.00311665	0.625791
regionalization	Biological Process	1	987	0.00101317	0.726253			condensin complex	Cellular Component	1	2246	0.000445236	0.625791
MAPK cascade	Biological Process	5	987	0.00506586	0.726253			lipid kinase activity	Molecular Function	1	2246	0.000445236	0.625791
replacement ossification	Biological Process	1	987	0.00101317	0.726253			nucleotide-excision repair	Biological Process	1	2246	0.000445236	0.625791
reproduction	Biological Process	5	987	0.00506586	0.726253			monocarboxylic acid transport	Biological Process	1	2246	0.000445236	0.625791
centrosome	Cellular Component	5	987	0.00506586	0.726253			ephrin receptor activity	Molecular Function	2	2246	0.000890472	0.625791
cell fate commitment	Biological Process	1	987	0.00101317	0.726253			T cell mediated immunity	Biological Process	3	2246	0.00133571	0.625791
regulation of heart rate	Biological Process	1	987	0.00101317	0.726253			multi-organism process	Biological Process	11	2246	0.0048976	0.625791
anion:anion antiporter activity	Molecular Function	1	987	0.00101317	0.726253			mRNA metabolic process	Biological Process	12	2246	0.00534283	0.625791
anatomical structure formation involved in morphogenesis	Biological Process	9	987	0.00911854	0.726253			vasculogenesis	Biological Process	4	2246	0.00178094	0.625791
signal transduction by protein phosphorylation	Biological Process	5	987	0.00506586	0.726253			fatty-acyl-CoA binding	Molecular Function	2	2246	0.000890472	0.625791
endochondral ossification	Biological Process	1	987	0.00101317	0.726253			purine nucleoside transmembrane transporter activity	Molecular Function	1	2246	0.000445236	0.625791
membrane-bounded vesicle	Cellular Component	10	987	0.0101317	0.726253			MAP kinase kinase activity	Molecular Function	1	2246	0.000445236	0.625791
inorganic anion exchanger activity	Molecular Function	1	987	0.00101317	0.726253			nucleobase-containing compound transmembrane transporter activity	Molecular Function	2	2246	0.000890472	0.625791
stem cell differentiation	Biological Process	1	987	0.00101317	0.726253			fucosidase activity	Molecular Function	1	2246	0.000445236	0.625791
rRNA metabolic process	Biological Process	1	987	0.00101317	0.726253			chromosome, telomeric region	Cellular Component	2	2246	0.000890472	0.625791
mitochondrial matrix	Cellular Component	1	987	0.00101317	0.726253			negative regulation of actin filament depolymerization	Biological Process	1	2246	0.000445236	0.625791
mesenchymal cell development	Biological Process	1	987	0.00101317	0.726253			peroxisomal membrane	Cellular Component	2	2246	0.000890472	0.625791
termination of G-protein coupled receptor signaling pathway	Biological Process	1	987	0.00101317	0.726253			regulation of protein polymerization	Biological Process	1	2246	0.000445236	0.625791
mesenchymal cell differentiation	Biological Process	1	987	0.00101317	0.726253			cellular polysaccharide biosynthetic process	Biological Process	1	2246	0.000445236	0.625791
rRNA processing	Biological Process	1	987	0.00101317	0.726253			nuclear heterochromatin	Cellular Component	1	2246	0.000445236	0.625791
organic substance transport	Biological Process	6	987	0.00607903	0.726253			GTPase activator activity	Molecular Function	9	2246	0.00400712	0.625791
chromosomal region	Cellular Component	5	987	0.00506586	0.726253			regulation of ion homeostasis	Biological Process	1	2246	0.000445236	0.625791
establishment of protein localization	Biological Process	5	987	0.00506586	0.726253			regulation of transcription, DNA-templated	Biological Process	53	2246	0.0235975	0.625791
phosphoric ester hydrolase activity	Molecular Function	9	987	0.00911854	0.726253			mitotic sister chromatid segregation	Biological Process	3	2246	0.00133571	0.625791
immune effector process	Biological Process	4	987	0.00405268	0.726316			G-protein coupled receptor signaling pathway, coupled to cyclic nucleotide second messenger	Biological Process	1	2246	0.000445236	0.625791
nucleoside phosphate binding	Molecular Function	40	987	0.0405268	0.726316			phosphatidylinositol phosphorylation	Biological Process	1	2246	0.000445236	0.625791
nucleotide binding	Molecular Function	40	987	0.0405268	0.726316			striated muscle contraction	Biological Process	2	2246	0.000890472	0.625791
negative regulation of signal transduction	Biological Process	2	987	0.00202634	0.727814			regulation of catalytic activity	Biological Process	14	2246	0.0062333	0.625791
inorganic anion transmembrane transporter activity	Molecular Function	2	987	0.00202634	0.727814			T cell mediated cytotoxicity	Biological Process	2	2246	0.000890472	0.625791
multicellular organismal process	Biological Process	61	987	0.0618034	0.731377			response to fibroblast growth factor	Biological Process	1	2246	0.000445236	0.625791
regulation of molecular function	Biological Process	6	987	0.00607903	0.734522			vesicle-mediated transport	Biological Process	7	2246	0.00311665	0.625791
establishment of localization	Biological Process	13	987	0.0131712	0.73689			regulation of mRNA metabolic process	Biological Process	2	2246	0.000890472	0.625791
alcohol metabolic process	Biological Process	1	987	0.00101317	0.740794			voltage-gated chloride channel activity	Molecular Function	2	2246	0.000890472	0.625791
ligand-gated channel activity	Molecular Function	3	987	0.00303951	0.740794			integral component of plasma membrane	Cellular Component	14	2246	0.0062333	0.625791
vesicle	Cellular Component	10	987	0.0101317	0.740794			endocrine process	Biological Process	2	2246	0.000890472	0.625791
axoneme	Cellular Component	1	987	0.00101317	0.740794			establishment of spindle orientation	Biological Process	3	2246	0.00133571	0.625791
mesenchyme development	Biological Process	1	987	0.00101317	0.740794			anatomical structure maturation	Biological Process	1	2246	0.000445236	0.625791
cellular response to extracellular stimulus	Biological Process	2	987	0.00202634	0.740794			cellular macromolecule catabolic process	Biological Process	10	2246	0.00445236	0.625791
glycolipid metabolic process	Biological Process	1	987	0.00101317	0.740794			lipid phosphorylation	Biological Process	1	2246	0.000445236	0.625791
mitochondrial proton-transporting ATP synthase complex	Cellular Component	1	987	0.00101317	0.740794			arginine-tRNA ligase activity	Molecular Function	1	2246	0.000445236	0.625791
lysozyme activity	Molecular Function	1	987	0.00101317	0.740794			integral component of organelle membrane	Cellular Component	4	2246	0.00178094	0.625791
ligand-gated ion channel activity	Molecular Function	3	987	0.00303951	0.740794			patterning of blood vessels	Biological Process	3	2246	0.00133571	0.625791
epithelial cell proliferation	Biological Process	2	987	0.00202634	0.740794			biliverdin reductase activity	Molecular Function	1	2246	0.000445236	0.625791
nuclear transcription factor complex	Cellular Component	1	987	0.00101317	0.740794			ribonucleotide metabolic process	Biological Process	2	2246	0.000890472	0.625791
ciliary cytoplasm	Cellular Component	1	987	0.00101317	0.740794			regulation of metal ion transport	Biological Process	1	2246	0.000445236	0.625791
extracellular region	Cellular Component	35	987	0.035461	0.740794			reproductive system development	Biological Process	7	2246	0.00311665	0.625791
nuclear chromosome part	Cellular Component	6	987	0.00607903	0.740794			signal transduction by protein phosphorylation	Biological Process	12	2246	0.00534283	0.625791
regulation of protein serine/threonine kinase activity	Biological Process	4	987	0.00405268	0.740794			regulation of acute inflammatory response to antigenic stimulus	Biological Process	1	2246	0.000445236	0.625791
regulation of cytoskeleton organization	Biological Process	1	987	0.00101317	0.740794			monocarboxylic acid binding	Molecular Function	2	2246	0.000890472	0.625791
endothelial cell proliferation	Biological Process	2	987	0.00202634	0.740794			cytokine production	Biological Process	6	2246	0.00267142	0.625791
cellular response to external stimulus	Biological Process	2	987	0.00202634	0.740794			blood vessel maturation	Biological Process	1	2246	0.000445236	0.625791
cell projection cytoplasm	Cellular Component	1	987	0.00101317	0.740794			desmosome assembly	Biological Process	1	2246	0.000445236	0.625791
translation	Biological Process	1	987	0.00101317	0.740794			regulation of protein modification by small protein conjugation or removal	Biological Process	2	2246	0.000890472	0.625791
meiotic cell cycle process	Biological Process	1	987	0.00101317	0.740794			cation homeostasis	Biological Process	2	2246	0.000890472	0.625791
RNA polymerase II transcription factor binding transcription factor activity involved in negative regulation of transcription	Molecular Function	1	987	0.00101317	0.740794			regulation of angiotensin levels in blood	Biological Process	1	2246	0.000445236	0.625791
sulfotransferase activity	Molecular Function	2	987	0.00202634	0.740794			striated muscle thin filament	Cellular Component	1	2246	0.000445236	0.625791
transferase activity, transferring hexosyl groups	Molecular Function	4	987	0.00405268	0.740794			azole transmembrane transporter activity	Molecular Function	1	2246	0.000445236	0.625791
sensory perception	Biological Process	2	987	0.00202634	0.740794			lipid modification	Biological Process	2	2246	0.000890472	0.625791
proton-transporting ATP synthase complex	Cellular Component	1	987	0.00101317	0.740794			glycoprotein metabolic process	Biological Process	4	2246	0.00178094	0.625791
meiosis I	Biological Process	1	987	0.00101317	0.740794			cellular response to external stimulus	Biological Process	5	2246	0.00222618	0.625791
negative regulation of response to stimulus	Biological Process	3	987	0.00303951	0.740794			organic acid catabolic process	Biological Process	2	2246	0.000890472	0.625791
cation transmembrane transporter activity	Molecular Function	15	987	0.0151976	0.746653			lipid storage	Biological Process	1	2246	0.000445236	0.625791
scavenger receptor activity	Molecular Function	3	987	0.00303951	0.746653			programmed cell death	Biological Process	5	2246	0.00222618	0.625791
single-organism intracellular transport	Biological Process	3	987	0.00303951	0.746653			alpha-amino acid catabolic process	Biological Process	1	2246	0.000445236	0.625791
defense response	Biological Process	6	987	0.00607903	0.755085			organelle disassembly	Biological Process	1	2246	0.000445236	0.625791
purine nucleotide binding	Molecular Function	22	987	0.0222898	0.755361			N-acetyltransferase activity	Molecular Function	3	2246	0.00133571	0.625791
negative regulation of cell communication	Biological Process	2	987	0.00202634	0.755405			inflammatory response to antigenic stimulus	Biological Process	2	2246	0.000890472	0.625791
adaptive immune response	Biological Process	2	987	0.00202634	0.755405			skeletal system development	Biological Process	13	2246	0.00578807	0.625791
macromolecular complex	Cellular Component	46	987	0.0466059	0.757705			small molecule catabolic process	Biological Process	2	2246	0.000890472	0.625791
external side of plasma membrane	Cellular Component	1	987	0.00101317	0.760505			glucan biosynthetic process	Biological Process	1	2246	0.000445236	0.625791
DNA binding	Molecular Function	35	987	0.035461	0.760505			cellular carbohydrate biosynthetic process	Biological Process	1	2246	0.000445236	0.625791
nuclear division	Biological Process	2	987	0.00202634	0.760505			mucus layer	Cellular Component	1	2246	0.000445236	0.625791
purinergic receptor activity	Molecular Function	1	987	0.00101317	0.760505			small nucleolar ribonucleoprotein complex assembly	Biological Process	1	2246	0.000445236	0.625791
regulation of phosphate metabolic process	Biological Process	8	987	0.00810537	0.760505			nucleobase-containing compound catabolic process	Biological Process	6	2246	0.00267142	0.625791
double-strand break repair via homologous recombination	Biological Process	2	987	0.00202634	0.760505			tRNA methyltransferase activity	Molecular Function	1	2246	0.000445236	0.625791
microtubule bundle formation	Biological Process	1	987	0.00101317	0.760505			translational initiation	Biological Process	2	2246	0.000890472	0.625791
ameboidal-type cell migration	Biological Process	1	987	0.00101317	0.760505			regulation of mRNA splicing, via spliceosome	Biological Process	2	2246	0.000890472	0.625791
regulation of phosphorus metabolic process	Biological Process	8	987	0.00810537	0.760505			sex chromatin	Cellular Component	1	2246	0.000445236	0.625791
cellular response to stress	Biological Process	6	987	0.00607903	0.760505			reproductive structure development	Biological Process	7	2246	0.00311665	0.625791
oxidoreductase activity, acting on the aldehyde or oxo group of donors, NAD or NADP as acceptor	Molecular Function	1	987	0.00101317	0.760505			nuclear membrane part	Cellular Component	1	2246	0.000445236	0.625791
response to stimulus	Biological Process	38	987	0.0385005	0.760505			neutrophil homeostasis	Biological Process	1	2246	0.000445236	0.625791
small molecule binding	Molecular Function	41	987	0.04154	0.760505			racemase and epimerase activity, acting on carbohydrates and derivatives	Molecular Function	1	2246	0.000445236	0.625791
negative regulation of signaling	Biological Process	2	987	0.00202634	0.760505			spindle localization	Biological Process	3	2246	0.00133571	0.625791
extracellular matrix structural constituent	Molecular Function	1	987	0.00101317	0.760505			alcohol dehydrogenase activity, zinc-dependent	Molecular Function	1	2246	0.000445236	0.625791
recombinational repair	Biological Process	2	987	0.00202634	0.760505			regulation of ATP metabolic process	Biological Process	1	2246	0.000445236	0.625791
organ or tissue specific immune response	Biological Process	1	987	0.00101317	0.760505			positive regulation of adaptive immune response based on somatic recombination of immune receptors built from immunoglobulin superfamily domains	Biological Process	2	2246	0.000890472	0.625791
side of membrane	Cellular Component	1	987	0.00101317	0.760505			nuclear membrane	Cellular Component	2	2246	0.000890472	0.625791
macromolecular complex assembly	Biological Process	4	987	0.00405268	0.760505			cell growth	Biological Process	5	2246	0.00222618	0.625791
cellular response to stimulus	Biological Process	20	987	0.0202634	0.760505			retina homeostasis	Biological Process	3	2246	0.00133571	0.625791
mucosal immune response	Biological Process	1	987	0.00101317	0.760505			peptidyl-glutamic acid modification	Biological Process	1	2246	0.000445236	0.625791
cartilage development	Biological Process	2	987	0.00202634	0.760505			extracellular matrix component	Cellular Component	5	2246	0.00222618	0.625791
liposaccharide metabolic process	Biological Process	1	987	0.00101317	0.760505			regulation of homeostatic process	Biological Process	1	2246	0.000445236	0.625791
receptor signaling protein activity	Molecular Function	2	987	0.00202634	0.760505			RNA polymerase II distal enhancer sequence-specific DNA binding	Molecular Function	3	2246	0.00133571	0.625791
serotonin receptor activity	Molecular Function	1	987	0.00101317	0.760505			transcription corepressor activity	Molecular Function	4	2246	0.00178094	0.625791
connective tissue development	Biological Process	2	987	0.00202634	0.760505			skeletal muscle contraction	Biological Process	2	2246	0.000890472	0.625791
core promoter sequence-specific DNA binding	Molecular Function	2	987	0.00202634	0.760505			proton-transporting V-type ATPase, V0 domain	Cellular Component	1	2246	0.000445236	0.625791
sensory perception of sound	Biological Process	1	987	0.00101317	0.760505			fibroblast growth factor receptor signaling pathway	Biological Process	1	2246	0.000445236	0.625791
sensory perception of mechanical stimulus	Biological Process	1	987	0.00101317	0.760505			adenosine-phosphate deaminase activity	Molecular Function	1	2246	0.000445236	0.625791
substrate-specific transporter activity	Molecular Function	24	987	0.0243161	0.760902			organic cyclic compound catabolic process	Biological Process	6	2246	0.00267142	0.625791
lipase activity	Molecular Function	3	987	0.00303951	0.760902			carbohydrate derivative transporter activity	Molecular Function	2	2246	0.000890472	0.625791
peptide receptor activity	Molecular Function	3	987	0.00303951	0.760902			sensory perception	Biological Process	5	2246	0.00222618	0.625791
G-protein coupled peptide receptor activity	Molecular Function	3	987	0.00303951	0.760902			positive regulation of receptor recycling	Biological Process	1	2246	0.000445236	0.625791
single-organism localization	Biological Process	9	987	0.00911854	0.769567			tachykinin receptor activity	Molecular Function	1	2246	0.000445236	0.625791
cellular component organization	Biological Process	24	987	0.0243161	0.772162			G1/S transition of mitotic cell cycle	Biological Process	7	2246	0.00311665	0.625791
chemical homeostasis	Biological Process	1	987	0.00101317	0.774413			SAGA-type complex	Cellular Component	2	2246	0.000890472	0.625791
positive regulation of cell proliferation	Biological Process	3	987	0.00303951	0.774413			epidermis development	Biological Process	4	2246	0.00178094	0.625791
establishment of protein localization to organelle	Biological Process	2	987	0.00202634	0.774413			embryo development	Biological Process	26	2246	0.0115761	0.625791
voltage-gated sodium channel complex	Cellular Component	1	987	0.00101317	0.774413			regulation of biosynthetic process	Biological Process	54	2246	0.0240427	0.625791
lipid metabolic process	Biological Process	5	987	0.00506586	0.774413			chemical homeostasis	Biological Process	3	2246	0.00133571	0.625791
condensed chromosome kinetochore	Cellular Component	1	987	0.00101317	0.774413			regulation of RNA splicing	Biological Process	2	2246	0.000890472	0.625791
voltage-gated ion channel activity	Molecular Function	5	987	0.00506586	0.774413			inorganic ion homeostasis	Biological Process	2	2246	0.000890472	0.625791
mitotic sister chromatid segregation	Biological Process	1	987	0.00101317	0.774413			cell fate determination	Biological Process	1	2246	0.000445236	0.625791
fear response	Biological Process	1	987	0.00101317	0.774413			integral component of endoplasmic reticulum membrane	Cellular Component	2	2246	0.000890472	0.625791
ligase activity	Molecular Function	4	987	0.00405268	0.774413			central element	Cellular Component	1	2246	0.000445236	0.625791
patterning of blood vessels	Biological Process	1	987	0.00101317	0.774413			adenine nucleotide transmembrane transporter activity	Molecular Function	1	2246	0.000445236	0.625791
heart morphogenesis	Biological Process	1	987	0.00101317	0.774413			regulation of oxidative phosphorylation	Biological Process	1	2246	0.000445236	0.625791
calcium activated cation channel activity	Molecular Function	1	987	0.00101317	0.774413			protein insertion into ER membrane	Biological Process	1	2246	0.000445236	0.625791
behavioral fear response	Biological Process	1	987	0.00101317	0.774413			chondrocyte differentiation involved in endochondral bone morphogenesis	Biological Process	1	2246	0.000445236	0.625791
sister chromatid segregation	Biological Process	1	987	0.00101317	0.774413			regulation of leukocyte migration	Biological Process	1	2246	0.000445236	0.625791
behavioral defense response	Biological Process	1	987	0.00101317	0.774413			copper ion binding	Molecular Function	4	2246	0.00178094	0.625791
multicellular organismal response to stress	Biological Process	1	987	0.00101317	0.774413			anatomical structure homeostasis	Biological Process	7	2246	0.00311665	0.625791
homeostatic process	Biological Process	5	987	0.00506586	0.774413			poly(A) RNA binding	Molecular Function	12	2246	0.00534283	0.625791
sodium channel complex	Cellular Component	1	987	0.00101317	0.774413			RNA binding	Molecular Function	34	2246	0.015138	0.625791
voltage-gated channel activity	Molecular Function	5	987	0.00506586	0.774413			myofilament	Cellular Component	1	2246	0.000445236	0.625791
organic hydroxy compound metabolic process	Biological Process	1	987	0.00101317	0.774413			protein polyglutamylation	Biological Process	1	2246	0.000445236	0.625791
membrane lipid metabolic process	Biological Process	1	987	0.00101317	0.774413			membrane organization	Biological Process	4	2246	0.00178094	0.625791
regulation of response to stimulus	Biological Process	9	987	0.00911854	0.774904			oxidoreductase activity, acting on a sulfur group of donors	Molecular Function	2	2246	0.000890472	0.625791
single-multicellular organism process	Biological Process	58	987	0.0587639	0.777821			regulation of actin filament polymerization	Biological Process	1	2246	0.000445236	0.625791
positive regulation of protein modification process	Biological Process	4	987	0.00405268	0.778729			positive regulation of humoral immune response	Biological Process	1	2246	0.000445236	0.625791
DNA repair	Biological Process	3	987	0.00303951	0.779996			chromatin assembly or disassembly	Biological Process	1	2246	0.000445236	0.625791
cellular developmental process	Biological Process	18	987	0.0182371	0.782923			nuclear pore	Cellular Component	3	2246	0.00133571	0.625791
meiotic cell cycle	Biological Process	1	987	0.00101317	0.782923			intrinsic component of organelle membrane	Cellular Component	4	2246	0.00178094	0.625791
peptidase inhibitor activity	Molecular Function	4	987	0.00405268	0.782923			purine nucleotide transmembrane transporter activity	Molecular Function	1	2246	0.000445236	0.625791
ribonucleoside binding	Molecular Function	21	987	0.0212766	0.782923			polysaccharide biosynthetic process	Biological Process	1	2246	0.000445236	0.625791
nuclear chromosome	Cellular Component	7	987	0.0070922	0.782923			actin filament organization	Biological Process	2	2246	0.000890472	0.625791
cytokine receptor activity	Molecular Function	2	987	0.00202634	0.782923			condensed chromosome kinetochore	Cellular Component	3	2246	0.00133571	0.625791
endopeptidase regulator activity	Molecular Function	4	987	0.00405268	0.782923			iodide peroxidase activity	Molecular Function	1	2246	0.000445236	0.625791
protein targeting	Biological Process	2	987	0.00202634	0.782923			apoptotic mitochondrial changes	Biological Process	2	2246	0.000890472	0.625791
cell communication	Biological Process	16	987	0.0162107	0.782923			regulation of cellular component organization	Biological Process	10	2246	0.00445236	0.625791
purine ribonucleoside triphosphate binding	Molecular Function	21	987	0.0212766	0.782923			heterocycle catabolic process	Biological Process	6	2246	0.00267142	0.625791
epithelium development	Biological Process	8	987	0.00810537	0.782923			guanyl-nucleotide exchange factor activity	Molecular Function	16	2246	0.00712378	0.625791
mitotic cell cycle	Biological Process	7	987	0.0070922	0.782923			autophagy	Biological Process	6	2246	0.00267142	0.625791
multi-organism process	Biological Process	4	987	0.00405268	0.782923			MAPK cascade	Biological Process	12	2246	0.00534283	0.625791
negative regulation of immune response	Biological Process	1	987	0.00101317	0.782923			tRNA methylation	Biological Process	1	2246	0.000445236	0.625791
endopeptidase inhibitor activity	Molecular Function	4	987	0.00405268	0.782923			regulation of protein activation cascade	Biological Process	1	2246	0.000445236	0.625791
protein localization	Biological Process	5	987	0.00506586	0.782923			baroreceptor response to increased systemic arterial blood pressure	Biological Process	1	2246	0.000445236	0.625791
skeletal system morphogenesis	Biological Process	2	987	0.00202634	0.782923			exocyst	Cellular Component	3	2246	0.00133571	0.625791
microtubule organizing center	Cellular Component	5	987	0.00506586	0.782923			intrinsic component of endoplasmic reticulum membrane	Cellular Component	2	2246	0.000890472	0.625791
meiotic nuclear division	Biological Process	1	987	0.00101317	0.782923			dipeptidase activity	Molecular Function	1	2246	0.000445236	0.625791
carbohydrate derivative biosynthetic process	Biological Process	2	987	0.00202634	0.782923			nicotinamide-nucleotide adenylyltransferase activity	Molecular Function	1	2246	0.000445236	0.625791
cytokine production	Biological Process	2	987	0.00202634	0.782923			regulation of protein ubiquitination	Biological Process	2	2246	0.000890472	0.625791
purine ribonucleotide binding	Molecular Function	21	987	0.0212766	0.782923			regulation of RNA biosynthetic process	Biological Process	53	2246	0.0235975	0.625791
ribonucleotide binding	Molecular Function	21	987	0.0212766	0.782923			regulation of molecular function	Biological Process	15	2246	0.00667854	0.625791
double-strand break repair	Biological Process	2	987	0.00202634	0.782923			exonuclease activity	Molecular Function	2	2246	0.000890472	0.625791
peptidase regulator activity	Molecular Function	4	987	0.00405268	0.782923			cytoplasmic mRNA processing body	Cellular Component	5	2246	0.00222618	0.625791
negative regulation of G-protein coupled receptor protein signaling pathway	Biological Process	1	987	0.00101317	0.782923			cell surface	Cellular Component	6	2246	0.00267142	0.625791
telomere maintenance	Biological Process	1	987	0.00101317	0.782923			galactosylceramide sulfotransferase activity	Molecular Function	1	2246	0.000445236	0.625791
purine ribonucleoside binding	Molecular Function	21	987	0.0212766	0.782923			aspartic-type endopeptidase activity	Molecular Function	11	2246	0.0048976	0.625791
protein modification by small protein conjugation or removal	Biological Process	3	987	0.00303951	0.782923			tail-anchored membrane protein insertion into ER membrane	Biological Process	1	2246	0.000445236	0.625791
voltage-gated cation channel activity	Molecular Function	4	987	0.00405268	0.782923			regulation of intracellular signal transduction	Biological Process	9	2246	0.00400712	0.625791
dephosphorylation	Biological Process	1	987	0.00101317	0.782923			endoribonuclease activity, producing 5'-phosphomonoesters	Molecular Function	1	2246	0.000445236	0.625791
regulation of defense response	Biological Process	2	987	0.00202634	0.782923			nucleoside phosphate catabolic process	Biological Process	1	2246	0.000445236	0.625791
transferase activity, transferring sulfur-containing groups	Molecular Function	2	987	0.00202634	0.782923			vacuole organization	Biological Process	4	2246	0.00178094	0.625791
protein ubiquitination	Biological Process	3	987	0.00303951	0.782923			adenylate cyclase-activating G-protein coupled receptor signaling pathway	Biological Process	1	2246	0.000445236	0.625791
protein modification by small protein conjugation	Biological Process	3	987	0.00303951	0.782923			endoplasmic reticulum organization	Biological Process	1	2246	0.000445236	0.625791
phosphatidylinositol binding	Molecular Function	2	987	0.00202634	0.782923			vacuolar proton-transporting V-type ATPase, V0 domain	Cellular Component	1	2246	0.000445236	0.625791
retina homeostasis	Biological Process	1	987	0.00101317	0.782923			oocyte maturation	Biological Process	1	2246	0.000445236	0.625791
telomere organization	Biological Process	1	987	0.00101317	0.782923			microbody	Cellular Component	3	2246	0.00133571	0.625791
RNA polymerase II distal enhancer sequence-specific DNA binding	Molecular Function	1	987	0.00101317	0.782923			sensory perception of chemical stimulus	Biological Process	2	2246	0.000890472	0.625791
purine nucleoside binding	Molecular Function	21	987	0.0212766	0.786992			cell cycle G1/S phase transition	Biological Process	7	2246	0.00311665	0.625791
sequence-specific DNA binding RNA polymerase II transcription factor activity	Molecular Function	3	987	0.00303951	0.788166			box C/D snoRNP assembly	Biological Process	1	2246	0.000445236	0.625791
response to external stimulus	Biological Process	5	987	0.00506586	0.789533			cellular response to fibroblast growth factor stimulus	Biological Process	1	2246	0.000445236	0.625791
regulation of signal transduction	Biological Process	5	987	0.00506586	0.789533			developmental maturation	Biological Process	2	2246	0.000890472	0.625791
RNA processing	Biological Process	5	987	0.00506586	0.789533			gland development	Biological Process	2	2246	0.000890472	0.625791
inorganic cation transmembrane transporter activity	Molecular Function	12	987	0.0121581	0.793429			negative regulation of protein maturation	Biological Process	1	2246	0.000445236	0.625791
organelle organization	Biological Process	13	987	0.0131712	0.793429			regulation of protein serine/threonine kinase activity	Biological Process	10	2246	0.00445236	0.625791
catalytic complex	Cellular Component	10	987	0.0101317	0.793429			regulation of system process	Biological Process	5	2246	0.00222618	0.625791
cellular response to DNA damage stimulus	Biological Process	4	987	0.00405268	0.793593			apical part of cell	Cellular Component	1	2246	0.000445236	0.625791
positive regulation of cellular protein metabolic process	Biological Process	4	987	0.00405268	0.793593			RNA processing	Biological Process	14	2246	0.0062333	0.625791
cellular carbohydrate metabolic process	Biological Process	1	987	0.00101317	0.793593			chromosome segregation	Biological Process	4	2246	0.00178094	0.625791
protein localization to organelle	Biological Process	2	987	0.00202634	0.793593			multicellular organismal movement	Biological Process	2	2246	0.000890472	0.625791
nucleoside-triphosphatase activity	Molecular Function	12	987	0.0121581	0.793593			organic substance catabolic process	Biological Process	13	2246	0.00578807	0.625791
mitotic nuclear division	Biological Process	1	987	0.00101317	0.793593			cellular amino acid catabolic process	Biological Process	1	2246	0.000445236	0.625791
proton-transporting two-sector ATPase complex	Cellular Component	1	987	0.00101317	0.793593			sperm part	Cellular Component	7	2246	0.00311665	0.625791
regulation of localization	Biological Process	2	987	0.00202634	0.793593			membrane raft organization	Biological Process	1	2246	0.000445236	0.625791
single organism reproductive process	Biological Process	4	987	0.00405268	0.793593			1-phosphatidylinositol binding	Molecular Function	2	2246	0.000890472	0.625791
regulation of response to external stimulus	Biological Process	1	987	0.00101317	0.793593			virus receptor activity	Molecular Function	1	2246	0.000445236	0.625791
cell cycle G2/M phase transition	Biological Process	1	987	0.00101317	0.793593			nuclear part	Cellular Component	117	2246	0.0520926	0.625791
ciliary part	Cellular Component	1	987	0.00101317	0.793593			response to wounding	Biological Process	4	2246	0.00178094	0.625791
G2/M transition of mitotic cell cycle	Biological Process	1	987	0.00101317	0.793593			monocarboxylic acid transmembrane transporter activity	Molecular Function	1	2246	0.000445236	0.625791
transporter activity	Molecular Function	30	987	0.0303951	0.793593			regulation of kinase activity	Biological Process	12	2246	0.00534283	0.625791
protein folding	Biological Process	1	987	0.00101317	0.793593			regulation of growth	Biological Process	5	2246	0.00222618	0.625791
intracellular membrane-bounded organelle	Cellular Component	137	987	0.138804	0.793593			regulation of nucleoside metabolic process	Biological Process	1	2246	0.000445236	0.625791
G-protein coupled receptor signaling pathway	Biological Process	2	987	0.00202634	0.793593			galactose 3-O-sulfotransferase activity	Molecular Function	1	2246	0.000445236	0.625791
keratin filament	Cellular Component	1	987	0.00101317	0.793593			purine ribonucleotide transmembrane transporter activity	Molecular Function	1	2246	0.000445236	0.625791
establishment of localization in cell	Biological Process	6	987	0.00607903	0.793593			MIS12/MIND type complex	Cellular Component	1	2246	0.000445236	0.625791
cysteine-type endopeptidase inhibitor activity	Molecular Function	1	987	0.00101317	0.793593			intramolecular oxidoreductase activity, transposing C=C bonds	Molecular Function	1	2246	0.000445236	0.625791
localization	Biological Process	17	987	0.0172239	0.797361			fructose-bisphosphate aldolase activity	Molecular Function	1	2246	0.000445236	0.625791
nucleoside binding	Molecular Function	21	987	0.0212766	0.799953			arylesterase activity	Molecular Function	1	2246	0.000445236	0.625791
response to nutrient levels	Biological Process	2	987	0.00202634	0.802961			regulation of mRNA processing	Biological Process	2	2246	0.000890472	0.625791
active transmembrane transporter activity	Molecular Function	4	987	0.00405268	0.803564			carboxylic acid catabolic process	Biological Process	2	2246	0.000890472	0.625791
positive regulation of protein metabolic process	Biological Process	4	987	0.00405268	0.803564			extracellular matrix	Cellular Component	9	2246	0.00400712	0.625791
reproductive process	Biological Process	4	987	0.00405268	0.803564			regulation of nucleic acid-templated transcription	Biological Process	53	2246	0.0235975	0.625791
condensed chromosome, centromeric region	Cellular Component	1	987	0.00101317	0.808443			positive regulation of adaptive immune response	Biological Process	2	2246	0.000890472	0.625791
innate immune response	Biological Process	2	987	0.00202634	0.808443			regulation of complement activation	Biological Process	1	2246	0.000445236	0.625791
microtubule organizing center part	Cellular Component	2	987	0.00202634	0.808443			alpha-L-fucosidase activity	Molecular Function	1	2246	0.000445236	0.625791
positive regulation of protein serine/threonine kinase activity	Biological Process	2	987	0.00202634	0.808443			negative regulation of protein activation cascade	Biological Process	1	2246	0.000445236	0.625791
regulation of G-protein coupled receptor protein signaling pathway	Biological Process	1	987	0.00101317	0.808443			peroxisome	Cellular Component	3	2246	0.00133571	0.625791
regulation of protein kinase activity	Biological Process	4	987	0.00405268	0.808443			XY body	Cellular Component	1	2246	0.000445236	0.625791
transcription factor complex	Cellular Component	1	987	0.00101317	0.808443			positive regulation of acute inflammatory response	Biological Process	1	2246	0.000445236	0.625791
antigen processing and presentation	Biological Process	2	987	0.00202634	0.808443			sister chromatid segregation	Biological Process	3	2246	0.00133571	0.625791
intracellular organelle lumen	Cellular Component	43	987	0.0435664	0.808443			nucleoplasm part	Cellular Component	11	2246	0.0048976	0.625791
membrane-bounded organelle	Cellular Component	142	987	0.14387	0.808443			cellular amide metabolic process	Biological Process	4	2246	0.00178094	0.625791
regulation of kinase activity	Biological Process	4	987	0.00405268	0.808443			cell junction assembly	Biological Process	1	2246	0.000445236	0.625791
cell migration	Biological Process	4	987	0.00405268	0.808443			extracellular ligand-gated ion channel activity	Molecular Function	5	2246	0.00222618	0.625791
carboxy-lyase activity	Molecular Function	1	987	0.00101317	0.808443			cell-cell junction assembly	Biological Process	1	2246	0.000445236	0.625791
immune response-regulating signaling pathway	Biological Process	1	987	0.00101317	0.808443			glucosamine-6-phosphate deaminase activity	Molecular Function	1	2246	0.000445236	0.625791
cellular response to organic substance	Biological Process	1	987	0.00101317	0.808443			voltage-gated anion channel activity	Molecular Function	2	2246	0.000890472	0.625791
organelle lumen	Cellular Component	43	987	0.0435664	0.808443			glycogen biosynthetic process	Biological Process	1	2246	0.000445236	0.625791
regulation of response to stress	Biological Process	2	987	0.00202634	0.808443			adenylyltransferase activity	Molecular Function	2	2246	0.000890472	0.625791
chromatin	Cellular Component	11	987	0.0111449	0.808443			oxidoreductase activity, oxidizing metal ions	Molecular Function	2	2246	0.000890472	0.625791
positive regulation of biological process	Biological Process	13	987	0.0131712	0.810835			apical plasma membrane	Cellular Component	1	2246	0.000445236	0.625791
single organism signaling	Biological Process	14	987	0.0141844	0.816509			apoptotic signaling pathway	Biological Process	2	2246	0.000890472	0.625791
cell proliferation	Biological Process	4	987	0.00405268	0.816572			microbody membrane	Cellular Component	2	2246	0.000890472	0.625791
single-organism cellular localization	Biological Process	3	987	0.00303951	0.816704			6-phosphofructokinase activity	Molecular Function	1	2246	0.000445236	0.625791
response to extracellular stimulus	Biological Process	2	987	0.00202634	0.822857			apoptotic process	Biological Process	5	2246	0.00222618	0.625791
protein complex subunit organization	Biological Process	2	987	0.00202634	0.822857			regulation of cellular biosynthetic process	Biological Process	54	2246	0.0240427	0.625791
transferase complex, transferring phosphorus-containing groups	Cellular Component	1	987	0.00101317	0.822969			establishment of spindle localization	Biological Process	3	2246	0.00133571	0.625791
metallocarboxypeptidase activity	Molecular Function	1	987	0.00101317	0.822969			cell cortex part	Cellular Component	3	2246	0.00133571	0.625791
regulation of cell communication	Biological Process	5	987	0.00506586	0.822969			acrosomal vesicle	Cellular Component	7	2246	0.00311665	0.625791
pore complex	Cellular Component	1	987	0.00101317	0.822969			G-protein coupled receptor internalization	Biological Process	1	2246	0.000445236	0.625791
transferase activity, transferring acyl groups	Molecular Function	4	987	0.00405268	0.822969			negative regulation of complement activation	Biological Process	1	2246	0.000445236	0.625791
RNA polymerase II core promoter proximal region sequence-specific DNA binding transcription factor activity involved in positive regulation of transcription	Molecular Function	1	987	0.00101317	0.822969			ligase activity, forming carbon-sulfur bonds	Molecular Function	2	2246	0.000890472	0.625791
tissue development	Biological Process	11	987	0.0111449	0.822969			regulation of angiotensin metabolic process	Biological Process	1	2246	0.000445236	0.625791
cilium movement	Biological Process	1	987	0.00101317	0.822969			negative regulation of cell proliferation	Biological Process	2	2246	0.000890472	0.625791
inner mitochondrial membrane protein complex	Cellular Component	2	987	0.00202634	0.824806			beta-N-acetylhexosaminidase activity	Molecular Function	1	2246	0.000445236	0.625791
carboxylic acid binding	Molecular Function	1	987	0.00101317	0.824806			regulation of hypersensitivity	Biological Process	1	2246	0.000445236	0.625791
ubiquitin-like protein transferase activity	Molecular Function	5	987	0.00506586	0.824806			regulation of systemic arterial blood pressure by hormone	Biological Process	2	2246	0.000890472	0.625791
S-adenosylmethionine-dependent methyltransferase activity	Molecular Function	1	987	0.00101317	0.824806			nucleotide catabolic process	Biological Process	1	2246	0.000445236	0.625791
protein import	Biological Process	1	987	0.00101317	0.824806			adenylate cyclase-modulating G-protein coupled receptor signaling pathway	Biological Process	1	2246	0.000445236	0.625791
intermediate filament cytoskeleton	Cellular Component	1	987	0.00101317	0.824806			regulation of actin filament depolymerization	Biological Process	1	2246	0.000445236	0.625791
intermediate filament	Cellular Component	1	987	0.00101317	0.824806			negative regulation of protein processing	Biological Process	1	2246	0.000445236	0.625791
chromosomal part	Cellular Component	16	987	0.0162107	0.824806			glycerol-3-phosphate O-acyltransferase activity	Molecular Function	1	2246	0.000445236	0.625791
cell differentiation	Biological Process	15	987	0.0151976	0.824806			receptor-mediated endocytosis	Biological Process	3	2246	0.00133571	0.625791
regulation of cytokine production	Biological Process	1	987	0.00101317	0.824806			protein insertion into membrane	Biological Process	1	2246	0.000445236	0.625791
developmental process involved in reproduction	Biological Process	3	987	0.00303951	0.824806			ribosome assembly	Biological Process	1	2246	0.000445236	0.625791
extracellular organelle	Cellular Component	5	987	0.00506586	0.824806			pyrimidine nucleotide metabolic process	Biological Process	1	2246	0.000445236	0.625791
single-organism nuclear import	Biological Process	1	987	0.00101317	0.824806			germ cell nucleus	Cellular Component	1	2246	0.000445236	0.625791
anatomical structure homeostasis	Biological Process	2	987	0.00202634	0.824806			receptor signaling protein serine/threonine kinase activity	Molecular Function	3	2246	0.00133571	0.625791
pyrophosphatase activity	Molecular Function	12	987	0.0121581	0.824806			activation of MAPKK activity	Biological Process	2	2246	0.000890472	0.625791
leukocyte homeostasis	Biological Process	1	987	0.00101317	0.824806			protein polymerization	Biological Process	1	2246	0.000445236	0.625791
negative regulation of immune system process	Biological Process	1	987	0.00101317	0.824806			negative regulation of epithelial cell proliferation	Biological Process	2	2246	0.000890472	0.625791
mRNA metabolic process	Biological Process	4	987	0.00405268	0.824806			cell cortex	Cellular Component	4	2246	0.00178094	0.625791
phospholipase activity	Molecular Function	2	987	0.00202634	0.824806			negative regulation of cytokine-mediated signaling pathway	Biological Process	1	2246	0.000445236	0.625791
organic acid binding	Molecular Function	1	987	0.00101317	0.824806			musculoskeletal movement	Biological Process	2	2246	0.000890472	0.625791
developmental growth	Biological Process	1	987	0.00101317	0.824806			AMP deaminase activity	Molecular Function	1	2246	0.000445236	0.625791
localization of cell	Biological Process	4	987	0.00405268	0.824806			plasma membrane part	Cellular Component	23	2246	0.0102404	0.625791
neuron migration	Biological Process	2	987	0.00202634	0.824806			establishment of mitotic spindle localization	Biological Process	3	2246	0.00133571	0.625791
ubiquitin-protein transferase activity	Molecular Function	5	987	0.00506586	0.824806			nucleoside-triphosphatase activity	Molecular Function	31	2246	0.0138023	0.630396
organelle fission	Biological Process	2	987	0.00202634	0.824806			positive regulation of metabolic process	Biological Process	15	2246	0.00667854	0.630396
regulation of organelle organization	Biological Process	1	987	0.00101317	0.824806			cell cycle G2/M phase transition	Biological Process	3	2246	0.00133571	0.636597
microtubule-based movement	Biological Process	1	987	0.00101317	0.824806			spliceosomal snRNP assembly	Biological Process	3	2246	0.00133571	0.636597
beta-amyloid binding	Molecular Function	1	987	0.00101317	0.824806			mitotic nuclear division	Biological Process	3	2246	0.00133571	0.636597
extracellular exosome	Cellular Component	5	987	0.00506586	0.824806			protein serine/threonine phosphatase activity	Molecular Function	3	2246	0.00133571	0.636597
regulation of immune system process	Biological Process	4	987	0.00405268	0.824806			G2/M transition of mitotic cell cycle	Biological Process	3	2246	0.00133571	0.636597
tube closure	Biological Process	1	987	0.00101317	0.824806			chondrocyte differentiation	Biological Process	3	2246	0.00133571	0.636597
vesicle-mediated transport	Biological Process	2	987	0.00202634	0.824806			carbohydrate derivative binding	Molecular Function	59	2246	0.0262689	0.63727
DNA integrity checkpoint	Biological Process	1	987	0.00101317	0.824806			oxidoreductase activity, acting on CH-OH group of donors	Molecular Function	7	2246	0.00311665	0.641772
anion transmembrane transporter activity	Molecular Function	5	987	0.00506586	0.824806			regulation of blood pressure	Biological Process	4	2246	0.00178094	0.642662
hydrolase activity, acting on acid anhydrides	Molecular Function	12	987	0.0121581	0.824806			macroautophagy	Biological Process	4	2246	0.00178094	0.642662
regulation of heart contraction	Biological Process	1	987	0.00101317	0.824806			regulation of systemic arterial blood pressure	Biological Process	4	2246	0.00178094	0.642662
heart contraction	Biological Process	1	987	0.00101317	0.824806			negative regulation of cellular protein metabolic process	Biological Process	6	2246	0.00267142	0.642662
endocytosis	Biological Process	1	987	0.00101317	0.824806			negative regulation of protein metabolic process	Biological Process	6	2246	0.00267142	0.642662
positive regulation of epithelial cell proliferation	Biological Process	1	987	0.00101317	0.824806			ribonucleoprotein granule	Cellular Component	5	2246	0.00222618	0.642793
protein import into nucleus	Biological Process	1	987	0.00101317	0.824806			adaptive immune response	Biological Process	5	2246	0.00222618	0.642793
cell motility	Biological Process	4	987	0.00405268	0.824806			cytoplasmic ribonucleoprotein granule	Cellular Component	5	2246	0.00222618	0.642793
translation factor activity, RNA binding	Molecular Function	2	987	0.00202634	0.824806			GTPase activity	Molecular Function	14	2246	0.0062333	0.655
serine-type endopeptidase inhibitor activity	Molecular Function	2	987	0.00202634	0.824806			macromolecular complex assembly	Biological Process	10	2246	0.00445236	0.655
morphogenesis of an epithelium	Biological Process	4	987	0.00405268	0.824806			macromolecule catabolic process	Biological Process	10	2246	0.00445236	0.655
DNA metabolic process	Biological Process	4	987	0.00405268	0.824806			extracellular region	Cellular Component	82	2246	0.0365093	0.659327
protein targeting to nucleus	Biological Process	1	987	0.00101317	0.824806			transcription factor binding transcription factor activity	Molecular Function	13	2246	0.00578807	0.661703
membrane	Cellular Component	60	987	0.0607903	0.824806			immune system process	Biological Process	42	2246	0.0186999	0.663139
motor activity	Molecular Function	4	987	0.00405268	0.824806			biological adhesion	Biological Process	8	2246	0.00356189	0.666962
antiporter activity	Molecular Function	1	987	0.00101317	0.824806			cell adhesion	Biological Process	8	2246	0.00356189	0.666962
enhancer binding	Molecular Function	1	987	0.00101317	0.824806			oxidoreductase activity, acting on paired donors, with incorporation or reduction of molecular oxygen, NAD(P)H as one donor, and incorporation of one atom of oxygen	Molecular Function	2	2246	0.000890472	0.668621
metalloexopeptidase activity	Molecular Function	1	987	0.00101317	0.824806			regulation of receptor-mediated endocytosis	Biological Process	2	2246	0.000890472	0.668621
positive regulation of endothelial cell proliferation	Biological Process	1	987	0.00101317	0.824806			microfilament motor activity	Molecular Function	2	2246	0.000890472	0.668621
heart process	Biological Process	1	987	0.00101317	0.824806			regulation of receptor internalization	Biological Process	2	2246	0.000890472	0.668621
membrane-enclosed lumen	Cellular Component	43	987	0.0435664	0.824806			cofactor binding	Molecular Function	2	2246	0.000890472	0.668621
regulation of transferase activity	Biological Process	4	987	0.00405268	0.824806			coenzyme binding	Molecular Function	2	2246	0.000890472	0.668621
neural tube closure	Biological Process	1	987	0.00101317	0.824806			double-stranded DNA binding	Molecular Function	2	2246	0.000890472	0.668621
movement of cell or subcellular component	Biological Process	5	987	0.00506586	0.824806			secretory granule	Cellular Component	7	2246	0.00311665	0.668621
enhancer sequence-specific DNA binding	Molecular Function	1	987	0.00101317	0.824806			modification-dependent macromolecule catabolic process	Biological Process	5	2246	0.00222618	0.668621
extracellular membrane-bounded organelle	Cellular Component	5	987	0.00506586	0.824806			peroxisomal part	Cellular Component	2	2246	0.000890472	0.668621
intracellular part	Cellular Component	199	987	0.201621	0.824806			tRNA processing	Biological Process	2	2246	0.000890472	0.668621
protein polyubiquitination	Biological Process	2	987	0.00202634	0.824806			chromosome separation	Biological Process	2	2246	0.000890472	0.668621
extracellular vesicle	Cellular Component	5	987	0.00506586	0.824806			organonitrogen compound catabolic process	Biological Process	2	2246	0.000890472	0.668621
hydrolase activity, acting on acid anhydrides, in phosphorus-containing anhydrides	Molecular Function	12	987	0.0121581	0.824806			regulation of inflammatory response	Biological Process	2	2246	0.000890472	0.668621
cell projection part	Cellular Component	1	987	0.00101317	0.824806			actomyosin	Cellular Component	6	2246	0.00267142	0.668621
signaling	Biological Process	14	987	0.0141844	0.824806			protein methyltransferase activity	Molecular Function	2	2246	0.000890472	0.668621
regulation of blood circulation	Biological Process	1	987	0.00101317	0.824806			actin filament bundle	Cellular Component	6	2246	0.00267142	0.668621
nuclear import	Biological Process	1	987	0.00101317	0.824806			proteolysis involved in cellular protein catabolic process	Biological Process	5	2246	0.00222618	0.668621
protein localization to nucleus	Biological Process	1	987	0.00101317	0.824806			regulation of proteolysis	Biological Process	2	2246	0.000890472	0.668621
nuclear lumen	Cellular Component	41	987	0.04154	0.824806			glycerophospholipid metabolic process	Biological Process	2	2246	0.000890472	0.668621
single-organism organelle organization	Biological Process	8	987	0.00810537	0.824806			generation of precursor metabolites and energy	Biological Process	2	2246	0.000890472	0.668621
protein import into nucleus, translocation	Biological Process	1	987	0.00101317	0.824806			regulation of response to wounding	Biological Process	2	2246	0.000890472	0.668621
intracellular	Cellular Component	211	987	0.213779	0.825791			ubiquitin-dependent protein catabolic process	Biological Process	5	2246	0.00222618	0.668621
anion binding	Molecular Function	24	987	0.0243161	0.833426			regulation of systemic arterial blood pressure mediated by a chemical signal	Biological Process	2	2246	0.000890472	0.668621
skeletal system development	Biological Process	4	987	0.00405268	0.833426			tRNA metabolic process	Biological Process	2	2246	0.000890472	0.668621
DNA recombination	Biological Process	2	987	0.00202634	0.834362			receptor recycling	Biological Process	2	2246	0.000890472	0.668621
cellular localization	Biological Process	6	987	0.00607903	0.834362			carbonate dehydratase activity	Molecular Function	2	2246	0.000890472	0.668621
hydrolase activity, acting on carbon-nitrogen (but not peptide) bonds	Molecular Function	1	987	0.00101317	0.835629			modification-dependent protein catabolic process	Biological Process	5	2246	0.00222618	0.668621
macromolecule localization	Biological Process	5	987	0.00506586	0.835629			stress fiber	Cellular Component	6	2246	0.00267142	0.668621
single-organism membrane organization	Biological Process	1	987	0.00101317	0.835629			regulation of endocytosis	Biological Process	2	2246	0.000890472	0.668621
establishment of organelle localization	Biological Process	1	987	0.00101317	0.835629			cellular protein catabolic process	Biological Process	5	2246	0.00222618	0.668621
nucleotidyltransferase activity	Molecular Function	1	987	0.00101317	0.835629			receptor signaling protein activity	Molecular Function	5	2246	0.00222618	0.668621
gastrulation	Biological Process	1	987	0.00101317	0.835629			hexosaminidase activity	Molecular Function	2	2246	0.000890472	0.668621
primary neural tube formation	Biological Process	1	987	0.00101317	0.835629			ossification	Biological Process	11	2246	0.0048976	0.668621
acetyltransferase activity	Molecular Function	1	987	0.00101317	0.835629			core promoter sequence-specific DNA binding	Molecular Function	5	2246	0.00222618	0.668621
cellular amide metabolic process	Biological Process	1	987	0.00101317	0.835629			epithelial cell morphogenesis	Biological Process	2	2246	0.000890472	0.668621
RNA polymerase II core promoter sequence-specific DNA binding	Molecular Function	1	987	0.00101317	0.835629			microbody part	Cellular Component	2	2246	0.000890472	0.668621
transcription corepressor activity	Molecular Function	1	987	0.00101317	0.835629			enzyme linked receptor protein signaling pathway	Biological Process	2	2246	0.000890472	0.668621
oxidoreductase activity, acting on the CH-OH group of donors, NAD or NADP as acceptor	Molecular Function	2	987	0.00202634	0.841271			ventricular septum development	Biological Process	1	2246	0.000445236	0.668853
mitochondrial respiratory chain complex I	Cellular Component	1	987	0.00101317	0.842005			negative regulation of chromosome organization	Biological Process	1	2246	0.000445236	0.668853
epidermis development	Biological Process	1	987	0.00101317	0.842005			cellular developmental process	Biological Process	44	2246	0.0195904	0.668853
membrane organization	Biological Process	1	987	0.00101317	0.842005			proton-transporting two-sector ATPase complex, proton-transporting domain	Cellular Component	2	2246	0.000890472	0.668853
NADH dehydrogenase complex	Cellular Component	1	987	0.00101317	0.842005			condensed chromosome, centromeric region	Cellular Component	3	2246	0.00133571	0.668853
peptide binding	Molecular Function	1	987	0.00101317	0.842005			protein geranylgeranyltransferase activity	Molecular Function	1	2246	0.000445236	0.668853
respiratory chain complex I	Cellular Component	1	987	0.00101317	0.842005			fatty acid alpha-oxidation	Biological Process	1	2246	0.000445236	0.668853
epithelial tube formation	Biological Process	1	987	0.00101317	0.842005			response to starvation	Biological Process	4	2246	0.00178094	0.668853
neural tube formation	Biological Process	1	987	0.00101317	0.842005			nucleoplasm	Cellular Component	68	2246	0.030276	0.668853
embryonic epithelial tube formation	Biological Process	1	987	0.00101317	0.842005			heart development	Biological Process	4	2246	0.00178094	0.668853
chromosome segregation	Biological Process	1	987	0.00101317	0.842005			anaphase-promoting complex-dependent proteasomal ubiquitin-dependent protein catabolic process	Biological Process	1	2246	0.000445236	0.668853
immune response	Biological Process	7	987	0.0070922	0.842005			regulation of proteasomal ubiquitin-dependent protein catabolic process	Biological Process	1	2246	0.000445236	0.668853
response to wounding	Biological Process	1	987	0.00101317	0.842005			RNA polymerase II core promoter sequence-specific DNA binding transcription factor activity	Molecular Function	1	2246	0.000445236	0.668853
hematopoietic progenitor cell differentiation	Biological Process	2	987	0.00202634	0.842005			alcohol dehydrogenase (NAD) activity	Molecular Function	1	2246	0.000445236	0.668853
locomotion	Biological Process	4	987	0.00405268	0.842005			spindle assembly checkpoint	Biological Process	1	2246	0.000445236	0.668853
tube formation	Biological Process	1	987	0.00101317	0.842005			carbohydrate derivative catabolic process	Biological Process	1	2246	0.000445236	0.668853
organelle localization	Biological Process	1	987	0.00101317	0.842005			serine C-palmitoyltransferase activity	Molecular Function	1	2246	0.000445236	0.668853
oxidoreductase activity, acting on CH-OH group of donors	Molecular Function	2	987	0.00202634	0.842005			negative regulation of mitotic sister chromatid separation	Biological Process	1	2246	0.000445236	0.668853
positive regulation of immune response	Biological Process	2	987	0.00202634	0.842005			regulation of ubiquitin-protein ligase activity involved in mitotic cell cycle	Biological Process	1	2246	0.000445236	0.668853
nervous system development	Biological Process	5	987	0.00506586	0.842005			wound healing	Biological Process	2	2246	0.000890472	0.668853
plasma membrane protein complex	Cellular Component	2	987	0.00202634	0.842005			spindle checkpoint	Biological Process	1	2246	0.000445236	0.668853
ovarian follicle development	Biological Process	1	987	0.00101317	0.842005			negative regulation of ubiquitin-protein ligase activity involved in mitotic cell cycle	Biological Process	1	2246	0.000445236	0.668853
RNA binding	Molecular Function	12	987	0.0121581	0.842951			negative regulation of proteasomal ubiquitin-dependent protein catabolic process	Biological Process	1	2246	0.000445236	0.668853
regulation of signaling	Biological Process	5	987	0.00506586	0.842951			negative regulation of proteasomal protein catabolic process	Biological Process	1	2246	0.000445236	0.668853
plasma membrane	Cellular Component	14	987	0.0141844	0.85073			B cell apoptotic process	Biological Process	1	2246	0.000445236	0.668853
protein tyrosine kinase activity	Molecular Function	2	987	0.00202634	0.852627			regulation of systemic arterial blood pressure by circulatory renin-angiotensin	Biological Process	1	2246	0.000445236	0.668853
morphogenesis of embryonic epithelium	Biological Process	1	987	0.00101317	0.853105			negative regulation of mitotic metaphase/anaphase transition	Biological Process	1	2246	0.000445236	0.668853
carbon-carbon lyase activity	Molecular Function	1	987	0.00101317	0.853105			retinol dehydrogenase activity	Molecular Function	1	2246	0.000445236	0.668853
regulation of developmental process	Biological Process	1	987	0.00101317	0.853105			striated muscle tissue development	Biological Process	1	2246	0.000445236	0.668853
ligase activity, forming aminoacyl-tRNA and related compounds	Molecular Function	1	987	0.00101317	0.853105			negative regulation of protein catabolic process	Biological Process	1	2246	0.000445236	0.668853
aminoacyl-tRNA ligase activity	Molecular Function	1	987	0.00101317	0.853105			embryonic axis specification	Biological Process	1	2246	0.000445236	0.668853
ligase activity, forming carbon-oxygen bonds	Molecular Function	1	987	0.00101317	0.853105			regulation of apoptotic process	Biological Process	2	2246	0.000890472	0.668853
positive regulation of protein phosphorylation	Biological Process	3	987	0.00303951	0.856515			store-operated calcium entry	Biological Process	1	2246	0.000445236	0.668853
positive regulation of phosphorylation	Biological Process	3	987	0.00303951	0.856515			carbohydrate transmembrane transporter activity	Molecular Function	1	2246	0.000445236	0.668853
chromosome	Cellular Component	17	987	0.0172239	0.856515			hexose transmembrane transporter activity	Molecular Function	1	2246	0.000445236	0.668853
positive regulation of transferase activity	Biological Process	2	987	0.00202634	0.856515			C-palmitoyltransferase activity	Molecular Function	1	2246	0.000445236	0.668853
regulation of multicellular organismal process	Biological Process	3	987	0.00303951	0.856515			regulation of proteolysis involved in cellular protein catabolic process	Biological Process	1	2246	0.000445236	0.668853
activation of protein kinase activity	Biological Process	2	987	0.00202634	0.856515			proteinaceous extracellular matrix	Cellular Component	8	2246	0.00356189	0.668853
positive regulation of protein kinase activity	Biological Process	2	987	0.00202634	0.856515			O-methyltransferase activity	Molecular Function	2	2246	0.000890472	0.668853
positive regulation of kinase activity	Biological Process	2	987	0.00202634	0.856515			male meiosis	Biological Process	1	2246	0.000445236	0.668853
positive regulation of phosphate metabolic process	Biological Process	3	987	0.00303951	0.857571			cell-substrate adherens junction	Cellular Component	4	2246	0.00178094	0.668853
positive regulation of phosphorus metabolic process	Biological Process	3	987	0.00303951	0.857571			negative regulation of proteolysis involved in cellular protein catabolic process	Biological Process	1	2246	0.000445236	0.668853
respiratory chain complex	Cellular Component	1	987	0.00101317	0.857571			protein binding transcription factor activity	Molecular Function	13	2246	0.00578807	0.668853
iron ion binding	Molecular Function	3	987	0.00303951	0.857571			mitotic sister chromatid separation	Biological Process	1	2246	0.000445236	0.668853
neural tube development	Biological Process	1	987	0.00101317	0.857571			cell-cell junction organization	Biological Process	1	2246	0.000445236	0.668853
respiratory chain	Cellular Component	1	987	0.00101317	0.857571			desmosome organization	Biological Process	1	2246	0.000445236	0.668853
carboxypeptidase activity	Molecular Function	1	987	0.00101317	0.857571			positive regulation of leukocyte mediated immunity	Biological Process	2	2246	0.000890472	0.668853
mitochondrial respiratory chain	Cellular Component	1	987	0.00101317	0.857571			extracellular space	Cellular Component	34	2246	0.015138	0.668853
calcium ion binding	Molecular Function	15	987	0.0151976	0.857571			oxidoreductase activity, oxidizing metal ions, oxygen as acceptor	Molecular Function	1	2246	0.000445236	0.668853
oxidoreductase complex	Cellular Component	1	987	0.00101317	0.857571			regulation of ligase activity	Biological Process	1	2246	0.000445236	0.668853
protein complex	Cellular Component	33	987	0.0334347	0.857571			nucleotide transmembrane transporter activity	Molecular Function	1	2246	0.000445236	0.668853
single-organism behavior	Biological Process	1	987	0.00101317	0.857571			ferroxidase activity	Molecular Function	1	2246	0.000445236	0.668853
immune system process	Biological Process	15	987	0.0151976	0.85865			transmembrane transporter activity	Molecular Function	55	2246	0.024488	0.668853
positive regulation of intracellular signal transduction	Biological Process	2	987	0.00202634	0.85865			regulation of vesicle-mediated transport	Biological Process	2	2246	0.000890472	0.668853
mitochondrial protein complex	Cellular Component	2	987	0.00202634	0.85865			regulation of programmed cell death	Biological Process	2	2246	0.000890472	0.668853
positive regulation of MAPK cascade	Biological Process	2	987	0.00202634	0.85865			regulation of ubiquitin-protein transferase activity	Biological Process	1	2246	0.000445236	0.668853
positive regulation of catalytic activity	Biological Process	2	987	0.00202634	0.862101			protein-L-isoaspartate (D-aspartate) O-methyltransferase activity	Molecular Function	1	2246	0.000445236	0.668853
heart development	Biological Process	1	987	0.00101317	0.862101			palmitoyltransferase activity	Molecular Function	1	2246	0.000445236	0.668853
kinetochore	Cellular Component	2	987	0.00202634	0.862101			regulation of sister chromatid segregation	Biological Process	1	2246	0.000445236	0.668853
amide binding	Molecular Function	1	987	0.00101317	0.862101			monosaccharide transmembrane transporter activity	Molecular Function	1	2246	0.000445236	0.668853
cell projection	Cellular Component	4	987	0.00405268	0.862101			organic cation transmembrane transporter activity	Molecular Function	1	2246	0.000445236	0.668853
tissue homeostasis	Biological Process	1	987	0.00101317	0.862101			actin filament depolymerization	Biological Process	1	2246	0.000445236	0.668853
ncRNA processing	Biological Process	1	987	0.00101317	0.862101			regulation of protein complex assembly	Biological Process	1	2246	0.000445236	0.668853
cation channel complex	Cellular Component	1	987	0.00101317	0.862101			spindle	Cellular Component	6	2246	0.00267142	0.668853
regulation of innate immune response	Biological Process	1	987	0.00101317	0.862101			metaphase/anaphase transition of mitotic cell cycle	Biological Process	1	2246	0.000445236	0.668853
cell cycle checkpoint	Biological Process	1	987	0.00101317	0.862101			adenyl-nucleotide exchange factor activity	Molecular Function	1	2246	0.000445236	0.668853
positive regulation of molecular function	Biological Process	2	987	0.00202634	0.862101			regulation of T cell mediated immunity	Biological Process	2	2246	0.000890472	0.668853
intracellular organelle part	Cellular Component	92	987	0.0932118	0.862101			cellular response to starvation	Biological Process	4	2246	0.00178094	0.668853
organelle part	Cellular Component	93	987	0.0942249	0.862101			solute:proton antiporter activity	Molecular Function	1	2246	0.000445236	0.668853
regulation of transport	Biological Process	1	987	0.00101317	0.862101			protein polyubiquitination	Biological Process	6	2246	0.00267142	0.668853
cytosol	Cellular Component	4	987	0.00405268	0.866109			regulation of protein catabolic process	Biological Process	1	2246	0.000445236	0.668853
non-membrane-bounded organelle	Cellular Component	41	987	0.04154	0.869756			oocyte differentiation	Biological Process	1	2246	0.000445236	0.668853
membrane part	Cellular Component	34	987	0.0344478	0.869756			negative regulation of sister chromatid segregation	Biological Process	1	2246	0.000445236	0.668853
intracellular non-membrane-bounded organelle	Cellular Component	41	987	0.04154	0.869756			GPI-anchor transamidase activity	Molecular Function	1	2246	0.000445236	0.668853
microtubule motor activity	Molecular Function	2	987	0.00202634	0.869756			mitochondrial matrix	Cellular Component	2	2246	0.000890472	0.668853
amino acid transmembrane transporter activity	Molecular Function	2	987	0.00202634	0.869756			negative regulation of cellular protein catabolic process	Biological Process	1	2246	0.000445236	0.668853
regulation of catalytic activity	Biological Process	4	987	0.00405268	0.869878			muscle organ development	Biological Process	1	2246	0.000445236	0.668853
actin cytoskeleton	Cellular Component	3	987	0.00303951	0.869878			nuclear body	Cellular Component	1	2246	0.000445236	0.668853
ncRNA metabolic process	Biological Process	1	987	0.00101317	0.870511			regulation of chromosome segregation	Biological Process	1	2246	0.000445236	0.668853
positive regulation of defense response	Biological Process	1	987	0.00101317	0.870511			regulation of transport	Biological Process	4	2246	0.00178094	0.668853
positive regulation of signal transduction	Biological Process	2	987	0.00202634	0.874863			ferric-chelate reductase activity	Molecular Function	1	2246	0.000445236	0.668853
methyltransferase activity	Molecular Function	2	987	0.00202634	0.874863			rRNA (adenine-N6,N6-)-dimethyltransferase activity	Molecular Function	1	2246	0.000445236	0.668853
mitochondrial membrane part	Cellular Component	2	987	0.00202634	0.874863			adaptation of signaling pathway	Biological Process	1	2246	0.000445236	0.668853
positive regulation of cellular metabolic process	Biological Process	4	987	0.00405268	0.875969			transcription elongation factor complex	Cellular Component	1	2246	0.000445236	0.668853
ion channel complex	Cellular Component	1	987	0.00101317	0.875969			membrane attack complex	Cellular Component	1	2246	0.000445236	0.668853
negative regulation of molecular function	Biological Process	1	987	0.00101317	0.875969			negative regulation of ligase activity	Biological Process	1	2246	0.000445236	0.668853
protein complex biogenesis	Biological Process	1	987	0.00101317	0.875969			cilium movement	Biological Process	3	2246	0.00133571	0.668853
protein complex assembly	Biological Process	1	987	0.00101317	0.875969			lipid oxidation	Biological Process	1	2246	0.000445236	0.668853
intracellular organelle	Cellular Component	161	987	0.163121	0.875969			sugar transmembrane transporter activity	Molecular Function	1	2246	0.000445236	0.668853
response to organic substance	Biological Process	1	987	0.00101317	0.875969			axis specification	Biological Process	1	2246	0.000445236	0.668853
tissue morphogenesis	Biological Process	4	987	0.00405268	0.875969			cell junction organization	Biological Process	1	2246	0.000445236	0.668853
G-protein coupled amine receptor activity	Molecular Function	1	987	0.00101317	0.875969			ion channel activity	Molecular Function	28	2246	0.0124666	0.668853
RNA polymerase II core promoter proximal region sequence-specific DNA binding transcription factor activity	Molecular Function	1	987	0.00101317	0.875969			muscle tissue development	Biological Process	1	2246	0.000445236	0.668853
positive regulation of macromolecule metabolic process	Biological Process	4	987	0.00405268	0.875969			negative adaptation of signaling pathway	Biological Process	1	2246	0.000445236	0.668853
carbohydrate derivative binding	Molecular Function	21	987	0.0212766	0.880346			nuclear nucleosome	Cellular Component	1	2246	0.000445236	0.668853
phospholipid binding	Molecular Function	2	987	0.00202634	0.885173			exosome (RNase complex)	Cellular Component	2	2246	0.000890472	0.668853
sensory organ development	Biological Process	1	987	0.00101317	0.885173			signal transduction	Biological Process	32	2246	0.0142476	0.668853
RNA polymerase II transcription regulatory region sequence-specific DNA binding transcription factor activity involved in positive regulation of transcription	Molecular Function	1	987	0.00101317	0.885173			oxidoreductase activity, oxidizing metal ions, NAD or NADP as acceptor	Molecular Function	1	2246	0.000445236	0.668853
eye development	Biological Process	1	987	0.00101317	0.885173			6-phosphofructo-2-kinase activity	Molecular Function	1	2246	0.000445236	0.668853
integral component of membrane	Cellular Component	23	987	0.0233029	0.888754			peptide metabolic process	Biological Process	1	2246	0.000445236	0.668853
organ morphogenesis	Biological Process	3	987	0.00303951	0.888949			proton-transporting V-type ATPase complex	Cellular Component	1	2246	0.000445236	0.668853
embryonic morphogenesis	Biological Process	2	987	0.00202634	0.889907			sodium:amino acid symporter activity	Molecular Function	1	2246	0.000445236	0.668853
transporter complex	Cellular Component	1	987	0.00101317	0.889907			positive regulation of response to wounding	Biological Process	1	2246	0.000445236	0.668853
ubiquitin ligase complex	Cellular Component	2	987	0.00202634	0.889907			snRNA metabolic process	Biological Process	1	2246	0.000445236	0.668853
membrane protein complex	Cellular Component	6	987	0.00607903	0.889907			sulfate assimilation	Biological Process	1	2246	0.000445236	0.668853
transmembrane transporter complex	Cellular Component	1	987	0.00101317	0.889907			regulation of mitotic sister chromatid segregation	Biological Process	1	2246	0.000445236	0.668853
gonad development	Biological Process	1	987	0.00101317	0.889907			carbohydrate biosynthetic process	Biological Process	1	2246	0.000445236	0.668853
organic acid transmembrane transporter activity	Molecular Function	2	987	0.00202634	0.889907			snRNA processing	Biological Process	1	2246	0.000445236	0.668853
branching morphogenesis of an epithelial tube	Biological Process	1	987	0.00101317	0.889907			desensitization of G-protein coupled receptor protein signaling pathway	Biological Process	1	2246	0.000445236	0.668853
mitochondrion organization	Biological Process	1	987	0.00101317	0.889907			carbohydrate transporter activity	Molecular Function	1	2246	0.000445236	0.668853
cellular_component	Cellular Component	296	987	0.299899	0.889907			negative regulation of mitotic sister chromatid segregation	Biological Process	1	2246	0.000445236	0.668853
regulation of MAPK cascade	Biological Process	2	987	0.00202634	0.889907			oocyte development	Biological Process	1	2246	0.000445236	0.668853
ovulation cycle	Biological Process	1	987	0.00101317	0.889907			pattern specification process	Biological Process	6	2246	0.00267142	0.668853
regulation of intracellular signal transduction	Biological Process	2	987	0.00202634	0.889907			mitochondrial inner membrane presequence translocase complex	Cellular Component	1	2246	0.000445236	0.668853
morphogenesis of a branching epithelium	Biological Process	1	987	0.00101317	0.889907			synapse organization	Biological Process	1	2246	0.000445236	0.668853
positive regulation of response to stimulus	Biological Process	4	987	0.00405268	0.889907			substrate-specific channel activity	Molecular Function	28	2246	0.0124666	0.668853
cellular response to chemical stimulus	Biological Process	1	987	0.00101317	0.889907			regulation of generation of precursor metabolites and energy	Biological Process	1	2246	0.000445236	0.668853
rhythmic process	Biological Process	1	987	0.00101317	0.889907			regulation of adaptive immune response	Biological Process	3	2246	0.00133571	0.668853
carboxylic acid transmembrane transporter activity	Molecular Function	2	987	0.00202634	0.889907			pre-autophagosomal structure	Cellular Component	1	2246	0.000445236	0.668853
transferase activity, transferring one-carbon groups	Molecular Function	2	987	0.00202634	0.889907			positive regulation of lymphocyte mediated immunity	Biological Process	2	2246	0.000890472	0.668853
positive regulation of cell communication	Biological Process	2	987	0.00202634	0.889907			fatty acid oxidation	Biological Process	1	2246	0.000445236	0.668853
development of primary sexual characteristics	Biological Process	1	987	0.00101317	0.889907			core promoter binding	Molecular Function	6	2246	0.00267142	0.668853
positive regulation of immune system process	Biological Process	2	987	0.00202634	0.889907			hypersensitivity	Biological Process	1	2246	0.000445236	0.668853
cell part	Cellular Component	228	987	0.231003	0.889907			regulation of metaphase/anaphase transition of cell cycle	Biological Process	1	2246	0.000445236	0.668853
development of primary female sexual characteristics	Biological Process	1	987	0.00101317	0.889907			vacuolar proton-transporting V-type ATPase complex	Cellular Component	1	2246	0.000445236	0.668853
female gonad development	Biological Process	1	987	0.00101317	0.889907			L-amino acid transmembrane transporter activity	Molecular Function	2	2246	0.000890472	0.668853
intrinsic component of membrane	Cellular Component	23	987	0.0233029	0.889907			racemase and epimerase activity	Molecular Function	1	2246	0.000445236	0.668853
ovulation cycle process	Biological Process	1	987	0.00101317	0.889907			magnesium ion transmembrane transporter activity	Molecular Function	1	2246	0.000445236	0.668853
female sex differentiation	Biological Process	1	987	0.00101317	0.889907			regulation of signal transduction	Biological Process	13	2246	0.00578807	0.668853
renal system development	Biological Process	2	987	0.00202634	0.891147			regulation of heart rate	Biological Process	2	2246	0.000890472	0.668853
kidney development	Biological Process	2	987	0.00202634	0.891147			focal adhesion	Cellular Component	4	2246	0.00178094	0.668853
lipid binding	Molecular Function	4	987	0.00405268	0.892666			ion homeostasis	Biological Process	2	2246	0.000890472	0.668853
cis-trans isomerase activity	Molecular Function	1	987	0.00101317	0.893229			mitotic spindle assembly checkpoint	Biological Process	1	2246	0.000445236	0.668853
organelle	Cellular Component	167	987	0.1692	0.893229			regulation of inflammatory response to antigenic stimulus	Biological Process	1	2246	0.000445236	0.668853
positive regulation of metabolic process	Biological Process	4	987	0.00405268	0.893229			regulation of proteasomal protein catabolic process	Biological Process	1	2246	0.000445236	0.668853
ubiquitin-like protein-specific protease activity	Molecular Function	1	987	0.00101317	0.893229			phospholipid metabolic process	Biological Process	2	2246	0.000890472	0.668853
sex differentiation	Biological Process	1	987	0.00101317	0.893229			regulation of mitotic metaphase/anaphase transition	Biological Process	1	2246	0.000445236	0.668853
oxidoreductase activity	Molecular Function	15	987	0.0151976	0.893229			membrane region	Cellular Component	2	2246	0.000890472	0.668853
peptidyl-prolyl cis-trans isomerase activity	Molecular Function	1	987	0.00101317	0.893229			protein O-linked glycosylation	Biological Process	1	2246	0.000445236	0.668853
ubiquitin-specific protease activity	Molecular Function	1	987	0.00101317	0.893229			organophosphate catabolic process	Biological Process	1	2246	0.000445236	0.668853
ubiquitinyl hydrolase activity	Molecular Function	1	987	0.00101317	0.893229			negative regulation of humoral immune response	Biological Process	1	2246	0.000445236	0.668853
positive regulation of signaling	Biological Process	2	987	0.00202634	0.89931			mitotic spindle checkpoint	Biological Process	1	2246	0.000445236	0.668853
urogenital system development	Biological Process	2	987	0.00202634	0.89931			metaphase/anaphase transition of cell cycle	Biological Process	1	2246	0.000445236	0.668853
enzyme inhibitor activity	Molecular Function	4	987	0.00405268	0.902789			regulation of cellular protein catabolic process	Biological Process	1	2246	0.000445236	0.668853
nucleoplasm	Cellular Component	24	987	0.0243161	0.902871			beta-galactoside (CMP) alpha-2,3-sialyltransferase activity	Molecular Function	1	2246	0.000445236	0.668853
binding	Molecular Function	162	987	0.164134	0.903058			prostaglandin E receptor activity	Molecular Function	1	2246	0.000445236	0.668853
guanyl ribonucleotide binding	Molecular Function	7	987	0.0070922	0.903964			core TFIIH complex	Cellular Component	1	2246	0.000445236	0.668853
activation of MAPK activity	Biological Process	1	987	0.00101317	0.903964			movement of cell or subcellular component	Biological Process	14	2246	0.0062333	0.668853
GTP binding	Molecular Function	7	987	0.0070922	0.903964			positive regulation of biological process	Biological Process	33	2246	0.0146928	0.668853
guanyl nucleotide binding	Molecular Function	7	987	0.0070922	0.903964			regulation of cell death	Biological Process	2	2246	0.000890472	0.668853
organic anion transmembrane transporter activity	Molecular Function	2	987	0.00202634	0.903964			positive regulation of inflammatory response	Biological Process	1	2246	0.000445236	0.668853
positive regulation of MAP kinase activity	Biological Process	1	987	0.00101317	0.903964			negative regulation of chromosome segregation	Biological Process	1	2246	0.000445236	0.668853
morphogenesis of a branching structure	Biological Process	1	987	0.00101317	0.903964			acute inflammatory response to antigenic stimulus	Biological Process	1	2246	0.000445236	0.668853
RNA polymerase II transcription cofactor activity	Molecular Function	1	987	0.00101317	0.903964			intracellular organelle part	Cellular Component	227	2246	0.101069	0.668853
epithelial tube morphogenesis	Biological Process	2	987	0.00202634	0.909295			calcium-activated potassium channel activity	Molecular Function	1	2246	0.000445236	0.668853
spindle pole	Cellular Component	1	987	0.00101317	0.909295			regulation of mitotic sister chromatid separation	Biological Process	1	2246	0.000445236	0.668853
cell	Cellular Component	229	987	0.232016	0.909295			regulation of signaling	Biological Process	15	2246	0.00667854	0.668853
nuclear part	Cellular Component	42	987	0.0425532	0.909295			epithelial to mesenchymal transition	Biological Process	1	2246	0.000445236	0.668853
generation of neurons	Biological Process	2	987	0.00202634	0.909295			transferase activity, transferring acyl groups	Molecular Function	11	2246	0.0048976	0.668853
tube morphogenesis	Biological Process	2	987	0.00202634	0.909295			negative regulation of metaphase/anaphase transition of cell cycle	Biological Process	1	2246	0.000445236	0.668853
nucleobase-containing compound catabolic process	Biological Process	1	987	0.00101317	0.909295			regulation of systemic arterial blood pressure by carotid sinus baroreceptor feedback	Biological Process	1	2246	0.000445236	0.668853
cytoskeletal part	Cellular Component	10	987	0.0101317	0.911279			mitotic cell cycle checkpoint	Biological Process	1	2246	0.000445236	0.668853
mitochondrion	Cellular Component	21	987	0.0212766	0.911279			carbohydrate derivative metabolic process	Biological Process	8	2246	0.00356189	0.668853
aromatic compound catabolic process	Biological Process	1	987	0.00101317	0.912033			negative regulation of ubiquitin-protein transferase activity	Biological Process	1	2246	0.000445236	0.668853
neurogenesis	Biological Process	2	987	0.00202634	0.912033			oxidoreductase activity, acting on paired donors, with incorporation or reduction of molecular oxygen, 2-oxoglutarate as one donor, and incorporation of one atom each of oxygen into both donors	Molecular Function	1	2246	0.000445236	0.668853
microtubule cytoskeleton	Cellular Component	6	987	0.00607903	0.912033			organophosphate ester transmembrane transporter activity	Molecular Function	1	2246	0.000445236	0.668853
cell cycle phase transition	Biological Process	2	987	0.00202634	0.912033			oxidoreductase activity, acting on the CH-CH group of donors, NAD or NADP as acceptor	Molecular Function	1	2246	0.000445236	0.668853
mitotic cell cycle phase transition	Biological Process	2	987	0.00202634	0.912033			neurological system process	Biological Process	8	2246	0.00356189	0.673602
cellular nitrogen compound catabolic process	Biological Process	1	987	0.00101317	0.915911			pyrophosphatase activity	Molecular Function	31	2246	0.0138023	0.675397
heterocycle catabolic process	Biological Process	1	987	0.00101317	0.915911			carbohydrate derivative biosynthetic process	Biological Process	5	2246	0.00222618	0.676801
sequence-specific DNA binding transcription factor activity	Molecular Function	7	987	0.0070922	0.915911			positive regulation of MAP kinase activity	Biological Process	5	2246	0.00222618	0.676801
nucleic acid binding transcription factor activity	Molecular Function	7	987	0.0070922	0.915911			activation of MAPK activity	Biological Process	5	2246	0.00222618	0.676801
cell surface	Cellular Component	1	987	0.00101317	0.915911			phosphatidylinositol binding	Molecular Function	5	2246	0.00222618	0.676801
organic cyclic compound catabolic process	Biological Process	1	987	0.00101317	0.915911			defense response	Biological Process	14	2246	0.0062333	0.680527
multicellular organismal homeostasis	Biological Process	1	987	0.00101317	0.922339			passive transmembrane transporter activity	Molecular Function	28	2246	0.0124666	0.680914
nucleosome	Cellular Component	3	987	0.00303951	0.926776			channel activity	Molecular Function	28	2246	0.0124666	0.680914
system development	Biological Process	27	987	0.0273556	0.92928			cell division	Biological Process	7	2246	0.00311665	0.683259
regulation of MAP kinase activity	Biological Process	1	987	0.00101317	0.93093			organelle	Cellular Component	408	2246	0.181656	0.685378
hemopoiesis	Biological Process	2	987	0.00202634	0.93093			organelle part	Cellular Component	228	2246	0.101514	0.685742
potassium channel activity	Molecular Function	2	987	0.00202634	0.93093			hydrolase activity, acting on acid anhydrides	Molecular Function	31	2246	0.0138023	0.685836
spindle	Cellular Component	1	987	0.00101317	0.93093			hydrolase activity, acting on acid anhydrides, in phosphorus-containing anhydrides	Molecular Function	31	2246	0.0138023	0.685836
hematopoietic or lymphoid organ development	Biological Process	2	987	0.00202634	0.93093			cell-substrate junction	Cellular Component	4	2246	0.00178094	0.686119
mitochondrial inner membrane	Cellular Component	3	987	0.00303951	0.931166			cell motility	Biological Process	11	2246	0.0048976	0.686119
cell cycle G1/S phase transition	Biological Process	1	987	0.00101317	0.934344			localization of cell	Biological Process	11	2246	0.0048976	0.686119
DNA packaging complex	Cellular Component	3	987	0.00303951	0.934344			cell morphogenesis involved in differentiation	Biological Process	4	2246	0.00178094	0.686119
G1/S transition of mitotic cell cycle	Biological Process	1	987	0.00101317	0.934344			ATPase activity	Molecular Function	4	2246	0.00178094	0.686119
potassium ion transmembrane transporter activity	Molecular Function	2	987	0.00202634	0.939265			chromosomal region	Cellular Component	11	2246	0.0048976	0.686119
immune system development	Biological Process	2	987	0.00202634	0.939265			ATPase activity, coupled	Molecular Function	4	2246	0.00178094	0.686119
protein-DNA complex	Cellular Component	3	987	0.00303951	0.939265			serine-type endopeptidase inhibitor activity	Molecular Function	6	2246	0.00267142	0.693153
tube development	Biological Process	2	987	0.00202634	0.940324			transferase activity, transferring acyl groups other than amino-acyl groups	Molecular Function	8	2246	0.00356189	0.695685
GTPase activity	Molecular Function	3	987	0.00303951	0.940324			phosphatase complex	Cellular Component	3	2246	0.00133571	0.702556
reproductive system development	Biological Process	1	987	0.00101317	0.940324			microtubule-based movement	Biological Process	3	2246	0.00133571	0.702556
reproductive structure development	Biological Process	1	987	0.00101317	0.940324			N-acyltransferase activity	Molecular Function	3	2246	0.00133571	0.702556
nuclear envelope	Cellular Component	1	987	0.00101317	0.940324			protein serine/threonine phosphatase complex	Cellular Component	3	2246	0.00133571	0.702556
molecular_function	Molecular Function	450	987	0.455927	0.942362			transcription cofactor activity	Molecular Function	11	2246	0.0048976	0.704488
organelle inner membrane	Cellular Component	3	987	0.00303951	0.942362			spindle pole	Cellular Component	5	2246	0.00222618	0.704488
cilium	Cellular Component	1	987	0.00101317	0.943155			ion transmembrane transporter activity	Molecular Function	51	2246	0.022707	0.704488
sodium ion transmembrane transporter activity	Molecular Function	1	987	0.00101317	0.946803			centrosome	Cellular Component	11	2246	0.0048976	0.704488
cytoskeleton organization	Biological Process	3	987	0.00303951	0.946803			ion binding	Molecular Function	152	2246	0.0676759	0.704488
nucleus	Cellular Component	65	987	0.0658561	0.953481			protein catabolic process	Biological Process	5	2246	0.00222618	0.704488
voltage-gated potassium channel activity	Molecular Function	1	987	0.00101317	0.964379			cytokine receptor activity	Molecular Function	5	2246	0.00222618	0.704488
heterocyclic compound binding	Molecular Function	105	987	0.106383	0.964379			negative regulation of protein modification process	Biological Process	5	2246	0.00222618	0.704488
single-organism biosynthetic process	Biological Process	1	987	0.00101317	0.964953			substrate-specific transmembrane transporter activity	Molecular Function	53	2246	0.0235975	0.704488
growth	Biological Process	1	987	0.00101317	0.964953			glucan metabolic process	Biological Process	1	2246	0.000445236	0.713913
organic cyclic compound binding	Molecular Function	105	987	0.106383	0.964953			organelle subcompartment	Cellular Component	4	2246	0.00178094	0.713913
condensed chromosome	Cellular Component	1	987	0.00101317	0.964953			negative regulation of cell division	Biological Process	1	2246	0.000445236	0.713913
cytoskeleton	Cellular Component	10	987	0.0101317	0.96534			regulation of mitotic nuclear division	Biological Process	1	2246	0.000445236	0.713913
organ development	Biological Process	12	987	0.0121581	0.972513			regulation of hormone levels	Biological Process	1	2246	0.000445236	0.713913
endosome	Cellular Component	1	987	0.00101317	0.973545			negative regulation of mitotic cell cycle phase transition	Biological Process	1	2246	0.000445236	0.713913
secondary active transmembrane transporter activity	Molecular Function	1	987	0.00101317	0.97527			Golgi subcompartment	Cellular Component	4	2246	0.00178094	0.713913
mitochondrial part	Cellular Component	4	987	0.00405268	0.979772			rough endoplasmic reticulum	Cellular Component	1	2246	0.000445236	0.713913
mitochondrial membrane	Cellular Component	3	987	0.00303951	0.980312			cellular glucan metabolic process	Biological Process	1	2246	0.000445236	0.713913
nucleic acid binding	Molecular Function	65	987	0.0658561	0.985831			negative regulation of immune system process	Biological Process	3	2246	0.00133571	0.713913
regulation of cellular component organization	Biological Process	1	987	0.00101317	0.986614			negative regulation of organelle organization	Biological Process	2	2246	0.000890472	0.713913
isomerase activity	Molecular Function	1	987	0.00101317	0.986614			lysozyme activity	Molecular Function	2	2246	0.000890472	0.713913
response to chemical	Biological Process	1	987	0.00101317	0.990998			regulation of cellular component size	Biological Process	1	2246	0.000445236	0.713913
microtubule-based process	Biological Process	2	987	0.00202634	0.991365			regulation of mitotic cell cycle phase transition	Biological Process	1	2246	0.000445236	0.713913
mitochondrial envelope	Cellular Component	3	987	0.00303951	0.991561			cellular response to nutrient levels	Biological Process	4	2246	0.00178094	0.713913
ossification	Biological Process	1	987	0.00101317	0.995442			actin cytoskeleton organization	Biological Process	2	2246	0.000890472	0.713913
envelope	Cellular Component	4	987	0.00405268	0.997665			monocarboxylic acid catabolic process	Biological Process	1	2246	0.000445236	0.713913
organelle envelope	Cellular Component	4	987	0.00405268	0.997665			glycogen metabolic process	Biological Process	1	2246	0.000445236	0.713913
microtubule cytoskeleton organization	Biological Process	1	987	0.00101317	0.997708			rRNA (adenine) methyltransferase activity	Molecular Function	1	2246	0.000445236	0.713913
monovalent inorganic cation transmembrane transporter activity	Molecular Function	3	987	0.00303951	0.9992			negative regulation of cell-substrate adhesion	Biological Process	1	2246	0.000445236	0.713913
receptor activity	Molecular Function	25	987	0.0253293	1			ribonucleoside monophosphate metabolic process	Biological Process	1	2246	0.000445236	0.713913
transmembrane signaling receptor activity	Molecular Function	18	987	0.0182371	1			regulation of respiratory gaseous exchange	Biological Process	1	2246	0.000445236	0.713913
signaling receptor activity	Molecular Function	18	987	0.0182371	1			oogenesis	Biological Process	1	2246	0.000445236	0.713913
molecular transducer activity	Molecular Function	28	987	0.0283688	1			energy reserve metabolic process	Biological Process	1	2246	0.000445236	0.713913
signal transducer activity	Molecular Function	21	987	0.0212766	1			negative regulation of catabolic process	Biological Process	1	2246	0.000445236	0.713913
structural constituent of ribosome	Molecular Function	4	987	0.00405268	1			positive regulation of T cell mediated cytotoxicity	Biological Process	1	2246	0.000445236	0.713913
structural molecule activity	Molecular Function	8	987	0.00810537	1			regulation of actin filament length	Biological Process	1	2246	0.000445236	0.713913
G-protein coupled receptor activity	Molecular Function	11	987	0.0111449	1			purine nucleoside monophosphate metabolic process	Biological Process	1	2246	0.000445236	0.713913
								regulation of nucleotide metabolic process	Biological Process	1	2246	0.000445236	0.713913
								oxidative phosphorylation	Biological Process	1	2246	0.000445236	0.713913
								enhancer sequence-specific DNA binding	Molecular Function	3	2246	0.00133571	0.713913
								embryonic pattern specification	Biological Process	1	2246	0.000445236	0.713913
								regulation of purine nucleotide metabolic process	Biological Process	1	2246	0.000445236	0.713913
								intramolecular oxidoreductase activity	Molecular Function	3	2246	0.00133571	0.713913
								establishment of protein localization to membrane	Biological Process	1	2246	0.000445236	0.713913
								plasma membrane repair	Biological Process	1	2246	0.000445236	0.713913
								ribonucleoside triphosphate metabolic process	Biological Process	1	2246	0.000445236	0.713913
								phosphopyruvate hydratase complex	Cellular Component	1	2246	0.000445236	0.713913
								ATP metabolic process	Biological Process	1	2246	0.000445236	0.713913
								interleukin-1 receptor activity	Molecular Function	1	2246	0.000445236	0.713913
								regulation of respiratory gaseous exchange by neurological system process	Biological Process	1	2246	0.000445236	0.713913
								purine nucleoside metabolic process	Biological Process	1	2246	0.000445236	0.713913
								energy derivation by oxidation of organic compounds	Biological Process	1	2246	0.000445236	0.713913
								regulation of cell cycle process	Biological Process	1	2246	0.000445236	0.713913
								negative regulation of nuclear division	Biological Process	1	2246	0.000445236	0.713913
								outer dense fiber	Cellular Component	1	2246	0.000445236	0.713913
								L-lactate dehydrogenase activity	Molecular Function	1	2246	0.000445236	0.713913
								protein dephosphorylation	Biological Process	1	2246	0.000445236	0.713913
								purine ribonucleoside triphosphate metabolic process	Biological Process	1	2246	0.000445236	0.713913
								carbon-nitrogen ligase activity, with glutamine as amido-N-donor	Molecular Function	1	2246	0.000445236	0.713913
								regulation of protein maturation	Biological Process	1	2246	0.000445236	0.713913
								fatty acid catabolic process	Biological Process	1	2246	0.000445236	0.713913
								regulation of respiratory system process	Biological Process	1	2246	0.000445236	0.713913
								negative regulation of cellular catabolic process	Biological Process	1	2246	0.000445236	0.713913
								regulation of cell communication	Biological Process	13	2246	0.00578807	0.713913
								rRNA methyltransferase activity	Molecular Function	1	2246	0.000445236	0.713913
								glycolipid metabolic process	Biological Process	2	2246	0.000890472	0.713913
								regulation of systemic arterial blood pressure by renin-angiotensin	Biological Process	1	2246	0.000445236	0.713913
								phosphatidylinositol monophosphate phosphatase activity	Molecular Function	1	2246	0.000445236	0.713913
								regulation of actin filament-based process	Biological Process	1	2246	0.000445236	0.713913
								peptide alpha-N-acetyltransferase activity	Molecular Function	1	2246	0.000445236	0.713913
								cytosolic part	Cellular Component	1	2246	0.000445236	0.713913
								regulation of organelle organization	Biological Process	3	2246	0.00133571	0.713913
								transcription coactivator activity	Molecular Function	5	2246	0.00222618	0.713913
								regulation of actin cytoskeleton organization	Biological Process	1	2246	0.000445236	0.713913
								calmodulin-dependent protein kinase activity	Molecular Function	1	2246	0.000445236	0.713913
								tube closure	Biological Process	3	2246	0.00133571	0.713913
								negative regulation of cell-matrix adhesion	Biological Process	1	2246	0.000445236	0.713913
								lymphocyte apoptotic process	Biological Process	1	2246	0.000445236	0.713913
								regulation of actin polymerization or depolymerization	Biological Process	1	2246	0.000445236	0.713913
								purine ribonucleoside monophosphate metabolic process	Biological Process	1	2246	0.000445236	0.713913
								mature B cell differentiation involved in immune response	Biological Process	1	2246	0.000445236	0.713913
								microtubule organizing center	Cellular Component	12	2246	0.00534283	0.713913
								intracellular organelle	Cellular Component	388	2246	0.172752	0.713913
								protein kinase C activity	Molecular Function	1	2246	0.000445236	0.713913
								hydro-lyase activity	Molecular Function	3	2246	0.00133571	0.713913
								regulation of protein processing	Biological Process	1	2246	0.000445236	0.713913
								acid secretion	Biological Process	1	2246	0.000445236	0.713913
								regulation of nuclear division	Biological Process	1	2246	0.000445236	0.713913
								regulation of cell division	Biological Process	1	2246	0.000445236	0.713913
								gastric acid secretion	Biological Process	1	2246	0.000445236	0.713913
								enhancer binding	Molecular Function	3	2246	0.00133571	0.713913
								binding	Molecular Function	396	2246	0.176313	0.713913
								negative regulation of cell cycle process	Biological Process	1	2246	0.000445236	0.713913
								regulation of cell cycle phase transition	Biological Process	1	2246	0.000445236	0.713913
								neural tube closure	Biological Process	3	2246	0.00133571	0.713913
								condensed chromosome	Cellular Component	7	2246	0.00311665	0.713913
								negative regulation of mitotic nuclear division	Biological Process	1	2246	0.000445236	0.713913
								regulation of cellular component biogenesis	Biological Process	1	2246	0.000445236	0.713913
								lactate dehydrogenase activity	Molecular Function	1	2246	0.000445236	0.713913
								tRNA-specific ribonuclease activity	Molecular Function	1	2246	0.000445236	0.713913
								phosphatidylinositol-3-phosphatase activity	Molecular Function	1	2246	0.000445236	0.713913
								aldehyde-lyase activity	Molecular Function	1	2246	0.000445236	0.713913
								protein phosphatase type 1 complex	Cellular Component	1	2246	0.000445236	0.713913
								RNA methylation	Biological Process	1	2246	0.000445236	0.713913
								negative regulation of cell cycle phase transition	Biological Process	1	2246	0.000445236	0.713913
								purine ribonucleoside metabolic process	Biological Process	1	2246	0.000445236	0.713913
								protein localization to membrane	Biological Process	1	2246	0.000445236	0.713913
								regulation of membrane potential	Biological Process	2	2246	0.000890472	0.713913
								peptide N-acetyltransferase activity	Molecular Function	1	2246	0.000445236	0.713913
								phosphatidylinositol phosphate phosphatase activity	Molecular Function	1	2246	0.000445236	0.713913
								negative regulation of protein phosphorylation	Biological Process	4	2246	0.00178094	0.721107
								negative regulation of phosphorylation	Biological Process	4	2246	0.00178094	0.721107
								organophosphate metabolic process	Biological Process	4	2246	0.00178094	0.721107
								heterocyclic compound binding	Molecular Function	274	2246	0.121995	0.721107
								DNA repair	Biological Process	7	2246	0.00311665	0.722473
								active transmembrane transporter activity	Molecular Function	10	2246	0.00445236	0.723317
								regulation of response to stimulus	Biological Process	21	2246	0.00934996	0.723317
								system development	Biological Process	76	2246	0.0338379	0.729394
								external side of plasma membrane	Cellular Component	2	2246	0.000890472	0.730624
								hair cycle process	Biological Process	2	2246	0.000890472	0.730624
								skin epidermis development	Biological Process	2	2246	0.000890472	0.730624
								actin filament-based process	Biological Process	2	2246	0.000890472	0.730624
								molting cycle	Biological Process	2	2246	0.000890472	0.730624
								molting cycle process	Biological Process	2	2246	0.000890472	0.730624
								side of membrane	Cellular Component	2	2246	0.000890472	0.730624
								lipopolysaccharide binding	Molecular Function	2	2246	0.000890472	0.730624
								sensory perception of sound	Biological Process	2	2246	0.000890472	0.730624
								sensory perception of mechanical stimulus	Biological Process	2	2246	0.000890472	0.730624
								hair cycle	Biological Process	2	2246	0.000890472	0.730624
								phosphoprotein phosphatase activity	Molecular Function	11	2246	0.0048976	0.730624
								hair follicle development	Biological Process	2	2246	0.000890472	0.730624
								cellular component disassembly	Biological Process	2	2246	0.000890472	0.730624
								extracellular matrix structural constituent	Molecular Function	2	2246	0.000890472	0.730624
								liposaccharide metabolic process	Biological Process	2	2246	0.000890472	0.730624
								cell projection	Cellular Component	12	2246	0.00534283	0.731832
								cytoplasmic membrane-bounded vesicle	Cellular Component	9	2246	0.00400712	0.732163
								positive regulation of immune response	Biological Process	6	2246	0.00267142	0.734124
								organic cyclic compound binding	Molecular Function	274	2246	0.121995	0.735649
								early endosome	Cellular Component	3	2246	0.00133571	0.737167
								establishment of organelle localization	Biological Process	3	2246	0.00133571	0.737167
								primary neural tube formation	Biological Process	3	2246	0.00133571	0.737167
								regulation of cyclin-dependent protein kinase activity	Biological Process	3	2246	0.00133571	0.737167
								ion gated channel activity	Molecular Function	3	2246	0.00133571	0.737167
								translation elongation factor activity	Molecular Function	3	2246	0.00133571	0.737167
								regulation of cyclin-dependent protein serine/threonine kinase activity	Biological Process	3	2246	0.00133571	0.737167
								cell migration	Biological Process	10	2246	0.00445236	0.737167
								acetyltransferase activity	Molecular Function	3	2246	0.00133571	0.737167
								immunological synapse	Cellular Component	3	2246	0.00133571	0.737167
								cardiac ventricle development	Biological Process	1	2246	0.000445236	0.744104
								nucleoside triphosphate metabolic process	Biological Process	1	2246	0.000445236	0.744104
								voltage-gated sodium channel complex	Cellular Component	2	2246	0.000890472	0.744104
								cell differentiation	Biological Process	37	2246	0.0164737	0.744104
								negative regulation of apoptotic process	Biological Process	1	2246	0.000445236	0.744104
								cation:amino acid symporter activity	Molecular Function	1	2246	0.000445236	0.744104
								regulation of mitotic cell cycle	Biological Process	1	2246	0.000445236	0.744104
								mRNA 3'-UTR binding	Molecular Function	1	2246	0.000445236	0.744104
								neuromuscular process	Biological Process	1	2246	0.000445236	0.744104
								regulation of systemic arterial blood pressure by baroreceptor feedback	Biological Process	1	2246	0.000445236	0.744104
								tRNA modification	Biological Process	1	2246	0.000445236	0.744104
								protein kinase complex	Cellular Component	1	2246	0.000445236	0.744104
								nucleolar part	Cellular Component	1	2246	0.000445236	0.744104
								organic hydroxy compound transmembrane transporter activity	Molecular Function	1	2246	0.000445236	0.744104
								chromosome, centromeric region	Cellular Component	9	2246	0.00400712	0.744104
								glycerolipid metabolic process	Biological Process	2	2246	0.000890472	0.744104
								epithelial tube formation	Biological Process	3	2246	0.00133571	0.744104
								negative regulation of protein ubiquitination	Biological Process	1	2246	0.000445236	0.744104
								smoothened signaling pathway	Biological Process	1	2246	0.000445236	0.744104
								iron ion binding	Molecular Function	9	2246	0.00400712	0.744104
								meiotic chromosome separation	Biological Process	1	2246	0.000445236	0.744104
								transmembrane receptor protein tyrosine kinase activity	Molecular Function	3	2246	0.00133571	0.744104
								neural tube formation	Biological Process	3	2246	0.00133571	0.744104
								resolution of meiotic recombination intermediates	Biological Process	1	2246	0.000445236	0.744104
								positive regulation of receptor-mediated endocytosis	Biological Process	1	2246	0.000445236	0.744104
								carbon-oxygen lyase activity	Molecular Function	3	2246	0.00133571	0.744104
								negative regulation of protein modification by small protein conjugation or removal	Biological Process	1	2246	0.000445236	0.744104
								hyalurononglucosaminidase activity	Molecular Function	1	2246	0.000445236	0.744104
								oxidoreductase activity, acting on the CH-CH group of donors	Molecular Function	4	2246	0.00178094	0.744104
								negative regulation of phosphorus metabolic process	Biological Process	5	2246	0.00222618	0.744104
								cytokinesis	Biological Process	5	2246	0.00222618	0.744104
								protein phosphatase type 2A complex	Cellular Component	2	2246	0.000890472	0.744104
								tube formation	Biological Process	3	2246	0.00133571	0.744104
								integral component of peroxisomal membrane	Cellular Component	1	2246	0.000445236	0.744104
								cell-type specific apoptotic process	Biological Process	1	2246	0.000445236	0.744104
								positive regulation of cell differentiation	Biological Process	1	2246	0.000445236	0.744104
								ovarian follicle development	Biological Process	3	2246	0.00133571	0.744104
								sulfur compound binding	Molecular Function	2	2246	0.000890472	0.744104
								phosphatidylinositol phosphate binding	Molecular Function	1	2246	0.000445236	0.744104
								cartilage development involved in endochondral bone morphogenesis	Biological Process	1	2246	0.000445236	0.744104
								regulation of protein complex disassembly	Biological Process	1	2246	0.000445236	0.744104
								cytoplasmic vesicle	Cellular Component	9	2246	0.00400712	0.744104
								single organism signaling	Biological Process	34	2246	0.015138	0.744104
								cellular polysaccharide metabolic process	Biological Process	1	2246	0.000445236	0.744104
								anion:cation symporter activity	Molecular Function	1	2246	0.000445236	0.744104
								cell separation after cytokinesis	Biological Process	1	2246	0.000445236	0.744104
								reciprocal meiotic recombination	Biological Process	1	2246	0.000445236	0.744104
								negative regulation of mitotic cell cycle	Biological Process	1	2246	0.000445236	0.744104
								negative regulation of cytoskeleton organization	Biological Process	1	2246	0.000445236	0.744104
								polysaccharide metabolic process	Biological Process	1	2246	0.000445236	0.744104
								positive regulation of immune effector process	Biological Process	2	2246	0.000890472	0.744104
								microtubule organizing center part	Cellular Component	5	2246	0.00222618	0.744104
								behavior	Biological Process	5	2246	0.00222618	0.744104
								chondrocyte development	Biological Process	1	2246	0.000445236	0.744104
								reciprocal DNA recombination	Biological Process	1	2246	0.000445236	0.744104
								regulation of cell proliferation	Biological Process	8	2246	0.00356189	0.744104
								RNA splicing	Biological Process	8	2246	0.00356189	0.744104
								cardiac septum development	Biological Process	1	2246	0.000445236	0.744104
								positive regulation of receptor internalization	Biological Process	1	2246	0.000445236	0.744104
								cellular response to growth factor stimulus	Biological Process	1	2246	0.000445236	0.744104
								cell communication	Biological Process	37	2246	0.0164737	0.744104
								branching morphogenesis of an epithelial tube	Biological Process	4	2246	0.00178094	0.744104
								guanylate cyclase activity	Molecular Function	1	2246	0.000445236	0.744104
								ceramide biosynthetic process	Biological Process	1	2246	0.000445236	0.744104
								axoneme part	Cellular Component	1	2246	0.000445236	0.744104
								negative regulation of programmed cell death	Biological Process	1	2246	0.000445236	0.744104
								negative regulation of defense response	Biological Process	1	2246	0.000445236	0.744104
								actin polymerization or depolymerization	Biological Process	1	2246	0.000445236	0.744104
								Ras guanyl-nucleotide exchange factor activity	Molecular Function	9	2246	0.00400712	0.744104
								regulation of transcription involved in G1/S transition of mitotic cell cycle	Biological Process	1	2246	0.000445236	0.744104
								morphogenesis of a branching epithelium	Biological Process	4	2246	0.00178094	0.744104
								nucleoside monophosphate metabolic process	Biological Process	1	2246	0.000445236	0.744104
								leukocyte apoptotic process	Biological Process	1	2246	0.000445236	0.744104
								response to extracellular stimulus	Biological Process	5	2246	0.00222618	0.744104
								embryonic epithelial tube formation	Biological Process	3	2246	0.00133571	0.744104
								suckling behavior	Biological Process	1	2246	0.000445236	0.744104
								intrinsic component of peroxisomal membrane	Cellular Component	1	2246	0.000445236	0.744104
								negative regulation of cell death	Biological Process	1	2246	0.000445236	0.744104
								ganglioside biosynthetic process	Biological Process	1	2246	0.000445236	0.744104
								negative regulation of protein complex disassembly	Biological Process	1	2246	0.000445236	0.744104
								calcium activated cation channel activity	Molecular Function	2	2246	0.000890472	0.744104
								response to growth factor	Biological Process	1	2246	0.000445236	0.744104
								homeostasis of number of cells	Biological Process	3	2246	0.00133571	0.744104
								protein tyrosine phosphatase activity	Molecular Function	7	2246	0.00311665	0.744104
								locomotion	Biological Process	11	2246	0.0048976	0.744104
								oxidoreductase activity, acting on a sulfur group of donors, NAD(P) as acceptor	Molecular Function	1	2246	0.000445236	0.744104
								purine nucleoside triphosphate metabolic process	Biological Process	1	2246	0.000445236	0.744104
								tissue remodeling	Biological Process	1	2246	0.000445236	0.744104
								transferase complex	Cellular Component	14	2246	0.0062333	0.744104
								regulation of immune response	Biological Process	8	2246	0.00356189	0.744104
								phosphorus-oxygen lyase activity	Molecular Function	1	2246	0.000445236	0.744104
								organelle localization	Biological Process	3	2246	0.00133571	0.744104
								startle response	Biological Process	1	2246	0.000445236	0.744104
								protein prenyltransferase activity	Molecular Function	1	2246	0.000445236	0.744104
								negative regulation of phosphate metabolic process	Biological Process	5	2246	0.00222618	0.744104
								cell maturation	Biological Process	1	2246	0.000445236	0.744104
								sodium channel complex	Cellular Component	2	2246	0.000890472	0.744104
								regulation of protein depolymerization	Biological Process	1	2246	0.000445236	0.744104
								membrane lipid metabolic process	Biological Process	2	2246	0.000890472	0.744104
								positive regulation of endocytosis	Biological Process	1	2246	0.000445236	0.744104
								negative regulation of protein depolymerization	Biological Process	1	2246	0.000445236	0.744104
								membrane	Cellular Component	142	2246	0.0632235	0.745437
								ligand-gated channel activity	Molecular Function	6	2246	0.00267142	0.74631
								ligand-gated ion channel activity	Molecular Function	6	2246	0.00267142	0.74631
								mRNA splicing, via spliceosome	Biological Process	7	2246	0.00311665	0.749005
								RNA splicing, via transesterification reactions with bulged adenosine as nucleophile	Biological Process	7	2246	0.00311665	0.749005
								intracellular part	Cellular Component	462	2246	0.205699	0.768381
								morphogenesis of embryonic epithelium	Biological Process	3	2246	0.00133571	0.768989
								regulation of MAP kinase activity	Biological Process	5	2246	0.00222618	0.768989
								ligase activity, forming aminoacyl-tRNA and related compounds	Molecular Function	3	2246	0.00133571	0.768989
								ubiquitin-like protein-specific protease activity	Molecular Function	4	2246	0.00178094	0.768989
								organonitrogen compound biosynthetic process	Biological Process	3	2246	0.00133571	0.768989
								RNA modification	Biological Process	3	2246	0.00133571	0.768989
								aminoacyl-tRNA ligase activity	Molecular Function	3	2246	0.00133571	0.768989
								RNA splicing, via transesterification reactions	Biological Process	7	2246	0.00311665	0.768989
								ligase activity, forming carbon-oxygen bonds	Molecular Function	3	2246	0.00133571	0.768989
								ubiquitin-specific protease activity	Molecular Function	4	2246	0.00178094	0.768989
								ubiquitinyl hydrolase activity	Molecular Function	4	2246	0.00178094	0.768989
								connective tissue development	Biological Process	4	2246	0.00178094	0.768989
								Rho guanyl-nucleotide exchange factor activity	Molecular Function	7	2246	0.00311665	0.768989
								UDP-glycosyltransferase activity	Molecular Function	3	2246	0.00133571	0.768989
								negative regulation of signaling	Biological Process	4	2246	0.00178094	0.768989
								cartilage development	Biological Process	4	2246	0.00178094	0.768989
								signaling	Biological Process	34	2246	0.015138	0.768989
								transferase activity, transferring hexosyl groups	Molecular Function	8	2246	0.00356189	0.768989
								positive regulation of mesenchymal cell proliferation	Biological Process	1	2246	0.000445236	0.771989
								regulation of pH	Biological Process	1	2246	0.000445236	0.771989
								pseudouridine synthesis	Biological Process	2	2246	0.000890472	0.771989
								INO80-type complex	Cellular Component	1	2246	0.000445236	0.771989
								protein depolymerization	Biological Process	1	2246	0.000445236	0.771989
								kinetochore	Cellular Component	6	2246	0.00267142	0.771989
								somite development	Biological Process	1	2246	0.000445236	0.771989
								nucleotide metabolic process	Biological Process	2	2246	0.000890472	0.771989
								gastrulation with mouth forming second	Biological Process	1	2246	0.000445236	0.771989
								segmentation	Biological Process	1	2246	0.000445236	0.771989
								regulation of cell motility	Biological Process	1	2246	0.000445236	0.771989
								regulation of cellular component movement	Biological Process	1	2246	0.000445236	0.771989
								Swr1 complex	Cellular Component	1	2246	0.000445236	0.771989
								adherens junction	Cellular Component	4	2246	0.00178094	0.771989
								monovalent inorganic cation homeostasis	Biological Process	1	2246	0.000445236	0.771989
								sphingolipid biosynthetic process	Biological Process	1	2246	0.000445236	0.771989
								regulation of cellular catabolic process	Biological Process	1	2246	0.000445236	0.771989
								plasma membrane organization	Biological Process	1	2246	0.000445236	0.771989
								regulation of adaptive immune response based on somatic recombination of immune receptors built from immunoglobulin superfamily domains	Biological Process	2	2246	0.000890472	0.771989
								mRNA processing	Biological Process	7	2246	0.00311665	0.771989
								eye morphogenesis	Biological Process	1	2246	0.000445236	0.771989
								exoribonuclease activity, producing 5'-phosphomonoesters	Molecular Function	1	2246	0.000445236	0.771989
								prostaglandin receptor activity	Molecular Function	1	2246	0.000445236	0.771989
								mesenchymal cell proliferation	Biological Process	1	2246	0.000445236	0.771989
								glycosphingolipid biosynthetic process	Biological Process	1	2246	0.000445236	0.771989
								endonuclease activity, active with either ribo- or deoxyribonucleic acids and producing 5'-phosphomonoesters	Molecular Function	1	2246	0.000445236	0.771989
								synaptonemal complex	Cellular Component	2	2246	0.000890472	0.771989
								endoribonuclease activity	Molecular Function	1	2246	0.000445236	0.771989
								negative regulation of G-protein coupled receptor protein signaling pathway	Biological Process	2	2246	0.000890472	0.771989
								cyclase activity	Molecular Function	1	2246	0.000445236	0.771989
								cellular lipid catabolic process	Biological Process	1	2246	0.000445236	0.771989
								exonuclease activity, active with either ribo- or deoxyribonucleic acids and producing 5'-phosphomonoesters	Molecular Function	1	2246	0.000445236	0.771989
								action potential	Biological Process	1	2246	0.000445236	0.771989
								acetylgalactosaminyltransferase activity	Molecular Function	1	2246	0.000445236	0.771989
								phagocytic cup	Cellular Component	1	2246	0.000445236	0.771989
								dephosphorylation	Biological Process	2	2246	0.000890472	0.771989
								neurological system process involved in regulation of systemic arterial blood pressure	Biological Process	1	2246	0.000445236	0.771989
								cellular protein complex disassembly	Biological Process	1	2246	0.000445236	0.771989
								lymphocyte mediated immunity	Biological Process	3	2246	0.00133571	0.771989
								NAD(P)+-protein-arginine ADP-ribosyltransferase activity	Molecular Function	1	2246	0.000445236	0.771989
								B cell activation involved in immune response	Biological Process	1	2246	0.000445236	0.771989
								positive regulation of leukocyte mediated cytotoxicity	Biological Process	1	2246	0.000445236	0.771989
								proteasomal protein catabolic process	Biological Process	1	2246	0.000445236	0.771989
								positive regulation of cell killing	Biological Process	1	2246	0.000445236	0.771989
								intracellular calcium activated chloride channel activity	Molecular Function	1	2246	0.000445236	0.771989
								epithelial cilium movement	Biological Process	1	2246	0.000445236	0.771989
								telomere organization	Biological Process	2	2246	0.000890472	0.771989
								morphogenesis of an epithelial sheet	Biological Process	1	2246	0.000445236	0.771989
								exoribonuclease activity	Molecular Function	1	2246	0.000445236	0.771989
								somitogenesis	Biological Process	1	2246	0.000445236	0.771989
								respiratory system process	Biological Process	1	2246	0.000445236	0.771989
								innate immune response in mucosa	Biological Process	1	2246	0.000445236	0.771989
								cellular response to endogenous stimulus	Biological Process	1	2246	0.000445236	0.771989
								SAGA complex	Cellular Component	1	2246	0.000445236	0.771989
								meiotic chromosome segregation	Biological Process	1	2246	0.000445236	0.771989
								muscle contraction	Biological Process	2	2246	0.000890472	0.771989
								production of molecular mediator involved in inflammatory response	Biological Process	1	2246	0.000445236	0.771989
								sensory organ morphogenesis	Biological Process	1	2246	0.000445236	0.771989
								anchoring junction	Cellular Component	4	2246	0.00178094	0.771989
								spliceosomal complex assembly	Biological Process	1	2246	0.000445236	0.771989
								negative regulation of immune response	Biological Process	2	2246	0.000890472	0.771989
								regulation of cytokine-mediated signaling pathway	Biological Process	1	2246	0.000445236	0.771989
								neuropeptide Y receptor activity	Molecular Function	1	2246	0.000445236	0.771989
								adaptive immune response based on somatic recombination of immune receptors built from immunoglobulin superfamily domains	Biological Process	3	2246	0.00133571	0.771989
								neural tube development	Biological Process	3	2246	0.00133571	0.771989
								acute-phase response	Biological Process	1	2246	0.000445236	0.771989
								muscle structure development	Biological Process	1	2246	0.000445236	0.771989
								negative regulation of cell cycle	Biological Process	1	2246	0.000445236	0.771989
								enzyme inhibitor activity	Molecular Function	13	2246	0.00578807	0.771989
								anterior/posterior pattern specification	Biological Process	1	2246	0.000445236	0.771989
								regulation of catabolic process	Biological Process	1	2246	0.000445236	0.771989
								regulation of response to cytokine stimulus	Biological Process	1	2246	0.000445236	0.771989
								gated channel activity	Molecular Function	18	2246	0.00801425	0.771989
								telomere maintenance	Biological Process	2	2246	0.000890472	0.771989
								organic acid:sodium symporter activity	Molecular Function	1	2246	0.000445236	0.771989
								3'-5'-exoribonuclease activity	Molecular Function	1	2246	0.000445236	0.771989
								proteasome-mediated ubiquitin-dependent protein catabolic process	Biological Process	1	2246	0.000445236	0.771989
								single-organism behavior	Biological Process	3	2246	0.00133571	0.771989
								regulation of cell migration	Biological Process	1	2246	0.000445236	0.771989
								regulation of mesenchymal cell proliferation	Biological Process	1	2246	0.000445236	0.771989
								positive regulation of cellular component organization	Biological Process	1	2246	0.000445236	0.771989
								regulation of T cell mediated cytotoxicity	Biological Process	1	2246	0.000445236	0.771989
								regulation of locomotion	Biological Process	1	2246	0.000445236	0.771989
								nucleus	Cellular Component	171	2246	0.0761354	0.772614
								tissue development	Biological Process	26	2246	0.0115761	0.774064
								DNA metabolic process	Biological Process	10	2246	0.00445236	0.778297
								substrate-specific transporter activity	Molecular Function	53	2246	0.0235975	0.778947
								intracellular	Cellular Component	488	2246	0.217275	0.781652
								cellular carbohydrate metabolic process	Biological Process	2	2246	0.000890472	0.782788
								proton-transporting two-sector ATPase complex	Cellular Component	2	2246	0.000890472	0.782788
								regulation of response to external stimulus	Biological Process	2	2246	0.000890472	0.782788
								nucleoside phosphate metabolic process	Biological Process	2	2246	0.000890472	0.782788
								muscle system process	Biological Process	2	2246	0.000890472	0.782788
								ciliary part	Cellular Component	2	2246	0.000890472	0.782788
								keratin filament	Cellular Component	2	2246	0.000890472	0.782788
								cysteine-type endopeptidase inhibitor activity	Molecular Function	2	2246	0.000890472	0.782788
								morphogenesis of a branching structure	Biological Process	4	2246	0.00178094	0.789076
								cation transmembrane transporter activity	Molecular Function	32	2246	0.0142476	0.791767
								integral component of membrane	Cellular Component	59	2246	0.0262689	0.793288
								cation binding	Molecular Function	88	2246	0.0391808	0.793288
								metal ion binding	Molecular Function	88	2246	0.0391808	0.793288
								phosphoric ester hydrolase activity	Molecular Function	18	2246	0.00801425	0.793938
								chloride channel activity	Molecular Function	3	2246	0.00133571	0.795814
								chloride transmembrane transporter activity	Molecular Function	3	2246	0.00133571	0.795814
								organonitrogen compound metabolic process	Biological Process	7	2246	0.00311665	0.795814
								antioxidant activity	Molecular Function	3	2246	0.00133571	0.795814
								cation channel complex	Cellular Component	3	2246	0.00133571	0.795814
								fatty acid metabolic process	Biological Process	3	2246	0.00133571	0.795814
								transmembrane receptor protein kinase activity	Molecular Function	3	2246	0.00133571	0.795814
								positive regulation of cell proliferation	Biological Process	6	2246	0.00267142	0.796349
								growth	Biological Process	6	2246	0.00267142	0.796349
								single-organism biosynthetic process	Biological Process	6	2246	0.00267142	0.796349
								prostanoid receptor activity	Molecular Function	1	2246	0.000445236	0.802748
								membrane lipid biosynthetic process	Biological Process	1	2246	0.000445236	0.802748
								alpha-amino acid metabolic process	Biological Process	1	2246	0.000445236	0.802748
								protein histidine kinase activity	Molecular Function	1	2246	0.000445236	0.802748
								regulation of G-protein coupled receptor protein signaling pathway	Biological Process	2	2246	0.000890472	0.802748
								phosphatidylinositol phospholipase C activity	Molecular Function	1	2246	0.000445236	0.802748
								solute:cation antiporter activity	Molecular Function	1	2246	0.000445236	0.802748
								purine ribonucleotide metabolic process	Biological Process	1	2246	0.000445236	0.802748
								cytosol	Cellular Component	11	2246	0.0048976	0.802748
								proton-transporting ATP synthase complex, coupling factor F(o)	Cellular Component	1	2246	0.000445236	0.802748
								organ morphogenesis	Biological Process	9	2246	0.00400712	0.802748
								phosphorelay sensor kinase activity	Molecular Function	1	2246	0.000445236	0.802748
								regulation of lymphocyte mediated immunity	Biological Process	2	2246	0.000890472	0.802748
								sodium channel activity	Molecular Function	1	2246	0.000445236	0.802748
								hydrolase activity, acting on carbon-nitrogen (but not peptide) bonds, in cyclic amidines	Molecular Function	1	2246	0.000445236	0.802748
								cellular response to cytokine stimulus	Biological Process	1	2246	0.000445236	0.802748
								negative regulation of cell adhesion	Biological Process	1	2246	0.000445236	0.802748
								phospholipase C activity	Molecular Function	1	2246	0.000445236	0.802748
								cellular response to organic substance	Biological Process	2	2246	0.000890472	0.802748
								negative regulation of cellular component organization	Biological Process	2	2246	0.000890472	0.802748
								cytokine production involved in immune response	Biological Process	1	2246	0.000445236	0.802748
								SWI/SNF superfamily-type complex	Cellular Component	1	2246	0.000445236	0.802748
								cAMP-dependent protein kinase inhibitor activity	Molecular Function	1	2246	0.000445236	0.802748
								regulation of anatomical structure size	Biological Process	1	2246	0.000445236	0.802748
								C-acyltransferase activity	Molecular Function	1	2246	0.000445236	0.802748
								mature B cell differentiation	Biological Process	1	2246	0.000445236	0.802748
								protein complex disassembly	Biological Process	1	2246	0.000445236	0.802748
								cellular protein complex assembly	Biological Process	1	2246	0.000445236	0.802748
								respiratory gaseous exchange	Biological Process	1	2246	0.000445236	0.802748
								mitochondrial proton-transporting ATP synthase complex, coupling factor F(o)	Cellular Component	1	2246	0.000445236	0.802748
								formation of translation preinitiation complex	Biological Process	1	2246	0.000445236	0.802748
								3'-5' exonuclease activity	Molecular Function	1	2246	0.000445236	0.802748
								response to cytokine	Biological Process	1	2246	0.000445236	0.802748
								very long-chain fatty acid metabolic process	Biological Process	1	2246	0.000445236	0.802748
								multi-organism behavior	Biological Process	1	2246	0.000445236	0.802748
								glycolipid biosynthetic process	Biological Process	1	2246	0.000445236	0.802748
								cytokine-mediated signaling pathway	Biological Process	1	2246	0.000445236	0.802748
								positive regulation of response to external stimulus	Biological Process	1	2246	0.000445236	0.802748
								cell part	Cellular Component	537	2246	0.239092	0.803738
								lipid binding	Molecular Function	12	2246	0.00534283	0.803738
								intrinsic component of membrane	Cellular Component	59	2246	0.0262689	0.81104
								ligase activity	Molecular Function	8	2246	0.00356189	0.812578
								epithelial tube morphogenesis	Biological Process	7	2246	0.00311665	0.81668
								tube morphogenesis	Biological Process	7	2246	0.00311665	0.81668
								G-protein coupled receptor signaling pathway	Biological Process	4	2246	0.00178094	0.82001
								phospholipid binding	Molecular Function	6	2246	0.00267142	0.822527
								regulation of endothelial cell proliferation	Biological Process	3	2246	0.00133571	0.823586
								Rab guanyl-nucleotide exchange factor activity	Molecular Function	1	2246	0.000445236	0.823586
								B cell differentiation	Biological Process	1	2246	0.000445236	0.823586
								contractile fiber	Cellular Component	1	2246	0.000445236	0.823586
								sarcomere	Cellular Component	1	2246	0.000445236	0.823586
								sialyltransferase activity	Molecular Function	1	2246	0.000445236	0.823586
								collagen trimer	Cellular Component	2	2246	0.000890472	0.823586
								negative regulation of transport	Biological Process	1	2246	0.000445236	0.823586
								ion channel complex	Cellular Component	3	2246	0.00133571	0.823586
								regulation of phosphatase activity	Biological Process	1	2246	0.000445236	0.823586
								contractile fiber part	Cellular Component	1	2246	0.000445236	0.823586
								metal ion transmembrane transporter activity	Molecular Function	21	2246	0.00934996	0.823586
								ganglioside metabolic process	Biological Process	1	2246	0.000445236	0.823586
								endoplasmic reticulum-Golgi intermediate compartment	Cellular Component	1	2246	0.000445236	0.823586
								regulation of leukocyte mediated immunity	Biological Process	2	2246	0.000890472	0.823586
								hematopoietic progenitor cell differentiation	Biological Process	5	2246	0.00222618	0.823586
								myofibril	Cellular Component	1	2246	0.000445236	0.823586
								retrograde transport, vesicle recycling within Golgi	Biological Process	1	2246	0.000445236	0.823586
								phosphotransferase activity, nitrogenous group as acceptor	Molecular Function	1	2246	0.000445236	0.823586
								organ growth	Biological Process	1	2246	0.000445236	0.823586
[truncated: 340 more rows]
