# Supplementary material for: MicroRNA Expression Profile in Peripheral Blood Lymphocytes of Sheep Vaccinated with Nigeria 75/1 Peste Des Petits Ruminants Virus
Source: Viruses. 2019 Nov 5;11(11):1025. doi: 10.3390/v11111025 (PMC6893480; doi:10.3390/v11111025)
Supplement: Supplementary file 1 [file viruses-11-01025-s001.zip › File S7.xlsx]

## Sheet: P3_VS_N0
File S7. KEGG Pathway annotations for the predicted target genes for differentially expressed known and novel miRNAs at mock and two different time points of PPR vaccine virus inoculated PBMC cell samples
Known miRNA								Novel miRNA
#Term	Database	ID	Input number	All input number	Input frequency	Corrected P-Value		#Term	Database	ID	Input number	All input number	Input frequency	Corrected P-Value
Antigen processing and presentation	KEGG PATHWAY	oas04612	5	223	0.0224215	0.0567577		MicroRNAs in cancer	KEGG PATHWAY	oas05206	12	907	0.0132304	0.927763
Protein processing in endoplasmic reticulum	KEGG PATHWAY	oas04141	7	223	0.0313901	0.0910413		Fatty acid metabolism	KEGG PATHWAY	oas01212	6	907	0.00661521	0.927763
Cell adhesion molecules (CAMs)	KEGG PATHWAY	oas04514	5	223	0.0224215	0.388705		Small cell lung cancer	KEGG PATHWAY	oas05222	8	907	0.00882029	0.927763
Folate biosynthesis	KEGG PATHWAY	oas00790	2	223	0.00896861	0.507946		Protein processing in endoplasmic reticulum	KEGG PATHWAY	oas04141	12	907	0.0132304	0.927763
Asthma	KEGG PATHWAY	oas05310	2	223	0.00896861	0.629402		Type II diabetes mellitus	KEGG PATHWAY	oas04930	5	907	0.00551268	0.927763
Graft-versus-host disease	KEGG PATHWAY	oas05332	2	223	0.00896861	0.629402		Butirosin and neomycin biosynthesis	KEGG PATHWAY	oas00524	2	907	0.00220507	0.927763
Allograft rejection	KEGG PATHWAY	oas05330	2	223	0.00896861	0.629402		Folate biosynthesis	KEGG PATHWAY	oas00790	3	907	0.00330761	0.927763
Phagosome	KEGG PATHWAY	oas04145	4	223	0.0179372	0.629402		ECM-receptor interaction	KEGG PATHWAY	oas04512	9	907	0.00992282	0.927763
Type I diabetes mellitus	KEGG PATHWAY	oas04940	2	223	0.00896861	0.629402		Arrhythmogenic right ventricular cardiomyopathy (ARVC)	KEGG PATHWAY	oas05412	7	907	0.00771775	0.927763
Glutathione metabolism	KEGG PATHWAY	oas00480	2	223	0.00896861	0.629402		Biosynthesis of unsaturated fatty acids	KEGG PATHWAY	oas01040	3	907	0.00330761	0.927763
Autoimmune thyroid disease	KEGG PATHWAY	oas05320	2	223	0.00896861	0.629402		Protein export	KEGG PATHWAY	oas03060	3	907	0.00330761	0.927763
Bacterial invasion of epithelial cells	KEGG PATHWAY	oas05100	3	223	0.0134529	0.629402		Lysosome	KEGG PATHWAY	oas04142	10	907	0.0110254	0.927763
Sulfur relay system	KEGG PATHWAY	oas04122	1	223	0.0044843	0.629402		Phenylalanine metabolism	KEGG PATHWAY	oas00360	3	907	0.00330761	0.927763
Influenza A	KEGG PATHWAY	oas05164	4	223	0.0179372	0.629402		Glycosylphosphatidylinositol(GPI)-anchor biosynthesis	KEGG PATHWAY	oas00563	3	907	0.00330761	0.927763
Intestinal immune network for IgA production	KEGG PATHWAY	oas04672	2	223	0.00896861	0.629402		Fatty acid elongation	KEGG PATHWAY	oas00062	3	907	0.00330761	0.927763
Choline metabolism in cancer	KEGG PATHWAY	oas05231	3	223	0.0134529	0.629402		MAPK signaling pathway	KEGG PATHWAY	oas04010	14	907	0.0154355	0.927763
Viral myocarditis	KEGG PATHWAY	oas05416	2	223	0.00896861	0.629402		Fc gamma R-mediated phagocytosis	KEGG PATHWAY	oas04666	7	907	0.00771775	0.927763
Staphylococcus aureus infection	KEGG PATHWAY	oas05150	2	223	0.00896861	0.629402		p53 signaling pathway	KEGG PATHWAY	oas04115	5	907	0.00551268	0.927763
Amyotrophic lateral sclerosis (ALS)	KEGG PATHWAY	oas05014	2	223	0.00896861	0.641116		Wnt signaling pathway	KEGG PATHWAY	oas04310	8	907	0.00882029	0.927763
Wnt signaling pathway	KEGG PATHWAY	oas04310	3	223	0.0134529	0.641116		Dilated cardiomyopathy	KEGG PATHWAY	oas05414	7	907	0.00771775	0.927763
Synthesis and degradation of ketone bodies	KEGG PATHWAY	oas00072	1	223	0.0044843	0.641116		Endocrine and other factor-regulated calcium reabsorption	KEGG PATHWAY	oas04961	4	907	0.00441014	0.927763
Maturity onset diabetes of the young	KEGG PATHWAY	oas04950	1	223	0.0044843	0.641116		Inflammatory mediator regulation of TRP channels	KEGG PATHWAY	oas04750	7	907	0.00771775	0.927763
p53 signaling pathway	KEGG PATHWAY	oas04115	2	223	0.00896861	0.641116		Synaptic vesicle cycle	KEGG PATHWAY	oas04721	5	907	0.00551268	0.927763
Ubiquitin mediated proteolysis	KEGG PATHWAY	oas04120	3	223	0.0134529	0.641116		Insulin signaling pathway	KEGG PATHWAY	oas04910	9	907	0.00992282	0.927763
Inflammatory bowel disease (IBD)	KEGG PATHWAY	oas05321	2	223	0.00896861	0.65523		Carbohydrate digestion and absorption	KEGG PATHWAY	oas04973	4	907	0.00441014	0.927763
Lysosome	KEGG PATHWAY	oas04142	3	223	0.0134529	0.65523		Fatty acid degradation	KEGG PATHWAY	oas00071	4	907	0.00441014	0.927763
Axon guidance	KEGG PATHWAY	oas04360	3	223	0.0134529	0.65523		Tryptophan metabolism	KEGG PATHWAY	oas00380	4	907	0.00441014	0.927763
Endocytosis	KEGG PATHWAY	oas04144	4	223	0.0179372	0.65523		Amphetamine addiction	KEGG PATHWAY	oas05031	5	907	0.00551268	0.927763
Leishmaniasis	KEGG PATHWAY	oas05140	2	223	0.00896861	0.65523		RNA degradation	KEGG PATHWAY	oas03018	5	907	0.00551268	0.927763
B cell receptor signaling pathway	KEGG PATHWAY	oas04662	2	223	0.00896861	0.65523		B cell receptor signaling pathway	KEGG PATHWAY	oas04662	5	907	0.00551268	0.927763
Thyroid hormone synthesis	KEGG PATHWAY	oas04918	2	223	0.00896861	0.65523		Non-small cell lung cancer	KEGG PATHWAY	oas05223	4	907	0.00441014	0.927763
Nitrogen metabolism	KEGG PATHWAY	oas00910	1	223	0.0044843	0.657173		Platelet activation	KEGG PATHWAY	oas04611	8	907	0.00882029	0.927763
Hematopoietic cell lineage	KEGG PATHWAY	oas04640	2	223	0.00896861	0.657173		Central carbon metabolism in cancer	KEGG PATHWAY	oas05230	5	907	0.00551268	0.927763
Protein export	KEGG PATHWAY	oas03060	1	223	0.0044843	0.671253		Toxoplasmosis	KEGG PATHWAY	oas05145	7	907	0.00771775	0.927763
TGF-beta signaling pathway	KEGG PATHWAY	oas04350	2	223	0.00896861	0.671253		Axon guidance	KEGG PATHWAY	oas04360	8	907	0.00882029	0.927763
Phenylalanine metabolism	KEGG PATHWAY	oas00360	1	223	0.0044843	0.671253		Amyotrophic lateral sclerosis (ALS)	KEGG PATHWAY	oas05014	4	907	0.00441014	0.927763
HTLV-I infection	KEGG PATHWAY	oas05166	4	223	0.0179372	0.671253		Aldosterone-regulated sodium reabsorption	KEGG PATHWAY	oas04960	3	907	0.00330761	0.927763
Rheumatoid arthritis	KEGG PATHWAY	oas05323	2	223	0.00896861	0.6746		Gap junction	KEGG PATHWAY	oas04540	5	907	0.00551268	0.927763
One carbon pool by folate	KEGG PATHWAY	oas00670	1	223	0.0044843	0.6746		Focal adhesion	KEGG PATHWAY	oas04510	12	907	0.0132304	0.927763
Prostate cancer	KEGG PATHWAY	oas05215	2	223	0.00896861	0.6746		Regulation of actin cytoskeleton	KEGG PATHWAY	oas04810	11	907	0.0121279	0.927763
Salmonella infection	KEGG PATHWAY	oas05132	2	223	0.00896861	0.6746		Apoptosis	KEGG PATHWAY	oas04210	5	907	0.00551268	0.927763
Fc gamma R-mediated phagocytosis	KEGG PATHWAY	oas04666	2	223	0.00896861	0.6746		Oxytocin signaling pathway	KEGG PATHWAY	oas04921	8	907	0.00882029	0.927763
Tuberculosis	KEGG PATHWAY	oas05152	3	223	0.0134529	0.6746		Antigen processing and presentation	KEGG PATHWAY	oas04612	4	907	0.00441014	0.927763
Primary immunodeficiency	KEGG PATHWAY	oas05340	1	223	0.0044843	0.6746		Cysteine and methionine metabolism	KEGG PATHWAY	oas00270	3	907	0.00330761	0.927763
Progesterone-mediated oocyte maturation	KEGG PATHWAY	oas04914	2	223	0.00896861	0.6746		One carbon pool by folate	KEGG PATHWAY	oas00670	2	907	0.00220507	0.927763
T cell receptor signaling pathway	KEGG PATHWAY	oas04660	2	223	0.00896861	0.6746		Tuberculosis	KEGG PATHWAY	oas05152	9	907	0.00992282	0.927763
Herpes simplex infection	KEGG PATHWAY	oas05168	3	223	0.0134529	0.6746		Tight junction	KEGG PATHWAY	oas04530	8	907	0.00882029	0.927763
Pancreatic secretion	KEGG PATHWAY	oas04972	2	223	0.00896861	0.720573		Epstein-Barr virus infection	KEGG PATHWAY	oas05169	10	907	0.0110254	0.927763
Butanoate metabolism	KEGG PATHWAY	oas00650	1	223	0.0044843	0.720573		Phenylalanine, tyrosine and tryptophan biosynthesis	KEGG PATHWAY	oas00400	1	907	0.00110254	0.927763
Dorso-ventral axis formation	KEGG PATHWAY	oas04320	1	223	0.0044843	0.720573		Sulfur relay system	KEGG PATHWAY	oas04122	1	907	0.00110254	0.927763
Oocyte meiosis	KEGG PATHWAY	oas04114	2	223	0.00896861	0.720573		Collecting duct acid secretion	KEGG PATHWAY	oas04966	2	907	0.00220507	0.927763
Toxoplasmosis	KEGG PATHWAY	oas05145	2	223	0.00896861	0.720573		Histidine metabolism	KEGG PATHWAY	oas00340	2	907	0.00220507	0.927763
Glutamatergic synapse	KEGG PATHWAY	oas04724	2	223	0.00896861	0.720573		Glioma	KEGG PATHWAY	oas05214	4	907	0.00441014	0.927763
Nicotine addiction	KEGG PATHWAY	oas05033	1	223	0.0044843	0.720573		mTOR signaling pathway	KEGG PATHWAY	oas04150	4	907	0.00441014	0.927763
Signaling pathways regulating pluripotency of stem cells	KEGG PATHWAY	oas04550	2	223	0.00896861	0.720573		Sphingolipid metabolism	KEGG PATHWAY	oas00600	3	907	0.00330761	0.927763
Systemic lupus erythematosus	KEGG PATHWAY	oas05322	2	223	0.00896861	0.720573		N-Glycan biosynthesis	KEGG PATHWAY	oas00510	3	907	0.00330761	0.927763
Hippo signaling pathway	KEGG PATHWAY	oas04390	2	223	0.00896861	0.720573		Long-term potentiation	KEGG PATHWAY	oas04720	4	907	0.00441014	0.927763
Basal transcription factors	KEGG PATHWAY	oas03022	1	223	0.0044843	0.720573		Glycolysis / Gluconeogenesis	KEGG PATHWAY	oas00010	4	907	0.00441014	0.927763
Cysteine and methionine metabolism	KEGG PATHWAY	oas00270	1	223	0.0044843	0.720573		Amoebiasis	KEGG PATHWAY	oas05146	7	907	0.00771775	0.927763
Regulation of actin cytoskeleton	KEGG PATHWAY	oas04810	3	223	0.0134529	0.720573		Complement and coagulation cascades	KEGG PATHWAY	oas04610	4	907	0.00441014	0.927763
Vasopressin-regulated water reabsorption	KEGG PATHWAY	oas04962	1	223	0.0044843	0.720573		Glycerophospholipid metabolism	KEGG PATHWAY	oas00564	5	907	0.00551268	0.927763
AMPK signaling pathway	KEGG PATHWAY	oas04152	2	223	0.00896861	0.720573		Hypertrophic cardiomyopathy (HCM)	KEGG PATHWAY	oas05410	5	907	0.00551268	0.927763
Endocrine and other factor-regulated calcium reabsorption	KEGG PATHWAY	oas04961	1	223	0.0044843	0.720573		Pyruvate metabolism	KEGG PATHWAY	oas00620	3	907	0.00330761	0.927763
N-Glycan biosynthesis	KEGG PATHWAY	oas00510	1	223	0.0044843	0.720573		Sphingolipid signaling pathway	KEGG PATHWAY	oas04071	6	907	0.00661521	0.927763
Hedgehog signaling pathway	KEGG PATHWAY	oas04340	1	223	0.0044843	0.738814		Glutamatergic synapse	KEGG PATHWAY	oas04724	6	907	0.00661521	0.927763
Transcriptional misregulation in cancer	KEGG PATHWAY	oas05202	2	223	0.00896861	0.738814		Viral myocarditis	KEGG PATHWAY	oas05416	3	907	0.00330761	0.927763
MicroRNAs in cancer	KEGG PATHWAY	oas05206	2	223	0.00896861	0.738814		Hedgehog signaling pathway	KEGG PATHWAY	oas04340	3	907	0.00330761	0.927763
NOD-like receptor signaling pathway	KEGG PATHWAY	oas04621	1	223	0.0044843	0.738814		Ether lipid metabolism	KEGG PATHWAY	oas00565	3	907	0.00330761	0.927763
Drug metabolism - cytochrome P450	KEGG PATHWAY	oas00982	1	223	0.0044843	0.738814		Gastric acid secretion	KEGG PATHWAY	oas04971	4	907	0.00441014	0.927763
PI3K-Akt signaling pathway	KEGG PATHWAY	oas04151	4	223	0.0179372	0.738814		Thyroid hormone synthesis	KEGG PATHWAY	oas04918	4	907	0.00441014	0.927763
Metabolism of xenobiotics by cytochrome P450	KEGG PATHWAY	oas00980	1	223	0.0044843	0.738814		Thyroid hormone signaling pathway	KEGG PATHWAY	oas04919	6	907	0.00661521	0.927763
RNA transport	KEGG PATHWAY	oas03013	2	223	0.00896861	0.738814		Hepatitis B	KEGG PATHWAY	oas05161	7	907	0.00771775	0.927763
Tight junction	KEGG PATHWAY	oas04530	2	223	0.00896861	0.738814		Tyrosine metabolism	KEGG PATHWAY	oas00350	2	907	0.00220507	0.927763
cGMP-PKG signaling pathway	KEGG PATHWAY	oas04022	2	223	0.00896861	0.738814		Fructose and mannose metabolism	KEGG PATHWAY	oas00051	2	907	0.00220507	0.927763
Melanoma	KEGG PATHWAY	oas05218	1	223	0.0044843	0.738814		Homologous recombination	KEGG PATHWAY	oas03440	2	907	0.00220507	0.927763
VEGF signaling pathway	KEGG PATHWAY	oas04370	1	223	0.0044843	0.738814		Bacterial invasion of epithelial cells	KEGG PATHWAY	oas05100	5	907	0.00551268	0.927763
Acute myeloid leukemia	KEGG PATHWAY	oas05221	1	223	0.0044843	0.738814		Pathways in cancer	KEGG PATHWAY	oas05200	16	907	0.0176406	0.927763
Chemical carcinogenesis	KEGG PATHWAY	oas05204	1	223	0.0044843	0.738814		T cell receptor signaling pathway	KEGG PATHWAY	oas04660	5	907	0.00551268	0.927763
mTOR signaling pathway	KEGG PATHWAY	oas04150	1	223	0.0044843	0.738814		Hematopoietic cell lineage	KEGG PATHWAY	oas04640	4	907	0.00441014	0.927763
ABC transporters	KEGG PATHWAY	oas02010	1	223	0.0044843	0.738814		beta-Alanine metabolism	KEGG PATHWAY	oas00410	2	907	0.00220507	0.927763
Long-term potentiation	KEGG PATHWAY	oas04720	1	223	0.0044843	0.738814		Lysine degradation	KEGG PATHWAY	oas00310	3	907	0.00330761	0.927763
Amphetamine addiction	KEGG PATHWAY	oas05031	1	223	0.0044843	0.738814		Valine, leucine and isoleucine degradation	KEGG PATHWAY	oas00280	3	907	0.00330761	0.927763
RIG-I-like receptor signaling pathway	KEGG PATHWAY	oas04622	1	223	0.0044843	0.738814		Legionellosis	KEGG PATHWAY	oas05134	3	907	0.00330761	0.927763
RNA degradation	KEGG PATHWAY	oas03018	1	223	0.0044843	0.738814		Linoleic acid metabolism	KEGG PATHWAY	oas00591	2	907	0.00220507	0.927763
Adherens junction	KEGG PATHWAY	oas04520	1	223	0.0044843	0.738814		Biosynthesis of amino acids	KEGG PATHWAY	oas01230	4	907	0.00441014	0.927763
Pertussis	KEGG PATHWAY	oas05133	1	223	0.0044843	0.738814		Natural killer cell mediated cytotoxicity	KEGG PATHWAY	oas04650	5	907	0.00551268	0.927763
Central carbon metabolism in cancer	KEGG PATHWAY	oas05230	1	223	0.0044843	0.738814		FoxO signaling pathway	KEGG PATHWAY	oas04068	6	907	0.00661521	0.927763
Inositol phosphate metabolism	KEGG PATHWAY	oas00562	1	223	0.0044843	0.738814		Ubiquinone and other terpenoid-quinone biosynthesis	KEGG PATHWAY	oas00130	1	907	0.00110254	0.927763
Biosynthesis of amino acids	KEGG PATHWAY	oas01230	1	223	0.0044843	0.738814		Maturity onset diabetes of the young	KEGG PATHWAY	oas04950	1	907	0.00110254	0.927763
GABAergic synapse	KEGG PATHWAY	oas04727	1	223	0.0044843	0.738814		Starch and sucrose metabolism	KEGG PATHWAY	oas00500	3	907	0.00330761	0.927763
Gap junction	KEGG PATHWAY	oas04540	1	223	0.0044843	0.738814		cGMP-PKG signaling pathway	KEGG PATHWAY	oas04022	7	907	0.00771775	0.927763
NF-kappa B signaling pathway	KEGG PATHWAY	oas04064	1	223	0.0044843	0.738814		Choline metabolism in cancer	KEGG PATHWAY	oas05231	5	907	0.00551268	0.927763
Arrhythmogenic right ventricular cardiomyopathy (ARVC)	KEGG PATHWAY	oas05412	1	223	0.0044843	0.738814		Prion diseases	KEGG PATHWAY	oas05020	2	907	0.00220507	0.927763
Salivary secretion	KEGG PATHWAY	oas04970	1	223	0.0044843	0.738814		Butanoate metabolism	KEGG PATHWAY	oas00650	2	907	0.00220507	0.927763
Apoptosis	KEGG PATHWAY	oas04210	1	223	0.0044843	0.738814		Propanoate metabolism	KEGG PATHWAY	oas00640	2	907	0.00220507	0.927763
Cytokine-cytokine receptor interaction	KEGG PATHWAY	oas04060	2	223	0.00896861	0.738814		AMPK signaling pathway	KEGG PATHWAY	oas04152	6	907	0.00661521	0.927763
Morphine addiction	KEGG PATHWAY	oas05032	1	223	0.0044843	0.738814		Salivary secretion	KEGG PATHWAY	oas04970	4	907	0.00441014	0.927763
Ribosome biogenesis in eukaryotes	KEGG PATHWAY	oas03008	1	223	0.0044843	0.740224		Cholinergic synapse	KEGG PATHWAY	oas04725	5	907	0.00551268	0.927763
mRNA surveillance pathway	KEGG PATHWAY	oas03015	1	223	0.0044843	0.741472		Galactose metabolism	KEGG PATHWAY	oas00052	2	907	0.00220507	0.927763
Retrograde endocannabinoid signaling	KEGG PATHWAY	oas04723	1	223	0.0044843	0.759204		Insulin secretion	KEGG PATHWAY	oas04911	4	907	0.00441014	0.927763
Viral carcinogenesis	KEGG PATHWAY	oas05203	2	223	0.00896861	0.766015		Morphine addiction	KEGG PATHWAY	oas05032	4	907	0.00441014	0.927763
Phosphatidylinositol signaling system	KEGG PATHWAY	oas04070	1	223	0.0044843	0.767881		VEGF signaling pathway	KEGG PATHWAY	oas04370	3	907	0.00330761	0.927763
Natural killer cell mediated cytotoxicity	KEGG PATHWAY	oas04650	1	223	0.0044843	0.787984		Proteoglycans in cancer	KEGG PATHWAY	oas05205	9	907	0.00992282	0.927763
Pyrimidine metabolism	KEGG PATHWAY	oas00240	1	223	0.0044843	0.787984		Pancreatic secretion	KEGG PATHWAY	oas04972	5	907	0.00551268	0.927763
Parkinson's disease	KEGG PATHWAY	oas05012	1	223	0.0044843	0.787984		Circadian entrainment	KEGG PATHWAY	oas04713	4	907	0.00441014	0.927763
Estrogen signaling pathway	KEGG PATHWAY	oas04915	1	223	0.0044843	0.787984		Rheumatoid arthritis	KEGG PATHWAY	oas05323	4	907	0.00441014	0.927763
Osteoclast differentiation	KEGG PATHWAY	oas04380	1	223	0.0044843	0.809239		Viral carcinogenesis	KEGG PATHWAY	oas05203	9	907	0.00992282	0.927763
Thyroid hormone signaling pathway	KEGG PATHWAY	oas04919	1	223	0.0044843	0.809239		Melanogenesis	KEGG PATHWAY	oas04916	4	907	0.00441014	0.936334
Vascular smooth muscle contraction	KEGG PATHWAY	oas04270	1	223	0.0044843	0.809239		Influenza A	KEGG PATHWAY	oas05164	7	907	0.00771775	0.936334
Dopaminergic synapse	KEGG PATHWAY	oas04728	1	223	0.0044843	0.817861		ErbB signaling pathway	KEGG PATHWAY	oas04012	4	907	0.00441014	0.941712
Leukocyte transendothelial migration	KEGG PATHWAY	oas04670	1	223	0.0044843	0.817861		Oocyte meiosis	KEGG PATHWAY	oas04114	5	907	0.00551268	0.941712
Cell cycle	KEGG PATHWAY	oas04110	1	223	0.0044843	0.817861		HIF-1 signaling pathway	KEGG PATHWAY	oas04066	5	907	0.00551268	0.941712
Measles	KEGG PATHWAY	oas05162	1	223	0.0044843	0.817861		Type I diabetes mellitus	KEGG PATHWAY	oas04940	2	907	0.00220507	0.945777
Amoebiasis	KEGG PATHWAY	oas05146	1	223	0.0044843	0.825198		ABC transporters	KEGG PATHWAY	oas02010	3	907	0.00330761	0.945777
Hepatitis C	KEGG PATHWAY	oas05160	1	223	0.0044843	0.825198		Carbon metabolism	KEGG PATHWAY	oas01200	5	907	0.00551268	0.945777
Insulin signaling pathway	KEGG PATHWAY	oas04910	1	223	0.0044843	0.825198		Calcium signaling pathway	KEGG PATHWAY	oas04020	7	907	0.00771775	0.945777
Spliceosome	KEGG PATHWAY	oas03040	1	223	0.0044843	0.825198		Primary bile acid biosynthesis	KEGG PATHWAY	oas00120	1	907	0.00110254	0.945777
Alzheimer's disease	KEGG PATHWAY	oas05010	1	223	0.0044843	0.825198		Vascular smooth muscle contraction	KEGG PATHWAY	oas04270	5	907	0.00551268	0.945777
Oxytocin signaling pathway	KEGG PATHWAY	oas04921	1	223	0.0044843	0.825198		Neurotrophin signaling pathway	KEGG PATHWAY	oas04722	5	907	0.00551268	0.945777
Calcium signaling pathway	KEGG PATHWAY	oas04020	1	223	0.0044843	0.865823		GnRH signaling pathway	KEGG PATHWAY	oas04912	4	907	0.00441014	0.945777
Huntington's disease	KEGG PATHWAY	oas05016	1	223	0.0044843	0.871847		Vasopressin-regulated water reabsorption	KEGG PATHWAY	oas04962	2	907	0.00220507	0.945777
Rap1 signaling pathway	KEGG PATHWAY	oas04015	1	223	0.0044843	0.871847		Alanine, aspartate and glutamate metabolism	KEGG PATHWAY	oas00250	2	907	0.00220507	0.945777
Purine metabolism	KEGG PATHWAY	oas00230	1	223	0.0044843	0.871847		Phagosome	KEGG PATHWAY	oas04145	6	907	0.00661521	0.945777
Epstein-Barr virus infection	KEGG PATHWAY	oas05169	1	223	0.0044843	0.88796		Fatty acid biosynthesis	KEGG PATHWAY	oas00061	1	907	0.00110254	0.945777
Pathways in cancer	KEGG PATHWAY	oas05200	2	223	0.00896861	0.88796		2-Oxocarboxylic acid metabolism	KEGG PATHWAY	oas01210	1	907	0.00110254	0.945777
Ras signaling pathway	KEGG PATHWAY	oas04014	1	223	0.0044843	0.88796		Phosphatidylinositol signaling system	KEGG PATHWAY	oas04070	4	907	0.00441014	0.945777
MAPK signaling pathway	KEGG PATHWAY	oas04010	1	223	0.0044843	0.900995		Adherens junction	KEGG PATHWAY	oas04520	3	907	0.00330761	0.945777
Neuroactive ligand-receptor interaction	KEGG PATHWAY	oas04080	1	223	0.0044843	0.900995		Dopaminergic synapse	KEGG PATHWAY	oas04728	5	907	0.00551268	0.945777
Focal adhesion	KEGG PATHWAY	oas04510	1	223	0.0044843	0.900995		TNF signaling pathway	KEGG PATHWAY	oas04668	4	907	0.00441014	0.95223
Metabolic pathways	KEGG PATHWAY	oas01100	7	223	0.0313901	0.942917		Cell adhesion molecules (CAMs)	KEGG PATHWAY	oas04514	5	907	0.00551268	0.95223
								Fat digestion and absorption	KEGG PATHWAY	oas04975	2	907	0.00220507	0.95223
								Endometrial cancer	KEGG PATHWAY	oas05213	2	907	0.00220507	0.95223
								Amino sugar and nucleotide sugar metabolism	KEGG PATHWAY	oas00520	2	907	0.00220507	0.95223
								Measles	KEGG PATHWAY	oas05162	5	907	0.00551268	0.95223
								Glycosphingolipid biosynthesis - lacto and neolacto series	KEGG PATHWAY	oas00601	1	907	0.00110254	0.95223
								Ascorbate and aldarate metabolism	KEGG PATHWAY	oas00053	1	907	0.00110254	0.95223
								PI3K-Akt signaling pathway	KEGG PATHWAY	oas04151	13	907	0.014333	0.95223
								PPAR signaling pathway	KEGG PATHWAY	oas03320	3	907	0.00330761	0.95223
								Cocaine addiction	KEGG PATHWAY	oas05030	2	907	0.00220507	0.95223
								Staphylococcus aureus infection	KEGG PATHWAY	oas05150	2	907	0.00220507	0.95223
								Serotonergic synapse	KEGG PATHWAY	oas04726	4	907	0.00441014	0.95223
								Estrogen signaling pathway	KEGG PATHWAY	oas04915	4	907	0.00441014	0.95223
								GABAergic synapse	KEGG PATHWAY	oas04727	3	907	0.00330761	0.95223
								Drug metabolism - cytochrome P450	KEGG PATHWAY	oas00982	2	907	0.00220507	0.95223
								NF-kappa B signaling pathway	KEGG PATHWAY	oas04064	3	907	0.00330761	0.95223
								Mucin type O-Glycan biosynthesis	KEGG PATHWAY	oas00512	1	907	0.00110254	0.95223
								Other glycan degradation	KEGG PATHWAY	oas00511	1	907	0.00110254	0.95223
								Asthma	KEGG PATHWAY	oas05310	1	907	0.00110254	0.95223
								Ribosome biogenesis in eukaryotes	KEGG PATHWAY	oas03008	3	907	0.00330761	0.95223
								Bile secretion	KEGG PATHWAY	oas04976	3	907	0.00330761	0.95223
								Melanoma	KEGG PATHWAY	oas05218	2	907	0.00220507	0.95223
								Fanconi anemia pathway	KEGG PATHWAY	oas03460	2	907	0.00220507	0.95223
								alpha-Linolenic acid metabolism	KEGG PATHWAY	oas00592	1	907	0.00110254	0.95223
								Primary immunodeficiency	KEGG PATHWAY	oas05340	1	907	0.00110254	0.95223
								Salmonella infection	KEGG PATHWAY	oas05132	3	907	0.00330761	0.95223
								Pentose and glucuronate interconversions	KEGG PATHWAY	oas00040	1	907	0.00110254	0.95223
								Phototransduction	KEGG PATHWAY	oas04744	1	907	0.00110254	0.95223
								Graft-versus-host disease	KEGG PATHWAY	oas05332	1	907	0.00110254	0.95223
								Ras signaling pathway	KEGG PATHWAY	oas04014	7	907	0.00771775	0.95223
								Steroid hormone biosynthesis	KEGG PATHWAY	oas00140	2	907	0.00220507	0.95223
								Retrograde endocannabinoid signaling	KEGG PATHWAY	oas04723	3	907	0.00330761	0.95223
								Fc epsilon RI signaling pathway	KEGG PATHWAY	oas04664	2	907	0.00220507	0.95223
								Glycerolipid metabolism	KEGG PATHWAY	oas00561	2	907	0.00220507	0.95223
								Rap1 signaling pathway	KEGG PATHWAY	oas04015	6	907	0.00661521	0.95223
								Regulation of autophagy	KEGG PATHWAY	oas04140	1	907	0.00110254	0.95223
								Thyroid cancer	KEGG PATHWAY	oas05216	1	907	0.00110254	0.95223
								African trypanosomiasis	KEGG PATHWAY	oas05143	1	907	0.00110254	0.95223
								Hippo signaling pathway	KEGG PATHWAY	oas04390	4	907	0.00441014	0.95223
								Arachidonic acid metabolism	KEGG PATHWAY	oas00590	2	907	0.00220507	0.95223
								Base excision repair	KEGG PATHWAY	oas03410	1	907	0.00110254	0.95223
								Colorectal cancer	KEGG PATHWAY	oas05210	2	907	0.00220507	0.95223
								Ovarian steroidogenesis	KEGG PATHWAY	oas04913	2	907	0.00220507	0.95223
								Chemokine signaling pathway	KEGG PATHWAY	oas04062	5	907	0.00551268	0.95223
								Metabolic pathways	KEGG PATHWAY	oas01100	43	907	0.047409	0.95223
								Progesterone-mediated oocyte maturation	KEGG PATHWAY	oas04914	3	907	0.00330761	0.95223
								Allograft rejection	KEGG PATHWAY	oas05330	1	907	0.00110254	0.95223
								RIG-I-like receptor signaling pathway	KEGG PATHWAY	oas04622	2	907	0.00220507	0.95223
								Circadian rhythm	KEGG PATHWAY	oas04710	1	907	0.00110254	0.95223
								Non-alcoholic fatty liver disease (NAFLD)	KEGG PATHWAY	oas04932	4	907	0.00441014	0.95223
								DNA replication	KEGG PATHWAY	oas03030	1	907	0.00110254	0.95223
								Taste transduction	KEGG PATHWAY	oas04742	1	907	0.00110254	0.95223
								Pertussis	KEGG PATHWAY	oas05133	2	907	0.00220507	0.95223
								Arginine and proline metabolism	KEGG PATHWAY	oas00330	2	907	0.00220507	0.95223
								Renal cell carcinoma	KEGG PATHWAY	oas05211	2	907	0.00220507	0.95223
								Inositol phosphate metabolism	KEGG PATHWAY	oas00562	2	907	0.00220507	0.95223
								Adipocytokine signaling pathway	KEGG PATHWAY	oas04920	2	907	0.00220507	0.95223
								HTLV-I infection	KEGG PATHWAY	oas05166	7	907	0.00771775	0.95223
								Basal transcription factors	KEGG PATHWAY	oas03022	1	907	0.00110254	0.95223
								Autoimmune thyroid disease	KEGG PATHWAY	oas05320	1	907	0.00110254	0.95223
								Spliceosome	KEGG PATHWAY	oas03040	4	907	0.00441014	0.95223
								Chronic myeloid leukemia	KEGG PATHWAY	oas05220	2	907	0.00220507	0.95223
								Oxidative phosphorylation	KEGG PATHWAY	oas00190	3	907	0.00330761	0.95223
								Alzheimer's disease	KEGG PATHWAY	oas05010	4	907	0.00441014	0.95223
								Herpes simplex infection	KEGG PATHWAY	oas05168	5	907	0.00551268	0.95223
								TGF-beta signaling pathway	KEGG PATHWAY	oas04350	2	907	0.00220507	0.95223
								Huntington's disease	KEGG PATHWAY	oas05016	5	907	0.00551268	0.95223
								Notch signaling pathway	KEGG PATHWAY	oas04330	1	907	0.00110254	0.95223
								Signaling pathways regulating pluripotency of stem cells	KEGG PATHWAY	oas04550	3	907	0.00330761	0.95223
								Osteoclast differentiation	KEGG PATHWAY	oas04380	3	907	0.00330761	0.95223
								Mineral absorption	KEGG PATHWAY	oas04978	1	907	0.00110254	0.95223
								Intestinal immune network for IgA production	KEGG PATHWAY	oas04672	1	907	0.00110254	0.95223
								RNA transport	KEGG PATHWAY	oas03013	4	907	0.00441014	0.95223
								Endocytosis	KEGG PATHWAY	oas04144	6	907	0.00661521	0.95223
								Adrenergic signaling in cardiomyocytes	KEGG PATHWAY	oas04261	4	907	0.00441014	0.952885
								Prostate cancer	KEGG PATHWAY	oas05215	2	907	0.00220507	0.968276
								Leukocyte transendothelial migration	KEGG PATHWAY	oas04670	3	907	0.00330761	0.968627
								Retinol metabolism	KEGG PATHWAY	oas00830	1	907	0.00110254	0.978185
								cAMP signaling pathway	KEGG PATHWAY	oas04024	5	907	0.00551268	0.978185
								Metabolism of xenobiotics by cytochrome P450	KEGG PATHWAY	oas00980	1	907	0.00110254	0.978185
								Long-term depression	KEGG PATHWAY	oas04730	1	907	0.00110254	0.984194
								Transcriptional misregulation in cancer	KEGG PATHWAY	oas05202	3	907	0.00330761	0.984194
								Acute myeloid leukemia	KEGG PATHWAY	oas05221	1	907	0.00110254	0.984194
								Parkinson's disease	KEGG PATHWAY	oas05012	2	907	0.00220507	0.984194
								Chemical carcinogenesis	KEGG PATHWAY	oas05204	1	907	0.00110254	0.984194
								Purine metabolism	KEGG PATHWAY	oas00230	4	907	0.00441014	0.984194
								Protein digestion and absorption	KEGG PATHWAY	oas04974	2	907	0.00220507	0.984194
								Pancreatic cancer	KEGG PATHWAY	oas05212	1	907	0.00110254	0.984194
								Inflammatory bowel disease (IBD)	KEGG PATHWAY	oas05321	1	907	0.00110254	0.984349
								Leishmaniasis	KEGG PATHWAY	oas05140	1	907	0.00110254	0.986878
								Systemic lupus erythematosus	KEGG PATHWAY	oas05322	2	907	0.00220507	0.986878
								Prolactin signaling pathway	KEGG PATHWAY	oas04917	1	907	0.00110254	0.986878
								mRNA surveillance pathway	KEGG PATHWAY	oas03015	1	907	0.00110254	1
								Hepatitis C	KEGG PATHWAY	oas05160	2	907	0.00220507	1
								Toll-like receptor signaling pathway	KEGG PATHWAY	oas04620	1	907	0.00110254	1
								Pyrimidine metabolism	KEGG PATHWAY	oas00240	1	907	0.00110254	1
								Chagas disease (American trypanosomiasis)	KEGG PATHWAY	oas05142	1	907	0.00110254	1
								Ubiquitin mediated proteolysis	KEGG PATHWAY	oas04120	1	907	0.00110254	1
								Cell cycle	KEGG PATHWAY	oas04110	1	907	0.00110254	1
								Alcoholism	KEGG PATHWAY	oas05034	1	907	0.00110254	1
								Jak-STAT signaling pathway	KEGG PATHWAY	oas04630	1	907	0.00110254	1
								Olfactory transduction	KEGG PATHWAY	oas04740	3	907	0.00330761	1

## Sheet: P5_VS_N0
File S7. KEGG Pathway annotations for the predicted target genes for differentially expressed known and novel miRNAs at mock and two different time points of PPR vaccine virus inoculated PBMC cell samples
Known miRNA								Novel miRNA
#Term	Database	ID	Input number	All input number	Input frequency	Corrected P-Value		#Term	Database	ID	Input number	All input number	Input frequency	Corrected P-Value
Phagosome	KEGG PATHWAY	oas04145	7	423	0.0165485	0.938849		Fatty acid metabolism	KEGG PATHWAY	oas01212	5	520	0.00961538	0.68664
Antigen processing and presentation	KEGG PATHWAY	oas04612	4	423	0.00945626	0.938849		Biosynthesis of unsaturated fatty acids	KEGG PATHWAY	oas01040	3	520	0.00576923	0.68664
Cell adhesion molecules (CAMs)	KEGG PATHWAY	oas04514	6	423	0.0141844	0.938849		Protein processing in endoplasmic reticulum	KEGG PATHWAY	oas04141	9	520	0.0173077	0.68664
Protein processing in endoplasmic reticulum	KEGG PATHWAY	oas04141	7	423	0.0165485	0.938849		Butirosin and neomycin biosynthesis	KEGG PATHWAY	oas00524	2	520	0.00384615	0.68664
Type II diabetes mellitus	KEGG PATHWAY	oas04930	3	423	0.0070922	0.938849		Phenylalanine metabolism	KEGG PATHWAY	oas00360	3	520	0.00576923	0.68664
Protein export	KEGG PATHWAY	oas03060	2	423	0.00472813	0.938849		Fatty acid elongation	KEGG PATHWAY	oas00062	3	520	0.00576923	0.68664
Arrhythmogenic right ventricular cardiomyopathy (ARVC)	KEGG PATHWAY	oas05412	4	423	0.00945626	0.938849		Carbohydrate digestion and absorption	KEGG PATHWAY	oas04973	4	520	0.00769231	0.786102
Collecting duct acid secretion	KEGG PATHWAY	oas04966	2	423	0.00472813	0.938849		Synthesis and degradation of ketone bodies	KEGG PATHWAY	oas00072	2	520	0.00384615	0.95095
Leukocyte transendothelial migration	KEGG PATHWAY	oas04670	5	423	0.0118203	0.938849		Lysosome	KEGG PATHWAY	oas04142	7	520	0.0134615	0.95095
Proximal tubule bicarbonate reclamation	KEGG PATHWAY	oas04964	2	423	0.00472813	0.938849		Butanoate metabolism	KEGG PATHWAY	oas00650	3	520	0.00576923	0.95095
mTOR signaling pathway	KEGG PATHWAY	oas04150	3	423	0.0070922	0.938849		ECM-receptor interaction	KEGG PATHWAY	oas04512	6	520	0.0115385	0.95095
Butirosin and neomycin biosynthesis	KEGG PATHWAY	oas00524	1	423	0.00236407	0.938849		2-Oxocarboxylic acid metabolism	KEGG PATHWAY	oas01210	2	520	0.00384615	0.95095
Phenylalanine, tyrosine and tryptophan biosynthesis	KEGG PATHWAY	oas00400	1	423	0.00236407	0.938849		Cysteine and methionine metabolism	KEGG PATHWAY	oas00270	3	520	0.00576923	0.95095
Sulfur relay system	KEGG PATHWAY	oas04122	1	423	0.00236407	0.938849		B cell receptor signaling pathway	KEGG PATHWAY	oas04662	4	520	0.00769231	0.95095
Pancreatic secretion	KEGG PATHWAY	oas04972	4	423	0.00945626	0.938849		Type II diabetes mellitus	KEGG PATHWAY	oas04930	3	520	0.00576923	0.95095
Galactose metabolism	KEGG PATHWAY	oas00052	2	423	0.00472813	0.938849		Glycosylphosphatidylinositol(GPI)-anchor biosynthesis	KEGG PATHWAY	oas00563	2	520	0.00384615	0.95095
Thyroid hormone synthesis	KEGG PATHWAY	oas04918	3	423	0.0070922	0.938849		Fatty acid degradation	KEGG PATHWAY	oas00071	3	520	0.00576923	0.95095
Central carbon metabolism in cancer	KEGG PATHWAY	oas05230	3	423	0.0070922	0.938849		Collecting duct acid secretion	KEGG PATHWAY	oas04966	2	520	0.00384615	0.95095
Toxoplasmosis	KEGG PATHWAY	oas05145	4	423	0.00945626	0.938849		Endocytosis	KEGG PATHWAY	oas04144	8	520	0.0153846	0.95095
Aldosterone-regulated sodium reabsorption	KEGG PATHWAY	oas04960	2	423	0.00472813	0.938849		Arrhythmogenic right ventricular cardiomyopathy (ARVC)	KEGG PATHWAY	oas05412	4	520	0.00769231	0.95095
Hematopoietic cell lineage	KEGG PATHWAY	oas04640	3	423	0.0070922	0.938849		Phagosome	KEGG PATHWAY	oas04145	6	520	0.0115385	0.95095
Thyroid hormone signaling pathway	KEGG PATHWAY	oas04919	4	423	0.00945626	0.938849		Toxoplasmosis	KEGG PATHWAY	oas05145	5	520	0.00961538	0.95095
Glutathione metabolism	KEGG PATHWAY	oas00480	2	423	0.00472813	0.938849		Non-small cell lung cancer	KEGG PATHWAY	oas05223	3	520	0.00576923	0.95095
GABAergic synapse	KEGG PATHWAY	oas04727	3	423	0.0070922	0.938849		Valine, leucine and isoleucine degradation	KEGG PATHWAY	oas00280	3	520	0.00576923	0.95095
Hippo signaling pathway	KEGG PATHWAY	oas04390	4	423	0.00945626	0.938849		Carbon metabolism	KEGG PATHWAY	oas01200	5	520	0.00961538	0.95095
Vasopressin-regulated water reabsorption	KEGG PATHWAY	oas04962	2	423	0.00472813	0.938849		Glutamatergic synapse	KEGG PATHWAY	oas04724	5	520	0.00961538	0.95095
Ubiquinone and other terpenoid-quinone biosynthesis	KEGG PATHWAY	oas00130	1	423	0.00236407	0.938849		Rheumatoid arthritis	KEGG PATHWAY	oas05323	4	520	0.00769231	0.95095
Synthesis and degradation of ketone bodies	KEGG PATHWAY	oas00072	1	423	0.00236407	0.938849		Starch and sucrose metabolism	KEGG PATHWAY	oas00500	3	520	0.00576923	0.95095
Maturity onset diabetes of the young	KEGG PATHWAY	oas04950	1	423	0.00236407	0.938849		Tyrosine metabolism	KEGG PATHWAY	oas00350	2	520	0.00384615	0.95095
Endocrine and other factor-regulated calcium reabsorption	KEGG PATHWAY	oas04961	2	423	0.00472813	0.938849		Fructose and mannose metabolism	KEGG PATHWAY	oas00051	2	520	0.00384615	0.95095
Rheumatoid arthritis	KEGG PATHWAY	oas05323	3	423	0.0070922	0.938849		Phenylalanine, tyrosine and tryptophan biosynthesis	KEGG PATHWAY	oas00400	1	520	0.00192308	0.95095
Carbohydrate digestion and absorption	KEGG PATHWAY	oas04973	2	423	0.00472813	0.938849		Fc gamma R-mediated phagocytosis	KEGG PATHWAY	oas04666	4	520	0.00769231	0.95095
Staphylococcus aureus infection	KEGG PATHWAY	oas05150	2	423	0.00472813	0.938849		Linoleic acid metabolism	KEGG PATHWAY	oas00591	2	520	0.00384615	0.95095
Hedgehog signaling pathway	KEGG PATHWAY	oas04340	2	423	0.00472813	0.938849		Synaptic vesicle cycle	KEGG PATHWAY	oas04721	3	520	0.00576923	0.95095
Hypertrophic cardiomyopathy (HCM)	KEGG PATHWAY	oas05410	3	423	0.0070922	0.938849		Amoebiasis	KEGG PATHWAY	oas05146	5	520	0.00961538	0.95095
Small cell lung cancer	KEGG PATHWAY	oas05222	3	423	0.0070922	0.938849		Galactose metabolism	KEGG PATHWAY	oas00052	2	520	0.00384615	0.95095
Fc gamma R-mediated phagocytosis	KEGG PATHWAY	oas04666	3	423	0.0070922	0.938849		Natural killer cell mediated cytotoxicity	KEGG PATHWAY	oas04650	4	520	0.00769231	0.95095
Drug metabolism - cytochrome P450	KEGG PATHWAY	oas00982	2	423	0.00472813	0.938849		RNA degradation	KEGG PATHWAY	oas03018	3	520	0.00576923	0.95095
Non-small cell lung cancer	KEGG PATHWAY	oas05223	2	423	0.00472813	0.938849		Aldosterone-regulated sodium reabsorption	KEGG PATHWAY	oas04960	2	520	0.00384615	0.95095
Focal adhesion	KEGG PATHWAY	oas04510	6	423	0.0141844	0.938849		Central carbon metabolism in cancer	KEGG PATHWAY	oas05230	3	520	0.00576923	0.95095
Phosphatidylinositol signaling system	KEGG PATHWAY	oas04070	3	423	0.0070922	0.938849		HIF-1 signaling pathway	KEGG PATHWAY	oas04066	4	520	0.00769231	0.95095
Hepatitis B	KEGG PATHWAY	oas05161	4	423	0.00945626	0.938849		Alanine, aspartate and glutamate metabolism	KEGG PATHWAY	oas00250	2	520	0.00384615	0.95095
Insulin signaling pathway	KEGG PATHWAY	oas04910	4	423	0.00945626	0.938849		Biosynthesis of amino acids	KEGG PATHWAY	oas01230	3	520	0.00576923	0.95095
Fatty acid metabolism	KEGG PATHWAY	oas01212	2	423	0.00472813	0.938849		Gap junction	KEGG PATHWAY	oas04540	3	520	0.00576923	0.95095
Metabolism of xenobiotics by cytochrome P450	KEGG PATHWAY	oas00980	2	423	0.00472813	0.938849		Endocrine and other factor-regulated calcium reabsorption	KEGG PATHWAY	oas04961	2	520	0.00384615	0.95095
Starch and sucrose metabolism	KEGG PATHWAY	oas00500	2	423	0.00472813	0.938849		Wnt signaling pathway	KEGG PATHWAY	oas04310	4	520	0.00769231	0.95095
Dilated cardiomyopathy	KEGG PATHWAY	oas05414	3	423	0.0070922	0.938849		Epstein-Barr virus infection	KEGG PATHWAY	oas05169	6	520	0.0115385	0.95095
Fanconi anemia pathway	KEGG PATHWAY	oas03460	2	423	0.00472813	0.938849		Influenza A	KEGG PATHWAY	oas05164	5	520	0.00961538	0.95095
Nitrogen metabolism	KEGG PATHWAY	oas00910	1	423	0.00236407	0.938849		Tryptophan metabolism	KEGG PATHWAY	oas00380	2	520	0.00384615	0.95095
Fatty acid biosynthesis	KEGG PATHWAY	oas00061	1	423	0.00236407	0.938849		Fat digestion and absorption	KEGG PATHWAY	oas04975	2	520	0.00384615	0.95095
Folate biosynthesis	KEGG PATHWAY	oas00790	1	423	0.00236407	0.938849		Amino sugar and nucleotide sugar metabolism	KEGG PATHWAY	oas00520	2	520	0.00384615	0.95095
Natural killer cell mediated cytotoxicity	KEGG PATHWAY	oas04650	3	423	0.0070922	0.938849		Ribosome biogenesis in eukaryotes	KEGG PATHWAY	oas03008	3	520	0.00576923	0.95095
Inflammatory mediator regulation of TRP channels	KEGG PATHWAY	oas04750	3	423	0.0070922	0.938849		Viral myocarditis	KEGG PATHWAY	oas05416	2	520	0.00384615	0.95095
Choline metabolism in cancer	KEGG PATHWAY	oas05231	3	423	0.0070922	0.938849		Hedgehog signaling pathway	KEGG PATHWAY	oas04340	2	520	0.00384615	0.95095
VEGF signaling pathway	KEGG PATHWAY	oas04370	2	423	0.00472813	0.938849		Ether lipid metabolism	KEGG PATHWAY	oas00565	2	520	0.00384615	0.95095
Biosynthesis of unsaturated fatty acids	KEGG PATHWAY	oas01040	1	423	0.00236407	0.938849		Leukocyte transendothelial migration	KEGG PATHWAY	oas04670	4	520	0.00769231	0.95095
Glycosphingolipid biosynthesis - lacto and neolacto series	KEGG PATHWAY	oas00601	1	423	0.00236407	0.938849		Ras signaling pathway	KEGG PATHWAY	oas04014	6	520	0.0115385	0.95095
Phenylalanine metabolism	KEGG PATHWAY	oas00360	1	423	0.00236407	0.938849		Drug metabolism - cytochrome P450	KEGG PATHWAY	oas00982	2	520	0.00384615	0.95095
Glycosylphosphatidylinositol(GPI)-anchor biosynthesis	KEGG PATHWAY	oas00563	1	423	0.00236407	0.938849		Glycerophospholipid metabolism	KEGG PATHWAY	oas00564	3	520	0.00576923	0.95095
Chemical carcinogenesis	KEGG PATHWAY	oas05204	2	423	0.00472813	0.938849		Hypertrophic cardiomyopathy (HCM)	KEGG PATHWAY	oas05410	3	520	0.00576923	0.95095
Influenza A	KEGG PATHWAY	oas05164	4	423	0.00945626	0.938849		Small cell lung cancer	KEGG PATHWAY	oas05222	3	520	0.00576923	0.95095
Glioma	KEGG PATHWAY	oas05214	2	423	0.00472813	0.938849		Fatty acid biosynthesis	KEGG PATHWAY	oas00061	1	520	0.00192308	0.95095
HIF-1 signaling pathway	KEGG PATHWAY	oas04066	3	423	0.0070922	0.938849		Legionellosis	KEGG PATHWAY	oas05134	2	520	0.00384615	0.95095
Fatty acid elongation	KEGG PATHWAY	oas00062	1	423	0.00236407	0.938849		Metabolism of xenobiotics by cytochrome P450	KEGG PATHWAY	oas00980	2	520	0.00384615	0.95095
Regulation of actin cytoskeleton	KEGG PATHWAY	oas04810	5	423	0.0118203	0.938849		Protein export	KEGG PATHWAY	oas03060	1	520	0.00192308	0.95095
Glycolysis / Gluconeogenesis	KEGG PATHWAY	oas00010	2	423	0.00472813	0.938849		Phosphatidylinositol signaling system	KEGG PATHWAY	oas04070	3	520	0.00576923	0.95095
ECM-receptor interaction	KEGG PATHWAY	oas04512	3	423	0.0070922	0.938849		Axon guidance	KEGG PATHWAY	oas04360	4	520	0.00769231	0.95095
Carbon metabolism	KEGG PATHWAY	oas01200	3	423	0.0070922	0.938849		Ascorbate and aldarate metabolism	KEGG PATHWAY	oas00053	1	520	0.00192308	0.95095
Glutamatergic synapse	KEGG PATHWAY	oas04724	3	423	0.0070922	0.938849		SNARE interactions in vesicular transport	KEGG PATHWAY	oas04130	1	520	0.00192308	0.95095
Complement and coagulation cascades	KEGG PATHWAY	oas04610	2	423	0.00472813	0.938849		MicroRNAs in cancer	KEGG PATHWAY	oas05206	4	520	0.00769231	0.95095
Systemic lupus erythematosus	KEGG PATHWAY	oas05322	3	423	0.0070922	0.938849		VEGF signaling pathway	KEGG PATHWAY	oas04370	2	520	0.00384615	0.95095
B cell receptor signaling pathway	KEGG PATHWAY	oas04662	2	423	0.00472813	0.938849		Dilated cardiomyopathy	KEGG PATHWAY	oas05414	3	520	0.00576923	0.95095
Gastric acid secretion	KEGG PATHWAY	oas04971	2	423	0.00472813	0.938849		Hepatitis B	KEGG PATHWAY	oas05161	4	520	0.00769231	0.95095
Asthma	KEGG PATHWAY	oas05310	1	423	0.00236407	0.938849		Steroid hormone biosynthesis	KEGG PATHWAY	oas00140	2	520	0.00384615	0.95095
Tuberculosis	KEGG PATHWAY	oas05152	4	423	0.00945626	0.938849		Antigen processing and presentation	KEGG PATHWAY	oas04612	2	520	0.00384615	0.95095
Primary immunodeficiency	KEGG PATHWAY	oas05340	1	423	0.00236407	0.938849		Insulin signaling pathway	KEGG PATHWAY	oas04910	4	520	0.00769231	0.95095
PPAR signaling pathway	KEGG PATHWAY	oas03320	2	423	0.00472813	0.938849		Fc epsilon RI signaling pathway	KEGG PATHWAY	oas04664	2	520	0.00384615	0.95095
Tyrosine metabolism	KEGG PATHWAY	oas00350	1	423	0.00236407	0.938849		Arachidonic acid metabolism	KEGG PATHWAY	oas00590	2	520	0.00384615	0.95095
Fructose and mannose metabolism	KEGG PATHWAY	oas00051	1	423	0.00236407	0.938849		Chemical carcinogenesis	KEGG PATHWAY	oas05204	2	520	0.00384615	0.95095
Graft-versus-host disease	KEGG PATHWAY	oas05332	1	423	0.00236407	0.938849		Focal adhesion	KEGG PATHWAY	oas04510	6	520	0.0115385	0.95095
Homologous recombination	KEGG PATHWAY	oas03440	1	423	0.00236407	0.938849		Histidine metabolism	KEGG PATHWAY	oas00340	1	520	0.00192308	0.95095
Measles	KEGG PATHWAY	oas05162	3	423	0.0070922	0.938849		Glioma	KEGG PATHWAY	oas05214	2	520	0.00384615	0.95095
AMPK signaling pathway	KEGG PATHWAY	oas04152	3	423	0.0070922	0.938849		mTOR signaling pathway	KEGG PATHWAY	oas04150	2	520	0.00384615	0.95095
Biosynthesis of amino acids	KEGG PATHWAY	oas01230	2	423	0.00472813	0.938849		Pancreatic secretion	KEGG PATHWAY	oas04972	3	520	0.00576923	0.95095
Gap junction	KEGG PATHWAY	oas04540	2	423	0.00472813	0.938849		Tight junction	KEGG PATHWAY	oas04530	4	520	0.00769231	0.95095
Regulation of autophagy	KEGG PATHWAY	oas04140	1	423	0.00236407	0.938849		cGMP-PKG signaling pathway	KEGG PATHWAY	oas04022	4	520	0.00769231	0.95095
African trypanosomiasis	KEGG PATHWAY	oas05143	1	423	0.00236407	0.938849		Nicotinate and nicotinamide metabolism	KEGG PATHWAY	oas00760	1	520	0.00192308	0.95095
Salivary secretion	KEGG PATHWAY	oas04970	2	423	0.00472813	0.938849		Asthma	KEGG PATHWAY	oas05310	1	520	0.00192308	0.95095
Amoebiasis	KEGG PATHWAY	oas05146	3	423	0.0070922	0.938849		Amphetamine addiction	KEGG PATHWAY	oas05031	2	520	0.00384615	0.95095
Morphine addiction	KEGG PATHWAY	oas05032	2	423	0.00472813	0.938849		Glycolysis / Gluconeogenesis	KEGG PATHWAY	oas00010	2	520	0.00384615	0.95095
Platelet activation	KEGG PATHWAY	oas04611	3	423	0.0070922	0.938849		alpha-Linolenic acid metabolism	KEGG PATHWAY	oas00592	1	520	0.00192308	0.95095
Base excision repair	KEGG PATHWAY	oas03410	1	423	0.00236407	0.938849		Sphingolipid signaling pathway	KEGG PATHWAY	oas04071	3	520	0.00576923	0.95095
Linoleic acid metabolism	KEGG PATHWAY	oas00591	1	423	0.00236407	0.938849		Arginine and proline metabolism	KEGG PATHWAY	oas00330	2	520	0.00384615	0.95095
Lysosome	KEGG PATHWAY	oas04142	3	423	0.0070922	0.938849		Thyroid hormone synthesis	KEGG PATHWAY	oas04918	2	520	0.00384615	0.95095
Axon guidance	KEGG PATHWAY	oas04360	3	423	0.0070922	0.938849		Pentose and glucuronate interconversions	KEGG PATHWAY	oas00040	1	520	0.00192308	0.95095
Prion diseases	KEGG PATHWAY	oas05020	1	423	0.00236407	0.938849		Phototransduction	KEGG PATHWAY	oas04744	1	520	0.00192308	0.95095
Butanoate metabolism	KEGG PATHWAY	oas00650	1	423	0.00236407	0.938849		Graft-versus-host disease	KEGG PATHWAY	oas05332	1	520	0.00192308	0.95095
Allograft rejection	KEGG PATHWAY	oas05330	1	423	0.00236407	0.938849		Renal cell carcinoma	KEGG PATHWAY	oas05211	2	520	0.00384615	0.95095
mRNA surveillance pathway	KEGG PATHWAY	oas03015	2	423	0.00472813	0.938849		Signaling pathways regulating pluripotency of stem cells	KEGG PATHWAY	oas04550	3	520	0.00576923	0.95095
ErbB signaling pathway	KEGG PATHWAY	oas04012	2	423	0.00472813	0.938849		Thyroid hormone signaling pathway	KEGG PATHWAY	oas04919	3	520	0.00576923	0.95095
Circadian rhythm	KEGG PATHWAY	oas04710	1	423	0.00236407	0.938849		beta-Alanine metabolism	KEGG PATHWAY	oas00410	1	520	0.00192308	0.95095
Dorso-ventral axis formation	KEGG PATHWAY	oas04320	1	423	0.00236407	0.938849		African trypanosomiasis	KEGG PATHWAY	oas05143	1	520	0.00192308	0.95095
Epstein-Barr virus infection	KEGG PATHWAY	oas05169	4	423	0.00945626	0.938849		PPAR signaling pathway	KEGG PATHWAY	oas03320	2	520	0.00384615	0.95095
Spliceosome	KEGG PATHWAY	oas03040	3	423	0.0070922	0.938849		Adipocytokine signaling pathway	KEGG PATHWAY	oas04920	2	520	0.00384615	0.95095
Salmonella infection	KEGG PATHWAY	oas05132	2	423	0.00472813	0.938849		Drug metabolism - other enzymes	KEGG PATHWAY	oas00983	1	520	0.00192308	0.95095
DNA replication	KEGG PATHWAY	oas03030	1	423	0.00236407	0.938849		Hippo signaling pathway	KEGG PATHWAY	oas04390	3	520	0.00576923	0.95095
Citrate cycle (TCA cycle)	KEGG PATHWAY	oas00020	1	423	0.00236407	0.938849		Chronic myeloid leukemia	KEGG PATHWAY	oas05220	2	520	0.00384615	0.95095
Retrograde endocannabinoid signaling	KEGG PATHWAY	oas04723	2	423	0.00472813	0.938849		Prion diseases	KEGG PATHWAY	oas05020	1	520	0.00192308	0.95095
GnRH signaling pathway	KEGG PATHWAY	oas04912	2	423	0.00472813	0.938849		Allograft rejection	KEGG PATHWAY	oas05330	1	520	0.00192308	0.95095
Nicotine addiction	KEGG PATHWAY	oas05033	1	423	0.00236407	0.938849		Propanoate metabolism	KEGG PATHWAY	oas00640	1	520	0.00192308	0.95095
Tight junction	KEGG PATHWAY	oas04530	3	423	0.0070922	0.938849		FoxO signaling pathway	KEGG PATHWAY	oas04068	3	520	0.00576923	0.95095
cGMP-PKG signaling pathway	KEGG PATHWAY	oas04022	3	423	0.0070922	0.938849		Cell adhesion molecules (CAMs)	KEGG PATHWAY	oas04514	3	520	0.00576923	0.95095
Bacterial invasion of epithelial cells	KEGG PATHWAY	oas05100	2	423	0.00472813	0.938849		Circadian rhythm	KEGG PATHWAY	oas04710	1	520	0.00192308	0.95095
Type I diabetes mellitus	KEGG PATHWAY	oas04940	1	423	0.00236407	0.938849		AMPK signaling pathway	KEGG PATHWAY	oas04152	3	520	0.00576923	0.95095
Progesterone-mediated oocyte maturation	KEGG PATHWAY	oas04914	2	423	0.00472813	0.938849		Morphine addiction	KEGG PATHWAY	oas05032	2	520	0.00384615	0.95095
T cell receptor signaling pathway	KEGG PATHWAY	oas04660	2	423	0.00472813	0.938849		Insulin secretion	KEGG PATHWAY	oas04911	2	520	0.00384615	0.95095
Cysteine and methionine metabolism	KEGG PATHWAY	oas00270	1	423	0.00236407	0.938849		DNA replication	KEGG PATHWAY	oas03030	1	520	0.00192308	0.95095
Autoimmune thyroid disease	KEGG PATHWAY	oas05320	1	423	0.00236407	0.938849		Porphyrin and chlorophyll metabolism	KEGG PATHWAY	oas00860	1	520	0.00192308	0.95095
TNF signaling pathway	KEGG PATHWAY	oas04668	2	423	0.00472813	0.938849		Rap1 signaling pathway	KEGG PATHWAY	oas04015	4	520	0.00769231	0.95095
Endocytosis	KEGG PATHWAY	oas04144	4	423	0.00945626	0.938849		MAPK signaling pathway	KEGG PATHWAY	oas04010	5	520	0.00961538	0.95095
N-Glycan biosynthesis	KEGG PATHWAY	oas00510	1	423	0.00236407	0.938849		Melanogenesis	KEGG PATHWAY	oas04916	2	520	0.00384615	0.95095
Parkinson's disease	KEGG PATHWAY	oas05012	2	423	0.00472813	0.938849		ErbB signaling pathway	KEGG PATHWAY	oas04012	2	520	0.00384615	0.95095
Intestinal immune network for IgA production	KEGG PATHWAY	oas04672	1	423	0.00236407	0.938849		Type I diabetes mellitus	KEGG PATHWAY	oas04940	1	520	0.00192308	0.95095
Fatty acid degradation	KEGG PATHWAY	oas00071	1	423	0.00236407	0.938849		HTLV-I infection	KEGG PATHWAY	oas05166	5	520	0.00961538	0.95095
Estrogen signaling pathway	KEGG PATHWAY	oas04915	2	423	0.00472813	0.938849		Autoimmune thyroid disease	KEGG PATHWAY	oas05320	1	520	0.00192308	0.95095
Cholinergic synapse	KEGG PATHWAY	oas04725	2	423	0.00472813	0.938849		Basal cell carcinoma	KEGG PATHWAY	oas05217	1	520	0.00192308	0.95095
Tryptophan metabolism	KEGG PATHWAY	oas00380	1	423	0.00236407	0.938849		Bacterial invasion of epithelial cells	KEGG PATHWAY	oas05100	2	520	0.00384615	0.95095
Endometrial cancer	KEGG PATHWAY	oas05213	1	423	0.00236407	0.938849		Notch signaling pathway	KEGG PATHWAY	oas04330	1	520	0.00192308	0.95095
Amino sugar and nucleotide sugar metabolism	KEGG PATHWAY	oas00520	1	423	0.00236407	0.938849		Sphingolipid metabolism	KEGG PATHWAY	oas00600	1	520	0.00192308	0.95095
Pyruvate metabolism	KEGG PATHWAY	oas00620	1	423	0.00236407	0.938849		N-Glycan biosynthesis	KEGG PATHWAY	oas00510	1	520	0.00192308	0.95095
Calcium signaling pathway	KEGG PATHWAY	oas04020	3	423	0.0070922	0.938849		Oxytocin signaling pathway	KEGG PATHWAY	oas04921	3	520	0.00576923	0.95095
Viral myocarditis	KEGG PATHWAY	oas05416	1	423	0.00236407	0.938849		T cell receptor signaling pathway	KEGG PATHWAY	oas04660	2	520	0.00384615	0.95095
Oxidative phosphorylation	KEGG PATHWAY	oas00190	2	423	0.00472813	0.938849		PI3K-Akt signaling pathway	KEGG PATHWAY	oas04151	7	520	0.0134615	0.95095
Sphingolipid signaling pathway	KEGG PATHWAY	oas04071	2	423	0.00472813	0.938849		Mineral absorption	KEGG PATHWAY	oas04978	1	520	0.00192308	0.95095
Lysine degradation	KEGG PATHWAY	oas00310	1	423	0.00236407	0.938849		Intestinal immune network for IgA production	KEGG PATHWAY	oas04672	1	520	0.00192308	0.95095
Legionellosis	KEGG PATHWAY	oas05134	1	423	0.00236407	0.938849		TNF signaling pathway	KEGG PATHWAY	oas04668	2	520	0.00384615	0.95095
Signaling pathways regulating pluripotency of stem cells	KEGG PATHWAY	oas04550	2	423	0.00472813	0.938849		RNA transport	KEGG PATHWAY	oas03013	3	520	0.00576923	0.95095
Amyotrophic lateral sclerosis (ALS)	KEGG PATHWAY	oas05014	1	423	0.00236407	0.938849		Endometrial cancer	KEGG PATHWAY	oas05213	1	520	0.00192308	0.95095
Melanoma	KEGG PATHWAY	oas05218	1	423	0.00236407	0.938849		Pyruvate metabolism	KEGG PATHWAY	oas00620	1	520	0.00192308	0.95095
Ubiquitin mediated proteolysis	KEGG PATHWAY	oas04120	2	423	0.00472813	0.938849		Metabolic pathways	KEGG PATHWAY	oas01100	25	520	0.0480769	0.95095
Long-term depression	KEGG PATHWAY	oas04730	1	423	0.00236407	0.938849		Inflammatory mediator regulation of TRP channels	KEGG PATHWAY	oas04750	2	520	0.00384615	0.95095
p53 signaling pathway	KEGG PATHWAY	oas04115	1	423	0.00236407	0.938849		Cocaine addiction	KEGG PATHWAY	oas05030	1	520	0.00192308	0.95095
Acute myeloid leukemia	KEGG PATHWAY	oas05221	1	423	0.00236407	0.938849		Staphylococcus aureus infection	KEGG PATHWAY	oas05150	1	520	0.00192308	0.95095
Steroid hormone biosynthesis	KEGG PATHWAY	oas00140	1	423	0.00236407	0.938849		Choline metabolism in cancer	KEGG PATHWAY	oas05231	2	520	0.00384615	0.95095
Fc epsilon RI signaling pathway	KEGG PATHWAY	oas04664	1	423	0.00236407	0.938849		Proteoglycans in cancer	KEGG PATHWAY	oas05205	4	520	0.00769231	0.95095
Synaptic vesicle cycle	KEGG PATHWAY	oas04721	1	423	0.00236407	0.938849		Serotonergic synapse	KEGG PATHWAY	oas04726	2	520	0.00384615	0.95095
Arachidonic acid metabolism	KEGG PATHWAY	oas00590	1	423	0.00236407	0.938849		Viral carcinogenesis	KEGG PATHWAY	oas05203	4	520	0.00769231	0.95095
Colorectal cancer	KEGG PATHWAY	oas05210	1	423	0.00236407	0.938849		Estrogen signaling pathway	KEGG PATHWAY	oas04915	2	520	0.00384615	0.95095
Non-alcoholic fatty liver disease (NAFLD)	KEGG PATHWAY	oas04932	2	423	0.00472813	0.938849		Cholinergic synapse	KEGG PATHWAY	oas04725	2	520	0.00384615	0.95095
Pancreatic cancer	KEGG PATHWAY	oas05212	1	423	0.00236407	0.938849		Lysine degradation	KEGG PATHWAY	oas00310	1	520	0.00192308	0.95095
Long-term potentiation	KEGG PATHWAY	oas04720	1	423	0.00236407	0.938849		Aminoacyl-tRNA biosynthesis	KEGG PATHWAY	oas00970	1	520	0.00192308	0.95095
Amphetamine addiction	KEGG PATHWAY	oas05031	1	423	0.00236407	0.938849		Regulation of actin cytoskeleton	KEGG PATHWAY	oas04810	4	520	0.00769231	0.95095
RNA degradation	KEGG PATHWAY	oas03018	1	423	0.00236407	0.938849		Retinol metabolism	KEGG PATHWAY	oas00830	1	520	0.00192308	0.95095
Inflammatory bowel disease (IBD)	KEGG PATHWAY	oas05321	1	423	0.00236407	0.938849		Oxidative phosphorylation	KEGG PATHWAY	oas00190	2	520	0.00384615	0.95095
Ras signaling pathway	KEGG PATHWAY	oas04014	3	423	0.0070922	0.938849		Amyotrophic lateral sclerosis (ALS)	KEGG PATHWAY	oas05014	1	520	0.00192308	0.95095
Proteoglycans in cancer	KEGG PATHWAY	oas05205	3	423	0.0070922	0.938849		Calcium signaling pathway	KEGG PATHWAY	oas04020	3	520	0.00576923	0.95095
Hepatitis C	KEGG PATHWAY	oas05160	2	423	0.00472813	0.938849		Melanoma	KEGG PATHWAY	oas05218	1	520	0.00192308	0.95095
Pertussis	KEGG PATHWAY	oas05133	1	423	0.00236407	0.938849		Fanconi anemia pathway	KEGG PATHWAY	oas03460	1	520	0.00192308	0.95095
Leishmaniasis	KEGG PATHWAY	oas05140	1	423	0.00236407	0.938849		Long-term depression	KEGG PATHWAY	oas04730	1	520	0.00192308	0.95095
Arginine and proline metabolism	KEGG PATHWAY	oas00330	1	423	0.00236407	0.938849		Tuberculosis	KEGG PATHWAY	oas05152	3	520	0.00576923	0.95095
Renal cell carcinoma	KEGG PATHWAY	oas05211	1	423	0.00236407	0.938849		Neurotrophin signaling pathway	KEGG PATHWAY	oas04722	2	520	0.00384615	0.95095
PI3K-Akt signaling pathway	KEGG PATHWAY	oas04151	5	423	0.0118203	0.938849		Vascular smooth muscle contraction	KEGG PATHWAY	oas04270	2	520	0.00384615	0.95095
Oxytocin signaling pathway	KEGG PATHWAY	oas04921	2	423	0.00472813	0.938849		Osteoclast differentiation	KEGG PATHWAY	oas04380	2	520	0.00384615	0.95095
Prolactin signaling pathway	KEGG PATHWAY	oas04917	1	423	0.00236407	0.938849		Acute myeloid leukemia	KEGG PATHWAY	oas05221	1	520	0.00192308	0.95095
Inositol phosphate metabolism	KEGG PATHWAY	oas00562	1	423	0.00236407	0.938849		Herpes simplex infection	KEGG PATHWAY	oas05168	3	520	0.00576923	0.95095
Adipocytokine signaling pathway	KEGG PATHWAY	oas04920	1	423	0.00236407	0.938849		Dopaminergic synapse	KEGG PATHWAY	oas04728	2	520	0.00384615	0.95095
Chronic myeloid leukemia	KEGG PATHWAY	oas05220	1	423	0.00236407	0.938849		Huntington's disease	KEGG PATHWAY	oas05016	3	520	0.00576923	0.95095
RNA transport	KEGG PATHWAY	oas03013	2	423	0.00472813	0.938849		Colorectal cancer	KEGG PATHWAY	oas05210	1	520	0.00192308	0.95095
Peroxisome	KEGG PATHWAY	oas04146	1	423	0.00236407	0.938849		ABC transporters	KEGG PATHWAY	oas02010	1	520	0.00192308	0.95095
TGF-beta signaling pathway	KEGG PATHWAY	oas04350	1	423	0.00236407	0.938849		Pancreatic cancer	KEGG PATHWAY	oas05212	1	520	0.00192308	0.95095
Apoptosis	KEGG PATHWAY	oas04210	1	423	0.00236407	0.938849		Long-term potentiation	KEGG PATHWAY	oas04720	1	520	0.00192308	0.95095
Chemokine signaling pathway	KEGG PATHWAY	oas04062	2	423	0.00472813	0.938849		RIG-I-like receptor signaling pathway	KEGG PATHWAY	oas04622	1	520	0.00192308	0.95095
Insulin secretion	KEGG PATHWAY	oas04911	1	423	0.00236407	0.938849		Measles	KEGG PATHWAY	oas05162	2	520	0.00384615	0.95095
Ribosome biogenesis in eukaryotes	KEGG PATHWAY	oas03008	1	423	0.00236407	0.938849		Inflammatory bowel disease (IBD)	KEGG PATHWAY	oas05321	1	520	0.00192308	0.95095
Circadian entrainment	KEGG PATHWAY	oas04713	1	423	0.00236407	0.938849		Adherens junction	KEGG PATHWAY	oas04520	1	520	0.00192308	0.95095
Melanogenesis	KEGG PATHWAY	oas04916	1	423	0.00236407	0.938849		Non-alcoholic fatty liver disease (NAFLD)	KEGG PATHWAY	oas04932	2	520	0.00384615	0.95095
Bile secretion	KEGG PATHWAY	oas04976	1	423	0.00236407	0.938849		Leishmaniasis	KEGG PATHWAY	oas05140	1	520	0.00192308	0.95095
HTLV-I infection	KEGG PATHWAY	oas05166	3	423	0.0070922	0.939177		Gastric acid secretion	KEGG PATHWAY	oas04971	1	520	0.00192308	0.95095
Prostate cancer	KEGG PATHWAY	oas05215	1	423	0.00236407	0.941945		Platelet activation	KEGG PATHWAY	oas04611	2	520	0.00384615	0.95095
Toll-like receptor signaling pathway	KEGG PATHWAY	oas04620	1	423	0.00236407	0.945743		Pathways in cancer	KEGG PATHWAY	oas05200	6	520	0.0115385	0.95095
Herpes simplex infection	KEGG PATHWAY	oas05168	2	423	0.00472813	0.945743		Inositol phosphate metabolism	KEGG PATHWAY	oas00562	1	520	0.00192308	0.95095
Huntington's disease	KEGG PATHWAY	oas05016	2	423	0.00472813	0.945743		Prolactin signaling pathway	KEGG PATHWAY	oas04917	1	520	0.00192308	0.95095
Rap1 signaling pathway	KEGG PATHWAY	oas04015	2	423	0.00472813	0.945743		Hematopoietic cell lineage	KEGG PATHWAY	oas04640	1	520	0.00192308	0.95095
Purine metabolism	KEGG PATHWAY	oas00230	2	423	0.00472813	0.945743		Transcriptional misregulation in cancer	KEGG PATHWAY	oas05202	2	520	0.00384615	0.95095
Pyrimidine metabolism	KEGG PATHWAY	oas00240	1	423	0.00236407	0.945743		Spliceosome	KEGG PATHWAY	oas03040	2	520	0.00384615	0.95095
Serotonergic synapse	KEGG PATHWAY	oas04726	1	423	0.00236407	0.945743		GABAergic synapse	KEGG PATHWAY	oas04727	1	520	0.00192308	0.95095
Chagas disease (American trypanosomiasis)	KEGG PATHWAY	oas05142	1	423	0.00236407	0.945743		Peroxisome	KEGG PATHWAY	oas04146	1	520	0.00192308	0.95095
Protein digestion and absorption	KEGG PATHWAY	oas04974	1	423	0.00236407	0.945743		TGF-beta signaling pathway	KEGG PATHWAY	oas04350	1	520	0.00192308	0.95095
Oocyte meiosis	KEGG PATHWAY	oas04114	1	423	0.00236407	0.945743		NF-kappa B signaling pathway	KEGG PATHWAY	oas04064	1	520	0.00192308	0.95095
cAMP signaling pathway	KEGG PATHWAY	oas04024	2	423	0.00472813	0.945743		Salivary secretion	KEGG PATHWAY	oas04970	1	520	0.00192308	0.95095
Metabolic pathways	KEGG PATHWAY	oas01100	17	423	0.0401891	0.945743		Apoptosis	KEGG PATHWAY	oas04210	1	520	0.00192308	0.95095
Wnt signaling pathway	KEGG PATHWAY	oas04310	1	423	0.00236407	0.945743		Circadian entrainment	KEGG PATHWAY	oas04713	1	520	0.00192308	0.95095
Neurotrophin signaling pathway	KEGG PATHWAY	oas04722	1	423	0.00236407	0.945743		mRNA surveillance pathway	KEGG PATHWAY	oas03015	1	520	0.00192308	0.95095
Vascular smooth muscle contraction	KEGG PATHWAY	oas04270	1	423	0.00236407	0.945743		Jak-STAT signaling pathway	KEGG PATHWAY	oas04630	2	520	0.00384615	0.95095
Osteoclast differentiation	KEGG PATHWAY	oas04380	1	423	0.00236407	0.945743		Chemokine signaling pathway	KEGG PATHWAY	oas04062	2	520	0.00384615	0.95095
Pathways in cancer	KEGG PATHWAY	oas05200	4	423	0.00945626	0.945743		Prostate cancer	KEGG PATHWAY	oas05215	1	520	0.00192308	0.95095
Viral carcinogenesis	KEGG PATHWAY	oas05203	2	423	0.00472813	0.945743		Salmonella infection	KEGG PATHWAY	oas05132	1	520	0.00192308	0.95095
Dopaminergic synapse	KEGG PATHWAY	oas04728	1	423	0.00236407	0.945743		Retrograde endocannabinoid signaling	KEGG PATHWAY	oas04723	1	520	0.00192308	0.951297
FoxO signaling pathway	KEGG PATHWAY	oas04068	1	423	0.00236407	0.945743		GnRH signaling pathway	KEGG PATHWAY	oas04912	1	520	0.00192308	0.951465
Cell cycle	KEGG PATHWAY	oas04110	1	423	0.00236407	0.945743		Toll-like receptor signaling pathway	KEGG PATHWAY	oas04620	1	520	0.00192308	0.955709
MAPK signaling pathway	KEGG PATHWAY	oas04010	2	423	0.00472813	0.948103		Progesterone-mediated oocyte maturation	KEGG PATHWAY	oas04914	1	520	0.00192308	0.955709
Transcriptional misregulation in cancer	KEGG PATHWAY	oas05202	1	423	0.00236407	0.948103		Pyrimidine metabolism	KEGG PATHWAY	oas00240	1	520	0.00192308	0.96125
Neuroactive ligand-receptor interaction	KEGG PATHWAY	oas04080	2	423	0.00472813	0.948103		Parkinson's disease	KEGG PATHWAY	oas05012	1	520	0.00192308	0.96125
MicroRNAs in cancer	KEGG PATHWAY	oas05206	1	423	0.00236407	0.948103		Chagas disease (American trypanosomiasis)	KEGG PATHWAY	oas05142	1	520	0.00192308	0.96125
Alzheimer's disease	KEGG PATHWAY	oas05010	1	423	0.00236407	0.950134		Protein digestion and absorption	KEGG PATHWAY	oas04974	1	520	0.00192308	0.966727
Adrenergic signaling in cardiomyocytes	KEGG PATHWAY	oas04261	1	423	0.00236407	0.950758		Oocyte meiosis	KEGG PATHWAY	oas04114	1	520	0.00192308	0.968213
Jak-STAT signaling pathway	KEGG PATHWAY	oas04630	1	423	0.00236407	0.950758		Systemic lupus erythematosus	KEGG PATHWAY	oas05322	1	520	0.00192308	0.974616
Cytokine-cytokine receptor interaction	KEGG PATHWAY	oas04060	1	423	0.00236407	0.973045		Ubiquitin mediated proteolysis	KEGG PATHWAY	oas04120	1	520	0.00192308	0.974893
Ribosome	KEGG PATHWAY	oas03010	1	423	0.00236407	0.973045		Cell cycle	KEGG PATHWAY	oas04110	1	520	0.00192308	0.977017
Olfactory transduction	KEGG PATHWAY	oas04740	1	423	0.00236407	0.999961		Alcoholism	KEGG PATHWAY	oas05034	1	520	0.00192308	0.979873
								Hepatitis C	KEGG PATHWAY	oas05160	1	520	0.00192308	0.979873
								Alzheimer's disease	KEGG PATHWAY	oas05010	1	520	0.00192308	0.979873
								Neuroactive ligand-receptor interaction	KEGG PATHWAY	oas04080	2	520	0.00384615	0.979873
								Adrenergic signaling in cardiomyocytes	KEGG PATHWAY	oas04261	1	520	0.00192308	0.979873
								Purine metabolism	KEGG PATHWAY	oas00230	1	520	0.00192308	0.991232
								cAMP signaling pathway	KEGG PATHWAY	oas04024	1	520	0.00192308	0.992408
								Olfactory transduction	KEGG PATHWAY	oas04740	2	520	0.00384615	0.999948

## Sheet: P5_VS_P3
File S7. KEGG Pathway annotations for the predicted target genes for differentially expressed known and novel miRNAs at mock and two different time points of PPR vaccine virus inoculated PBMC cell samples
Known miRNA								Novel miRNA
#Term	Database	ID	Input number	All input number	Input frequency	Corrected P-Value		#Term	Database	ID	Input number	All input number	Input frequency	Corrected P-Value
Antigen processing and presentation	KEGG PATHWAY	oas04612	5	409	0.0122249	0.712469		Fatty acid metabolism	KEGG PATHWAY	oas01212	9	1319	0.00682335	0.932231
Cell adhesion molecules (CAMs)	KEGG PATHWAY	oas04514	7	409	0.0171149	0.712469		Protein processing in endoplasmic reticulum	KEGG PATHWAY	oas04141	18	1319	0.0136467	0.932231
Protein processing in endoplasmic reticulum	KEGG PATHWAY	oas04141	8	409	0.0195599	0.712469		Fatty acid elongation	KEGG PATHWAY	oas00062	5	1319	0.00379075	0.932231
Lysosome	KEGG PATHWAY	oas04142	6	409	0.0146699	0.874961		Wnt signaling pathway	KEGG PATHWAY	oas04310	13	1319	0.00985595	0.932231
Glutathione metabolism	KEGG PATHWAY	oas00480	3	409	0.00733496	0.874961		Lysosome	KEGG PATHWAY	oas04142	14	1319	0.0106141	0.932231
Central carbon metabolism in cancer	KEGG PATHWAY	oas05230	4	409	0.00977995	0.874961		Biosynthesis of unsaturated fatty acids	KEGG PATHWAY	oas01040	4	1319	0.0030326	0.932231
Folate biosynthesis	KEGG PATHWAY	oas00790	2	409	0.00488998	0.874961		Protein export	KEGG PATHWAY	oas03060	4	1319	0.0030326	0.932231
Phagosome	KEGG PATHWAY	oas04145	6	409	0.0146699	0.874961		MicroRNAs in cancer	KEGG PATHWAY	oas05206	14	1319	0.0106141	0.932231
Type II diabetes mellitus	KEGG PATHWAY	oas04930	3	409	0.00733496	0.874961		Phenylalanine metabolism	KEGG PATHWAY	oas00360	4	1319	0.0030326	0.932231
Phenylalanine metabolism	KEGG PATHWAY	oas00360	2	409	0.00488998	0.874961		Complement and coagulation cascades	KEGG PATHWAY	oas04610	8	1319	0.0060652	0.932231
Rheumatoid arthritis	KEGG PATHWAY	oas05323	4	409	0.00977995	0.874961		Endocrine and other factor-regulated calcium reabsorption	KEGG PATHWAY	oas04961	6	1319	0.0045489	0.932231
Asthma	KEGG PATHWAY	oas05310	2	409	0.00488998	0.874961		Fatty acid degradation	KEGG PATHWAY	oas00071	6	1319	0.0045489	0.932231
Graft-versus-host disease	KEGG PATHWAY	oas05332	2	409	0.00488998	0.874961		Phenylalanine, tyrosine and tryptophan biosynthesis	KEGG PATHWAY	oas00400	2	1319	0.0015163	0.932231
Synaptic vesicle cycle	KEGG PATHWAY	oas04721	3	409	0.00733496	0.874961		Butirosin and neomycin biosynthesis	KEGG PATHWAY	oas00524	2	1319	0.0015163	0.932231
Linoleic acid metabolism	KEGG PATHWAY	oas00591	2	409	0.00488998	0.874961		Aldosterone-regulated sodium reabsorption	KEGG PATHWAY	oas04960	5	1319	0.00379075	0.932231
Allograft rejection	KEGG PATHWAY	oas05330	2	409	0.00488998	0.874961		Phagosome	KEGG PATHWAY	oas04145	13	1319	0.00985595	0.932231
Phenylalanine, tyrosine and tryptophan biosynthesis	KEGG PATHWAY	oas00400	1	409	0.00244499	0.874961		Small cell lung cancer	KEGG PATHWAY	oas05222	9	1319	0.00682335	0.932231
Butirosin and neomycin biosynthesis	KEGG PATHWAY	oas00524	1	409	0.00244499	0.874961		Platelet activation	KEGG PATHWAY	oas04611	12	1319	0.0090978	0.932231
Sulfur relay system	KEGG PATHWAY	oas04122	1	409	0.00244499	0.874961		Gap junction	KEGG PATHWAY	oas04540	8	1319	0.0060652	0.932231
B cell receptor signaling pathway	KEGG PATHWAY	oas04662	3	409	0.00733496	0.874961		Folate biosynthesis	KEGG PATHWAY	oas00790	3	1319	0.00227445	0.932231
Inositol phosphate metabolism	KEGG PATHWAY	oas00562	3	409	0.00733496	0.874961		Pancreatic secretion	KEGG PATHWAY	oas04972	10	1319	0.0075815	0.932231
Hematopoietic cell lineage	KEGG PATHWAY	oas04640	3	409	0.00733496	0.874961		Cysteine and methionine metabolism	KEGG PATHWAY	oas00270	5	1319	0.00379075	0.932231
Influenza A	KEGG PATHWAY	oas05164	5	409	0.0122249	0.874961		Tight junction	KEGG PATHWAY	oas04530	13	1319	0.00985595	0.932231
Type I diabetes mellitus	KEGG PATHWAY	oas04940	2	409	0.00488998	0.874961		Arrhythmogenic right ventricular cardiomyopathy (ARVC)	KEGG PATHWAY	oas05412	8	1319	0.0060652	0.932231
Biosynthesis of amino acids	KEGG PATHWAY	oas01230	3	409	0.00733496	0.874961		Type II diabetes mellitus	KEGG PATHWAY	oas04930	5	1319	0.00379075	0.932231
TGF-beta signaling pathway	KEGG PATHWAY	oas04350	3	409	0.00733496	0.874961		Thyroid hormone synthesis	KEGG PATHWAY	oas04918	7	1319	0.00530705	0.932231
Autoimmune thyroid disease	KEGG PATHWAY	oas05320	2	409	0.00488998	0.874961		Focal adhesion	KEGG PATHWAY	oas04510	18	1319	0.0136467	0.932231
Cysteine and methionine metabolism	KEGG PATHWAY	oas00270	2	409	0.00488998	0.874961		Dilated cardiomyopathy	KEGG PATHWAY	oas05414	9	1319	0.00682335	0.932231
Hippo signaling pathway	KEGG PATHWAY	oas04390	4	409	0.00977995	0.874961		p53 signaling pathway	KEGG PATHWAY	oas04115	6	1319	0.0045489	0.932231
Arrhythmogenic right ventricular cardiomyopathy (ARVC)	KEGG PATHWAY	oas05412	3	409	0.00733496	0.874961		Glycosylphosphatidylinositol(GPI)-anchor biosynthesis	KEGG PATHWAY	oas00563	3	1319	0.00227445	0.932231
Tuberculosis	KEGG PATHWAY	oas05152	5	409	0.0122249	0.874961		Propanoate metabolism	KEGG PATHWAY	oas00640	4	1319	0.0030326	0.932231
N-Glycan biosynthesis	KEGG PATHWAY	oas00510	2	409	0.00488998	0.874961		Vascular smooth muscle contraction	KEGG PATHWAY	oas04270	10	1319	0.0075815	0.932231
Ubiquinone and other terpenoid-quinone biosynthesis	KEGG PATHWAY	oas00130	1	409	0.00244499	0.874961		Pyruvate metabolism	KEGG PATHWAY	oas00620	5	1319	0.00379075	0.932231
Synthesis and degradation of ketone bodies	KEGG PATHWAY	oas00072	1	409	0.00244499	0.874961		cGMP-PKG signaling pathway	KEGG PATHWAY	oas04022	12	1319	0.0090978	0.932231
Intestinal immune network for IgA production	KEGG PATHWAY	oas04672	2	409	0.00488998	0.874961		Hippo signaling pathway	KEGG PATHWAY	oas04390	10	1319	0.0075815	0.932231
Pyruvate metabolism	KEGG PATHWAY	oas00620	2	409	0.00488998	0.874961		Transcriptional misregulation in cancer	KEGG PATHWAY	oas05202	11	1319	0.00833965	0.932231
Prostate cancer	KEGG PATHWAY	oas05215	3	409	0.00733496	0.874961		Leukocyte transendothelial migration	KEGG PATHWAY	oas04670	10	1319	0.0075815	0.932231
Staphylococcus aureus infection	KEGG PATHWAY	oas05150	2	409	0.00488998	0.874961		Salivary secretion	KEGG PATHWAY	oas04970	7	1319	0.00530705	0.932231
Viral myocarditis	KEGG PATHWAY	oas05416	2	409	0.00488998	0.874961		Valine, leucine and isoleucine degradation	KEGG PATHWAY	oas00280	5	1319	0.00379075	0.932231
Hedgehog signaling pathway	KEGG PATHWAY	oas04340	2	409	0.00488998	0.874961		Long-term potentiation	KEGG PATHWAY	oas04720	6	1319	0.0045489	0.932231
Fc gamma R-mediated phagocytosis	KEGG PATHWAY	oas04666	3	409	0.00733496	0.874961		Insulin signaling pathway	KEGG PATHWAY	oas04910	11	1319	0.00833965	0.932231
Axon guidance	KEGG PATHWAY	oas04360	4	409	0.00977995	0.874961		Insulin secretion	KEGG PATHWAY	oas04911	7	1319	0.00530705	0.932231
MicroRNAs in cancer	KEGG PATHWAY	oas05206	4	409	0.00977995	0.874961		Oocyte meiosis	KEGG PATHWAY	oas04114	9	1319	0.00682335	0.932231
Phosphatidylinositol signaling system	KEGG PATHWAY	oas04070	3	409	0.00733496	0.874961		Legionellosis	KEGG PATHWAY	oas05134	5	1319	0.00379075	0.932231
Bacterial invasion of epithelial cells	KEGG PATHWAY	oas05100	3	409	0.00733496	0.874961		ECM-receptor interaction	KEGG PATHWAY	oas04512	9	1319	0.00682335	0.932231
Drug metabolism - cytochrome P450	KEGG PATHWAY	oas00982	2	409	0.00488998	0.874961		Toxoplasmosis	KEGG PATHWAY	oas05145	9	1319	0.00682335	0.932231
Hepatitis B	KEGG PATHWAY	oas05161	4	409	0.00977995	0.874961		Sphingolipid signaling pathway	KEGG PATHWAY	oas04071	9	1319	0.00682335	0.932231
Metabolism of xenobiotics by cytochrome P450	KEGG PATHWAY	oas00980	2	409	0.00488998	0.874961		Adherens junction	KEGG PATHWAY	oas04520	6	1319	0.0045489	0.932231
Amyotrophic lateral sclerosis (ALS)	KEGG PATHWAY	oas05014	2	409	0.00488998	0.874961		Amyotrophic lateral sclerosis (ALS)	KEGG PATHWAY	oas05014	5	1319	0.00379075	0.932231
Fatty acid metabolism	KEGG PATHWAY	oas01212	2	409	0.00488998	0.874961		Glutamatergic synapse	KEGG PATHWAY	oas04724	9	1319	0.00682335	0.932231
Fanconi anemia pathway	KEGG PATHWAY	oas03460	2	409	0.00488998	0.874961		MAPK signaling pathway	KEGG PATHWAY	oas04010	16	1319	0.0121304	0.932231
Melanoma	KEGG PATHWAY	oas05218	2	409	0.00488998	0.874961		Rap1 signaling pathway	KEGG PATHWAY	oas04015	13	1319	0.00985595	0.932231
Nitrogen metabolism	KEGG PATHWAY	oas00910	1	409	0.00244499	0.874961		Natural killer cell mediated cytotoxicity	KEGG PATHWAY	oas04650	8	1319	0.0060652	0.932231
Fatty acid biosynthesis	KEGG PATHWAY	oas00061	1	409	0.00244499	0.874961		Inflammatory mediator regulation of TRP channels	KEGG PATHWAY	oas04750	8	1319	0.0060652	0.932231
Tight junction	KEGG PATHWAY	oas04530	4	409	0.00977995	0.874961		B cell receptor signaling pathway	KEGG PATHWAY	oas04662	6	1319	0.0045489	0.932231
p53 signaling pathway	KEGG PATHWAY	oas04115	2	409	0.00488998	0.874961		Amoebiasis	KEGG PATHWAY	oas05146	10	1319	0.0075815	0.932231
Biosynthesis of unsaturated fatty acids	KEGG PATHWAY	oas01040	1	409	0.00244499	0.874961		Regulation of actin cytoskeleton	KEGG PATHWAY	oas04810	15	1319	0.0113723	0.932231
Protein export	KEGG PATHWAY	oas03060	1	409	0.00244499	0.874961		Pathways in cancer	KEGG PATHWAY	oas05200	24	1319	0.0181956	0.932231
Pancreatic secretion	KEGG PATHWAY	oas04972	3	409	0.00733496	0.874961		Tyrosine metabolism	KEGG PATHWAY	oas00350	3	1319	0.00227445	0.932231
Arachidonic acid metabolism	KEGG PATHWAY	oas00590	2	409	0.00488998	0.874961		Central carbon metabolism in cancer	KEGG PATHWAY	oas05230	6	1319	0.0045489	0.932231
Chemical carcinogenesis	KEGG PATHWAY	oas05204	2	409	0.00488998	0.874961		N-Glycan biosynthesis	KEGG PATHWAY	oas00510	4	1319	0.0030326	0.932231
Glycosphingolipid biosynthesis - lacto and neolacto series	KEGG PATHWAY	oas00601	1	409	0.00244499	0.874961		Hematopoietic cell lineage	KEGG PATHWAY	oas04640	6	1319	0.0045489	0.932231
Regulation of actin cytoskeleton	KEGG PATHWAY	oas04810	5	409	0.0122249	0.874961		beta-Alanine metabolism	KEGG PATHWAY	oas00410	3	1319	0.00227445	0.932231
ABC transporters	KEGG PATHWAY	oas02010	2	409	0.00488998	0.874961		Hypertrophic cardiomyopathy (HCM)	KEGG PATHWAY	oas05410	7	1319	0.00530705	0.932231
ECM-receptor interaction	KEGG PATHWAY	oas04512	3	409	0.00733496	0.874961		Axon guidance	KEGG PATHWAY	oas04360	10	1319	0.0075815	0.932231
Glycolysis / Gluconeogenesis	KEGG PATHWAY	oas00010	2	409	0.00488998	0.874961		Antigen processing and presentation	KEGG PATHWAY	oas04612	5	1319	0.00379075	0.932231
One carbon pool by folate	KEGG PATHWAY	oas00670	1	409	0.00244499	0.874961		Tuberculosis	KEGG PATHWAY	oas05152	12	1319	0.0090978	0.932231
Fatty acid elongation	KEGG PATHWAY	oas00062	1	409	0.00244499	0.874961		Chemokine signaling pathway	KEGG PATHWAY	oas04062	11	1319	0.00833965	0.932231
Carbon metabolism	KEGG PATHWAY	oas01200	3	409	0.00733496	0.874961		Fc gamma R-mediated phagocytosis	KEGG PATHWAY	oas04666	7	1319	0.00530705	0.932231
Glutamatergic synapse	KEGG PATHWAY	oas04724	3	409	0.00733496	0.874961		Carbohydrate digestion and absorption	KEGG PATHWAY	oas04973	4	1319	0.0030326	0.932231
RNA degradation	KEGG PATHWAY	oas03018	2	409	0.00488998	0.874961		Ras signaling pathway	KEGG PATHWAY	oas04014	14	1319	0.0106141	0.932231
Inflammatory bowel disease (IBD)	KEGG PATHWAY	oas05321	2	409	0.00488998	0.874961		Fatty acid biosynthesis	KEGG PATHWAY	oas00061	2	1319	0.0015163	0.932231
Wnt signaling pathway	KEGG PATHWAY	oas04310	3	409	0.00733496	0.874961		Linoleic acid metabolism	KEGG PATHWAY	oas00591	3	1319	0.00227445	0.932231
Systemic lupus erythematosus	KEGG PATHWAY	oas05322	3	409	0.00733496	0.874961		Tryptophan metabolism	KEGG PATHWAY	oas00380	4	1319	0.0030326	0.932231
Adherens junction	KEGG PATHWAY	oas04520	2	409	0.00488998	0.874961		Fat digestion and absorption	KEGG PATHWAY	oas04975	4	1319	0.0030326	0.932231
Collecting duct acid secretion	KEGG PATHWAY	oas04966	1	409	0.00244499	0.874961		Synaptic vesicle cycle	KEGG PATHWAY	oas04721	5	1319	0.00379075	0.932231
Mucin type O-Glycan biosynthesis	KEGG PATHWAY	oas00512	1	409	0.00244499	0.874961		Bacterial invasion of epithelial cells	KEGG PATHWAY	oas05100	7	1319	0.00530705	0.932231
Leishmaniasis	KEGG PATHWAY	oas05140	2	409	0.00488998	0.874961		Prion diseases	KEGG PATHWAY	oas05020	3	1319	0.00227445	0.932231
Thyroid hormone synthesis	KEGG PATHWAY	oas04918	2	409	0.00488998	0.874961		Butanoate metabolism	KEGG PATHWAY	oas00650	3	1319	0.00227445	0.932231
Herpes simplex infection	KEGG PATHWAY	oas05168	4	409	0.00977995	0.874961		AMPK signaling pathway	KEGG PATHWAY	oas04152	9	1319	0.00682335	0.932231
alpha-Linolenic acid metabolism	KEGG PATHWAY	oas00592	1	409	0.00244499	0.874961		Hedgehog signaling pathway	KEGG PATHWAY	oas04340	4	1319	0.0030326	0.932231
Primary immunodeficiency	KEGG PATHWAY	oas05340	1	409	0.00244499	0.874961		Ether lipid metabolism	KEGG PATHWAY	oas00565	4	1319	0.0030326	0.932231
Focal adhesion	KEGG PATHWAY	oas04510	5	409	0.0122249	0.874961		HIF-1 signaling pathway	KEGG PATHWAY	oas04066	8	1319	0.0060652	0.932231
PI3K-Akt signaling pathway	KEGG PATHWAY	oas04151	7	409	0.0171149	0.874961		mTOR signaling pathway	KEGG PATHWAY	oas04150	5	1319	0.00379075	0.932231
Purine metabolism	KEGG PATHWAY	oas00230	4	409	0.00977995	0.874961		Oxytocin signaling pathway	KEGG PATHWAY	oas04921	10	1319	0.0075815	0.932231
Tyrosine metabolism	KEGG PATHWAY	oas00350	1	409	0.00244499	0.874961		Dorso-ventral axis formation	KEGG PATHWAY	oas04320	3	1319	0.00227445	0.932231
Fructose and mannose metabolism	KEGG PATHWAY	oas00051	1	409	0.00244499	0.874961		Morphine addiction	KEGG PATHWAY	oas05032	6	1319	0.0045489	0.932231
Homologous recombination	KEGG PATHWAY	oas03440	1	409	0.00244499	0.874961		Amphetamine addiction	KEGG PATHWAY	oas05031	5	1319	0.00379075	0.932231
Gap junction	KEGG PATHWAY	oas04540	2	409	0.00488998	0.874961		Glycolysis / Gluconeogenesis	KEGG PATHWAY	oas00010	5	1319	0.00379075	0.932231
Regulation of autophagy	KEGG PATHWAY	oas04140	1	409	0.00244499	0.874961		Endocytosis	KEGG PATHWAY	oas04144	14	1319	0.0106141	0.932231
Morphine addiction	KEGG PATHWAY	oas05032	2	409	0.00488998	0.874961		Sulfur relay system	KEGG PATHWAY	oas04122	1	1319	0.00075815	0.932231
Base excision repair	KEGG PATHWAY	oas03410	1	409	0.00244499	0.874961		Ascorbate and aldarate metabolism	KEGG PATHWAY	oas00053	2	1319	0.0015163	0.932231
Transcriptional misregulation in cancer	KEGG PATHWAY	oas05202	3	409	0.00733496	0.874961		Thyroid hormone signaling pathway	KEGG PATHWAY	oas04919	8	1319	0.0060652	0.932231
Metabolic pathways	KEGG PATHWAY	oas01100	22	409	0.0537897	0.874961		Non-small cell lung cancer	KEGG PATHWAY	oas05223	4	1319	0.0030326	0.932231
Prion diseases	KEGG PATHWAY	oas05020	1	409	0.00244499	0.874961		Melanogenesis	KEGG PATHWAY	oas04916	6	1319	0.0045489	0.932231
Butanoate metabolism	KEGG PATHWAY	oas00650	1	409	0.00244499	0.874961		One carbon pool by folate	KEGG PATHWAY	oas00670	2	1319	0.0015163	0.932231
Propanoate metabolism	KEGG PATHWAY	oas00640	1	409	0.00244499	0.874961		PI3K-Akt signaling pathway	KEGG PATHWAY	oas04151	21	1319	0.0159212	0.932231
Spliceosome	KEGG PATHWAY	oas03040	3	409	0.00733496	0.874961		Pertussis	KEGG PATHWAY	oas05133	5	1319	0.00379075	0.932231
Circadian rhythm	KEGG PATHWAY	oas04710	1	409	0.00244499	0.874961		Gastric acid secretion	KEGG PATHWAY	oas04971	5	1319	0.00379075	0.932231
Dorso-ventral axis formation	KEGG PATHWAY	oas04320	1	409	0.00244499	0.874961		Proteoglycans in cancer	KEGG PATHWAY	oas05205	13	1319	0.00985595	0.932231
Galactose metabolism	KEGG PATHWAY	oas00052	1	409	0.00244499	0.874961		Metabolism of xenobiotics by cytochrome P450	KEGG PATHWAY	oas00980	4	1319	0.0030326	0.932231
Hypertrophic cardiomyopathy (HCM)	KEGG PATHWAY	oas05410	2	409	0.00488998	0.874961		Starch and sucrose metabolism	KEGG PATHWAY	oas00500	4	1319	0.0030326	0.932231
Small cell lung cancer	KEGG PATHWAY	oas05222	2	409	0.00488998	0.874961		Salmonella infection	KEGG PATHWAY	oas05132	6	1319	0.0045489	0.932231
DNA replication	KEGG PATHWAY	oas03030	1	409	0.00244499	0.874961		Viral carcinogenesis	KEGG PATHWAY	oas05203	13	1319	0.00985595	0.932231
Citrate cycle (TCA cycle)	KEGG PATHWAY	oas00020	1	409	0.00244499	0.874961		Cholinergic synapse	KEGG PATHWAY	oas04725	7	1319	0.00530705	0.932231
Nicotine addiction	KEGG PATHWAY	oas05033	1	409	0.00244499	0.884519		Collecting duct acid secretion	KEGG PATHWAY	oas04966	2	1319	0.0015163	0.932231
cGMP-PKG signaling pathway	KEGG PATHWAY	oas04022	3	409	0.00733496	0.884519		Histidine metabolism	KEGG PATHWAY	oas00340	2	1319	0.0015163	0.932231
Progesterone-mediated oocyte maturation	KEGG PATHWAY	oas04914	2	409	0.00488998	0.884519		Hepatitis B	KEGG PATHWAY	oas05161	9	1319	0.00682335	0.932231
T cell receptor signaling pathway	KEGG PATHWAY	oas04660	2	409	0.00488998	0.884519		Glycerophospholipid metabolism	KEGG PATHWAY	oas00564	6	1319	0.0045489	0.932231
Basal transcription factors	KEGG PATHWAY	oas03022	1	409	0.00244499	0.884519		Fanconi anemia pathway	KEGG PATHWAY	oas03460	4	1319	0.0030326	0.932231
Dilated cardiomyopathy	KEGG PATHWAY	oas05414	2	409	0.00488998	0.884519		FoxO signaling pathway	KEGG PATHWAY	oas04068	8	1319	0.0060652	0.932231
Vasopressin-regulated water reabsorption	KEGG PATHWAY	oas04962	1	409	0.00244499	0.884519		Inositol phosphate metabolism	KEGG PATHWAY	oas00562	5	1319	0.00379075	0.932231
Natural killer cell mediated cytotoxicity	KEGG PATHWAY	oas04650	2	409	0.00488998	0.884519		GnRH signaling pathway	KEGG PATHWAY	oas04912	6	1319	0.0045489	0.932231
Pyrimidine metabolism	KEGG PATHWAY	oas00240	2	409	0.00488998	0.884519		Adipocytokine signaling pathway	KEGG PATHWAY	oas04920	5	1319	0.00379075	0.932231
Choline metabolism in cancer	KEGG PATHWAY	oas05231	2	409	0.00488998	0.884519		Vasopressin-regulated water reabsorption	KEGG PATHWAY	oas04962	3	1319	0.00227445	0.932231
Endocrine and other factor-regulated calcium reabsorption	KEGG PATHWAY	oas04961	1	409	0.00244499	0.884519		Steroid hormone biosynthesis	KEGG PATHWAY	oas00140	4	1319	0.0030326	0.932231
Fatty acid degradation	KEGG PATHWAY	oas00071	1	409	0.00244499	0.884519		Phosphatidylinositol signaling system	KEGG PATHWAY	oas04070	6	1319	0.0045489	0.932231
Carbohydrate digestion and absorption	KEGG PATHWAY	oas04973	1	409	0.00244499	0.884519		Primary immunodeficiency	KEGG PATHWAY	oas05340	2	1319	0.0015163	0.932231
Calcium signaling pathway	KEGG PATHWAY	oas04020	3	409	0.00733496	0.884519		alpha-Linolenic acid metabolism	KEGG PATHWAY	oas00592	2	1319	0.0015163	0.932231
Fat digestion and absorption	KEGG PATHWAY	oas04975	1	409	0.00244499	0.884519		Sphingolipid metabolism	KEGG PATHWAY	oas00600	3	1319	0.00227445	0.932231
Endometrial cancer	KEGG PATHWAY	oas05213	1	409	0.00244499	0.884519		Progesterone-mediated oocyte maturation	KEGG PATHWAY	oas04914	6	1319	0.0045489	0.932231
Amino sugar and nucleotide sugar metabolism	KEGG PATHWAY	oas00520	1	409	0.00244499	0.884519		Apoptosis	KEGG PATHWAY	oas04210	5	1319	0.00379075	0.932231
Protein digestion and absorption	KEGG PATHWAY	oas04974	2	409	0.00488998	0.884519		Arachidonic acid metabolism	KEGG PATHWAY	oas00590	4	1319	0.0030326	0.932231
Oxidative phosphorylation	KEGG PATHWAY	oas00190	2	409	0.00488998	0.884519		Chemical carcinogenesis	KEGG PATHWAY	oas05204	4	1319	0.0030326	0.932231
Ether lipid metabolism	KEGG PATHWAY	oas00565	1	409	0.00244499	0.884519		Maturity onset diabetes of the young	KEGG PATHWAY	oas04950	1	1319	0.00075815	0.932231
HTLV-I infection	KEGG PATHWAY	oas05166	4	409	0.00977995	0.884519		Synthesis and degradation of ketone bodies	KEGG PATHWAY	oas00072	1	1319	0.00075815	0.932231
Oocyte meiosis	KEGG PATHWAY	oas04114	2	409	0.00488998	0.884519		Ubiquinone and other terpenoid-quinone biosynthesis	KEGG PATHWAY	oas00130	1	1319	0.00075815	0.932231
NOD-like receptor signaling pathway	KEGG PATHWAY	oas04621	1	409	0.00244499	0.884519		Pentose and glucuronate interconversions	KEGG PATHWAY	oas00040	2	1319	0.0015163	0.932231
Toxoplasmosis	KEGG PATHWAY	oas05145	2	409	0.00488998	0.884519		Phototransduction	KEGG PATHWAY	oas04744	2	1319	0.0015163	0.932231
Signaling pathways regulating pluripotency of stem cells	KEGG PATHWAY	oas04550	2	409	0.00488998	0.885375		Fructose and mannose metabolism	KEGG PATHWAY	oas00051	2	1319	0.0015163	0.932231
Vascular smooth muscle contraction	KEGG PATHWAY	oas04270	2	409	0.00488998	0.885375		Graft-versus-host disease	KEGG PATHWAY	oas05332	2	1319	0.0015163	0.932231
Osteoclast differentiation	KEGG PATHWAY	oas04380	2	409	0.00488998	0.885375		Homologous recombination	KEGG PATHWAY	oas03440	2	1319	0.0015163	0.932231
Starch and sucrose metabolism	KEGG PATHWAY	oas00500	1	409	0.00244499	0.887825		Neurotrophin signaling pathway	KEGG PATHWAY	oas04722	7	1319	0.00530705	0.937995
Ubiquitin mediated proteolysis	KEGG PATHWAY	oas04120	2	409	0.00488998	0.887825		Glioma	KEGG PATHWAY	oas05214	4	1319	0.0030326	0.945977
VEGF signaling pathway	KEGG PATHWAY	oas04370	1	409	0.00244499	0.887825		African trypanosomiasis	KEGG PATHWAY	oas05143	2	1319	0.0015163	0.947572
Leukocyte transendothelial migration	KEGG PATHWAY	oas04670	2	409	0.00488998	0.887825		Rheumatoid arthritis	KEGG PATHWAY	oas05323	5	1319	0.00379075	0.947572
Cytokine-cytokine receptor interaction	KEGG PATHWAY	oas04060	3	409	0.00733496	0.887825		Circadian entrainment	KEGG PATHWAY	oas04713	5	1319	0.00379075	0.947572
Acute myeloid leukemia	KEGG PATHWAY	oas05221	1	409	0.00244499	0.887825		Choline metabolism in cancer	KEGG PATHWAY	oas05231	6	1319	0.0045489	0.949574
Steroid hormone biosynthesis	KEGG PATHWAY	oas00140	1	409	0.00244499	0.887825		Viral myocarditis	KEGG PATHWAY	oas05416	3	1319	0.00227445	0.949574
Measles	KEGG PATHWAY	oas05162	2	409	0.00488998	0.887825		Staphylococcus aureus infection	KEGG PATHWAY	oas05150	3	1319	0.00227445	0.949574
mTOR signaling pathway	KEGG PATHWAY	oas04150	1	409	0.00244499	0.887825		Dopaminergic synapse	KEGG PATHWAY	oas04728	7	1319	0.00530705	0.953436
Glioma	KEGG PATHWAY	oas05214	1	409	0.00244499	0.887825		RNA degradation	KEGG PATHWAY	oas03018	4	1319	0.0030326	0.953436
Long-term potentiation	KEGG PATHWAY	oas04720	1	409	0.00244499	0.887825		Epstein-Barr virus infection	KEGG PATHWAY	oas05169	11	1319	0.00833965	0.966361
Amphetamine addiction	KEGG PATHWAY	oas05031	1	409	0.00244499	0.887825		Estrogen signaling pathway	KEGG PATHWAY	oas04915	6	1319	0.0045489	0.966361
RIG-I-like receptor signaling pathway	KEGG PATHWAY	oas04622	1	409	0.00244499	0.887825		Allograft rejection	KEGG PATHWAY	oas05330	2	1319	0.0015163	0.970577
Complement and coagulation cascades	KEGG PATHWAY	oas04610	1	409	0.00244499	0.887825		Lysine degradation	KEGG PATHWAY	oas00310	3	1319	0.00227445	0.970577
Viral carcinogenesis	KEGG PATHWAY	oas05203	3	409	0.00733496	0.887825		Drug metabolism - cytochrome P450	KEGG PATHWAY	oas00982	3	1319	0.00227445	0.970577
Hepatitis C	KEGG PATHWAY	oas05160	2	409	0.00488998	0.887825		Renal cell carcinoma	KEGG PATHWAY	oas05211	4	1319	0.0030326	0.985432
Insulin signaling pathway	KEGG PATHWAY	oas04910	2	409	0.00488998	0.887825		Galactose metabolism	KEGG PATHWAY	oas00052	2	1319	0.0015163	0.985432
Arginine and proline metabolism	KEGG PATHWAY	oas00330	1	409	0.00244499	0.887825		Primary bile acid biosynthesis	KEGG PATHWAY	oas00120	1	1319	0.00075815	0.985432
Pertussis	KEGG PATHWAY	oas05133	1	409	0.00244499	0.887825		PPAR signaling pathway	KEGG PATHWAY	oas03320	4	1319	0.0030326	0.985432
Endocytosis	KEGG PATHWAY	oas04144	3	409	0.00733496	0.887825		Melanoma	KEGG PATHWAY	oas05218	3	1319	0.00227445	0.985432
Oxytocin signaling pathway	KEGG PATHWAY	oas04921	2	409	0.00488998	0.887825		Carbon metabolism	KEGG PATHWAY	oas01200	6	1319	0.0045489	0.985432
PPAR signaling pathway	KEGG PATHWAY	oas03320	1	409	0.00244499	0.887825		2-Oxocarboxylic acid metabolism	KEGG PATHWAY	oas01210	1	1319	0.00075815	0.985432
Adipocytokine signaling pathway	KEGG PATHWAY	oas04920	1	409	0.00244499	0.887825		T cell receptor signaling pathway	KEGG PATHWAY	oas04660	5	1319	0.00379075	0.985432
RNA transport	KEGG PATHWAY	oas03013	2	409	0.00488998	0.887825		Biosynthesis of amino acids	KEGG PATHWAY	oas01230	4	1319	0.0030326	0.985432
GABAergic synapse	KEGG PATHWAY	oas04727	1	409	0.00244499	0.887825		VEGF signaling pathway	KEGG PATHWAY	oas04370	3	1319	0.00227445	0.985432
Peroxisome	KEGG PATHWAY	oas04146	1	409	0.00244499	0.887825		Long-term depression	KEGG PATHWAY	oas04730	3	1319	0.00227445	0.985432
Chemokine signaling pathway	KEGG PATHWAY	oas04062	2	409	0.00488998	0.887825		Signaling pathways regulating pluripotency of stem cells	KEGG PATHWAY	oas04550	6	1319	0.0045489	0.985432
NF-kappa B signaling pathway	KEGG PATHWAY	oas04064	1	409	0.00244499	0.887825		TNF signaling pathway	KEGG PATHWAY	oas04668	5	1319	0.00379075	0.985432
Salivary secretion	KEGG PATHWAY	oas04970	1	409	0.00244499	0.887825		TGF-beta signaling pathway	KEGG PATHWAY	oas04350	4	1319	0.0030326	0.985432
Apoptosis	KEGG PATHWAY	oas04210	1	409	0.00244499	0.887825		Type I diabetes mellitus	KEGG PATHWAY	oas04940	2	1319	0.0015163	0.985432
MAPK signaling pathway	KEGG PATHWAY	oas04010	3	409	0.00733496	0.887825		Acute myeloid leukemia	KEGG PATHWAY	oas05221	3	1319	0.00227445	0.985432
Ribosome biogenesis in eukaryotes	KEGG PATHWAY	oas03008	1	409	0.00244499	0.893187		Pantothenate and CoA biosynthesis	KEGG PATHWAY	oas00770	1	1319	0.00075815	0.985432
mRNA surveillance pathway	KEGG PATHWAY	oas03015	1	409	0.00244499	0.893187		Autoimmune thyroid disease	KEGG PATHWAY	oas05320	2	1319	0.0015163	0.985432
Bile secretion	KEGG PATHWAY	oas04976	1	409	0.00244499	0.893187		Influenza A	KEGG PATHWAY	oas05164	8	1319	0.0060652	0.985432
Salmonella infection	KEGG PATHWAY	oas05132	1	409	0.00244499	0.896963		Glycosphingolipid biosynthesis - lacto and neolacto series	KEGG PATHWAY	oas00601	1	1319	0.00075815	0.985432
Glycerophospholipid metabolism	KEGG PATHWAY	oas00564	1	409	0.00244499	0.896963		SNARE interactions in vesicular transport	KEGG PATHWAY	oas04130	1	1319	0.00075815	0.985432
Retrograde endocannabinoid signaling	KEGG PATHWAY	oas04723	1	409	0.00244499	0.896963		Ribosome biogenesis in eukaryotes	KEGG PATHWAY	oas03008	4	1319	0.0030326	0.985432
GnRH signaling pathway	KEGG PATHWAY	oas04912	1	409	0.00244499	0.897842		Alanine, aspartate and glutamate metabolism	KEGG PATHWAY	oas00250	2	1319	0.0015163	0.985432
Huntington's disease	KEGG PATHWAY	oas05016	2	409	0.00488998	0.909393		Serotonergic synapse	KEGG PATHWAY	oas04726	5	1319	0.00379075	0.985432
Rap1 signaling pathway	KEGG PATHWAY	oas04015	2	409	0.00488998	0.909393		ABC transporters	KEGG PATHWAY	oas02010	3	1319	0.00227445	0.985432
Parkinson's disease	KEGG PATHWAY	oas05012	1	409	0.00244499	0.923053		Ovarian steroidogenesis	KEGG PATHWAY	oas04913	3	1319	0.00227445	0.985432
Estrogen signaling pathway	KEGG PATHWAY	oas04915	1	409	0.00244499	0.923053		Bile secretion	KEGG PATHWAY	oas04976	4	1319	0.0030326	0.985432
Epstein-Barr virus infection	KEGG PATHWAY	oas05169	2	409	0.00488998	0.923053		Cell adhesion molecules (CAMs)	KEGG PATHWAY	oas04514	6	1319	0.0045489	0.985432
HIF-1 signaling pathway	KEGG PATHWAY	oas04066	1	409	0.00244499	0.923053		Calcium signaling pathway	KEGG PATHWAY	oas04020	8	1319	0.0060652	0.985432
cAMP signaling pathway	KEGG PATHWAY	oas04024	2	409	0.00488998	0.923053		ErbB signaling pathway	KEGG PATHWAY	oas04012	4	1319	0.0030326	0.985432
Sphingolipid signaling pathway	KEGG PATHWAY	oas04071	1	409	0.00244499	0.923053		Measles	KEGG PATHWAY	oas05162	6	1319	0.0045489	0.985432
Ras signaling pathway	KEGG PATHWAY	oas04014	2	409	0.00488998	0.923053		Prostate cancer	KEGG PATHWAY	oas05215	4	1319	0.0030326	0.985432
Pathways in cancer	KEGG PATHWAY	oas05200	4	409	0.00977995	0.923053		RNA transport	KEGG PATHWAY	oas03013	7	1319	0.00530705	0.985432
Dopaminergic synapse	KEGG PATHWAY	oas04728	1	409	0.00244499	0.927088		Mucin type O-Glycan biosynthesis	KEGG PATHWAY	oas00512	1	1319	0.00075815	0.985432
FoxO signaling pathway	KEGG PATHWAY	oas04068	1	409	0.00244499	0.927088		Retrograde endocannabinoid signaling	KEGG PATHWAY	oas04723	4	1319	0.0030326	0.985432
Cell cycle	KEGG PATHWAY	oas04110	1	409	0.00244499	0.927088		Endometrial cancer	KEGG PATHWAY	oas05213	2	1319	0.0015163	0.985432
Non-alcoholic fatty liver disease (NAFLD)	KEGG PATHWAY	oas04932	1	409	0.00244499	0.931268		Amino sugar and nucleotide sugar metabolism	KEGG PATHWAY	oas00520	2	1319	0.0015163	0.985432
Platelet activation	KEGG PATHWAY	oas04611	1	409	0.00244499	0.931268		Adrenergic signaling in cardiomyocytes	KEGG PATHWAY	oas04261	7	1319	0.00530705	0.985432
Neuroactive ligand-receptor interaction	KEGG PATHWAY	oas04080	2	409	0.00488998	0.931268		Non-alcoholic fatty liver disease (NAFLD)	KEGG PATHWAY	oas04932	6	1319	0.0045489	0.985432
Alzheimer's disease	KEGG PATHWAY	oas05010	1	409	0.00244499	0.935803		Other glycan degradation	KEGG PATHWAY	oas00511	1	1319	0.00075815	0.985432
Jak-STAT signaling pathway	KEGG PATHWAY	oas04630	1	409	0.00244499	0.941143		Proximal tubule bicarbonate reclamation	KEGG PATHWAY	oas04964	1	1319	0.00075815	0.985432
Ribosome	KEGG PATHWAY	oas03010	1	409	0.00244499	0.969744		Asthma	KEGG PATHWAY	oas05310	1	1319	0.00075815	0.985432
Proteoglycans in cancer	KEGG PATHWAY	oas05205	1	409	0.00244499	0.973207		Cocaine addiction	KEGG PATHWAY	oas05030	2	1319	0.0015163	0.985432
								Leishmaniasis	KEGG PATHWAY	oas05140	3	1319	0.00227445	0.985432
								Arginine and proline metabolism	KEGG PATHWAY	oas00330	3	1319	0.00227445	0.985432
								NOD-like receptor signaling pathway	KEGG PATHWAY	oas04621	2	1319	0.0015163	0.993352
								Aminoacyl-tRNA biosynthesis	KEGG PATHWAY	oas00970	2	1319	0.0015163	0.993352
								Retinol metabolism	KEGG PATHWAY	oas00830	2	1319	0.0015163	0.993352
								Spliceosome	KEGG PATHWAY	oas03040	6	1319	0.0045489	0.993352
								Chronic myeloid leukemia	KEGG PATHWAY	oas05220	3	1319	0.00227445	0.993352
								Regulation of autophagy	KEGG PATHWAY	oas04140	1	1319	0.00075815	0.993352
								Thyroid cancer	KEGG PATHWAY	oas05216	1	1319	0.00075815	0.993352
								GABAergic synapse	KEGG PATHWAY	oas04727	3	1319	0.00227445	0.993352
								NF-kappa B signaling pathway	KEGG PATHWAY	oas04064	3	1319	0.00227445	0.993352
								Drug metabolism - other enzymes	KEGG PATHWAY	oas00983	1	1319	0.00075815	0.993352
								Base excision repair	KEGG PATHWAY	oas03410	1	1319	0.00075815	0.993352
								Parkinson's disease	KEGG PATHWAY	oas05012	4	1319	0.0030326	0.993352
								Chagas disease (American trypanosomiasis)	KEGG PATHWAY	oas05142	4	1319	0.0030326	0.993352
								Circadian rhythm	KEGG PATHWAY	oas04710	1	1319	0.00075815	0.993352
								Fc epsilon RI signaling pathway	KEGG PATHWAY	oas04664	2	1319	0.0015163	0.993352
								Glycerolipid metabolism	KEGG PATHWAY	oas00561	2	1319	0.0015163	0.993352
								Herpes simplex infection	KEGG PATHWAY	oas05168	7	1319	0.00530705	0.993352
								Oxidative phosphorylation	KEGG PATHWAY	oas00190	4	1319	0.0030326	0.993352
								Huntington's disease	KEGG PATHWAY	oas05016	7	1319	0.00530705	0.993352
								DNA replication	KEGG PATHWAY	oas03030	1	1319	0.00075815	0.993352
								Porphyrin and chlorophyll metabolism	KEGG PATHWAY	oas00860	1	1319	0.00075815	0.993352
								Taste transduction	KEGG PATHWAY	oas04742	1	1319	0.00075815	0.993352
								Colorectal cancer	KEGG PATHWAY	oas05210	2	1319	0.0015163	0.993352
								Pancreatic cancer	KEGG PATHWAY	oas05212	2	1319	0.0015163	0.993352
								RIG-I-like receptor signaling pathway	KEGG PATHWAY	oas04622	2	1319	0.0015163	0.993352
								Inflammatory bowel disease (IBD)	KEGG PATHWAY	oas05321	2	1319	0.0015163	0.993352
								Systemic lupus erythematosus	KEGG PATHWAY	oas05322	4	1319	0.0030326	0.993352
								Basal transcription factors	KEGG PATHWAY	oas03022	1	1319	0.00075815	0.993352
								HTLV-I infection	KEGG PATHWAY	oas05166	9	1319	0.00682335	0.993352
								Alzheimer's disease	KEGG PATHWAY	oas05010	5	1319	0.00379075	0.993352
								Ubiquitin mediated proteolysis	KEGG PATHWAY	oas04120	4	1319	0.0030326	0.993352
								Basal cell carcinoma	KEGG PATHWAY	oas05217	1	1319	0.00075815	0.993352
								Notch signaling pathway	KEGG PATHWAY	oas04330	1	1319	0.00075815	0.993352
								Metabolic pathways	KEGG PATHWAY	oas01100	57	1319	0.0432146	0.993352
								Prolactin signaling pathway	KEGG PATHWAY	oas04917	2	1319	0.0015163	0.993352
								Mineral absorption	KEGG PATHWAY	oas04978	1	1319	0.00075815	0.993352
								Intestinal immune network for IgA production	KEGG PATHWAY	oas04672	1	1319	0.00075815	0.993352
								mRNA surveillance pathway	KEGG PATHWAY	oas03015	2	1319	0.0015163	1
								Hepatitis C	KEGG PATHWAY	oas05160	4	1319	0.0030326	1
								Osteoclast differentiation	KEGG PATHWAY	oas04380	3	1319	0.00227445	1
								Cytosolic DNA-sensing pathway	KEGG PATHWAY	oas04623	1	1319	0.00075815	1
								cAMP signaling pathway	KEGG PATHWAY	oas04024	6	1319	0.0045489	1
								Cardiac muscle contraction	KEGG PATHWAY	oas04260	1	1319	0.00075815	1
								Peroxisome	KEGG PATHWAY	oas04146	1	1319	0.00075815	1
								Purine metabolism	KEGG PATHWAY	oas00230	4	1319	0.0030326	1
								Jak-STAT signaling pathway	KEGG PATHWAY	oas04630	3	1319	0.00227445	1
								Cell cycle	KEGG PATHWAY	oas04110	2	1319	0.0015163	1
								Toll-like receptor signaling pathway	KEGG PATHWAY	oas04620	1	1319	0.00075815	1
								Pyrimidine metabolism	KEGG PATHWAY	oas00240	1	1319	0.00075815	1
								Protein digestion and absorption	KEGG PATHWAY	oas04974	1	1319	0.00075815	1
								Neuroactive ligand-receptor interaction	KEGG PATHWAY	oas04080	4	1319	0.0030326	1
								Alcoholism	KEGG PATHWAY	oas05034	1	1319	0.00075815	1
								Cytokine-cytokine receptor interaction	KEGG PATHWAY	oas04060	1	1319	0.00075815	1
								Olfactory transduction	KEGG PATHWAY	oas04740	3	1319	0.00227445	1
