# Supplementary material for: MicroRNA Expression Profile in Peripheral Blood Lymphocytes of Sheep Vaccinated with Nigeria 75/1 Peste Des Petits Ruminants Virus
Source: Viruses. 2019 Nov 5;11(11):1025. doi: 10.3390/v11111025 (PMC6893480; doi:10.3390/v11111025)
Supplement: Supplementary file 1 [file viruses-11-01025-s001.zip › File S8.xlsx]

## Sheet: P3C_VS_N3C
File S13. KEGG Pathway annotations for the predicted target genes for differentially expressed known and novel miRNAs in mock and PPR vaccine virus inoculated ST cell samples
Known miRNA								Novel miRNA
#Term	Database	ID	Input number	All input number	Input frequency	Corrected P-Value		#Term	Database	ID	Input number	All input number	Input frequency	Corrected P-Value
Carbon metabolism	KEGG PATHWAY	oas01200	8	589	0.0135823	0.956166		Protein processing in endoplasmic reticulum	KEGG PATHWAY	oas04141	24	1721	0.0139454	0.50511
Glycosylphosphatidylinositol(GPI)-anchor biosynthesis	KEGG PATHWAY	oas00563	3	589	0.00509338	0.956166		Lysosome	KEGG PATHWAY	oas04142	21	1721	0.0122022	0.50511
Phenylalanine metabolism	KEGG PATHWAY	oas00360	3	589	0.00509338	0.956166		Phagosome	KEGG PATHWAY	oas04145	18	1721	0.010459	0.961903
Type II diabetes mellitus	KEGG PATHWAY	oas04930	4	589	0.00679117	0.956166		Pentose and glucuronate interconversions	KEGG PATHWAY	oas00040	6	1721	0.00348635	0.961903
Tryptophan metabolism	KEGG PATHWAY	oas00380	4	589	0.00679117	0.956166		Cysteine and methionine metabolism	KEGG PATHWAY	oas00270	7	1721	0.0040674	0.961903
Carbohydrate digestion and absorption	KEGG PATHWAY	oas04973	4	589	0.00679117	0.956166		Salivary secretion	KEGG PATHWAY	oas04970	11	1721	0.00639163	0.961903
Fatty acid metabolism	KEGG PATHWAY	oas01212	4	589	0.00679117	0.956166		Proximal tubule bicarbonate reclamation	KEGG PATHWAY	oas04964	5	1721	0.00290529	0.961903
Butanoate metabolism	KEGG PATHWAY	oas00650	3	589	0.00509338	0.956166		2-Oxocarboxylic acid metabolism	KEGG PATHWAY	oas01210	4	1721	0.00232423	0.961903
Galactose metabolism	KEGG PATHWAY	oas00052	3	589	0.00509338	0.956166		Carbon metabolism	KEGG PATHWAY	oas01200	14	1721	0.00813481	0.961903
Axon guidance	KEGG PATHWAY	oas04360	7	589	0.0118846	0.956166		Phosphatidylinositol signaling system	KEGG PATHWAY	oas04070	12	1721	0.00697269	0.961903
Antigen processing and presentation	KEGG PATHWAY	oas04612	4	589	0.00679117	0.956166		Citrate cycle (TCA cycle)	KEGG PATHWAY	oas00020	6	1721	0.00348635	0.961903
Nitrogen metabolism	KEGG PATHWAY	oas00910	2	589	0.00339559	0.956166		Protein export	KEGG PATHWAY	oas03060	4	1721	0.00232423	0.961903
Phagosome	KEGG PATHWAY	oas04145	7	589	0.0118846	0.956166		Biosynthesis of amino acids	KEGG PATHWAY	oas01230	10	1721	0.00581058	0.961903
mTOR signaling pathway	KEGG PATHWAY	oas04150	4	589	0.00679117	0.956166		Ascorbate and aldarate metabolism	KEGG PATHWAY	oas00053	4	1721	0.00232423	0.961903
Biosynthesis of unsaturated fatty acids	KEGG PATHWAY	oas01040	2	589	0.00339559	0.956166		Renin-angiotensin system	KEGG PATHWAY	oas04614	4	1721	0.00232423	0.961903
Glycolysis / Gluconeogenesis	KEGG PATHWAY	oas00010	4	589	0.00679117	0.956166		Fatty acid elongation	KEGG PATHWAY	oas00062	4	1721	0.00232423	0.961903
Regulation of actin cytoskeleton	KEGG PATHWAY	oas04810	9	589	0.0152801	0.956166		Synaptic vesicle cycle	KEGG PATHWAY	oas04721	8	1721	0.00464846	0.961903
Phosphatidylinositol signaling system	KEGG PATHWAY	oas04070	5	589	0.00848896	0.956166		Inositol phosphate metabolism	KEGG PATHWAY	oas00562	9	1721	0.00522952	0.961903
SNARE interactions in vesicular transport	KEGG PATHWAY	oas04130	2	589	0.00339559	0.956166		Pancreatic secretion	KEGG PATHWAY	oas04972	12	1721	0.00697269	0.961903
Cell adhesion molecules (CAMs)	KEGG PATHWAY	oas04514	6	589	0.0101868	0.956166		Propanoate metabolism	KEGG PATHWAY	oas00640	5	1721	0.00290529	0.961903
B cell receptor signaling pathway	KEGG PATHWAY	oas04662	4	589	0.00679117	0.956166		Chemical carcinogenesis	KEGG PATHWAY	oas05204	8	1721	0.00464846	0.961903
Influenza A	KEGG PATHWAY	oas05164	7	589	0.0118846	0.956166		Hematopoietic cell lineage	KEGG PATHWAY	oas04640	9	1721	0.00522952	0.961903
Fatty acid degradation	KEGG PATHWAY	oas00071	3	589	0.00509338	0.956166		Regulation of actin cytoskeleton	KEGG PATHWAY	oas04810	21	1721	0.0122022	0.961903
Fatty acid elongation	KEGG PATHWAY	oas00062	2	589	0.00339559	0.956166		Fatty acid metabolism	KEGG PATHWAY	oas01212	7	1721	0.0040674	0.961903
Central carbon metabolism in cancer	KEGG PATHWAY	oas05230	4	589	0.00679117	0.956166		Long-term potentiation	KEGG PATHWAY	oas04720	8	1721	0.00464846	0.961903
Protein processing in endoplasmic reticulum	KEGG PATHWAY	oas04141	7	589	0.0118846	0.956166		Fatty acid degradation	KEGG PATHWAY	oas00071	6	1721	0.00348635	0.961903
Biosynthesis of amino acids	KEGG PATHWAY	oas01230	4	589	0.00679117	0.956166		Oocyte meiosis	KEGG PATHWAY	oas04114	12	1721	0.00697269	0.961903
HTLV-I infection	KEGG PATHWAY	oas05166	9	589	0.0152801	0.956166		Gap junction	KEGG PATHWAY	oas04540	9	1721	0.00522952	0.961903
Lysosome	KEGG PATHWAY	oas04142	6	589	0.0101868	0.956166		Tryptophan metabolism	KEGG PATHWAY	oas00380	6	1721	0.00348635	0.961903
Staphylococcus aureus infection	KEGG PATHWAY	oas05150	3	589	0.00509338	0.956166		Pyruvate metabolism	KEGG PATHWAY	oas00620	6	1721	0.00348635	0.961903
Tuberculosis	KEGG PATHWAY	oas05152	7	589	0.0118846	0.956166		Axon guidance	KEGG PATHWAY	oas04360	14	1721	0.00813481	0.961903
Lysine degradation	KEGG PATHWAY	oas00310	3	589	0.00509338	0.956166		Small cell lung cancer	KEGG PATHWAY	oas05222	10	1721	0.00581058	0.961903
Insulin signaling pathway	KEGG PATHWAY	oas04910	6	589	0.0101868	0.956166		p53 signaling pathway	KEGG PATHWAY	oas04115	7	1721	0.0040674	0.961903
Spliceosome	KEGG PATHWAY	oas03040	6	589	0.0101868	0.956166		Complement and coagulation cascades	KEGG PATHWAY	oas04610	8	1721	0.00464846	0.961903
HIF-1 signaling pathway	KEGG PATHWAY	oas04066	5	589	0.00848896	0.956166		Adherens junction	KEGG PATHWAY	oas04520	8	1721	0.00464846	0.961903
Legionellosis	KEGG PATHWAY	oas05134	3	589	0.00509338	0.956166		Glycosphingolipid biosynthesis - ganglio series	KEGG PATHWAY	oas00604	3	1721	0.00174317	0.961903
Tyrosine metabolism	KEGG PATHWAY	oas00350	2	589	0.00339559	0.956166		Nitrogen metabolism	KEGG PATHWAY	oas00910	3	1721	0.00174317	0.961903
Fructose and mannose metabolism	KEGG PATHWAY	oas00051	2	589	0.00339559	0.956166		Tight junction	KEGG PATHWAY	oas04530	15	1721	0.00871586	0.961903
Homologous recombination	KEGG PATHWAY	oas03440	2	589	0.00339559	0.956166		MicroRNAs in cancer	KEGG PATHWAY	oas05206	14	1721	0.00813481	0.961903
Thyroid hormone signaling pathway	KEGG PATHWAY	oas04919	5	589	0.00848896	0.956166		Porphyrin and chlorophyll metabolism	KEGG PATHWAY	oas00860	5	1721	0.00290529	0.961903
Starch and sucrose metabolism	KEGG PATHWAY	oas00500	3	589	0.00509338	0.956166		Aldosterone-regulated sodium reabsorption	KEGG PATHWAY	oas04960	5	1721	0.00290529	0.961903
Salmonella infection	KEGG PATHWAY	oas05132	4	589	0.00679117	0.956166		Morphine addiction	KEGG PATHWAY	oas05032	9	1721	0.00522952	0.961903
Systemic lupus erythematosus	KEGG PATHWAY	oas05322	5	589	0.00848896	0.956166		Gastric acid secretion	KEGG PATHWAY	oas04971	8	1721	0.00464846	0.961903
Fc gamma R-mediated phagocytosis	KEGG PATHWAY	oas04666	4	589	0.00679117	0.956166		Wnt signaling pathway	KEGG PATHWAY	oas04310	12	1721	0.00697269	0.961903
Leukocyte transendothelial migration	KEGG PATHWAY	oas04670	5	589	0.00848896	0.956166		Fructose and mannose metabolism	KEGG PATHWAY	oas00051	4	1721	0.00232423	0.961903
AMPK signaling pathway	KEGG PATHWAY	oas04152	5	589	0.00848896	0.956166		Homologous recombination	KEGG PATHWAY	oas03440	4	1721	0.00232423	0.961903
Citrate cycle (TCA cycle)	KEGG PATHWAY	oas00020	2	589	0.00339559	0.956166		Biosynthesis of unsaturated fatty acids	KEGG PATHWAY	oas01040	3	1721	0.00174317	0.961903
Focal adhesion	KEGG PATHWAY	oas04510	8	589	0.0135823	0.956166		Ras signaling pathway	KEGG PATHWAY	oas04014	19	1721	0.0110401	0.961903
Amoebiasis	KEGG PATHWAY	oas05146	5	589	0.00848896	0.956166		Bile secretion	KEGG PATHWAY	oas04976	9	1721	0.00522952	0.961903
Aldosterone-regulated sodium reabsorption	KEGG PATHWAY	oas04960	2	589	0.00339559	0.956166		beta-Alanine metabolism	KEGG PATHWAY	oas00410	4	1721	0.00232423	0.961903
Natural killer cell mediated cytotoxicity	KEGG PATHWAY	oas04650	4	589	0.00679117	0.956166		Tuberculosis	KEGG PATHWAY	oas05152	16	1721	0.00929692	0.961903
Inflammatory mediator regulation of TRP channels	KEGG PATHWAY	oas04750	4	589	0.00679117	0.956166		Glycosylphosphatidylinositol(GPI)-anchor biosynthesis	KEGG PATHWAY	oas00563	3	1721	0.00174317	0.961903
Ubiquinone and other terpenoid-quinone biosynthesis	KEGG PATHWAY	oas00130	1	589	0.00169779	0.956166		mTOR signaling pathway	KEGG PATHWAY	oas04150	7	1721	0.0040674	0.961903
Synthesis and degradation of ketone bodies	KEGG PATHWAY	oas00072	1	589	0.00169779	0.956166		Drug metabolism - cytochrome P450	KEGG PATHWAY	oas00982	6	1721	0.00348635	0.961903
Complement and coagulation cascades	KEGG PATHWAY	oas04610	3	589	0.00509338	0.956166		Inflammatory mediator regulation of TRP channels	KEGG PATHWAY	oas04750	10	1721	0.00581058	0.961903
Platelet activation	KEGG PATHWAY	oas04611	5	589	0.00848896	0.956166		cGMP-PKG signaling pathway	KEGG PATHWAY	oas04022	14	1721	0.00813481	0.961903
Choline metabolism in cancer	KEGG PATHWAY	oas05231	4	589	0.00679117	0.956166		Retinol metabolism	KEGG PATHWAY	oas00830	6	1721	0.00348635	0.961903
Thyroid hormone synthesis	KEGG PATHWAY	oas04918	3	589	0.00509338	0.956166		Amyotrophic lateral sclerosis (ALS)	KEGG PATHWAY	oas05014	6	1721	0.00348635	0.961903
Pertussis	KEGG PATHWAY	oas05133	3	589	0.00509338	0.956166		Phenylalanine metabolism	KEGG PATHWAY	oas00360	3	1721	0.00174317	0.961903
Glutathione metabolism	KEGG PATHWAY	oas00480	2	589	0.00339559	0.956166		Endocrine and other factor-regulated calcium reabsorption	KEGG PATHWAY	oas04961	5	1721	0.00290529	0.961903
Hepatitis B	KEGG PATHWAY	oas05161	5	589	0.00848896	0.956166		Type II diabetes mellitus	KEGG PATHWAY	oas04930	5	1721	0.00290529	0.961903
Inositol phosphate metabolism	KEGG PATHWAY	oas00562	3	589	0.00509338	0.956166		Endocytosis	KEGG PATHWAY	oas04144	19	1721	0.0110401	0.961903
Basal cell carcinoma	KEGG PATHWAY	oas05217	2	589	0.00339559	0.956166		Drug metabolism - other enzymes	KEGG PATHWAY	oas00983	4	1721	0.00232423	0.961903
Alanine, aspartate and glutamate metabolism	KEGG PATHWAY	oas00250	2	589	0.00339559	0.956166		Fc gamma R-mediated phagocytosis	KEGG PATHWAY	oas04666	9	1721	0.00522952	0.961903
PPAR signaling pathway	KEGG PATHWAY	oas03320	3	589	0.00509338	0.956166		Metabolism of xenobiotics by cytochrome P450	KEGG PATHWAY	oas00980	6	1721	0.00348635	0.961903
Notch signaling pathway	KEGG PATHWAY	oas04330	2	589	0.00339559	0.956166		Insulin signaling pathway	KEGG PATHWAY	oas04910	13	1721	0.00755375	0.961903
N-Glycan biosynthesis	KEGG PATHWAY	oas00510	2	589	0.00339559	0.956166		Galactose metabolism	KEGG PATHWAY	oas00052	4	1721	0.00232423	0.961903
Gap junction	KEGG PATHWAY	oas04540	3	589	0.00509338	0.956166		Dorso-ventral axis formation	KEGG PATHWAY	oas04320	4	1721	0.00232423	0.961903
Toxoplasmosis	KEGG PATHWAY	oas05145	4	589	0.00679117	0.956166		Collecting duct acid secretion	KEGG PATHWAY	oas04966	3	1721	0.00174317	0.961903
Tight junction	KEGG PATHWAY	oas04530	5	589	0.00848896	0.956166		VEGF signaling pathway	KEGG PATHWAY	oas04370	6	1721	0.00348635	0.961903
cGMP-PKG signaling pathway	KEGG PATHWAY	oas04022	5	589	0.00848896	0.956166		Starch and sucrose metabolism	KEGG PATHWAY	oas00500	6	1721	0.00348635	0.961903
ECM-receptor interaction	KEGG PATHWAY	oas04512	4	589	0.00679117	0.956166		B cell receptor signaling pathway	KEGG PATHWAY	oas04662	7	1721	0.0040674	0.961903
Endometrial cancer	KEGG PATHWAY	oas05213	2	589	0.00339559	0.956166		Thyroid hormone synthesis	KEGG PATHWAY	oas04918	7	1721	0.0040674	0.961903
Amino sugar and nucleotide sugar metabolism	KEGG PATHWAY	oas00520	2	589	0.00339559	0.956166		Fat digestion and absorption	KEGG PATHWAY	oas04975	5	1721	0.00290529	0.961903
Wnt signaling pathway	KEGG PATHWAY	oas04310	4	589	0.00679117	0.956166		Antigen processing and presentation	KEGG PATHWAY	oas04612	6	1721	0.00348635	0.961903
Arrhythmogenic right ventricular cardiomyopathy (ARVC)	KEGG PATHWAY	oas05412	3	589	0.00509338	0.956166		Ubiquitin mediated proteolysis	KEGG PATHWAY	oas04120	11	1721	0.00639163	0.961903
Fatty acid biosynthesis	KEGG PATHWAY	oas00061	1	589	0.00169779	0.956166		HIF-1 signaling pathway	KEGG PATHWAY	oas04066	10	1721	0.00581058	0.961903
2-Oxocarboxylic acid metabolism	KEGG PATHWAY	oas01210	1	589	0.00169779	0.956166		FoxO signaling pathway	KEGG PATHWAY	oas04068	11	1721	0.00639163	0.961903
Folate biosynthesis	KEGG PATHWAY	oas00790	1	589	0.00169779	0.956166		RNA transport	KEGG PATHWAY	oas03013	13	1721	0.00755375	0.961903
Hippo signaling pathway	KEGG PATHWAY	oas04390	4	589	0.00679117	0.956166		Staphylococcus aureus infection	KEGG PATHWAY	oas05150	5	1721	0.00290529	0.961903
Non-small cell lung cancer	KEGG PATHWAY	oas05223	2	589	0.00339559	0.956166		Primary immunodeficiency	KEGG PATHWAY	oas05340	3	1721	0.00174317	0.961903
Epstein-Barr virus infection	KEGG PATHWAY	oas05169	6	589	0.0101868	0.956166		Arachidonic acid metabolism	KEGG PATHWAY	oas00590	6	1721	0.00348635	0.961903
Protein export	KEGG PATHWAY	oas03060	1	589	0.00169779	0.956166		Calcium signaling pathway	KEGG PATHWAY	oas04020	14	1721	0.00813481	0.961903
Drug metabolism - cytochrome P450	KEGG PATHWAY	oas00982	2	589	0.00339559	0.956166		Lysine degradation	KEGG PATHWAY	oas00310	5	1721	0.00290529	0.961903
GnRH signaling pathway	KEGG PATHWAY	oas04912	3	589	0.00509338	0.956166		Valine, leucine and isoleucine degradation	KEGG PATHWAY	oas00280	5	1721	0.00290529	0.961903
Small cell lung cancer	KEGG PATHWAY	oas05222	3	589	0.00509338	0.956166		AMPK signaling pathway	KEGG PATHWAY	oas04152	11	1721	0.00639163	0.961903
Glycosphingolipid biosynthesis - lacto and neolacto series	KEGG PATHWAY	oas00601	1	589	0.00169779	0.956166		Glioma	KEGG PATHWAY	oas05214	6	1721	0.00348635	0.961903
Metabolism of xenobiotics by cytochrome P450	KEGG PATHWAY	oas00980	2	589	0.00339559	0.956166		Choline metabolism in cancer	KEGG PATHWAY	oas05231	9	1721	0.00522952	0.961903
Melanoma	KEGG PATHWAY	oas05218	2	589	0.00339559	0.956166		Phototransduction	KEGG PATHWAY	oas04744	3	1721	0.00174317	0.961903
Fanconi anemia pathway	KEGG PATHWAY	oas03460	2	589	0.00339559	0.956166		Tyrosine metabolism	KEGG PATHWAY	oas00350	3	1721	0.00174317	0.961903
Renin-angiotensin system	KEGG PATHWAY	oas04614	1	589	0.00169779	0.956166		Graft-versus-host disease	KEGG PATHWAY	oas05332	3	1721	0.00174317	0.961903
VEGF signaling pathway	KEGG PATHWAY	oas04370	2	589	0.00339559	0.956166		Glutathione metabolism	KEGG PATHWAY	oas00480	4	1721	0.00232423	0.961903
p53 signaling pathway	KEGG PATHWAY	oas04115	2	589	0.00339559	0.956166		GnRH signaling pathway	KEGG PATHWAY	oas04912	8	1721	0.00464846	0.961903
T cell receptor signaling pathway	KEGG PATHWAY	oas04660	3	589	0.00509338	0.956166		Amphetamine addiction	KEGG PATHWAY	oas05031	6	1721	0.00348635	0.961903
Collecting duct acid secretion	KEGG PATHWAY	oas04966	1	589	0.00169779	0.956166		Fatty acid biosynthesis	KEGG PATHWAY	oas00061	2	1721	0.00116212	0.961903
Histidine metabolism	KEGG PATHWAY	oas00340	1	589	0.00169779	0.956166		Folate biosynthesis	KEGG PATHWAY	oas00790	2	1721	0.00116212	0.961903
Mucin type O-Glycan biosynthesis	KEGG PATHWAY	oas00512	1	589	0.00169779	0.956166		Regulation of autophagy	KEGG PATHWAY	oas04140	3	1721	0.00174317	0.961903
Fc epsilon RI signaling pathway	KEGG PATHWAY	oas04664	2	589	0.00339559	0.956166		African trypanosomiasis	KEGG PATHWAY	oas05143	3	1721	0.00174317	0.961903
Nicotinate and nicotinamide metabolism	KEGG PATHWAY	oas00760	1	589	0.00169779	0.956166		Vasopressin-regulated water reabsorption	KEGG PATHWAY	oas04962	4	1721	0.00232423	0.961903
Proximal tubule bicarbonate reclamation	KEGG PATHWAY	oas04964	1	589	0.00169779	0.956166		Amoebiasis	KEGG PATHWAY	oas05146	11	1721	0.00639163	0.961903
Asthma	KEGG PATHWAY	oas05310	1	589	0.00169779	0.956166		Bacterial invasion of epithelial cells	KEGG PATHWAY	oas05100	8	1721	0.00464846	0.961903
Glioma	KEGG PATHWAY	oas05214	2	589	0.00339559	0.956166		Hippo signaling pathway	KEGG PATHWAY	oas04390	10	1721	0.00581058	0.961903
Colorectal cancer	KEGG PATHWAY	oas05210	2	589	0.00339559	0.956166		Melanoma	KEGG PATHWAY	oas05218	5	1721	0.00290529	0.961903
Chemical carcinogenesis	KEGG PATHWAY	oas05204	2	589	0.00339559	0.956166		Fanconi anemia pathway	KEGG PATHWAY	oas03460	5	1721	0.00290529	0.961903
PI3K-Akt signaling pathway	KEGG PATHWAY	oas04151	9	589	0.0152801	0.956166		Notch signaling pathway	KEGG PATHWAY	oas04330	4	1721	0.00232423	0.961903
Primary immunodeficiency	KEGG PATHWAY	oas05340	1	589	0.00169779	0.956166		Linoleic acid metabolism	KEGG PATHWAY	oas00591	3	1721	0.00174317	0.961903
Amphetamine addiction	KEGG PATHWAY	oas05031	2	589	0.00339559	0.956166		Glycosaminoglycan degradation	KEGG PATHWAY	oas00531	2	1721	0.00116212	0.961903
Pancreatic secretion	KEGG PATHWAY	oas04972	3	589	0.00509338	0.956166		Rheumatoid arthritis	KEGG PATHWAY	oas05323	7	1721	0.0040674	0.961903
RIG-I-like receptor signaling pathway	KEGG PATHWAY	oas04622	2	589	0.00339559	0.956166		Leishmaniasis	KEGG PATHWAY	oas05140	6	1721	0.00348635	0.961903
Graft-versus-host disease	KEGG PATHWAY	oas05332	1	589	0.00169779	0.956166		Arginine and proline metabolism	KEGG PATHWAY	oas00330	6	1721	0.00348635	0.961903
beta-Alanine metabolism	KEGG PATHWAY	oas00410	1	589	0.00169779	0.956166		Transcriptional misregulation in cancer	KEGG PATHWAY	oas05202	11	1721	0.00639163	0.961903
Regulation of autophagy	KEGG PATHWAY	oas04140	1	589	0.00169779	0.956166		Leukocyte transendothelial migration	KEGG PATHWAY	oas04670	10	1721	0.00581058	0.961903
African trypanosomiasis	KEGG PATHWAY	oas05143	1	589	0.00169779	0.956166		Melanogenesis	KEGG PATHWAY	oas04916	7	1721	0.0040674	0.961903
Leishmaniasis	KEGG PATHWAY	oas05140	2	589	0.00339559	0.956166		Central carbon metabolism in cancer	KEGG PATHWAY	oas05230	6	1721	0.00348635	0.961903
Gastric acid secretion	KEGG PATHWAY	oas04971	2	589	0.00339559	0.956166		Renal cell carcinoma	KEGG PATHWAY	oas05211	6	1721	0.00348635	0.961903
Base excision repair	KEGG PATHWAY	oas03410	1	589	0.00169779	0.956166		Allograft rejection	KEGG PATHWAY	oas05330	3	1721	0.00174317	0.961903
Linoleic acid metabolism	KEGG PATHWAY	oas00591	1	589	0.00169779	0.956166		HTLV-I infection	KEGG PATHWAY	oas05166	18	1721	0.010459	0.961903
Signaling pathways regulating pluripotency of stem cells	KEGG PATHWAY	oas04550	3	589	0.00509338	0.956166		Cell adhesion molecules (CAMs)	KEGG PATHWAY	oas04514	10	1721	0.00581058	0.961903
Prion diseases	KEGG PATHWAY	oas05020	1	589	0.00169779	0.956166		SNARE interactions in vesicular transport	KEGG PATHWAY	oas04130	2	1721	0.00116212	0.961903
Propanoate metabolism	KEGG PATHWAY	oas00640	1	589	0.00169779	0.956166		Purine metabolism	KEGG PATHWAY	oas00230	14	1721	0.00813481	0.961903
Allograft rejection	KEGG PATHWAY	oas05330	1	589	0.00169779	0.956166		Rap1 signaling pathway	KEGG PATHWAY	oas04015	14	1721	0.00813481	0.961903
Adipocytokine signaling pathway	KEGG PATHWAY	oas04920	2	589	0.00339559	0.956166		Focal adhesion	KEGG PATHWAY	oas04510	18	1721	0.010459	0.961903
Hematopoietic cell lineage	KEGG PATHWAY	oas04640	2	589	0.00339559	0.956166		Carbohydrate digestion and absorption	KEGG PATHWAY	oas04973	4	1721	0.00232423	0.961903
Dorso-ventral axis formation	KEGG PATHWAY	oas04320	1	589	0.00169779	0.956166		Natural killer cell mediated cytotoxicity	KEGG PATHWAY	oas04650	8	1721	0.00464846	0.961903
Proteoglycans in cancer	KEGG PATHWAY	oas05205	5	589	0.00848896	0.956166		Glutamatergic synapse	KEGG PATHWAY	oas04724	9	1721	0.00522952	0.961903
Peroxisome	KEGG PATHWAY	oas04146	2	589	0.00339559	0.956166		Thyroid hormone signaling pathway	KEGG PATHWAY	oas04919	9	1721	0.00522952	0.961903
Viral carcinogenesis	KEGG PATHWAY	oas05203	5	589	0.00848896	0.956166		Vascular smooth muscle contraction	KEGG PATHWAY	oas04270	9	1721	0.00522952	0.961903
Calcium signaling pathway	KEGG PATHWAY	oas04020	4	589	0.00679117	0.956166		Neurotrophin signaling pathway	KEGG PATHWAY	oas04722	9	1721	0.00522952	0.961903
DNA replication	KEGG PATHWAY	oas03030	1	589	0.00169779	0.956166		Glycerophospholipid metabolism	KEGG PATHWAY	oas00564	7	1721	0.0040674	0.961903
Salivary secretion	KEGG PATHWAY	oas04970	2	589	0.00339559	0.956166		MAPK signaling pathway	KEGG PATHWAY	oas04010	17	1721	0.00987798	0.961903
FoxO signaling pathway	KEGG PATHWAY	oas04068	3	589	0.00509338	0.956166		Oxytocin signaling pathway	KEGG PATHWAY	oas04921	11	1721	0.00639163	0.961903
NF-kappa B signaling pathway	KEGG PATHWAY	oas04064	2	589	0.00339559	0.956166		ABC transporters	KEGG PATHWAY	oas02010	5	1721	0.00290529	0.961903
Insulin secretion	KEGG PATHWAY	oas04911	2	589	0.00339559	0.956166		Histidine metabolism	KEGG PATHWAY	oas00340	2	1721	0.00116212	0.961903
Morphine addiction	KEGG PATHWAY	oas05032	2	589	0.00339559	0.956166		Mucin type O-Glycan biosynthesis	KEGG PATHWAY	oas00512	2	1721	0.00116212	0.961903
Apoptosis	KEGG PATHWAY	oas04210	2	589	0.00339559	0.956166		Non-small cell lung cancer	KEGG PATHWAY	oas05223	4	1721	0.00232423	0.961903
Rheumatoid arthritis	KEGG PATHWAY	oas05323	2	589	0.00339559	0.956166		Dopaminergic synapse	KEGG PATHWAY	oas04728	9	1721	0.00522952	0.961903
Endocytosis	KEGG PATHWAY	oas04144	5	589	0.00848896	0.956166		PI3K-Akt signaling pathway	KEGG PATHWAY	oas04151	25	1721	0.0145264	0.961903
Measles	KEGG PATHWAY	oas05162	3	589	0.00509338	0.956166		Glycolysis / Gluconeogenesis	KEGG PATHWAY	oas00010	5	1721	0.00290529	0.961903
Type I diabetes mellitus	KEGG PATHWAY	oas04940	1	589	0.00169779	0.956166		Platelet activation	KEGG PATHWAY	oas04611	10	1721	0.00581058	0.961903
Melanogenesis	KEGG PATHWAY	oas04916	2	589	0.00339559	0.956166		Type I diabetes mellitus	KEGG PATHWAY	oas04940	3	1721	0.00174317	0.961903
mRNA surveillance pathway	KEGG PATHWAY	oas03015	2	589	0.00339559	0.956166		Viral carcinogenesis	KEGG PATHWAY	oas05203	15	1721	0.00871586	0.961903
ErbB signaling pathway	KEGG PATHWAY	oas04012	2	589	0.00339559	0.956166		Pathways in cancer	KEGG PATHWAY	oas05200	26	1721	0.0151075	0.961903
Herpes simplex infection	KEGG PATHWAY	oas05168	4	589	0.00679117	0.956166		Other glycan degradation	KEGG PATHWAY	oas00511	2	1721	0.00116212	0.961903
Cysteine and methionine metabolism	KEGG PATHWAY	oas00270	1	589	0.00169779	0.956166		Asthma	KEGG PATHWAY	oas05310	2	1721	0.00116212	0.961903
Autoimmune thyroid disease	KEGG PATHWAY	oas05320	1	589	0.00169779	0.956166		Arrhythmogenic right ventricular cardiomyopathy (ARVC)	KEGG PATHWAY	oas05412	6	1721	0.00348635	0.961903
Prostate cancer	KEGG PATHWAY	oas05215	2	589	0.00339559	0.956166		Insulin secretion	KEGG PATHWAY	oas04911	6	1721	0.00348635	0.961903
Hypertrophic cardiomyopathy (HCM)	KEGG PATHWAY	oas05410	2	589	0.00339559	0.956166		Apoptosis	KEGG PATHWAY	oas04210	6	1721	0.00348635	0.961903
Endocrine and other factor-regulated calcium reabsorption	KEGG PATHWAY	oas04961	1	589	0.00169779	0.956166		Maturity onset diabetes of the young	KEGG PATHWAY	oas04950	1	1721	0.000581058	0.961903
MicroRNAs in cancer	KEGG PATHWAY	oas05206	3	589	0.00509338	0.956166		Synthesis and degradation of ketone bodies	KEGG PATHWAY	oas00072	1	1721	0.000581058	0.961903
Intestinal immune network for IgA production	KEGG PATHWAY	oas04672	1	589	0.00169779	0.956166		Ubiquinone and other terpenoid-quinone biosynthesis	KEGG PATHWAY	oas00130	1	1721	0.000581058	0.961903
Metabolic pathways	KEGG PATHWAY	oas01100	28	589	0.0475382	0.956166		Basal transcription factors	KEGG PATHWAY	oas03022	3	1721	0.00174317	0.961903
Bacterial invasion of epithelial cells	KEGG PATHWAY	oas05100	2	589	0.00339559	0.956166		Autoimmune thyroid disease	KEGG PATHWAY	oas05320	3	1721	0.00174317	0.961903
Pyruvate metabolism	KEGG PATHWAY	oas00620	1	589	0.00169779	0.956166		Nucleotide excision repair	KEGG PATHWAY	oas03420	3	1721	0.00174317	0.961903
Oxytocin signaling pathway	KEGG PATHWAY	oas04921	3	589	0.00509338	0.956166		Hepatitis B	KEGG PATHWAY	oas05161	10	1721	0.00581058	0.961903
Viral myocarditis	KEGG PATHWAY	oas05416	1	589	0.00169779	0.956166		Chemokine signaling pathway	KEGG PATHWAY	oas04062	11	1721	0.00639163	0.961903
Cocaine addiction	KEGG PATHWAY	oas05030	1	589	0.00169779	0.956166		alpha-Linolenic acid metabolism	KEGG PATHWAY	oas00592	2	1721	0.00116212	0.961903
Hedgehog signaling pathway	KEGG PATHWAY	oas04340	1	589	0.00169779	0.956166		TNF signaling pathway	KEGG PATHWAY	oas04668	7	1721	0.0040674	0.961903
TNF signaling pathway	KEGG PATHWAY	oas04668	2	589	0.00339559	0.956166		Toxoplasmosis	KEGG PATHWAY	oas05145	8	1721	0.00464846	0.961903
NOD-like receptor signaling pathway	KEGG PATHWAY	oas04621	1	589	0.00169779	0.956166		Spliceosome	KEGG PATHWAY	oas03040	10	1721	0.00581058	0.961903
Dilated cardiomyopathy	KEGG PATHWAY	oas05414	2	589	0.00339559	0.956166		Alanine, aspartate and glutamate metabolism	KEGG PATHWAY	oas00250	3	1721	0.00174317	0.961903
Valine, leucine and isoleucine degradation	KEGG PATHWAY	oas00280	1	589	0.00169779	0.956166		ECM-receptor interaction	KEGG PATHWAY	oas04512	8	1721	0.00464846	0.961903
Aminoacyl-tRNA biosynthesis	KEGG PATHWAY	oas00970	1	589	0.00169779	0.956166		Selenocompound metabolism	KEGG PATHWAY	oas00450	1	1721	0.000581058	0.961903
Serotonergic synapse	KEGG PATHWAY	oas04726	2	589	0.00339559	0.956166		Glycosaminoglycan biosynthesis - keratan sulfate	KEGG PATHWAY	oas00533	1	1721	0.000581058	0.961903
Chagas disease (American trypanosomiasis)	KEGG PATHWAY	oas05142	2	589	0.00339559	0.956166		Pertussis	KEGG PATHWAY	oas05133	5	1721	0.00290529	0.961903
Estrogen signaling pathway	KEGG PATHWAY	oas04915	2	589	0.00339559	0.956166		Glyoxylate and dicarboxylate metabolism	KEGG PATHWAY	oas00630	2	1721	0.00116212	0.961903
Cholinergic synapse	KEGG PATHWAY	oas04725	2	589	0.00339559	0.956166		Long-term depression	KEGG PATHWAY	oas04730	4	1721	0.00232423	0.961903
Chemokine signaling pathway	KEGG PATHWAY	oas04062	3	589	0.00509338	0.956166		Influenza A	KEGG PATHWAY	oas05164	11	1721	0.00639163	0.961903
Amyotrophic lateral sclerosis (ALS)	KEGG PATHWAY	oas05014	1	589	0.00169779	0.956166		Prostate cancer	KEGG PATHWAY	oas05215	6	1721	0.00348635	0.961903
Ras signaling pathway	KEGG PATHWAY	oas04014	4	589	0.00679117	0.956166		Salmonella infection	KEGG PATHWAY	oas05132	6	1721	0.00348635	0.961903
Protein digestion and absorption	KEGG PATHWAY	oas04974	2	589	0.00339559	0.956166		Sphingolipid metabolism	KEGG PATHWAY	oas00600	3	1721	0.00174317	0.961903
Long-term depression	KEGG PATHWAY	oas04730	1	589	0.00169779	0.956166		N-Glycan biosynthesis	KEGG PATHWAY	oas00510	3	1721	0.00174317	0.961903
Cytosolic DNA-sensing pathway	KEGG PATHWAY	oas04623	1	589	0.00169779	0.956166		Proteoglycans in cancer	KEGG PATHWAY	oas05205	14	1721	0.00813481	0.961903
Acute myeloid leukemia	KEGG PATHWAY	oas05221	1	589	0.00169779	0.956166		PPAR signaling pathway	KEGG PATHWAY	oas03320	5	1721	0.00290529	0.961903
Sphingolipid signaling pathway	KEGG PATHWAY	oas04071	2	589	0.00339559	0.956166		Adipocytokine signaling pathway	KEGG PATHWAY	oas04920	5	1721	0.00290529	0.961903
Glutamatergic synapse	KEGG PATHWAY	oas04724	2	589	0.00339559	0.956166		Systemic lupus erythematosus	KEGG PATHWAY	oas05322	8	1721	0.00464846	0.961903
Steroid hormone biosynthesis	KEGG PATHWAY	oas00140	1	589	0.00169779	0.956166		Mineral absorption	KEGG PATHWAY	oas04978	3	1721	0.00174317	0.961903
Vascular smooth muscle contraction	KEGG PATHWAY	oas04270	2	589	0.00339559	0.956166		Glycosphingolipid biosynthesis - globo series	KEGG PATHWAY	oas00603	1	1721	0.000581058	0.961903
Osteoclast differentiation	KEGG PATHWAY	oas04380	2	589	0.00339559	0.956166		Sulfur metabolism	KEGG PATHWAY	oas00920	1	1721	0.000581058	0.961903
Synaptic vesicle cycle	KEGG PATHWAY	oas04721	1	589	0.00169779	0.956166		Estrogen signaling pathway	KEGG PATHWAY	oas04915	7	1721	0.0040674	0.961903
Arachidonic acid metabolism	KEGG PATHWAY	oas00590	1	589	0.00169779	0.956166		Cholinergic synapse	KEGG PATHWAY	oas04725	7	1721	0.0040674	0.961903
Pathways in cancer	KEGG PATHWAY	oas05200	7	589	0.0118846	0.956166		Steroid hormone biosynthesis	KEGG PATHWAY	oas00140	4	1721	0.00232423	0.961903
Dopaminergic synapse	KEGG PATHWAY	oas04728	2	589	0.00339559	0.956166		Amino sugar and nucleotide sugar metabolism	KEGG PATHWAY	oas00520	3	1721	0.00174317	0.961903
Long-term potentiation	KEGG PATHWAY	oas04720	1	589	0.00169779	0.956166		TGF-beta signaling pathway	KEGG PATHWAY	oas04350	5	1721	0.00290529	0.961903
Pancreatic cancer	KEGG PATHWAY	oas05212	1	589	0.00169779	0.956166		Metabolic pathways	KEGG PATHWAY	oas01100	84	1721	0.0488088	0.961903
Inflammatory bowel disease (IBD)	KEGG PATHWAY	oas05321	1	589	0.00169779	0.956166		Viral myocarditis	KEGG PATHWAY	oas05416	3	1721	0.00174317	0.961903
MAPK signaling pathway	KEGG PATHWAY	oas04010	4	589	0.00679117	0.956166		Hedgehog signaling pathway	KEGG PATHWAY	oas04340	3	1721	0.00174317	0.961903
Neuroactive ligand-receptor interaction	KEGG PATHWAY	oas04080	4	589	0.00679117	0.956166		Ether lipid metabolism	KEGG PATHWAY	oas00565	3	1721	0.00174317	0.961903
Rap1 signaling pathway	KEGG PATHWAY	oas04015	3	589	0.00509338	0.956166		Ovarian steroidogenesis	KEGG PATHWAY	oas04913	4	1721	0.00232423	0.961903
Arginine and proline metabolism	KEGG PATHWAY	oas00330	1	589	0.00169779	0.956166		Protein digestion and absorption	KEGG PATHWAY	oas04974	7	1721	0.0040674	0.961903
Renal cell carcinoma	KEGG PATHWAY	oas05211	1	589	0.00169779	0.956166		Prion diseases	KEGG PATHWAY	oas05020	2	1721	0.00116212	0.961903
Prolactin signaling pathway	KEGG PATHWAY	oas04917	1	589	0.00169779	0.956166		Butanoate metabolism	KEGG PATHWAY	oas00650	2	1721	0.00116212	0.961903
Non-alcoholic fatty liver disease (NAFLD)	KEGG PATHWAY	oas04932	2	589	0.00339559	0.956166		Progesterone-mediated oocyte maturation	KEGG PATHWAY	oas04914	6	1721	0.00348635	0.961903
Chronic myeloid leukemia	KEGG PATHWAY	oas05220	1	589	0.00169779	0.961334		T cell receptor signaling pathway	KEGG PATHWAY	oas04660	6	1721	0.00348635	0.961903
GABAergic synapse	KEGG PATHWAY	oas04727	1	589	0.00169779	0.961334		NOD-like receptor signaling pathway	KEGG PATHWAY	oas04621	3	1721	0.00174317	0.961903
Hepatitis C	KEGG PATHWAY	oas05160	2	589	0.00339559	0.961334		Alzheimer's disease	KEGG PATHWAY	oas05010	9	1721	0.00522952	0.961903
Alzheimer's disease	KEGG PATHWAY	oas05010	2	589	0.00339559	0.961334		Steroid biosynthesis	KEGG PATHWAY	oas00100	1	1721	0.000581058	0.961903
Circadian entrainment	KEGG PATHWAY	oas04713	1	589	0.00169779	0.961334		Sphingolipid signaling pathway	KEGG PATHWAY	oas04071	7	1721	0.0040674	0.961903
Ribosome biogenesis in eukaryotes	KEGG PATHWAY	oas03008	1	589	0.00169779	0.961334		RIG-I-like receptor signaling pathway	KEGG PATHWAY	oas04622	4	1721	0.00232423	0.961903
Bile secretion	KEGG PATHWAY	oas04976	1	589	0.00169779	0.961334		Inflammatory bowel disease (IBD)	KEGG PATHWAY	oas05321	4	1721	0.00232423	0.961903
RNA transport	KEGG PATHWAY	oas03013	2	589	0.00339559	0.964673		Circadian entrainment	KEGG PATHWAY	oas04713	5	1721	0.00290529	0.961903
Retrograde endocannabinoid signaling	KEGG PATHWAY	oas04723	1	589	0.00169779	0.9655		Aminoacyl-tRNA biosynthesis	KEGG PATHWAY	oas00970	3	1721	0.00174317	0.961903
Progesterone-mediated oocyte maturation	KEGG PATHWAY	oas04914	1	589	0.00169779	0.971786		DNA replication	KEGG PATHWAY	oas03030	2	1721	0.00116212	0.961903
Toll-like receptor signaling pathway	KEGG PATHWAY	oas04620	1	589	0.00169779	0.971786		Ribosome biogenesis in eukaryotes	KEGG PATHWAY	oas03008	5	1721	0.00290529	0.961903
Pyrimidine metabolism	KEGG PATHWAY	oas00240	1	589	0.00169779	0.978032		mRNA surveillance pathway	KEGG PATHWAY	oas03015	5	1721	0.00290529	0.961903
Parkinson's disease	KEGG PATHWAY	oas05012	1	589	0.00169779	0.978032		Signaling pathways regulating pluripotency of stem cells	KEGG PATHWAY	oas04550	7	1721	0.0040674	0.961903
Huntington's disease	KEGG PATHWAY	oas05016	2	589	0.00339559	0.978032		Osteoclast differentiation	KEGG PATHWAY	oas04380	7	1721	0.0040674	0.961903
Oxidative phosphorylation	KEGG PATHWAY	oas00190	1	589	0.00169779	0.978032		Legionellosis	KEGG PATHWAY	oas05134	3	1721	0.00174317	0.961903
Purine metabolism	KEGG PATHWAY	oas00230	2	589	0.00339559	0.978032		Pantothenate and CoA biosynthesis	KEGG PATHWAY	oas00770	1	1721	0.000581058	0.961903
Neurotrophin signaling pathway	KEGG PATHWAY	oas04722	1	589	0.00169779	0.979901		Serotonergic synapse	KEGG PATHWAY	oas04726	6	1721	0.00348635	0.978644
Ubiquitin mediated proteolysis	KEGG PATHWAY	oas04120	1	589	0.00169779	0.981203		Epstein-Barr virus infection	KEGG PATHWAY	oas05169	12	1721	0.00697269	0.979062
cAMP signaling pathway	KEGG PATHWAY	oas04024	2	589	0.00339559	0.98216		Glycosphingolipid biosynthesis - lacto and neolacto series	KEGG PATHWAY	oas00601	1	1721	0.000581058	0.979062
Alcoholism	KEGG PATHWAY	oas05034	1	589	0.00169779	0.987437		Retrograde endocannabinoid signaling	KEGG PATHWAY	oas04723	5	1721	0.00290529	0.98032
Adrenergic signaling in cardiomyocytes	KEGG PATHWAY	oas04261	1	589	0.00169779	0.987437		Proteasome	KEGG PATHWAY	oas03050	2	1721	0.00116212	0.986891
Jak-STAT signaling pathway	KEGG PATHWAY	oas04630	1	589	0.00169779	0.987437		One carbon pool by folate	KEGG PATHWAY	oas00670	1	1721	0.000581058	0.986891
Ribosome	KEGG PATHWAY	oas03010	1	589	0.00169779	0.996231		Chronic myeloid leukemia	KEGG PATHWAY	oas05220	4	1721	0.00232423	0.986891
Olfactory transduction	KEGG PATHWAY	oas04740	1	589	0.00169779	0.999999		Herpes simplex infection	KEGG PATHWAY	oas05168	10	1721	0.00581058	0.986891
								Measles	KEGG PATHWAY	oas05162	7	1721	0.0040674	0.986891
								Mismatch repair	KEGG PATHWAY	oas03430	1	1721	0.000581058	0.986891
								Glycerolipid metabolism	KEGG PATHWAY	oas00561	3	1721	0.00174317	0.986891
								Peroxisome	KEGG PATHWAY	oas04146	4	1721	0.00232423	0.986891
								GABAergic synapse	KEGG PATHWAY	oas04727	4	1721	0.00232423	0.986891
								Huntington's disease	KEGG PATHWAY	oas05016	10	1721	0.00581058	0.987493
								Nicotinate and nicotinamide metabolism	KEGG PATHWAY	oas00760	1	1721	0.000581058	0.988822
								Pentose phosphate pathway	KEGG PATHWAY	oas00030	1	1721	0.000581058	0.988822
								Intestinal immune network for IgA production	KEGG PATHWAY	oas04672	2	1721	0.00116212	0.988822
								NF-kappa B signaling pathway	KEGG PATHWAY	oas04064	4	1721	0.00232423	0.988822
								Dilated cardiomyopathy	KEGG PATHWAY	oas05414	5	1721	0.00290529	0.992392
								Endometrial cancer	KEGG PATHWAY	oas05213	2	1721	0.00116212	0.992392
								Pyrimidine metabolism	KEGG PATHWAY	oas00240	5	1721	0.00290529	0.993436
								RNA degradation	KEGG PATHWAY	oas03018	3	1721	0.00174317	0.993436
								Vitamin digestion and absorption	KEGG PATHWAY	oas04977	1	1721	0.000581058	0.993436
								ErbB signaling pathway	KEGG PATHWAY	oas04012	4	1721	0.00232423	0.993436
								Thyroid cancer	KEGG PATHWAY	oas05216	1	1721	0.000581058	1
								Hypertrophic cardiomyopathy (HCM)	KEGG PATHWAY	oas05410	4	1721	0.00232423	1
								Base excision repair	KEGG PATHWAY	oas03410	1	1721	0.000581058	1
								RNA polymerase	KEGG PATHWAY	oas03020	1	1721	0.000581058	1
								Circadian rhythm	KEGG PATHWAY	oas04710	1	1721	0.000581058	1
								Adrenergic signaling in cardiomyocytes	KEGG PATHWAY	oas04261	7	1721	0.0040674	1
								Cytosolic DNA-sensing pathway	KEGG PATHWAY	oas04623	2	1721	0.00116212	1
								Acute myeloid leukemia	KEGG PATHWAY	oas05221	2	1721	0.00116212	1
								Parkinson's disease	KEGG PATHWAY	oas05012	4	1721	0.00232423	1
								Chagas disease (American trypanosomiasis)	KEGG PATHWAY	oas05142	4	1721	0.00232423	1
								Glycine, serine and threonine metabolism	KEGG PATHWAY	oas00260	1	1721	0.000581058	1
								Cell cycle	KEGG PATHWAY	oas04110	5	1721	0.00290529	1
								Pancreatic cancer	KEGG PATHWAY	oas05212	2	1721	0.00116212	1
								Basal cell carcinoma	KEGG PATHWAY	oas05217	1	1721	0.000581058	1
								Oxidative phosphorylation	KEGG PATHWAY	oas00190	4	1721	0.00232423	1
								Jak-STAT signaling pathway	KEGG PATHWAY	oas04630	6	1721	0.00348635	1
								Prolactin signaling pathway	KEGG PATHWAY	oas04917	2	1721	0.00116212	1
								Cocaine addiction	KEGG PATHWAY	oas05030	1	1721	0.000581058	1
								cAMP signaling pathway	KEGG PATHWAY	oas04024	8	1721	0.00464846	1
								Hepatitis C	KEGG PATHWAY	oas05160	5	1721	0.00290529	1
								Non-alcoholic fatty liver disease (NAFLD)	KEGG PATHWAY	oas04932	4	1721	0.00232423	1
								Fc epsilon RI signaling pathway	KEGG PATHWAY	oas04664	1	1721	0.000581058	1
								Colorectal cancer	KEGG PATHWAY	oas05210	1	1721	0.000581058	1
								Cardiac muscle contraction	KEGG PATHWAY	oas04260	1	1721	0.000581058	1
								Cytokine-cytokine receptor interaction	KEGG PATHWAY	oas04060	6	1721	0.00348635	1
								Alcoholism	KEGG PATHWAY	oas05034	3	1721	0.00174317	1
								Toll-like receptor signaling pathway	KEGG PATHWAY	oas04620	1	1721	0.000581058	1
								Neuroactive ligand-receptor interaction	KEGG PATHWAY	oas04080	6	1721	0.00348635	1
								Ribosome	KEGG PATHWAY	oas03010	2	1721	0.00116212	1
								Olfactory transduction	KEGG PATHWAY	oas04740	3	1721	0.00174317	1
